# Supplementary material for: Draft Genome of the Asian Buffalo Leech Hirudinaria manillensis
Source: Front Genet. 2020 Jan 16;10:1321. doi: 10.3389/fgene.2019.01321 (PMC6977106; doi:10.3389/fgene.2019.01321)
Supplement: Supplementary file 1 [file DataSheet_1.zip]

Archive with 5 entries (5 files):
- GO.xls
- Interproscan.xls
- KEGGpathway.xls
- NR.xlsx
- pfam.xls
