# Supplementary material for: Draft Genome of the Asian Buffalo Leech Hirudinaria manillensis
Source: Front Genet. 2020 Jan 16;10:1321. doi: 10.3389/fgene.2019.01321 (PMC6977106; doi:10.3389/fgene.2019.01321)
Supplement: Supplementary file 1 [file DataSheet_1.zip › GO.xls]

70406	molecular_function	glutamine binding	evm.model.Contig00005.93,
35203	biological_process	regulation of lamellocyte differentiation	evm.model.Contig00019.178,evm.model.Contig00031.61,evm.model.Contig00002.80,evm.model.Contig00007.425,evm.model.Contig00014.374,evm.model.Contig00048.20,evm.model.Contig00006.438,evm.model.Contig00031.92,evm.model.Contig00005.205,evm.model.Contig00007.690,evm.model.Contig00011.195,
70407	biological_process	oxidation-dependent protein catabolic process	evm.model.Contig00022.539,
35202	biological_process	tracheal pit formation in open tracheal system	evm.model.Contig00069.13,evm.model.Contig00002.497,evm.model.Contig00001.112,evm.model.Contig00002.496,evm.model.Contig00033.19,evm.model.Contig00014.355,evm.model.Contig00032.27,evm.model.Contig00014.354,
1	biological_process	mitochondrion inheritance	evm.model.Contig00074.22,evm.model.Contig00044.132,evm.model.Contig00003.202,evm.model.Contig00029.293,evm.model.Contig00048.196,
2	biological_process	mitochondrial genome maintenance	evm.model.Contig00036.344,evm.model.Contig00036.343,evm.model.Contig00036.345,evm.model.Contig00033.180,evm.model.Contig00018.323,evm.model.Contig00015.125,evm.model.Contig00067.65,evm.model.Contig00007.49,evm.model.Contig00029.392,evm.model.Contig00006.212,evm.model.Contig00006.214,evm.model.Contig00036.285,evm.model.Contig00025.10,evm.model.Contig00036.340,evm.model.Contig00049.74,evm.model.Con…
70404	molecular_function	NADH binding	evm.model.Contig00008.394,evm.model.Contig00014.181,evm.model.Contig00014.182,evm.model.Contig00015.56,evm.model.Contig00014.180,evm.model.Contig00008.44,
70405	molecular_function	ammonium ion binding	evm.model.Contig00006.24,evm.model.Contig00031.166,evm.model.Contig00018.97,evm.model.Contig00008.470,evm.model.Contig00023.265,evm.model.Contig00011.333,evm.model.Contig00011.234,evm.model.Contig00003.291,evm.model.Contig00027.167,evm.model.Contig00017.305,evm.model.Contig00081.9,evm.model.Contig00014.282,evm.model.Contig00017.306,evm.model.Contig00007.15,evm.model.Contig00049.122,evm.model.Cont…
3	biological_process	reproduction	evm.model.Contig00004.61,evm.model.Contig00006.427,evm.model.Contig00003.299,evm.model.Contig00077.27,evm.model.Contig00058.85,evm.model.Contig00006.426,evm.model.Contig00067.68,evm.model.Contig00004.261,evm.model.Contig00004.260,evm.model.Contig00023.60,evm.model.Contig00036.144,evm.model.Contig00008.543,evm.model.Contig00023.57,evm.model.Contig00058.76,evm.model.Contig00058.77,evm.model.Contig0…
35207	biological_process	negative regulation of hemocyte proliferation	evm.model.Contig00031.61,evm.model.Contig00007.425,evm.model.Contig00006.438,
70402	molecular_function	NADPH binding	evm.model.Contig00004.211,evm.model.Contig00009.315,evm.model.Contig00008.394,evm.model.Contig00011.6,evm.model.Contig00017.67,evm.model.Contig00008.44,evm.model.Contig00063.9,evm.model.Contig00034.220,evm.model.Contig00004.464,evm.model.Contig00037.94,evm.model.Contig00005.189,evm.model.Contig00005.26,evm.model.Contig00034.120,evm.model.Contig00025.38,evm.model.Contig00017.255,
70403	molecular_function	NAD+ binding	evm.model.Contig00019.312,evm.model.Contig00324.3,evm.model.Contig00065.9,evm.model.Contig00032.17,evm.model.Contig00032.18,evm.model.Contig00048.7,evm.model.Contig00023.286,evm.model.Contig00002.653,evm.model.Contig00009.170,evm.model.Contig00027.74,evm.model.Contig00226.7,evm.model.Contig00003.64,evm.model.Contig00024.136,evm.model.Contig00017.234,evm.model.Contig00016.33,evm.model.Contig00014.…
35206	biological_process	regulation of hemocyte proliferation	evm.model.Contig00040.36,evm.model.Contig00041.94,evm.model.Contig00040.35,evm.model.Contig00041.95,evm.model.Contig00040.34,evm.model.Contig00041.96,evm.model.Contig00016.77,evm.model.Contig00041.97,evm.model.Contig00042.95,evm.model.Contig00025.320,evm.model.Contig00018.200,evm.model.Contig00019.36,evm.model.Contig00124.6,evm.model.Contig00058.23,evm.model.Contig00002.286,evm.model.Contig00038.…
70401	molecular_function	NADP+ binding	evm.model.Contig00034.58,evm.model.Contig00009.315,evm.model.Contig00090.15,evm.model.Contig00149.2,
35204	biological_process	negative regulation of lamellocyte differentiation	evm.model.Contig00019.178,evm.model.Contig00031.61,evm.model.Contig00002.80,evm.model.Contig00007.425,evm.model.Contig00048.20,evm.model.Contig00006.438,evm.model.Contig00031.92,evm.model.Contig00005.205,evm.model.Contig00007.690,evm.model.Contig00011.195,
35211	biological_process	spermathecum morphogenesis	evm.model.Contig00006.171,evm.model.Contig00023.20,evm.model.Contig00023.19,evm.model.Contig00008.469,
70415	biological_process	trehalose metabolism in response to cold stress	evm.model.Contig00110.24,
35210	biological_process	prepupal development	evm.model.Contig00028.231,evm.model.Contig00022.75,evm.model.Contig00043.53,evm.model.Contig00023.19,evm.model.Contig00004.33,evm.model.Contig00030.176,evm.model.Contig00030.40,
9	molecular_function	alpha-1,6-mannosyltransferase activity	evm.model.Contig00001.466,evm.model.Contig00136.8,evm.model.Contig00035.15,evm.model.Contig00002.703,evm.model.Contig00001.720,evm.model.Contig00017.128,
10	molecular_function	trans-hexaprenyltranstransferase activity	evm.model.Contig00030.116,evm.model.Contig00027.121,
35209	biological_process	pupal development	evm.model.Contig00043.53,evm.model.Contig00036.256,evm.model.Contig00027.160,evm.model.Contig00023.19,evm.model.Contig00060.123,evm.model.Contig00042.133,evm.model.Contig00006.395,evm.model.Contig00020.261,evm.model.Contig00038.71,evm.model.Contig00002.552,evm.model.Contig00028.135,evm.model.Contig00001.30,evm.model.Contig00003.26,evm.model.Contig00006.392,evm.model.Contig00008.463,evm.model.Cont…
70412	molecular_function	R-SMAD binding	evm.model.Contig00069.12,evm.model.Contig00014.523,evm.model.Contig00033.180,evm.model.Contig00015.444,evm.model.Contig00034.148,evm.model.Contig00003.299,evm.model.Contig00021.14,evm.model.Contig00011.258,evm.model.Contig00052.40,evm.model.Contig00015.80,evm.model.Contig00143.3,evm.model.Contig00010.68,evm.model.Contig00007.267,evm.model.Contig00030.34,evm.model.Contig00028.143,evm.model.Contig0…
70413	biological_process	trehalose metabolism in response to stress	evm.model.Contig00022.390,evm.model.Contig00110.24,evm.model.Contig00022.389,
35208	biological_process	positive regulation of hemocyte proliferation	evm.model.Contig00124.6,evm.model.Contig00006.88,evm.model.Contig00041.94,evm.model.Contig00041.95,evm.model.Contig00041.96,evm.model.Contig00019.235,evm.model.Contig00019.191,evm.model.Contig00041.97,evm.model.Contig00017.209,evm.model.Contig00025.320,evm.model.Contig00032.67,evm.model.Contig00018.200,
11	biological_process	vacuole inheritance	evm.model.Contig00003.202,evm.model.Contig00051.28,evm.model.Contig00038.15,evm.model.Contig00051.29,evm.model.Contig00028.253,evm.model.Contig00048.196,
12	biological_process	single strand break repair	evm.model.Contig00029.199,evm.model.Contig00033.180,evm.model.Contig00018.291,evm.model.Contig00048.58,evm.model.Contig00048.59,evm.model.Contig00072.23,evm.model.Contig00041.88,evm.model.Contig00007.330,evm.model.Contig00018.102,evm.model.Contig00057.66,evm.model.Contig00011.227,evm.model.Contig00006.248,evm.model.Contig00002.166,
70410	molecular_function	co-SMAD binding	evm.model.Contig00065.198,evm.model.Contig00030.34,evm.model.Contig00022.585,evm.model.Contig00007.681,evm.model.Contig00003.182,evm.model.Contig00067.87,evm.model.Contig00003.236,evm.model.Contig00055.65,evm.model.Contig00020.47,
35215	biological_process	genital disc development	evm.model.Contig00006.171,evm.model.Contig00006.29,evm.model.Contig00005.173,evm.model.Contig00006.28,evm.model.Contig00005.175,evm.model.Contig00069.13,evm.model.Contig00015.122,evm.model.Contig00003.337,evm.model.Contig00021.35,evm.model.Contig00071.11,evm.model.Contig00011.364,evm.model.Contig00020.99,evm.model.Contig00050.63,evm.model.Contig00014.111,evm.model.Contig00034.166,evm.model.Contig…
70411	molecular_function	I-SMAD binding	evm.model.Contig00069.12,evm.model.Contig00065.198,evm.model.Contig00042.72,evm.model.Contig00021.14,evm.model.Contig00011.258,evm.model.Contig00055.65,evm.model.Contig00032.129,evm.model.Contig00030.34,evm.model.Contig00032.124,evm.model.Contig00032.153,evm.model.Contig00021.209,evm.model.Contig00059.34,evm.model.Contig00003.236,evm.model.Contig00045.99,evm.model.Contig00084.30,
35214	biological_process	eye-antennal disc development	evm.model.Contig00006.171,evm.model.Contig00006.444,evm.model.Contig00017.156,evm.model.Contig00014.190,evm.model.Contig00003.337,evm.model.Contig00025.104,evm.model.Contig00044.117,evm.model.Contig00021.35,evm.model.Contig00034.188,evm.model.Contig00008.462,evm.model.Contig00008.218,evm.model.Contig00066.49,evm.model.Contig00001.31,evm.model.Contig00004.492,evm.model.Contig00008.469,evm.model.Co…
14	molecular_function	single-stranded DNA endodeoxyribonuclease activity	evm.model.Contig00074.22,evm.model.Contig00002.211,evm.model.Contig00022.48,evm.model.Contig00017.174,evm.model.Contig00014.521,evm.model.Contig00014.520,evm.model.Contig00005.272,evm.model.Contig00007.330,evm.model.Contig00018.287,evm.model.Contig00014.541,
35213	biological_process	clypeo-labral disc development	evm.model.Contig00014.523,evm.model.Contig00004.492,evm.model.Contig00010.78,evm.model.Contig00015.33,evm.model.Contig00040.87,evm.model.Contig00006.159,evm.model.Contig00023.250,evm.model.Contig00008.741,
35212	biological_process	cell competition in a multicellular organism	evm.model.Contig00031.131,evm.model.Contig00031.167,evm.model.Contig00038.37,evm.model.Contig00049.42,evm.model.Contig00028.265,
15	cellular_component	phosphopyruvate hydratase complex	evm.model.Contig00015.293,evm.model.Contig00044.113,evm.model.Contig00113.10,evm.model.Contig00019.334,evm.model.Contig00005.265,evm.model.Contig00005.266,evm.model.Contig00348.3,evm.model.Contig00003.274,evm.model.Contig00003.315,evm.model.Contig00014.139,
70423	biological_process	nucleotide-binding oligomerization domain containing signaling pathway	evm.model.Contig00062.45,evm.model.Contig00003.81,evm.model.Contig00003.367,evm.model.Contig00009.54,evm.model.Contig00005.172,evm.model.Contig00052.45,evm.model.Contig00006.407,evm.model.Contig00006.408,evm.model.Contig00078.12,evm.model.Contig00016.169,evm.model.Contig00002.552,evm.model.Contig00004.3,evm.model.Contig00029.315,evm.model.Contig00007.467,evm.model.Contig00044.135,evm.model.Contig…
35218	biological_process	leg disc development	evm.model.Contig00040.39,evm.model.Contig00029.253,evm.model.Contig00043.53,evm.model.Contig00002.600,evm.model.Contig00023.19,evm.model.Contig00069.13,evm.model.Contig00032.53,evm.model.Contig00029.106,evm.model.Contig00050.63,evm.model.Contig00002.552,evm.model.Contig00031.211,evm.model.Contig00021.129,evm.model.Contig00011.331,evm.model.Contig00032.95,evm.model.Contig00025.344,evm.model.Contig…
16	molecular_function	lactase activity	evm.model.Contig00036.133,evm.model.Contig00036.178,
70421	cellular_component	DNA ligase III-XRCC1 complex	evm.model.Contig00049.35,
35216	biological_process	haltere disc development	evm.model.Contig00022.251,evm.model.Contig00001.661,evm.model.Contig00030.49,evm.model.Contig00058.56,evm.model.Contig00020.247,evm.model.Contig00002.7,evm.model.Contig00005.155,evm.model.Contig00033.91,
19	biological_process	regulation of mitotic recombination	evm.model.Contig00045.111,evm.model.Contig00059.105,evm.model.Contig00002.211,evm.model.Contig00052.36,evm.model.Contig00002.259,evm.model.Contig00022.337,evm.model.Contig00053.24,evm.model.Contig00024.36,evm.model.Contig00042.163,evm.model.Contig00002.261,
35217	biological_process	labial disc development	evm.model.Contig00044.123,evm.model.Contig00003.337,evm.model.Contig00027.193,
18	biological_process	regulation of DNA recombination	evm.model.Contig00004.62,evm.model.Contig00033.180,evm.model.Contig00122.9,evm.model.Contig00007.226,evm.model.Contig00022.527,evm.model.Contig00025.107,evm.model.Contig00027.74,evm.model.Contig00023.111,evm.model.Contig00042.41,evm.model.Contig00002.261,evm.model.Contig00002.166,evm.model.Contig00019.177,evm.model.Contig00045.111,evm.model.Contig00059.105,evm.model.Contig00002.211,evm.model.Cont…
70419	cellular_component	nonhomologous end joining complex	evm.model.Contig00028.119,evm.model.Contig00020.255,evm.model.Contig00048.58,evm.model.Contig00048.59,evm.model.Contig00005.272,evm.model.Contig00009.267,evm.model.Contig00015.129,
35222	biological_process	wing disc pattern formation	evm.model.Contig00029.253,evm.model.Contig00025.104,evm.model.Contig00002.552,evm.model.Contig00008.168,evm.model.Contig00025.344,evm.model.Contig00008.315,evm.model.Contig00026.133,evm.model.Contig00036.75,evm.model.Contig00046.78,evm.model.Contig00014.208,evm.model.Contig00017.101,evm.model.Contig00027.151,evm.model.Contig00064.41,evm.model.Contig00031.64,evm.model.Contig00017.102,evm.model.Con…
70418	cellular_component	DNA-dependent protein kinase complex	evm.model.Contig00047.110,
35223	biological_process	leg disc pattern formation	evm.model.Contig00004.76,evm.model.Contig00006.171,evm.model.Contig00014.417,evm.model.Contig00069.13,evm.model.Contig00032.38,evm.model.Contig00063.46,evm.model.Contig00002.616,evm.model.Contig00023.250,evm.model.Contig00022.136,evm.model.Contig00031.211,evm.model.Contig00008.119,evm.model.Contig00046.24,evm.model.Contig00001.265,evm.model.Contig00074.17,evm.model.Contig00004.492,evm.model.Conti…
23	biological_process	maltose metabolic process	evm.model.Contig00007.561,evm.model.Contig00007.562,
35220	biological_process	wing disc development	evm.model.Contig00029.253,evm.model.Contig00029.258,evm.model.Contig00042.72,evm.model.Contig00027.160,evm.model.Contig00034.26,evm.model.Contig00006.395,evm.model.Contig00044.137,evm.model.Contig00029.259,evm.model.Contig00009.331,evm.model.Contig00020.324,evm.model.Contig00071.11,evm.model.Contig00002.552,evm.model.Contig00003.404,evm.model.Contig00038.86,evm.model.Contig00044.136,evm.model.Con…
70417	biological_process	cellular response to cold	evm.model.Contig00044.39,evm.model.Contig00110.24,evm.model.Contig00056.34,evm.model.Contig00029.79,evm.model.Contig00004.3,evm.model.Contig00021.141,evm.model.Contig00030.56,evm.model.Contig00001.447,evm.model.Contig00015.92,evm.model.Contig00005.28,evm.model.Contig00014.385,evm.model.Contig00026.139,evm.model.Contig00036.214,evm.model.Contig00014.637,
22	biological_process	mitotic spindle elongation	evm.model.Contig00022.18,evm.model.Contig00025.181,evm.model.Contig00030.80,evm.model.Contig00012.61,evm.model.Contig00074.5,evm.model.Contig00011.343,evm.model.Contig00022.8,evm.model.Contig00044.71,evm.model.Contig00033.233,evm.model.Contig00022.173,evm.model.Contig00019.243,evm.model.Contig00033.121,evm.model.Contig00006.222,evm.model.Contig00046.21,evm.model.Contig00003.375,evm.model.Contig00…
35221	biological_process	genital disc pattern formation	evm.model.Contig00044.123,evm.model.Contig00027.17,evm.model.Contig00003.337,evm.model.Contig00011.420,evm.model.Contig00027.193,evm.model.Contig00005.155,evm.model.Contig00032.60,
70431	biological_process	nucleotide-binding oligomerization domain containing 2 signaling pathway	evm.model.Contig00004.3,evm.model.Contig00007.467,evm.model.Contig00030.56,evm.model.Contig00007.468,evm.model.Contig00014.448,
35226	molecular_function	glutamate-cysteine ligase catalytic subunit binding	evm.model.Contig00035.197,evm.model.Contig00013.272,
35227	biological_process	regulation of glutamate-cysteine ligase activity	evm.model.Contig00035.197,
35224	biological_process	genital disc anterior/posterior pattern formation	evm.model.Contig00044.123,evm.model.Contig00027.17,evm.model.Contig00003.337,evm.model.Contig00011.420,evm.model.Contig00027.193,evm.model.Contig00005.155,evm.model.Contig00032.60,
27	biological_process	ribosomal large subunit assembly	evm.model.Contig00032.100,evm.model.Contig00064.58,evm.model.Contig00344.5,evm.model.Contig00002.439,evm.model.Contig00064.39,evm.model.Contig00034.40,evm.model.Contig00067.71,evm.model.Contig00045.54,evm.model.Contig00067.72,evm.model.Contig00012.183,evm.model.Contig00006.114,evm.model.Contig00002.498,evm.model.Contig00017.63,evm.model.Contig00011.277,evm.model.Contig00039.37,evm.model.Contig000…
35225	biological_process	determination of genital disc primordium	evm.model.Contig00014.111,evm.model.Contig00005.173,evm.model.Contig00014.512,evm.model.Contig00069.13,evm.model.Contig00005.175,evm.model.Contig00014.77,evm.model.Contig00011.420,evm.model.Contig00005.155,evm.model.Contig00021.35,
26	molecular_function	alpha-1,2-mannosyltransferase activity	evm.model.Contig00099.7,evm.model.Contig00017.86,evm.model.Contig00013.86,evm.model.Contig00001.3,evm.model.Contig00017.87,evm.model.Contig00035.160,
70427	biological_process	nucleotide-binding oligomerization domain containing 1 signaling pathway	evm.model.Contig00004.3,evm.model.Contig00030.56,
35230	cellular_component	cytoneme	evm.model.Contig00044.123,evm.model.Contig00060.79,evm.model.Contig00008.331,evm.model.Contig00027.151,evm.model.Contig00034.166,evm.model.Contig00018.294,evm.model.Contig00003.337,
28	biological_process	ribosomal small subunit assembly	evm.model.Contig00014.83,evm.model.Contig00003.74,evm.model.Contig00005.173,evm.model.Contig00006.236,evm.model.Contig00002.656,evm.model.Contig00055.3,evm.model.Contig00002.107,evm.model.Contig00014.53,evm.model.Contig00007.34,evm.model.Contig00023.74,evm.model.Contig00007.448,evm.model.Contig00025.288,evm.model.Contig00003.256,evm.model.Contig00020.240,evm.model.Contig00008.801,evm.model.Contig…
70425	biological_process	negative regulation of nucleotide-binding oligomerization domain containing signaling pathway	evm.model.Contig00007.467,evm.model.Contig00007.468,evm.model.Contig00014.448,
70424	biological_process	regulation of nucleotide-binding oligomerization domain containing signaling pathway	evm.model.Contig00052.45,evm.model.Contig00007.467,evm.model.Contig00007.468,evm.model.Contig00014.448,
30	molecular_function	mannosyltransferase activity	evm.model.Contig00099.7,evm.model.Contig00009.338,evm.model.Contig00017.211,evm.model.Contig00002.410,evm.model.Contig00002.703,evm.model.Contig00350.1,evm.model.Contig00001.720,evm.model.Contig00015.280,evm.model.Contig00035.15,evm.model.Contig00017.86,evm.model.Contig00007.466,evm.model.Contig00217.2,evm.model.Contig00029.149,evm.model.Contig00033.124,evm.model.Contig00017.87,evm.model.Contig00…
35229	biological_process	positive regulation of glutamate-cysteine ligase activity	evm.model.Contig00035.197,
70436	cellular_component	Grb2-EGFR complex	evm.model.Contig00082.4,evm.model.Contig00017.47,evm.model.Contig00011.216,evm.model.Contig00045.101,evm.model.Contig00049.221,
35	molecular_function	acyl binding	evm.model.Contig00040.37,evm.model.Contig00008.433,evm.model.Contig00168.5,evm.model.Contig00022.204,evm.model.Contig00013.285,evm.model.Contig00092.6,evm.model.Contig00069.67,
35235	biological_process	ionotropic glutamate receptor signaling pathway	evm.model.Contig00022.111,evm.model.Contig00054.12,evm.model.Contig00027.68,evm.model.Contig00007.14,evm.model.Contig00020.83,evm.model.Contig00067.73,evm.model.Contig00027.174,evm.model.Contig00022.227,evm.model.Contig00072.30,evm.model.Contig00035.102,evm.model.Contig00045.63,evm.model.Contig00035.106,evm.model.Contig00015.154,evm.model.Contig00003.451,evm.model.Contig00041.141,evm.model.Contig…
32	biological_process	cell wall mannoprotein biosynthetic process	evm.model.Contig00002.703,evm.model.Contig00049.265,evm.model.Contig00007.612,
33	molecular_function	alpha-1,3-mannosyltransferase activity	evm.model.Contig00001.466,evm.model.Contig00017.211,evm.model.Contig00029.149,evm.model.Contig00029.150,
35234	biological_process	ectopic germ cell programmed cell death	evm.model.Contig00074.22,evm.model.Contig00048.164,evm.model.Contig00048.165,evm.model.Contig00025.340,evm.model.Contig00058.25,evm.model.Contig00012.35,evm.model.Contig00048.188,
35237	molecular_function	corazonin receptor activity	evm.model.Contig00001.640,evm.model.Contig00005.237,evm.model.Contig00072.20,
70432	biological_process	regulation of nucleotide-binding oligomerization domain containing 2 signaling pathway	evm.model.Contig00007.467,evm.model.Contig00007.468,evm.model.Contig00014.448,
38	biological_process	very long-chain fatty acid metabolic process	evm.model.Contig00002.90,evm.model.Contig00011.30,evm.model.Contig00020.110,evm.model.Contig00047.9,evm.model.Contig00008.288,evm.model.Contig00061.130,evm.model.Contig00050.61,evm.model.Contig00033.208,evm.model.Contig00022.663,evm.model.Contig00009.286,evm.model.Contig00047.11,evm.model.Contig00003.20,evm.model.Contig00047.12,evm.model.Contig00047.90,evm.model.Contig00047.13,evm.model.Contig000…
70433	biological_process	negative regulation of nucleotide-binding oligomerization domain containing 2 signaling pathway	evm.model.Contig00007.467,evm.model.Contig00007.468,evm.model.Contig00014.448,
35236	molecular_function	proctolin receptor activity	evm.model.Contig00022.215,evm.model.Contig00021.58,evm.model.Contig00025.501,evm.model.Contig00025.500,evm.model.Contig00002.370,evm.model.Contig00037.187,evm.model.Contig00048.55,evm.model.Contig00001.39,
35239	biological_process	tube morphogenesis	evm.model.Contig00042.77,evm.model.Contig00012.149,evm.model.Contig00042.72,evm.model.Contig00003.299,evm.model.Contig00034.26,evm.model.Contig00058.84,evm.model.Contig00049.256,evm.model.Contig00034.23,evm.model.Contig00049.253,evm.model.Contig00038.82,evm.model.Contig00033.145,evm.model.Contig00015.78,evm.model.Contig00038.86,evm.model.Contig00049.251,evm.model.Contig00044.135,evm.model.Contig0…
36	molecular_function	acyl carrier activity	evm.model.Contig00040.37,evm.model.Contig00238.5,evm.model.Contig00168.5,evm.model.Contig00092.6,
35238	biological_process	vitamin A biosynthetic process	evm.model.Contig00015.366,
70435	cellular_component	Shc-EGFR complex	evm.model.Contig00032.99,evm.model.Contig00033.25,evm.model.Contig00033.22,
35241	molecular_function	protein-arginine omega-N monomethyltransferase activity	evm.model.Contig00001.419,evm.model.Contig00025.361,evm.model.Contig00063.32,evm.model.Contig00018.75,evm.model.Contig00011.81,evm.model.Contig00056.6,evm.model.Contig00022.170,
70444	biological_process	oligodendrocyte progenitor proliferation	evm.model.Contig00004.16,evm.model.Contig00046.25,evm.model.Contig00051.111,evm.model.Contig00153.1,evm.model.Contig00001.471,evm.model.Contig00001.193,evm.model.Contig00053.34,evm.model.Contig00020.220,evm.model.Contig00057.10,evm.model.Contig00014.279,evm.model.Contig00027.167,evm.model.Contig00059.79,
70445	biological_process	regulation of oligodendrocyte progenitor proliferation	evm.model.Contig00004.16,evm.model.Contig00046.25,evm.model.Contig00051.111,evm.model.Contig00153.1,evm.model.Contig00001.471,evm.model.Contig00001.193,evm.model.Contig00053.34,evm.model.Contig00020.220,evm.model.Contig00057.10,evm.model.Contig00014.279,evm.model.Contig00059.79,
35240	molecular_function	dopamine binding	evm.model.Contig00017.305,evm.model.Contig00019.115,evm.model.Contig00018.291,evm.model.Contig00018.292,evm.model.Contig00014.460,evm.model.Contig00063.185,evm.model.Contig00063.184,evm.model.Contig00011.211,evm.model.Contig00011.251,evm.model.Contig00002.669,evm.model.Contig00003.123,evm.model.Contig00011.234,evm.model.Contig00031.202,evm.model.Contig00013.21,evm.model.Contig00007.477,evm.model.…
35243	molecular_function	protein-arginine omega-N symmetric methyltransferase activity	evm.model.Contig00018.75,evm.model.Contig00022.15,evm.model.Contig00022.16,evm.model.Contig00022.170,
70446	biological_process	negative regulation of oligodendrocyte progenitor proliferation	evm.model.Contig00014.279,
35242	molecular_function	protein-arginine omega-N asymmetric methyltransferase activity	evm.model.Contig00001.419,evm.model.Contig00025.361,evm.model.Contig00063.32,evm.model.Contig00018.75,evm.model.Contig00011.81,evm.model.Contig00050.32,evm.model.Contig00056.6,evm.model.Contig00022.170,
41	biological_process	transition metal ion transport	evm.model.Contig00063.76,evm.model.Contig00001.285,evm.model.Contig00009.333,evm.model.Contig00167.11,evm.model.Contig00025.519,evm.model.Contig00009.331,evm.model.Contig00032.53,evm.model.Contig00167.10,evm.model.Contig00002.605,evm.model.Contig00001.286,evm.model.Contig00001.287,evm.model.Contig00020.320,evm.model.Contig00021.95,evm.model.Contig00019.69,evm.model.Contig00011.331,evm.model.Conti…
70447	biological_process	positive regulation of oligodendrocyte progenitor proliferation	evm.model.Contig00046.25,evm.model.Contig00153.1,evm.model.Contig00001.471,evm.model.Contig00053.34,evm.model.Contig00020.220,evm.model.Contig00059.79,
35247	biological_process	peptidyl-arginine omega-N-methylation	evm.model.Contig00001.419,evm.model.Contig00025.361,evm.model.Contig00063.32,evm.model.Contig00022.15,evm.model.Contig00011.81,evm.model.Contig00050.32,evm.model.Contig00022.16,evm.model.Contig00056.6,evm.model.Contig00022.170,
45	biological_process	autophagosome assembly	evm.model.Contig00029.15,evm.model.Contig00008.681,evm.model.Contig00032.58,evm.model.Contig00021.14,evm.model.Contig00028.141,evm.model.Contig00007.177,evm.model.Contig00002.495,evm.model.Contig00002.494,evm.model.Contig00028.197,evm.model.Contig00046.76,evm.model.Contig00035.158,evm.model.Contig00011.430,evm.model.Contig00032.68,evm.model.Contig00002.362,evm.model.Contig00028.235,evm.model.Cont…
35246	biological_process	peptidyl-arginine N-methylation	evm.model.Contig00001.419,evm.model.Contig00025.361,evm.model.Contig00063.32,evm.model.Contig00022.15,evm.model.Contig00011.81,evm.model.Contig00050.32,evm.model.Contig00022.16,evm.model.Contig00013.9,evm.model.Contig00048.10,evm.model.Contig00056.6,evm.model.Contig00022.170,
50	biological_process	urea cycle	evm.model.Contig00028.56,evm.model.Contig00014.499,evm.model.Contig00043.54,evm.model.Contig00006.327,evm.model.Contig00026.126,evm.model.Contig00190.5,evm.model.Contig00042.129,evm.model.Contig00020.280,
35249	biological_process	synaptic transmission, glutamatergic	evm.model.Contig00041.91,evm.model.Contig00041.92,evm.model.Contig00041.93,evm.model.Contig00015.502,evm.model.Contig00011.234,evm.model.Contig00038.86,evm.model.Contig00035.157,evm.model.Contig00013.168,evm.model.Contig00029.142,evm.model.Contig00008.549,evm.model.Contig00081.9,evm.model.Contig00011.426,evm.model.Contig00002.210,evm.model.Contig00017.306,evm.model.Contig00046.93,evm.model.Contig…
35250	molecular_function	UDP-galactosyltransferase activity	evm.model.Contig00011.193,evm.model.Contig00018.240,evm.model.Contig00018.241,evm.model.Contig00004.41,evm.model.Contig00019.144,evm.model.Contig00016.136,evm.model.Contig00029.7,evm.model.Contig00001.85,evm.model.Contig00021.145,evm.model.Contig00011.255,evm.model.Contig00002.635,evm.model.Contig00009.122,evm.model.Contig00009.123,evm.model.Contig00058.75,evm.model.Contig00016.60,evm.model.Conti…
49	molecular_function	tRNA binding	evm.model.Contig00028.57,evm.model.Contig00028.58,evm.model.Contig00035.87,evm.model.Contig00008.90,evm.model.Contig00021.16,evm.model.Contig00028.193,evm.model.Contig00014.154,evm.model.Contig00011.236,evm.model.Contig00021.17,evm.model.Contig00014.290,evm.model.Contig00005.19,evm.model.Contig00314.4,evm.model.Contig00314.5,evm.model.Contig00005.198,evm.model.Contig00005.199,evm.model.Contig0006…
48	molecular_function	peptidyltransferase activity	evm.model.Contig00023.118,evm.model.Contig00018.328,evm.model.Contig00018.327,
35251	molecular_function	UDP-glucosyltransferase activity	evm.model.Contig00180.12,evm.model.Contig00017.212,evm.model.Contig00016.112,evm.model.Contig00350.1,evm.model.Contig00167.12,evm.model.Contig00131.13,evm.model.Contig00019.382,evm.model.Contig00001.250,evm.model.Contig00009.122,evm.model.Contig00217.2,evm.model.Contig00015.377,evm.model.Contig00015.378,evm.model.Contig00002.537,evm.model.Contig00315.3,evm.model.Contig00021.49,evm.model.Contig000…
35252	molecular_function	UDP-xylosyltransferase activity	evm.model.Contig00006.377,evm.model.Contig00017.212,evm.model.Contig00022.621,evm.model.Contig00014.105,evm.model.Contig00002.108,evm.model.Contig00001.250,evm.model.Contig00002.107,evm.model.Contig00067.32,evm.model.Contig00051.36,evm.model.Contig00026.79,evm.model.Contig00051.25,evm.model.Contig00037.174,evm.model.Contig00037.175,evm.model.Contig00036.182,
55	biological_process	ribosomal large subunit export from nucleus	evm.model.Contig00025.72,evm.model.Contig00037.79,evm.model.Contig00010.167,evm.model.Contig00033.155,evm.model.Contig00022.110,evm.model.Contig00003.347,evm.model.Contig00008.900,evm.model.Contig00030.201,evm.model.Contig00028.112,evm.model.Contig00020.186,evm.model.Contig00002.545,
70449	cellular_component	elongin complex	evm.model.Contig00062.44,evm.model.Contig00061.132,evm.model.Contig00074.24,evm.model.Contig00074.11,evm.model.Contig00034.42,evm.model.Contig00061.30,evm.model.Contig00020.13,evm.model.Contig00026.176,evm.model.Contig00034.48,evm.model.Contig00061.33,evm.model.Contig00029.282,evm.model.Contig00061.31,evm.model.Contig00002.34,evm.model.Contig00002.534,
54	biological_process	ribosomal subunit export from nucleus	evm.model.Contig00037.79,evm.model.Contig00025.237,evm.model.Contig00022.110,evm.model.Contig00009.46,evm.model.Contig00003.347,evm.model.Contig00033.42,evm.model.Contig00032.87,evm.model.Contig00009.42,evm.model.Contig00025.72,evm.model.Contig00010.167,evm.model.Contig00033.155,evm.model.Contig00001.560,evm.model.Contig00014.53,evm.model.Contig00007.34,evm.model.Contig00029.209,evm.model.Contig0…
35253	cellular_component	ciliary rootlet	evm.model.Contig00049.279,evm.model.Contig00003.27,evm.model.Contig00005.228,evm.model.Contig00004.53,evm.model.Contig00022.561,evm.model.Contig00019.16,evm.model.Contig00072.10,evm.model.Contig00003.88,evm.model.Contig00003.89,evm.model.Contig00003.86,evm.model.Contig00003.87,evm.model.Contig00037.93,
53	biological_process	argininosuccinate metabolic process	evm.model.Contig00028.56,evm.model.Contig00190.5,
70451	cellular_component	cell hair	evm.model.Contig00009.75,evm.model.Contig00001.112,evm.model.Contig00018.11,evm.model.Contig00033.19,
35254	molecular_function	glutamate receptor binding	evm.model.Contig00042.72,evm.model.Contig00011.234,evm.model.Contig00022.354,evm.model.Contig00046.74,evm.model.Contig00003.4,evm.model.Contig00003.5,evm.model.Contig00030.208,evm.model.Contig00001.302,evm.model.Contig00061.100,evm.model.Contig00005.5,evm.model.Contig00067.73,evm.model.Contig00014.485,evm.model.Contig00003.227,evm.model.Contig00017.76,evm.model.Contig00021.157,evm.model.Contig000…
52	biological_process	citrulline metabolic process	evm.model.Contig00005.92,evm.model.Contig00028.56,evm.model.Contig00005.91,evm.model.Contig00005.93,evm.model.Contig00036.50,evm.model.Contig00008.659,evm.model.Contig00001.434,evm.model.Contig00004.273,evm.model.Contig00001.635,evm.model.Contig00031.245,evm.model.Contig00001.403,
35255	molecular_function	ionotropic glutamate receptor binding	evm.model.Contig00014.196,evm.model.Contig00013.220,evm.model.Contig00014.197,evm.model.Contig00013.221,evm.model.Contig00014.198,evm.model.Contig00014.199,evm.model.Contig00042.72,evm.model.Contig00027.68,evm.model.Contig00032.129,evm.model.Contig00046.32,evm.model.Contig00032.123,evm.model.Contig00044.75,evm.model.Contig00032.124,evm.model.Contig00028.205,evm.model.Contig00011.234,evm.model.Con…
35256	molecular_function	G protein-coupled glutamate receptor binding	evm.model.Contig00051.53,evm.model.Contig00046.114,evm.model.Contig00072.1,evm.model.Contig00006.233,evm.model.Contig00044.29,evm.model.Contig00013.133,evm.model.Contig00032.112,evm.model.Contig00068.31,evm.model.Contig00008.32,evm.model.Contig00017.76,evm.model.Contig00013.115,evm.model.Contig00042.49,evm.model.Contig00010.217,evm.model.Contig00038.66,evm.model.Contig00002.292,evm.model.Contig00…
70461	cellular_component	SAGA-type complex	evm.model.Contig00023.117,evm.model.Contig00013.78,evm.model.Contig00022.283,evm.model.Contig00033.41,evm.model.Contig00025.483,evm.model.Contig00028.285,evm.model.Contig00010.20,evm.model.Contig00020.72,evm.model.Contig00060.41,evm.model.Contig00025.146,evm.model.Contig00028.284,evm.model.Contig00066.22,evm.model.Contig00066.21,evm.model.Contig00030.11,evm.model.Contig00066.20,evm.model.Contig00…
70460	biological_process	thyroid-stimulating hormone secretion	evm.model.Contig00007.270,
35257	molecular_function	nuclear hormone receptor binding	evm.model.Contig00052.27,evm.model.Contig00001.471,evm.model.Contig00042.72,evm.model.Contig00025.483,evm.model.Contig00015.83,evm.model.Contig00020.72,evm.model.Contig00030.16,evm.model.Contig00028.296,evm.model.Contig00005.13,evm.model.Contig00027.104,evm.model.Contig00005.14,evm.model.Contig00032.164,evm.model.Contig00004.56,evm.model.Contig00022.94,evm.model.Contig00002.166,evm.model.Contig00…
35258	molecular_function	steroid hormone receptor binding	evm.model.Contig00040.36,evm.model.Contig00040.35,evm.model.Contig00001.471,evm.model.Contig00042.72,evm.model.Contig00040.34,evm.model.Contig00032.55,evm.model.Contig00032.54,evm.model.Contig00007.269,evm.model.Contig00020.72,evm.model.Contig00028.143,evm.model.Contig00030.16,evm.model.Contig00005.13,evm.model.Contig00028.296,evm.model.Contig00005.14,evm.model.Contig00032.164,evm.model.Contig000…
70462	biological_process	plus-end specific microtubule depolymerization	evm.model.Contig00027.230,
35259	molecular_function	glucocorticoid receptor binding	evm.model.Contig00039.68,evm.model.Contig00001.224,evm.model.Contig00034.125,evm.model.Contig00007.619,evm.model.Contig00023.93,evm.model.Contig00008.697,evm.model.Contig00011.90,evm.model.Contig00008.779,evm.model.Contig00007.269,evm.model.Contig00051.92,evm.model.Contig00020.280,evm.model.Contig00007.84,evm.model.Contig00031.45,evm.model.Contig00007.620,evm.model.Contig00032.146,evm.model.Conti…
56	biological_process	ribosomal small subunit export from nucleus	evm.model.Contig00037.79,evm.model.Contig00014.53,evm.model.Contig00007.34,evm.model.Contig00033.42,evm.model.Contig00003.347,evm.model.Contig00029.209,evm.model.Contig00032.87,evm.model.Contig00002.545,
35261	biological_process	external genitalia morphogenesis	evm.model.Contig00006.328,evm.model.Contig00046.24,evm.model.Contig00071.21,evm.model.Contig00011.420,evm.model.Contig00018.273,
62	molecular_function	fatty-acyl-CoA binding	evm.model.Contig00024.130,evm.model.Contig00025.87,evm.model.Contig00019.4,evm.model.Contig00011.115,evm.model.Contig00012.135,evm.model.Contig00008.641,evm.model.Contig00060.125,evm.model.Contig00006.212,evm.model.Contig00006.214,evm.model.Contig00037.112,evm.model.Contig00011.348,evm.model.Contig00059.52,evm.model.Contig00003.119,evm.model.Contig00036.108,evm.model.Contig00034.167,evm.model.Con…
35262	biological_process	gonad morphogenesis	evm.model.Contig00003.390,evm.model.Contig00022.422,evm.model.Contig00035.153,evm.model.Contig00014.152,evm.model.Contig00011.338,evm.model.Contig00061.133,evm.model.Contig00021.164,evm.model.Contig00022.355,evm.model.Contig00021.163,evm.model.Contig00015.216,evm.model.Contig00021.166,evm.model.Contig00021.165,evm.model.Contig00014.315,evm.model.Contig00021.167,evm.model.Contig00002.122,evm.model…
70459	biological_process	prolactin secretion	evm.model.Contig00010.246,evm.model.Contig00019.34,evm.model.Contig00032.99,evm.model.Contig00040.35,evm.model.Contig00013.21,evm.model.Contig00007.159,evm.model.Contig00011.262,evm.model.Contig00011.68,
70458	biological_process	cellular detoxification of nitrogen compound	evm.model.Contig00011.433,
35263	biological_process	genital disc sexually dimorphic development	evm.model.Contig00044.123,evm.model.Contig00006.171,evm.model.Contig00008.469,evm.model.Contig00003.337,evm.model.Contig00011.420,
35271	biological_process	ring gland development	evm.model.Contig00004.416,evm.model.Contig00008.218,evm.model.Contig00066.49,evm.model.Contig00011.83,evm.model.Contig00044.117,evm.model.Contig00040.26,
35270	biological_process	endocrine system development	evm.model.Contig00051.125,evm.model.Contig00022.458,evm.model.Contig00014.523,evm.model.Contig00058.84,evm.model.Contig00025.204,evm.model.Contig00115.12,evm.model.Contig00001.370,evm.model.Contig00003.404,evm.model.Contig00004.464,evm.model.Contig00001.621,evm.model.Contig00012.141,evm.model.Contig00039.15,evm.model.Contig00030.214,evm.model.Contig00027.167,evm.model.Contig00001.206,evm.model.Co…
70	biological_process	mitotic sister chromatid segregation	evm.model.Contig00009.335,evm.model.Contig00021.96,evm.model.Contig00029.392,evm.model.Contig00038.82,evm.model.Contig00004.269,evm.model.Contig00031.210,evm.model.Contig00046.76,evm.model.Contig00009.97,evm.model.Contig00042.80,evm.model.Contig00009.95,evm.model.Contig00012.143,evm.model.Contig00049.75,evm.model.Contig00030.213,evm.model.Contig00030.207,evm.model.Contig00043.2,evm.model.Contig00…
35269	biological_process	protein O-linked mannosylation	evm.model.Contig00070.24,evm.model.Contig00006.377,evm.model.Contig00006.366,evm.model.Contig00014.260,evm.model.Contig00002.430,evm.model.Contig00045.64,evm.model.Contig00037.9,evm.model.Contig00037.13,evm.model.Contig00001.648,evm.model.Contig00023.110,evm.model.Contig00036.182,evm.model.Contig00008.105,evm.model.Contig00011.186,
35268	biological_process	protein mannosylation	evm.model.Contig00070.24,evm.model.Contig00006.377,evm.model.Contig00014.260,evm.model.Contig00006.366,evm.model.Contig00001.404,evm.model.Contig00037.9,evm.model.Contig00008.105,evm.model.Contig00011.186,evm.model.Contig00015.280,evm.model.Contig00002.430,evm.model.Contig00001.446,evm.model.Contig00045.64,evm.model.Contig00037.13,evm.model.Contig00036.182,evm.model.Contig00023.110,evm.model.Cont…
70470	cellular_component	plasma membrane respirasome	evm.model.Contig00019.300,evm.model.Contig00126.9,evm.model.Contig00126.10,evm.model.Contig00001.166,evm.model.Contig00402.3,
64	molecular_function	L-ornithine transmembrane transporter activity	evm.model.Contig00017.215,evm.model.Contig00014.499,evm.model.Contig00043.54,evm.model.Contig00003.279,evm.model.Contig00060.70,evm.model.Contig00011.229,evm.model.Contig00011.228,evm.model.Contig00032.63,evm.model.Contig00008.53,
35267	cellular_component	NuA4 histone acetyltransferase complex	evm.model.Contig00011.190,evm.model.Contig00001.117,evm.model.Contig00014.408,evm.model.Contig00002.412,evm.model.Contig00018.98,evm.model.Contig00014.471,evm.model.Contig00053.10,evm.model.Contig00053.11,evm.model.Contig00018.57,evm.model.Contig00014.470,evm.model.Contig00002.456,evm.model.Contig00008.22,evm.model.Contig00008.21,evm.model.Contig00004.14,evm.model.Contig00008.23,evm.model.Contig0…
35266	biological_process	meristem growth	evm.model.Contig00004.467,evm.model.Contig00024.113,evm.model.Contig00009.99,
70471	biological_process	uterine smooth muscle contraction	evm.model.Contig00034.139,evm.model.Contig00010.246,evm.model.Contig00001.232,evm.model.Contig00049.287,evm.model.Contig00020.259,evm.model.Contig00020.68,evm.model.Contig00004.473,
35265	biological_process	organ growth	evm.model.Contig00028.291,evm.model.Contig00049.69,evm.model.Contig00014.523,evm.model.Contig00052.27,evm.model.Contig00077.27,evm.model.Contig00008.680,evm.model.Contig00027.160,evm.model.Contig00006.297,evm.model.Contig00009.333,evm.model.Contig00004.261,evm.model.Contig00006.395,evm.model.Contig00042.79,evm.model.Contig00020.72,evm.model.Contig00032.160,evm.model.Contig00030.117,evm.model.Cont…
35264	biological_process	multicellular organism growth	evm.model.Contig00002.693,evm.model.Contig00024.154,evm.model.Contig00024.153,evm.model.Contig00020.110,evm.model.Contig00008.680,evm.model.Contig00001.370,evm.model.Contig00071.11,evm.model.Contig00049.118,evm.model.Contig00004.260,evm.model.Contig00031.210,evm.model.Contig00031.28,evm.model.Contig00003.400,evm.model.Contig00071.18,evm.model.Contig00028.197,evm.model.Contig00023.57,evm.model.Con…
70469	cellular_component	respirasome	evm.model.Contig00040.37,evm.model.Contig00059.112,evm.model.Contig00060.88,evm.model.Contig00402.3,evm.model.Contig00005.99,evm.model.Contig00015.86,evm.model.Contig00008.407,evm.model.Contig00020.219,evm.model.Contig00008.543,evm.model.Contig00126.10,evm.model.Contig00011.433,evm.model.Contig00315.2,evm.model.Contig00012.144,evm.model.Contig00108.7,evm.model.Contig00009.349,evm.model.Contig0005…
35279	biological_process	mRNA cleavage involved in gene silencing by miRNA	evm.model.Contig00017.99,evm.model.Contig00010.49,evm.model.Contig00008.386,
70474	biological_process	positive regulation of uterine smooth muscle contraction	evm.model.Contig00034.139,evm.model.Contig00010.246,evm.model.Contig00001.232,evm.model.Contig00049.287,
76	biological_process	DNA replication checkpoint	evm.model.Contig00006.464,evm.model.Contig00049.44,evm.model.Contig00081.11,evm.model.Contig00022.14,evm.model.Contig00049.195,evm.model.Contig00067.84,evm.model.Contig00002.149,evm.model.Contig00021.55,evm.model.Contig00006.234,evm.model.Contig00041.128,evm.model.Contig00018.138,evm.model.Contig00028.4,evm.model.Contig00033.68,evm.model.Contig00011.204,evm.model.Contig00016.226,evm.model.Contig0…
35278	biological_process	miRNA mediated inhibition of translation	evm.model.Contig00050.55,evm.model.Contig00050.56,evm.model.Contig00036.318,evm.model.Contig00019.193,evm.model.Contig00065.201,evm.model.Contig00008.386,evm.model.Contig00017.99,evm.model.Contig00002.18,evm.model.Contig00029.55,evm.model.Contig00036.26,evm.model.Contig00017.232,evm.model.Contig00003.273,evm.model.Contig00011.273,evm.model.Contig00002.12,evm.model.Contig00027.7,
77	biological_process	DNA damage checkpoint	evm.model.Contig00014.523,evm.model.Contig00025.340,evm.model.Contig00059.114,evm.model.Contig00017.79,evm.model.Contig00045.83,evm.model.Contig00020.327,evm.model.Contig00035.157,evm.model.Contig00027.102,evm.model.Contig00030.14,evm.model.Contig00030.213,evm.model.Contig00053.4,evm.model.Contig00007.94,evm.model.Contig00009.206,evm.model.Contig00021.82,evm.model.Contig00017.71,evm.model.Contig0…
70475	biological_process	rRNA base methylation	evm.model.Contig00392.1,evm.model.Contig00028.292,evm.model.Contig00023.237,evm.model.Contig00015.89,evm.model.Contig00026.63,evm.model.Contig00126.25,evm.model.Contig00012.183,evm.model.Contig00344.1,evm.model.Contig00044.78,evm.model.Contig00006.95,evm.model.Contig00022.88,evm.model.Contig00058.16,evm.model.Contig00001.410,evm.model.Contig00384.2,evm.model.Contig00021.140,
35277	biological_process	spiracle morphogenesis, open tracheal system	evm.model.Contig00020.30,evm.model.Contig00060.123,evm.model.Contig00002.497,evm.model.Contig00002.496,evm.model.Contig00025.46,evm.model.Contig00071.11,evm.model.Contig00034.188,evm.model.Contig00022.75,evm.model.Contig00091.13,evm.model.Contig00008.463,evm.model.Contig00001.112,evm.model.Contig00035.55,evm.model.Contig00036.78,evm.model.Contig00008.335,evm.model.Contig00030.208,evm.model.Contig…
70472	biological_process	regulation of uterine smooth muscle contraction	evm.model.Contig00034.139,evm.model.Contig00010.246,evm.model.Contig00001.232,evm.model.Contig00049.287,evm.model.Contig00020.259,evm.model.Contig00020.68,evm.model.Contig00004.473,
35276	molecular_function	ethanol binding	evm.model.Contig00074.37,evm.model.Contig00025.277,
79	biological_process	regulation of cyclin-dependent protein serine/threonine kinase activity	evm.model.Contig00021.224,evm.model.Contig00020.150,evm.model.Contig00021.222,evm.model.Contig00036.82,evm.model.Contig00014.523,evm.model.Contig00006.427,evm.model.Contig00053.13,evm.model.Contig00027.68,evm.model.Contig00077.27,evm.model.Contig00012.61,evm.model.Contig00011.19,evm.model.Contig00002.491,evm.model.Contig00001.620,evm.model.Contig00049.153,evm.model.Contig00018.138,evm.model.Conti…
70478	biological_process	nuclear-transcribed mRNA catabolic process, 3'-5' exonucleolytic nonsense-mediated decay	evm.model.Contig00020.18,evm.model.Contig00015.478,evm.model.Contig00020.17,evm.model.Contig00015.479,
73	biological_process	mitotic spindle pole body separation	evm.model.Contig00042.38,evm.model.Contig00010.240,
70476	biological_process	rRNA (guanine-N7)-methylation	evm.model.Contig00044.78,evm.model.Contig00006.95,evm.model.Contig00022.88,evm.model.Contig00021.140,evm.model.Contig00023.237,evm.model.Contig00026.63,
75	biological_process	cell cycle checkpoint	evm.model.Contig00014.523,evm.model.Contig00025.340,evm.model.Contig00059.114,evm.model.Contig00017.79,evm.model.Contig00045.83,evm.model.Contig00020.327,evm.model.Contig00035.157,evm.model.Contig00046.76,evm.model.Contig00042.80,evm.model.Contig00027.102,evm.model.Contig00049.74,evm.model.Contig00030.213,evm.model.Contig00030.14,evm.model.Contig00030.207,evm.model.Contig00053.4,evm.model.Contig0…
35272	biological_process	exocrine system development	evm.model.Contig00029.253,evm.model.Contig00022.458,evm.model.Contig00058.84,evm.model.Contig00010.64,evm.model.Contig00071.11,evm.model.Contig00085.9,evm.model.Contig00025.203,evm.model.Contig00025.486,evm.model.Contig00071.18,evm.model.Contig00008.547,evm.model.Contig00022.96,evm.model.Contig00060.79,evm.model.Contig00001.487,evm.model.Contig00017.102,evm.model.Contig00033.19,evm.model.Contig00…
70482	biological_process	response to oxygen levels	evm.model.Contig00049.67,evm.model.Contig00014.525,evm.model.Contig00014.523,evm.model.Contig00067.69,evm.model.Contig00049.118,evm.model.Contig00008.407,evm.model.Contig00035.90,evm.model.Contig00033.146,evm.model.Contig00017.298,evm.model.Contig00069.140,evm.model.Contig00005.14,evm.model.Contig00003.291,evm.model.Contig00032.164,evm.model.Contig00012.144,evm.model.Contig00069.141,evm.model.Con…
35287	biological_process	head segmentation	evm.model.Contig00014.374,evm.model.Contig00011.107,evm.model.Contig00052.8,evm.model.Contig00027.181,evm.model.Contig00002.616,evm.model.Contig00032.60,evm.model.Contig00007.155,evm.model.Contig00057.10,evm.model.Contig00025.506,evm.model.Contig00066.74,evm.model.Contig00002.17,evm.model.Contig00002.16,evm.model.Contig00011.83,evm.model.Contig00029.352,evm.model.Contig00016.61,evm.model.Contig00…
70481	biological_process	nuclear-transcribed mRNA catabolic process, non-stop decay	evm.model.Contig00001.560,evm.model.Contig00056.32,evm.model.Contig00015.493,
35284	biological_process	brain segmentation	evm.model.Contig00049.69,evm.model.Contig00015.131,evm.model.Contig00011.23,evm.model.Contig00065.206,evm.model.Contig00001.370,evm.model.Contig00060.57,evm.model.Contig00007.332,evm.model.Contig00044.50,evm.model.Contig00057.10,evm.model.Contig00002.171,evm.model.Contig00036.23,
86	biological_process	G2/M transition of mitotic cell cycle	evm.model.Contig00022.458,evm.model.Contig00049.69,evm.model.Contig00017.78,evm.model.Contig00065.36,evm.model.Contig00042.79,evm.model.Contig00065.35,evm.model.Contig00035.90,evm.model.Contig00006.391,evm.model.Contig00035.157,evm.model.Contig00046.76,evm.model.Contig00046.74,evm.model.Contig00012.143,evm.model.Contig00030.213,evm.model.Contig00042.86,evm.model.Contig00001.487,evm.model.Contig00…
35285	biological_process	appendage segmentation	evm.model.Contig00011.385,evm.model.Contig00034.92,evm.model.Contig00002.600,evm.model.Contig00002.571,evm.model.Contig00020.133,evm.model.Contig00032.53,evm.model.Contig00029.106,evm.model.Contig00002.552,evm.model.Contig00050.63,evm.model.Contig00021.129,evm.model.Contig00011.331,evm.model.Contig00059.53,evm.model.Contig00011.452,evm.model.Contig00006.159,evm.model.Contig00011.451,evm.model.Con…
35282	biological_process	segmentation	evm.model.Contig00049.69,evm.model.Contig00042.75,evm.model.Contig00049.112,evm.model.Contig00042.72,evm.model.Contig00034.23,evm.model.Contig00031.211,evm.model.Contig00001.621,evm.model.Contig00038.86,evm.model.Contig00032.163,evm.model.Contig00030.214,evm.model.Contig00012.5,evm.model.Contig00015.510,evm.model.Contig00006.414,evm.model.Contig00008.670,evm.model.Contig00005.6,evm.model.Contig00…
70487	biological_process	monocyte aggregation	evm.model.Contig00049.248,evm.model.Contig00048.166,
35283	biological_process	central nervous system segmentation	evm.model.Contig00049.69,evm.model.Contig00015.131,evm.model.Contig00011.23,evm.model.Contig00065.206,evm.model.Contig00001.370,evm.model.Contig00060.57,evm.model.Contig00007.332,evm.model.Contig00044.50,evm.model.Contig00057.10,evm.model.Contig00002.171,evm.model.Contig00036.23,
70486	biological_process	leukocyte aggregation	evm.model.Contig00038.82,evm.model.Contig00044.71,evm.model.Contig00034.204,evm.model.Contig00030.80,evm.model.Contig00011.8,evm.model.Contig00032.96,evm.model.Contig00004.332,evm.model.Contig00049.248,evm.model.Contig00048.166,evm.model.Contig00011.433,evm.model.Contig00014.574,evm.model.Contig00061.106,evm.model.Contig00017.303,
70485	biological_process	dehydro-D-arabinono-1,4-lactone biosynthetic process	evm.model.Contig00033.174,
83	biological_process	regulation of transcription involved in G1/S transition of mitotic cell cycle	evm.model.Contig00059.89,evm.model.Contig00036.82,evm.model.Contig00022.624,evm.model.Contig00081.11,evm.model.Contig00010.111,evm.model.Contig00010.112,evm.model.Contig00018.138,evm.model.Contig00063.17,evm.model.Contig00035.157,evm.model.Contig00002.536,evm.model.Contig00034.121,evm.model.Contig00059.38,evm.model.Contig00042.86,evm.model.Contig00014.281,evm.model.Contig00049.287,evm.model.Conti…
35280	biological_process	miRNA loading onto RISC involved in gene silencing by miRNA	evm.model.Contig00017.99,evm.model.Contig00060.6,evm.model.Contig00015.15,evm.model.Contig00080.10,evm.model.Contig00010.49,evm.model.Contig00008.386,evm.model.Contig00064.57,
70484	biological_process	dehydro-D-arabinono-1,4-lactone metabolic process	evm.model.Contig00033.174,
82	biological_process	G1/S transition of mitotic cell cycle	evm.model.Contig00009.339,evm.model.Contig00014.523,evm.model.Contig00014.296,evm.model.Contig00049.113,evm.model.Contig00006.428,evm.model.Contig00025.340,evm.model.Contig00077.27,evm.model.Contig00033.145,evm.model.Contig00003.400,evm.model.Contig00025.486,evm.model.Contig00035.157,evm.model.Contig00027.102,evm.model.Contig00030.14,evm.model.Contig00042.86,evm.model.Contig00002.428,evm.model.Co…
35281	biological_process	pre-miRNA export from nucleus	evm.model.Contig00008.491,evm.model.Contig00037.79,
35294	biological_process	determination of wing disc primordium	evm.model.Contig00048.182,
70491	molecular_function	repressing transcription factor binding	evm.model.Contig00012.148,evm.model.Contig00020.252,evm.model.Contig00051.88,evm.model.Contig00051.47,evm.model.Contig00008.91,evm.model.Contig00051.48,evm.model.Contig00029.396,evm.model.Contig00025.142,evm.model.Contig00022.527,evm.model.Contig00002.456,evm.model.Contig00059.19,evm.model.Contig00022.620,evm.model.Contig00004.471,evm.model.Contig00026.2,evm.model.Contig00039.15,evm.model.Contig0…
35295	biological_process	tube development	evm.model.Contig00058.80,evm.model.Contig00003.299,evm.model.Contig00058.84,evm.model.Contig00077.28,evm.model.Contig00044.137,evm.model.Contig00036.144,evm.model.Contig00044.136,evm.model.Contig00008.543,evm.model.Contig00044.135,evm.model.Contig00023.58,evm.model.Contig00084.7,evm.model.Contig00004.55,evm.model.Contig00008.549,evm.model.Contig00004.54,evm.model.Contig00044.47,evm.model.Contig00…
95	molecular_function	S-adenosyl-L-methionine transmembrane transporter activity	evm.model.Contig00008.126,
35292	biological_process	specification of segmental identity, trunk	evm.model.Contig00052.8,evm.model.Contig00011.420,evm.model.Contig00005.155,evm.model.Contig00007.155,
70489	biological_process	T cell aggregation	evm.model.Contig00044.71,evm.model.Contig00034.204,evm.model.Contig00030.80,evm.model.Contig00004.332,evm.model.Contig00014.574,
70488	biological_process	neutrophil aggregation	evm.model.Contig00011.433,
35293	biological_process	chitin-based larval cuticle pattern formation	evm.model.Contig00025.430,evm.model.Contig00072.4,evm.model.Contig00111.7,evm.model.Contig00013.242,evm.model.Contig00042.72,evm.model.Contig00003.7,evm.model.Contig00002.124,evm.model.Contig00003.220,evm.model.Contig00011.375,evm.model.Contig00032.129,evm.model.Contig00008.462,evm.model.Contig00032.123,evm.model.Contig00032.124,evm.model.Contig00058.10,evm.model.Contig00008.178,evm.model.Contig0…
70495	biological_process	negative regulation of thrombin-activated receptor signaling pathway	evm.model.Contig00022.307,evm.model.Contig00014.429,evm.model.Contig00022.63,evm.model.Contig00041.41,evm.model.Contig00022.60,evm.model.Contig00069.2,evm.model.Contig00003.141,evm.model.Contig00048.119,evm.model.Contig00009.127,evm.model.Contig00041.42,evm.model.Contig00047.47,
35290	biological_process	trunk segmentation	evm.model.Contig00011.107,evm.model.Contig00052.8,evm.model.Contig00055.65,evm.model.Contig00027.181,evm.model.Contig00032.60,evm.model.Contig00007.155,evm.model.Contig00025.506,evm.model.Contig00002.17,evm.model.Contig00002.16,evm.model.Contig00029.352,evm.model.Contig00011.442,evm.model.Contig00039.16,evm.model.Contig00005.155,evm.model.Contig00011.420,evm.model.Contig00017.51,evm.model.Contig0…
35291	biological_process	specification of segmental identity, intercalary segment	evm.model.Contig00014.374,
70494	biological_process	regulation of thrombin-activated receptor signaling pathway	evm.model.Contig00022.307,evm.model.Contig00014.429,evm.model.Contig00022.63,evm.model.Contig00041.41,evm.model.Contig00022.60,evm.model.Contig00069.2,evm.model.Contig00003.141,evm.model.Contig00048.119,evm.model.Contig00009.127,evm.model.Contig00041.42,evm.model.Contig00047.47,
35288	biological_process	anterior head segmentation	evm.model.Contig00014.374,evm.model.Contig00052.8,evm.model.Contig00058.56,evm.model.Contig00002.7,evm.model.Contig00032.60,evm.model.Contig00007.155,evm.model.Contig00057.10,
70493	biological_process	thrombin-activated receptor signaling pathway	evm.model.Contig00017.122,evm.model.Contig00017.123,evm.model.Contig00022.60,evm.model.Contig00003.141,evm.model.Contig00022.307,evm.model.Contig00022.367,evm.model.Contig00014.429,evm.model.Contig00022.63,evm.model.Contig00041.41,evm.model.Contig00069.2,evm.model.Contig00048.119,evm.model.Contig00009.127,evm.model.Contig00041.42,evm.model.Contig00047.47,
70492	molecular_function	oligosaccharide binding	evm.model.Contig00056.17,evm.model.Contig00061.48,evm.model.Contig00050.35,evm.model.Contig00015.417,evm.model.Contig00011.396,evm.model.Contig00002.182,
35289	biological_process	posterior head segmentation	evm.model.Contig00014.374,evm.model.Contig00011.107,evm.model.Contig00002.616,evm.model.Contig00027.181,evm.model.Contig00032.60,evm.model.Contig00025.506,evm.model.Contig00002.17,evm.model.Contig00002.16,evm.model.Contig00011.83,evm.model.Contig00029.352,evm.model.Contig00016.61,evm.model.Contig00011.442,evm.model.Contig00011.420,evm.model.Contig00002.14,evm.model.Contig00084.42,
35301	cellular_component	Hedgehog signaling complex	evm.model.Contig00022.155,evm.model.Contig00027.193,evm.model.Contig00022.20,
103	biological_process	sulfate assimilation	evm.model.Contig00069.38,evm.model.Contig00069.37,evm.model.Contig00138.11,evm.model.Contig00030.83,evm.model.Contig00123.35,evm.model.Contig00022.242,evm.model.Contig00008.538,evm.model.Contig00171.2,
70498	biological_process	interleukin-1-mediated signaling pathway	evm.model.Contig00002.91,evm.model.Contig00030.85,evm.model.Contig00023.311,evm.model.Contig00005.172,evm.model.Contig00002.671,evm.model.Contig00026.152,evm.model.Contig00058.133,evm.model.Contig00006.407,evm.model.Contig00006.408,evm.model.Contig00022.320,evm.model.Contig00017.277,evm.model.Contig00004.3,evm.model.Contig00002.104,evm.model.Contig00029.315,evm.model.Contig00004.442,evm.model.Con…
35303	biological_process	regulation of dephosphorylation	evm.model.Contig00059.114,evm.model.Contig00005.21,evm.model.Contig00034.26,evm.model.Contig00048.85,evm.model.Contig00004.461,evm.model.Contig00002.554,evm.model.Contig00025.344,evm.model.Contig00025.343,evm.model.Contig00046.74,evm.model.Contig00064.83,evm.model.Contig00006.415,evm.model.Contig00006.416,evm.model.Contig00060.77,evm.model.Contig00060.70,evm.model.Contig00034.12,evm.model.Contig0…
101	biological_process	sulfur amino acid transport	evm.model.Contig00015.370,evm.model.Contig00018.157,evm.model.Contig00014.452,evm.model.Contig00014.531,evm.model.Contig00014.530,evm.model.Contig00004.489,evm.model.Contig00060.55,evm.model.Contig00003.363,
98	biological_process	sulfur amino acid catabolic process	evm.model.Contig00030.175,evm.model.Contig00021.6,evm.model.Contig00002.413,evm.model.Contig00030.178,evm.model.Contig00025.456,evm.model.Contig00013.34,evm.model.Contig00005.93,evm.model.Contig00006.221,evm.model.Contig00057.26,evm.model.Contig00013.33,evm.model.Contig00037.94,evm.model.Contig00064.88,evm.model.Contig00025.21,evm.model.Contig00018.100,evm.model.Contig00058.102,
35296	biological_process	regulation of tube diameter	evm.model.Contig00028.291,evm.model.Contig00041.91,evm.model.Contig00041.92,evm.model.Contig00007.367,evm.model.Contig00041.93,evm.model.Contig00006.24,evm.model.Contig00007.366,evm.model.Contig00028.295,evm.model.Contig00031.166,evm.model.Contig00008.681,evm.model.Contig00031.165,evm.model.Contig00002.352,evm.model.Contig00008.680,evm.model.Contig00002.351,evm.model.Contig00018.97,evm.model.Cont…
99	molecular_function	sulfur amino acid transmembrane transporter activity	evm.model.Contig00015.370,evm.model.Contig00128.1,evm.model.Contig00018.157,evm.model.Contig00014.531,evm.model.Contig00014.452,evm.model.Contig00014.530,evm.model.Contig00004.489,evm.model.Contig00128.2,evm.model.Contig00078.21,evm.model.Contig00078.20,evm.model.Contig00060.55,evm.model.Contig00078.23,evm.model.Contig00078.22,evm.model.Contig00212.1,evm.model.Contig00200.1,evm.model.Contig00003.…
35299	molecular_function	inositol pentakisphosphate 2-kinase activity	evm.model.Contig00007.508,evm.model.Contig00011.364,evm.model.Contig00037.55,
96	biological_process	sulfur amino acid metabolic process	evm.model.Contig00027.161,evm.model.Contig00023.118,evm.model.Contig00025.441,evm.model.Contig00131.2,evm.model.Contig00008.266,evm.model.Contig00002.413,evm.model.Contig00018.328,evm.model.Contig00018.327,evm.model.Contig00022.242,evm.model.Contig00029.395,evm.model.Contig00032.50,evm.model.Contig00002.657,evm.model.Contig00033.147,evm.model.Contig00045.76,evm.model.Contig00022.499,evm.model.Con…
35298	biological_process	regulation of Malpighian tubule size	evm.model.Contig00001.112,evm.model.Contig00033.19,
97	biological_process	sulfur amino acid biosynthetic process	evm.model.Contig00023.118,evm.model.Contig00025.441,evm.model.Contig00131.2,evm.model.Contig00008.266,evm.model.Contig00018.328,evm.model.Contig00018.327,evm.model.Contig00022.242,evm.model.Contig00032.50,evm.model.Contig00029.395,evm.model.Contig00002.657,evm.model.Contig00033.147,evm.model.Contig00045.76,evm.model.Contig00022.499,evm.model.Contig00019.222,evm.model.Contig00049.105,evm.model.Con…
110	cellular_component	nucleotide-excision repair factor 1 complex	evm.model.Contig00014.521,evm.model.Contig00014.520,evm.model.Contig00006.462,evm.model.Contig00014.541,
35309	biological_process	wing and notum subfield formation	evm.model.Contig00044.123,evm.model.Contig00015.216,evm.model.Contig00022.390,evm.model.Contig00064.41,evm.model.Contig00059.53,evm.model.Contig00069.13,evm.model.Contig00012.72,evm.model.Contig00003.337,evm.model.Contig00029.106,evm.model.Contig00022.389,
35308	biological_process	negative regulation of protein dephosphorylation	evm.model.Contig00030.85,evm.model.Contig00065.179,evm.model.Contig00040.96,evm.model.Contig00059.114,evm.model.Contig00034.26,evm.model.Contig00003.133,evm.model.Contig00026.92,evm.model.Contig00064.56,evm.model.Contig00022.526,evm.model.Contig00020.28,evm.model.Contig00055.82,evm.model.Contig00001.546,evm.model.Contig00055.81,evm.model.Contig00001.30,evm.model.Contig00003.134,evm.model.Contig00…
111	cellular_component	nucleotide-excision repair factor 2 complex	evm.model.Contig00094.4,evm.model.Contig00048.104,evm.model.Contig00015.75,evm.model.Contig00048.197,
35311	biological_process	wing cell fate specification	evm.model.Contig00069.13,
35310	biological_process	notum cell fate specification	evm.model.Contig00015.216,evm.model.Contig00012.72,
70507	biological_process	regulation of microtubule cytoskeleton organization	evm.model.Contig00044.36,evm.model.Contig00035.153,evm.model.Contig00023.168,evm.model.Contig00042.72,evm.model.Contig00077.28,evm.model.Contig00023.263,evm.model.Contig00063.71,evm.model.Contig00042.78,evm.model.Contig00036.144,evm.model.Contig00046.76,evm.model.Contig00042.80,evm.model.Contig00030.213,evm.model.Contig00046.79,evm.model.Contig00001.487,evm.model.Contig00043.2,evm.model.Contig000…
109	cellular_component	nucleotide-excision repair complex	evm.model.Contig00009.77,evm.model.Contig00014.409,evm.model.Contig00014.521,evm.model.Contig00014.520,evm.model.Contig00006.462,evm.model.Contig00014.541,evm.model.Contig00061.132,evm.model.Contig00033.144,evm.model.Contig00074.24,evm.model.Contig00061.30,evm.model.Contig00061.33,evm.model.Contig00022.560,evm.model.Contig00048.104,evm.model.Contig00024.36,evm.model.Contig00022.398,evm.model.Cont…
35305	biological_process	negative regulation of dephosphorylation	evm.model.Contig00059.114,evm.model.Contig00005.21,evm.model.Contig00034.26,evm.model.Contig00008.476,evm.model.Contig00048.85,evm.model.Contig00002.554,evm.model.Contig00055.82,evm.model.Contig00055.81,evm.model.Contig00003.211,evm.model.Contig00025.344,evm.model.Contig00025.343,evm.model.Contig00058.66,evm.model.Contig00051.2,evm.model.Contig00061.35,evm.model.Contig00006.415,evm.model.Contig00…
70508	biological_process	cholesterol import	evm.model.Contig00015.261,evm.model.Contig00022.75,evm.model.Contig00046.25,evm.model.Contig00017.279,evm.model.Contig00146.1,evm.model.Contig00001.471,evm.model.Contig00042.24,evm.model.Contig00009.265,evm.model.Contig00018.274,evm.model.Contig00002.4,
107	molecular_function	imidazoleglycerol-phosphate synthase activity	evm.model.Contig00429.1,
70509	biological_process	calcium ion import	evm.model.Contig00007.368,evm.model.Contig00042.72,evm.model.Contig00006.296,evm.model.Contig00020.325,evm.model.Contig00065.38,evm.model.Contig00048.160,evm.model.Contig00017.81,evm.model.Contig00001.563,evm.model.Contig00001.621,evm.model.Contig00011.234,evm.model.Contig00057.47,evm.model.Contig00013.267,evm.model.Contig00020.326,evm.model.Contig00035.157,evm.model.Contig00006.15,evm.model.Cont…
35304	biological_process	regulation of protein dephosphorylation	evm.model.Contig00022.14,evm.model.Contig00059.114,evm.model.Contig00034.26,evm.model.Contig00018.98,evm.model.Contig00055.82,evm.model.Contig00055.81,evm.model.Contig00003.211,evm.model.Contig00046.74,evm.model.Contig00051.2,evm.model.Contig00064.83,evm.model.Contig00025.270,evm.model.Contig00006.416,evm.model.Contig00060.77,evm.model.Contig00034.12,evm.model.Contig00034.13,evm.model.Contig00001…
70510	biological_process	regulation of histone H4-K20 methylation	evm.model.Contig00014.532,
104	molecular_function	succinate dehydrogenase activity	evm.model.Contig00006.379,evm.model.Contig00019.300,evm.model.Contig00059.112,evm.model.Contig00034.15,evm.model.Contig00002.92,evm.model.Contig00014.106,evm.model.Contig00014.61,evm.model.Contig00014.107,evm.model.Contig00014.469,evm.model.Contig00008.407,evm.model.Contig00028.167,evm.model.Contig00036.209,evm.model.Contig00026.79,evm.model.Contig00007.104,evm.model.Contig00008.336,
35307	biological_process	positive regulation of protein dephosphorylation	evm.model.Contig00065.179,evm.model.Contig00040.73,evm.model.Contig00003.393,evm.model.Contig00011.462,evm.model.Contig00022.14,evm.model.Contig00018.98,evm.model.Contig00055.82,evm.model.Contig00055.81,evm.model.Contig00034.213,evm.model.Contig00042.49,evm.model.Contig00046.74,evm.model.Contig00064.83,evm.model.Contig00051.53,evm.model.Contig00014.247,evm.model.Contig00025.270,evm.model.Contig00…
70511	biological_process	negative regulation of histone H4-K20 methylation	evm.model.Contig00014.532,
105	biological_process	histidine biosynthetic process	evm.model.Contig00049.105,evm.model.Contig00291.3,evm.model.Contig00049.103,evm.model.Contig00049.57,evm.model.Contig00049.102,evm.model.Contig00102.14,evm.model.Contig00374.3,evm.model.Contig00109.23,evm.model.Contig00429.1,evm.model.Contig00007.677,evm.model.Contig00215.9,evm.model.Contig00215.8,evm.model.Contig00045.76,evm.model.Contig00029.134,evm.model.Contig00029.136,
35306	biological_process	positive regulation of dephosphorylation	evm.model.Contig00065.179,evm.model.Contig00040.73,evm.model.Contig00003.393,evm.model.Contig00011.462,evm.model.Contig00022.14,evm.model.Contig00034.26,evm.model.Contig00018.98,evm.model.Contig00004.461,evm.model.Contig00004.16,evm.model.Contig00055.82,evm.model.Contig00055.81,evm.model.Contig00034.213,evm.model.Contig00042.49,evm.model.Contig00046.74,evm.model.Contig00064.83,evm.model.Contig000…
70513	molecular_function	death domain binding	evm.model.Contig00025.30,evm.model.Contig00022.201,evm.model.Contig00048.162,evm.model.Contig00034.195,evm.model.Contig00058.136,evm.model.Contig00006.344,evm.model.Contig00048.49,
35316	biological_process	non-sensory hair organization	evm.model.Contig00020.30,evm.model.Contig00029.253,evm.model.Contig00002.600,evm.model.Contig00027.160,evm.model.Contig00006.395,evm.model.Contig00014.190,evm.model.Contig00017.156,evm.model.Contig00029.106,evm.model.Contig00037.56,evm.model.Contig00035.110,evm.model.Contig00006.392,evm.model.Contig00025.344,evm.model.Contig00036.78,evm.model.Contig00027.165,evm.model.Contig00036.75,evm.model.Con…
35317	biological_process	imaginal disc-derived wing hair organization	evm.model.Contig00020.30,evm.model.Contig00029.253,evm.model.Contig00027.160,evm.model.Contig00006.395,evm.model.Contig00014.190,evm.model.Contig00017.156,evm.model.Contig00029.106,evm.model.Contig00037.56,evm.model.Contig00035.110,evm.model.Contig00006.392,evm.model.Contig00025.344,evm.model.Contig00036.78,evm.model.Contig00027.165,evm.model.Contig00036.75,evm.model.Contig00025.430,evm.model.Con…
118	cellular_component	histone deacetylase complex	evm.model.Contig00012.148,evm.model.Contig00003.251,evm.model.Contig00003.157,evm.model.Contig00008.91,evm.model.Contig00008.93,evm.model.Contig00028.285,evm.model.Contig00003.158,evm.model.Contig00004.14,evm.model.Contig00030.115,evm.model.Contig00028.199,evm.model.Contig00034.214,evm.model.Contig00028.198,evm.model.Contig00066.22,evm.model.Contig00066.21,evm.model.Contig00004.471,evm.model.Cont…
35318	biological_process	imaginal disc-derived wing hair outgrowth	evm.model.Contig00031.91,evm.model.Contig00047.100,
117	biological_process	regulation of transcription involved in G2/M transition of mitotic cell cycle	evm.model.Contig00059.89,
35312	molecular_function	5'-3' exodeoxyribonuclease activity	evm.model.Contig00011.191,evm.model.Contig00015.511,evm.model.Contig00037.31,evm.model.Contig00008.367,evm.model.Contig00005.272,evm.model.Contig00004.316,evm.model.Contig00018.102,evm.model.Contig00036.13,evm.model.Contig00008.890,evm.model.Contig00023.60,
70516	cellular_component	CAK-ERCC2 complex	evm.model.Contig00024.36,
35313	biological_process	wound healing, spreading of epidermal cells	evm.model.Contig00117.9,evm.model.Contig00007.673,evm.model.Contig00059.20,evm.model.Contig00022.596,evm.model.Contig00015.122,evm.model.Contig00033.186,evm.model.Contig00070.3,evm.model.Contig00033.145,evm.model.Contig00012.73,evm.model.Contig00035.117,evm.model.Contig00012.78,evm.model.Contig00066.1,evm.model.Contig00004.424,evm.model.Contig00059.96,evm.model.Contig00059.97,evm.model.Contig0001…
35314	biological_process	scab formation	evm.model.Contig00004.119,
113	cellular_component	nucleotide-excision repair factor 4 complex	evm.model.Contig00062.44,evm.model.Contig00074.11,evm.model.Contig00074.24,evm.model.Contig00061.30,evm.model.Contig00061.33,evm.model.Contig00061.31,evm.model.Contig00061.132,
112	cellular_component	nucleotide-excision repair factor 3 complex	evm.model.Contig00026.10,evm.model.Contig00022.398,evm.model.Contig00002.22,evm.model.Contig00024.36,evm.model.Contig00002.23,evm.model.Contig00032.62,
35315	biological_process	hair cell differentiation	evm.model.Contig00007.368,evm.model.Contig00002.693,evm.model.Contig00029.253,evm.model.Contig00005.246,evm.model.Contig00002.600,evm.model.Contig00040.32,evm.model.Contig00027.160,evm.model.Contig00006.395,evm.model.Contig00002.605,evm.model.Contig00048.84,evm.model.Contig00001.621,evm.model.Contig00008.167,evm.model.Contig00006.392,evm.model.Contig00039.17,evm.model.Contig00025.344,evm.model.Co…
127	cellular_component	transcription factor TFIIIC complex	evm.model.Contig00010.244,evm.model.Contig00083.1,evm.model.Contig00032.100,evm.model.Contig00019.365,evm.model.Contig00019.363,evm.model.Contig00015.241,
35324	cellular_component	female germline ring canal	evm.model.Contig00025.430,evm.model.Contig00008.462,evm.model.Contig00020.30,evm.model.Contig00019.178,evm.model.Contig00004.504,evm.model.Contig00030.208,evm.model.Contig00006.385,evm.model.Contig00048.20,evm.model.Contig00008.212,evm.model.Contig00039.23,evm.model.Contig00031.92,evm.model.Contig00022.8,evm.model.Contig00025.46,evm.model.Contig00035.136,evm.model.Contig00007.690,evm.model.Contig…
126	cellular_component	transcription factor TFIIIB complex	evm.model.Contig00014.265,evm.model.Contig00035.70,evm.model.Contig00060.123,evm.model.Contig00014.141,evm.model.Contig00020.261,evm.model.Contig00039.89,evm.model.Contig00078.14,evm.model.Contig00078.13,evm.model.Contig00014.44,evm.model.Contig00063.11,evm.model.Contig00008.463,evm.model.Contig00008.881,evm.model.Contig00008.701,evm.model.Contig00039.88,evm.model.Contig00005.24,
35325	molecular_function	Toll-like receptor binding	evm.model.Contig00042.24,evm.model.Contig00004.332,evm.model.Contig00029.336,evm.model.Contig00007.311,evm.model.Contig00017.109,evm.model.Contig00035.38,evm.model.Contig00035.177,evm.model.Contig00014.574,evm.model.Contig00035.53,
125	cellular_component	PCAF complex	evm.model.Contig00066.19,evm.model.Contig00066.22,evm.model.Contig00057.77,evm.model.Contig00066.21,evm.model.Contig00072.35,evm.model.Contig00008.767,evm.model.Contig00010.20,evm.model.Contig00066.20,
35326	molecular_function	enhancer binding	evm.model.Contig00007.368,evm.model.Contig00022.458,evm.model.Contig00028.242,evm.model.Contig00052.27,evm.model.Contig00060.18,evm.model.Contig00003.299,evm.model.Contig00025.204,evm.model.Contig00008.739,evm.model.Contig00001.370,evm.model.Contig00014.529,evm.model.Contig00015.216,evm.model.Contig00057.48,evm.model.Contig00009.287,evm.model.Contig00014.299,evm.model.Contig00030.215,evm.model.Co…
70522	cellular_component	ERCC4-ERCC1 complex	evm.model.Contig00033.144,evm.model.Contig00014.521,evm.model.Contig00014.520,evm.model.Contig00007.330,evm.model.Contig00014.541,
124	cellular_component	SAGA complex	evm.model.Contig00023.117,evm.model.Contig00022.283,evm.model.Contig00013.78,evm.model.Contig00033.41,evm.model.Contig00028.285,evm.model.Contig00008.767,evm.model.Contig00010.20,evm.model.Contig00060.41,evm.model.Contig00020.72,evm.model.Contig00042.164,evm.model.Contig00028.284,evm.model.Contig00066.22,evm.model.Contig00066.21,evm.model.Contig00030.11,evm.model.Contig00066.20,evm.model.Contig00…
35327	cellular_component	transcriptionally active chromatin	evm.model.Contig00016.55,evm.model.Contig00074.41,evm.model.Contig00018.156,evm.model.Contig00010.42,evm.model.Contig00009.339,evm.model.Contig00003.355,evm.model.Contig00026.151,evm.model.Contig00030.80,evm.model.Contig00002.191,evm.model.Contig00007.539,evm.model.Contig00061.118,evm.model.Contig00007.538,evm.model.Contig00013.286,evm.model.Contig00030.168,evm.model.Contig00008.285,evm.model.Con…
123	cellular_component	histone acetyltransferase complex	evm.model.Contig00022.283,evm.model.Contig00002.412,evm.model.Contig00016.110,evm.model.Contig00025.483,evm.model.Contig00018.98,evm.model.Contig00033.91,evm.model.Contig00001.375,evm.model.Contig00019.77,evm.model.Contig00020.72,evm.model.Contig00019.76,evm.model.Contig00025.146,evm.model.Contig00025.487,evm.model.Contig00020.327,evm.model.Contig00044.135,evm.model.Contig00075.23,evm.model.Conti…
70525	biological_process	tRNA threonylcarbamoyladenosine metabolic process	evm.model.Contig00003.458,evm.model.Contig00210.8,evm.model.Contig00222.3,evm.model.Contig00004.70,evm.model.Contig00042.125,evm.model.Contig00019.149,evm.model.Contig00026.120,evm.model.Contig00021.25,evm.model.Contig00050.50,evm.model.Contig00002.591,evm.model.Contig00005.198,evm.model.Contig00023.21,evm.model.Contig00005.199,evm.model.Contig00029.87,evm.model.Contig00072.11,evm.model.Contig000…
70524	molecular_function	11-beta-hydroxysteroid dehydrogenase (NADP+) activity	evm.model.Contig00046.34,evm.model.Contig00038.57,
35321	biological_process	maintenance of imaginal disc-derived wing hair orientation	evm.model.Contig00048.155,evm.model.Contig00037.56,evm.model.Contig00036.75,
122	biological_process	negative regulation of transcription by RNA polymerase II	evm.model.Contig00012.148,evm.model.Contig00003.299,evm.model.Contig00042.72,evm.model.Contig00058.84,evm.model.Contig00006.426,evm.model.Contig00034.26,evm.model.Contig00042.70,evm.model.Contig00017.117,evm.model.Contig00049.256,evm.model.Contig00046.76,evm.model.Contig00032.164,evm.model.Contig00030.213,evm.model.Contig00030.214,evm.model.Contig00042.88,evm.model.Contig00015.510,evm.model.Conti…
121	molecular_function	glycerol-1-phosphatase activity	evm.model.Contig00050.54,evm.model.Contig00024.108,
70527	biological_process	platelet aggregation	evm.model.Contig00020.30,evm.model.Contig00040.36,evm.model.Contig00040.35,evm.model.Contig00006.29,evm.model.Contig00002.352,evm.model.Contig00064.30,evm.model.Contig00002.351,evm.model.Contig00063.77,evm.model.Contig00004.332,evm.model.Contig00055.78,evm.model.Contig00012.184,evm.model.Contig00019.427,evm.model.Contig00019.429,evm.model.Contig00011.234,evm.model.Contig00065.125,evm.model.Contig…
35323	cellular_component	male germline ring canal	evm.model.Contig00047.62,evm.model.Contig00007.495,evm.model.Contig00022.8,
120	cellular_component	RNA polymerase I transcription factor complex	evm.model.Contig00015.226,evm.model.Contig00014.44,evm.model.Contig00018.129,evm.model.Contig00045.108,evm.model.Contig00005.24,evm.model.Contig00018.126,evm.model.Contig00020.261,evm.model.Contig00078.14,evm.model.Contig00031.81,evm.model.Contig00078.13,
35082	biological_process	axoneme assembly	evm.model.Contig00004.61,evm.model.Contig00046.84,evm.model.Contig00025.515,evm.model.Contig00007.174,evm.model.Contig00035.88,evm.model.Contig00115.12,evm.model.Contig00049.197,evm.model.Contig00049.253,evm.model.Contig00005.193,evm.model.Contig00035.35,evm.model.Contig00006.391,evm.model.Contig00030.211,evm.model.Contig00029.148,evm.model.Contig00046.76,evm.model.Contig00063.138,evm.model.Conti…
70543	biological_process	response to linoleic acid	evm.model.Contig00042.24,evm.model.Contig00029.235,
137	cellular_component	Golgi cis cisterna	evm.model.Contig00006.85,evm.model.Contig00001.486,evm.model.Contig00073.5,evm.model.Contig00011.47,evm.model.Contig00001.512,evm.model.Contig00019.70,evm.model.Contig00008.96,evm.model.Contig00002.703,evm.model.Contig00006.293,evm.model.Contig00037.175,evm.model.Contig00006.341,
70542	biological_process	response to fatty acid	evm.model.Contig00007.368,evm.model.Contig00028.56,evm.model.Contig00018.91,evm.model.Contig00022.457,evm.model.Contig00051.9,evm.model.Contig00008.784,evm.model.Contig00001.471,evm.model.Contig00037.99,evm.model.Contig00058.84,evm.model.Contig00017.156,evm.model.Contig00022.529,evm.model.Contig00015.129,evm.model.Contig00025.2,evm.model.Contig00001.621,evm.model.Contig00001.232,evm.model.Contig0…
136	cellular_component	alpha-1,6-mannosyltransferase complex	evm.model.Contig00002.703,
35080	biological_process	heat shock-mediated polytene chromosome puffing	evm.model.Contig00033.180,evm.model.Contig00018.99,evm.model.Contig00018.100,
139	cellular_component	Golgi membrane	evm.model.Contig00017.110,evm.model.Contig00004.62,evm.model.Contig00036.249,evm.model.Contig00058.83,evm.model.Contig00015.403,evm.model.Contig00041.99,evm.model.Contig00006.397,evm.model.Contig00036.147,evm.model.Contig00006.398,evm.model.Contig00015.84,evm.model.Contig00006.399,evm.model.Contig00029.97,evm.model.Contig00085.8,evm.model.Contig00049.258,evm.model.Contig00021.164,evm.model.Contig…
70541	biological_process	response to platinum ion	evm.model.Contig00031.44,evm.model.Contig00029.346,evm.model.Contig00055.27,
35081	biological_process	induction of programmed cell death by hormones	evm.model.Contig00003.26,evm.model.Contig00011.152,evm.model.Contig00008.814,evm.model.Contig00027.143,evm.model.Contig00054.31,evm.model.Contig00038.28,evm.model.Contig00072.22,evm.model.Contig00023.184,
70540	molecular_function	stearic acid binding	evm.model.Contig00029.235,evm.model.Contig00067.99,
138	cellular_component	Golgi trans cisterna	evm.model.Contig00011.193,evm.model.Contig00001.486,evm.model.Contig00003.387,evm.model.Contig00062.22,evm.model.Contig00015.119,evm.model.Contig00001.270,evm.model.Contig00018.98,evm.model.Contig00025.48,evm.model.Contig00050.82,evm.model.Contig00022.370,evm.model.Contig00004.195,evm.model.Contig00019.386,evm.model.Contig00008.11,evm.model.Contig00066.42,evm.model.Contig00036.234,evm.model.Conti…
70539	molecular_function	linoleic acid binding	evm.model.Contig00029.235,
140	molecular_function	acylglycerone-phosphate reductase activity	evm.model.Contig00006.460,
70538	molecular_function	oleic acid binding	evm.model.Contig00029.235,evm.model.Contig00002.4,
35087	biological_process	siRNA loading onto RISC involved in RNA interference	evm.model.Contig00015.15,evm.model.Contig00010.49,evm.model.Contig00033.168,evm.model.Contig00037.36,evm.model.Contig00064.57,
70537	biological_process	histone H2A K63-linked deubiquitination	evm.model.Contig00028.196,evm.model.Contig00049.131,
142	cellular_component	cellular bud neck contractile ring	evm.model.Contig00048.196,
70536	biological_process	protein K63-linked deubiquitination	evm.model.Contig00007.385,evm.model.Contig00007.328,evm.model.Contig00028.196,evm.model.Contig00008.473,evm.model.Contig00043.35,evm.model.Contig00019.315,evm.model.Contig00012.53,evm.model.Contig00025.306,evm.model.Contig00026.139,evm.model.Contig00049.131,evm.model.Contig00026.142,evm.model.Contig00031.43,evm.model.Contig00018.215,evm.model.Contig00069.158,evm.model.Contig00015.437,evm.model.Co…
35074	biological_process	pupation	evm.model.Contig00043.53,evm.model.Contig00023.19,
70535	biological_process	histone H2A K63-linked ubiquitination	evm.model.Contig00022.36,evm.model.Contig00117.6,evm.model.Contig00014.406,evm.model.Contig00048.148,evm.model.Contig00011.232,evm.model.Contig00070.1,evm.model.Contig00009.27,evm.model.Contig00048.147,evm.model.Contig00065.82,evm.model.Contig00066.4,evm.model.Contig00030.248,evm.model.Contig00027.104,evm.model.Contig00025.266,evm.model.Contig00066.44,evm.model.Contig00004.56,evm.model.Contig0003…
128	biological_process	flocculation	evm.model.Contig00002.20,
70534	biological_process	protein K63-linked ubiquitination	evm.model.Contig00008.682,evm.model.Contig00045.82,evm.model.Contig00005.197,evm.model.Contig00005.196,evm.model.Contig00002.552,evm.model.Contig00002.553,evm.model.Contig00011.232,evm.model.Contig00004.466,evm.model.Contig00029.315,evm.model.Contig00007.467,evm.model.Contig00007.468,evm.model.Contig00027.104,evm.model.Contig00004.56,evm.model.Contig00081.5,evm.model.Contig00018.169,evm.model.Con…
35075	biological_process	response to ecdysone	evm.model.Contig00051.41,evm.model.Contig00002.622,evm.model.Contig00008.814,evm.model.Contig00060.123,evm.model.Contig00023.184,evm.model.Contig00010.115,evm.model.Contig00010.117,evm.model.Contig00003.26,evm.model.Contig00003.137,evm.model.Contig00011.152,evm.model.Contig00008.463,evm.model.Contig00023.96,evm.model.Contig00039.16,evm.model.Contig00027.143,evm.model.Contig00023.95,evm.model.Cont…
35072	biological_process	ecdysone-mediated induction of salivary gland cell autophagic cell death	evm.model.Contig00003.26,evm.model.Contig00011.152,evm.model.Contig00008.814,evm.model.Contig00027.143,evm.model.Contig00054.31,evm.model.Contig00038.28,evm.model.Contig00072.22,evm.model.Contig00023.184,
131	cellular_component	incipient cellular bud site	evm.model.Contig00046.114,evm.model.Contig00031.12,evm.model.Contig00008.344,evm.model.Contig00003.202,evm.model.Contig00012.27,evm.model.Contig00019.180,evm.model.Contig00012.26,evm.model.Contig00038.16,evm.model.Contig00038.17,
35073	biological_process	pupariation	evm.model.Contig00028.231,evm.model.Contig00023.19,evm.model.Contig00004.33,evm.model.Contig00030.176,evm.model.Contig00030.40,
133	cellular_component	polarisome	evm.model.Contig00030.71,
70531	cellular_component	BRCA1-A complex	evm.model.Contig00065.216,evm.model.Contig00008.473,evm.model.Contig00026.139,evm.model.Contig00007.447,
35078	biological_process	induction of programmed cell death by ecdysone	evm.model.Contig00003.26,evm.model.Contig00011.152,evm.model.Contig00008.814,evm.model.Contig00027.143,evm.model.Contig00054.31,evm.model.Contig00038.28,evm.model.Contig00072.22,evm.model.Contig00023.184,
35079	biological_process	polytene chromosome puffing	evm.model.Contig00033.180,evm.model.Contig00008.178,evm.model.Contig00018.99,evm.model.Contig00018.100,
70530	molecular_function	K63-linked polyubiquitin modification-dependent protein binding	evm.model.Contig00003.434,evm.model.Contig00046.33,evm.model.Contig00018.215,evm.model.Contig00011.254,evm.model.Contig00058.133,evm.model.Contig00015.437,evm.model.Contig00006.349,evm.model.Contig00009.21,evm.model.Contig00043.35,evm.model.Contig00019.315,evm.model.Contig00010.82,evm.model.Contig00018.188,
132	biological_process	establishment of mitotic spindle orientation	evm.model.Contig00014.196,evm.model.Contig00013.220,evm.model.Contig00049.69,evm.model.Contig00014.199,evm.model.Contig00070.32,evm.model.Contig00001.432,evm.model.Contig00029.106,evm.model.Contig00023.219,evm.model.Contig00038.82,evm.model.Contig00001.437,evm.model.Contig00038.39,evm.model.Contig00011.277,evm.model.Contig00044.105,evm.model.Contig00013.174,evm.model.Contig00002.428,evm.model.Con…
35076	biological_process	ecdysone receptor-mediated signaling pathway	evm.model.Contig00010.117,evm.model.Contig00028.231,evm.model.Contig00058.62,evm.model.Contig00024.73,evm.model.Contig00020.195,evm.model.Contig00023.96,evm.model.Contig00023.95,evm.model.Contig00010.8,evm.model.Contig00058.69,evm.model.Contig00058.68,evm.model.Contig00069.151,evm.model.Contig00022.94,evm.model.Contig00010.115,
35077	biological_process	ecdysone-mediated polytene chromosome puffing	evm.model.Contig00008.178,
70528	biological_process	protein kinase C signaling	evm.model.Contig00041.91,evm.model.Contig00041.92,evm.model.Contig00041.93,evm.model.Contig00014.522,evm.model.Contig00014.407,evm.model.Contig00002.92,evm.model.Contig00001.432,evm.model.Contig00059.49,evm.model.Contig00047.4,evm.model.Contig00036.100,evm.model.Contig00044.75,evm.model.Contig00049.207,evm.model.Contig00001.232,evm.model.Contig00036.144,evm.model.Contig00065.147,evm.model.Contig0…
35099	biological_process	hemocyte migration	evm.model.Contig00001.630,evm.model.Contig00006.29,evm.model.Contig00006.28,evm.model.Contig00011.8,evm.model.Contig00045.25,evm.model.Contig00014.190,evm.model.Contig00047.100,evm.model.Contig00033.19,evm.model.Contig00061.106,evm.model.Contig00001.427,evm.model.Contig00031.91,evm.model.Contig00035.117,evm.model.Contig00025.486,evm.model.Contig00008.179,evm.model.Contig00003.375,evm.model.Contig…
152	cellular_component	nuclear ubiquitin ligase complex	evm.model.Contig00099.8,evm.model.Contig00064.90,evm.model.Contig00006.25,evm.model.Contig00051.49,evm.model.Contig00006.255,evm.model.Contig00025.105,evm.model.Contig00020.183,evm.model.Contig00065.68,evm.model.Contig00007.461,evm.model.Contig00023.111,evm.model.Contig00025.520,evm.model.Contig00015.511,evm.model.Contig00009.347,evm.model.Contig00019.270,evm.model.Contig00014.182,evm.model.Conti…
153	cellular_component	cytoplasmic ubiquitin ligase complex	evm.model.Contig00040.92,evm.model.Contig00079.15,evm.model.Contig00005.291,evm.model.Contig00005.292,evm.model.Contig00061.132,evm.model.Contig00001.457,evm.model.Contig00074.24,evm.model.Contig00017.277,evm.model.Contig00061.30,evm.model.Contig00048.99,evm.model.Contig00048.98,evm.model.Contig00061.33,evm.model.Contig00061.31,evm.model.Contig00002.34,evm.model.Contig00013.247,evm.model.Contig00…
35098	cellular_component	ESC/E(Z) complex	evm.model.Contig00121.6,evm.model.Contig00059.89,evm.model.Contig00121.5,evm.model.Contig00025.350,evm.model.Contig00009.345,evm.model.Contig00002.617,evm.model.Contig00007.270,evm.model.Contig00002.616,evm.model.Contig00019.392,evm.model.Contig00001.361,evm.model.Contig00013.119,evm.model.Contig00015.93,evm.model.Contig00066.30,evm.model.Contig00030.227,evm.model.Contig00004.471,evm.model.Contig…
35097	cellular_component	histone methyltransferase complex	evm.model.Contig00012.148,evm.model.Contig00014.523,evm.model.Contig00042.73,evm.model.Contig00002.412,evm.model.Contig00021.12,evm.model.Contig00022.11,evm.model.Contig00016.110,evm.model.Contig00025.483,evm.model.Contig00033.90,evm.model.Contig00033.91,evm.model.Contig00004.260,evm.model.Contig00001.375,evm.model.Contig00025.146,evm.model.Contig00020.327,evm.model.Contig00028.144,evm.model.Cont…
154	biological_process	rRNA modification	evm.model.Contig00028.292,evm.model.Contig00092.35,evm.model.Contig00014.113,evm.model.Contig00014.112,evm.model.Contig00012.183,evm.model.Contig00007.260,evm.model.Contig00044.78,evm.model.Contig00010.175,evm.model.Contig00025.447,evm.model.Contig00014.397,evm.model.Contig00037.194,evm.model.Contig00014.396,evm.model.Contig00042.42,evm.model.Contig00026.63,evm.model.Contig00008.194,evm.model.Con…
70557	cellular_component	PCNA-p21 complex	evm.model.Contig00007.253,
35096	biological_process	larval midgut cell programmed cell death	evm.model.Contig00062.45,evm.model.Contig00051.41,evm.model.Contig00003.81,evm.model.Contig00003.367,evm.model.Contig00008.681,evm.model.Contig00006.407,evm.model.Contig00006.408,evm.model.Contig00078.12,evm.model.Contig00011.159,evm.model.Contig00046.51,evm.model.Contig00032.116,evm.model.Contig00032.117,evm.model.Contig00022.186,evm.model.Contig00030.66,evm.model.Contig00025.306,evm.model.Conti…
155	molecular_function	phosphorelay sensor kinase activity	evm.model.Contig00092.3,evm.model.Contig00167.19,evm.model.Contig00147.7,evm.model.Contig00412.3,evm.model.Contig00176.2,evm.model.Contig00194.4,evm.model.Contig00347.2,evm.model.Contig00022.504,evm.model.Contig00004.349,evm.model.Contig00184.2,evm.model.Contig00151.10,evm.model.Contig00126.8,evm.model.Contig00238.12,evm.model.Contig00295.4,evm.model.Contig00441.1,evm.model.Contig00299.2,evm.mode…
35103	biological_process	sterol regulatory element binding protein cleavage	evm.model.Contig00019.399,
156	molecular_function	phosphorelay response regulator activity	evm.model.Contig00092.3,evm.model.Contig00295.4,evm.model.Contig00176.2,evm.model.Contig00168.1,evm.model.Contig00225.6,evm.model.Contig00194.5,evm.model.Contig00108.17,
70555	biological_process	response to interleukin-1	evm.model.Contig00007.368,evm.model.Contig00006.25,evm.model.Contig00040.36,evm.model.Contig00040.35,evm.model.Contig00001.470,evm.model.Contig00034.26,evm.model.Contig00063.76,evm.model.Contig00001.377,evm.model.Contig00001.376,evm.model.Contig00008.475,evm.model.Contig00001.621,evm.model.Contig00001.378,evm.model.Contig00057.48,evm.model.Contig00029.315,evm.model.Contig00044.135,evm.model.Conti…
35102	cellular_component	PRC1 complex	evm.model.Contig00064.90,evm.model.Contig00020.183,evm.model.Contig00006.25,evm.model.Contig00065.68,evm.model.Contig00022.268,evm.model.Contig00014.182,evm.model.Contig00047.76,evm.model.Contig00024.77,evm.model.Contig00002.341,evm.model.Contig00006.255,evm.model.Contig00025.105,evm.model.Contig00016.62,
70552	cellular_component	BRISC complex	evm.model.Contig00012.53,evm.model.Contig00065.216,evm.model.Contig00008.473,evm.model.Contig00026.139,evm.model.Contig00032.113,
35101	cellular_component	FACT complex	evm.model.Contig00015.186,evm.model.Contig00006.212,evm.model.Contig00036.343,evm.model.Contig00040.68,evm.model.Contig00006.214,evm.model.Contig00006.466,evm.model.Contig00019.340,evm.model.Contig00036.340,evm.model.Contig00065.110,evm.model.Contig00036.342,
159	cellular_component	protein phosphatase type 2A complex	evm.model.Contig00031.197,evm.model.Contig00049.77,evm.model.Contig00060.77,evm.model.Contig00034.26,evm.model.Contig00031.205,evm.model.Contig00006.104,evm.model.Contig00034.12,evm.model.Contig00034.8,evm.model.Contig00006.103,evm.model.Contig00004.324,evm.model.Contig00034.13,evm.model.Contig00006.89,evm.model.Contig00034.213,evm.model.Contig00046.45,evm.model.Contig00015.140,evm.model.Contig00…
35100	molecular_function	ecdysone binding	evm.model.Contig00010.117,evm.model.Contig00058.62,evm.model.Contig00045.105,evm.model.Contig00018.319,evm.model.Contig00023.96,evm.model.Contig00003.180,evm.model.Contig00023.95,evm.model.Contig00010.8,evm.model.Contig00058.69,evm.model.Contig00058.68,evm.model.Contig00022.94,evm.model.Contig00010.115,
144	cellular_component	cellular bud neck septin ring	evm.model.Contig00001.611,
70550	biological_process	rDNA condensation	evm.model.Contig00003.70,evm.model.Contig00007.124,
35091	molecular_function	phosphatidylinositol binding	evm.model.Contig00042.74,evm.model.Contig00042.73,evm.model.Contig00019.334,evm.model.Contig00017.114,evm.model.Contig00077.26,evm.model.Contig00017.115,evm.model.Contig00001.373,evm.model.Contig00015.403,evm.model.Contig00003.157,evm.model.Contig00009.331,evm.model.Contig00003.158,evm.model.Contig00023.265,evm.model.Contig00001.374,evm.model.Contig00020.72,evm.model.Contig00032.160,evm.model.Con…
70551	molecular_function	endoribonuclease activity, cleaving siRNA-paired mRNA	evm.model.Contig00017.99,
145	cellular_component	exocyst	evm.model.Contig00029.278,evm.model.Contig00001.641,evm.model.Contig00004.497,evm.model.Contig00067.69,evm.model.Contig00033.204,evm.model.Contig00022.75,evm.model.Contig00035.180,evm.model.Contig00011.368,evm.model.Contig00017.86,evm.model.Contig00006.339,evm.model.Contig00016.87,evm.model.Contig00016.86,evm.model.Contig00041.64,evm.model.Contig00015.179,evm.model.Contig00027.244,evm.model.Conti…
35090	biological_process	maintenance of apical/basal cell polarity	evm.model.Contig00003.73,evm.model.Contig00001.432,evm.model.Contig00053.34,evm.model.Contig00011.338,evm.model.Contig00011.364,evm.model.Contig00019.43,evm.model.Contig00011.209,evm.model.Contig00008.875,evm.model.Contig00065.147,evm.model.Contig00001.112,evm.model.Contig00006.293,evm.model.Contig00015.36,evm.model.Contig00027.165,evm.model.Contig00013.174,evm.model.Contig00011.424,evm.model.Con…
146	molecular_function	microfilament motor activity	evm.model.Contig00055.33,evm.model.Contig00028.226,evm.model.Contig00032.12,evm.model.Contig00027.238,evm.model.Contig00015.403,evm.model.Contig00008.462,evm.model.Contig00029.82,evm.model.Contig00035.55,evm.model.Contig00084.41,evm.model.Contig00036.78,evm.model.Contig00025.430,evm.model.Contig00017.100,evm.model.Contig00031.40,evm.model.Contig00018.257,evm.model.Contig00002.239,evm.model.Contig…
35089	biological_process	establishment of apical/basal cell polarity	evm.model.Contig00029.253,evm.model.Contig00005.246,evm.model.Contig00027.160,evm.model.Contig00006.395,evm.model.Contig00014.190,evm.model.Contig00029.106,evm.model.Contig00042.48,evm.model.Contig00066.26,evm.model.Contig00006.392,evm.model.Contig00025.344,evm.model.Contig00023.129,evm.model.Contig00013.174,evm.model.Contig00010.15,evm.model.Contig00040.49,evm.model.Contig00023.126,evm.model.Con…
70548	molecular_function	L-glutamine aminotransferase activity	evm.model.Contig00006.286,evm.model.Contig00037.188,evm.model.Contig00182.6,evm.model.Contig00103.20,evm.model.Contig00015.30,evm.model.Contig00008.641,evm.model.Contig00002.342,evm.model.Contig00362.3,evm.model.Contig00032.49,evm.model.Contig00032.52,
147	biological_process	actin cortical patch assembly	evm.model.Contig00004.62,evm.model.Contig00003.202,evm.model.Contig00019.31,evm.model.Contig00039.53,
35088	biological_process	establishment or maintenance of apical/basal cell polarity	evm.model.Contig00040.38,evm.model.Contig00029.253,evm.model.Contig00069.148,evm.model.Contig00010.67,evm.model.Contig00005.246,evm.model.Contig00027.160,evm.model.Contig00006.395,evm.model.Contig00011.338,evm.model.Contig00008.167,evm.model.Contig00022.354,evm.model.Contig00008.875,evm.model.Contig00006.393,evm.model.Contig00006.392,evm.model.Contig00025.344,evm.model.Contig00006.293,evm.model.C…
70546	molecular_function	L-phenylalanine aminotransferase activity	evm.model.Contig00032.49,evm.model.Contig00237.2,
148	cellular_component	1,3-beta-D-glucan synthase complex	evm.model.Contig00002.549,
35095	biological_process	behavioral response to nicotine	evm.model.Contig00010.27,evm.model.Contig00007.249,evm.model.Contig00031.216,evm.model.Contig00002.550,evm.model.Contig00011.251,evm.model.Contig00003.330,evm.model.Contig00001.562,evm.model.Contig00032.144,evm.model.Contig00037.196,evm.model.Contig00006.39,evm.model.Contig00015.159,evm.model.Contig00022.635,evm.model.Contig00006.9,evm.model.Contig00015.158,evm.model.Contig00077.36,evm.model.Cont…
70547	molecular_function	L-tyrosine aminotransferase activity	evm.model.Contig00042.16,evm.model.Contig00014.57,evm.model.Contig00007.234,evm.model.Contig00014.152,
149	molecular_function	SNARE binding	evm.model.Contig00022.19,evm.model.Contig00011.137,evm.model.Contig00008.95,evm.model.Contig00018.178,evm.model.Contig00032.58,evm.model.Contig00004.121,evm.model.Contig00018.98,evm.model.Contig00001.371,evm.model.Contig00085.8,evm.model.Contig00047.94,evm.model.Contig00047.93,evm.model.Contig00017.83,evm.model.Contig00020.181,evm.model.Contig00008.546,evm.model.Contig00006.293,evm.model.Contig00…
35094	biological_process	response to nicotine	evm.model.Contig00010.27,evm.model.Contig00058.84,evm.model.Contig00031.216,evm.model.Contig00015.124,evm.model.Contig00082.21,evm.model.Contig00002.550,evm.model.Contig00001.232,evm.model.Contig00057.48,evm.model.Contig00001.562,evm.model.Contig00004.3,evm.model.Contig00025.6,evm.model.Contig00025.7,evm.model.Contig00030.56,evm.model.Contig00008.162,evm.model.Contig00037.196,evm.model.Contig0000…
35093	biological_process	spermatogenesis, exchange of chromosomal proteins	evm.model.Contig00001.482,evm.model.Contig00049.51,evm.model.Contig00054.5,evm.model.Contig00008.653,
70544	biological_process	histone H3-K36 demethylation	evm.model.Contig00080.18,evm.model.Contig00022.28,evm.model.Contig00006.437,evm.model.Contig00055.5,evm.model.Contig00007.83,evm.model.Contig00060.117,evm.model.Contig00001.109,evm.model.Contig00035.90,evm.model.Contig00008.432,evm.model.Contig00001.435,evm.model.Contig00028.109,evm.model.Contig00028.296,evm.model.Contig00001.110,
150	molecular_function	recombinase activity	evm.model.Contig00050.46,evm.model.Contig00338.2,evm.model.Contig00139.13,evm.model.Contig00242.2,evm.model.Contig00257.6,evm.model.Contig00034.23,evm.model.Contig00003.79,evm.model.Contig00006.100,evm.model.Contig00179.7,evm.model.Contig00179.6,evm.model.Contig00193.12,evm.model.Contig00368.5,
151	cellular_component	ubiquitin ligase complex	evm.model.Contig00077.29,evm.model.Contig00064.90,evm.model.Contig00012.147,evm.model.Contig00024.152,evm.model.Contig00049.112,evm.model.Contig00049.113,evm.model.Contig00042.79,evm.model.Contig00014.151,evm.model.Contig00020.321,evm.model.Contig00002.552,evm.model.Contig00002.553,evm.model.Contig00020.218,evm.model.Contig00017.83,evm.model.Contig00015.78,evm.model.Contig00021.168,evm.model.Cont…
35092	biological_process	sperm chromatin condensation	evm.model.Contig00001.482,evm.model.Contig00049.51,evm.model.Contig00031.181,evm.model.Contig00002.87,evm.model.Contig00010.134,evm.model.Contig00077.33,evm.model.Contig00008.651,evm.model.Contig00060.104,evm.model.Contig00054.5,evm.model.Contig00008.653,
70545	cellular_component	PeBoW complex	evm.model.Contig00020.318,evm.model.Contig00002.701,evm.model.Contig00014.121,evm.model.Contig00022.416,evm.model.Contig00033.206,evm.model.Contig00049.233,evm.model.Contig00001.338,evm.model.Contig00022.415,
171	molecular_function	ribonuclease MRP activity	evm.model.Contig00015.202,evm.model.Contig00015.538,evm.model.Contig00067.60,
70573	molecular_function	metallodipeptidase activity	evm.model.Contig00014.11,evm.model.Contig00048.160,evm.model.Contig00021.46,evm.model.Contig00006.15,evm.model.Contig00006.107,evm.model.Contig00026.97,evm.model.Contig00018.37,evm.model.Contig00030.5,evm.model.Contig00048.159,evm.model.Contig00030.7,evm.model.Contig00030.6,evm.model.Contig00026.90,
35112	biological_process	genitalia morphogenesis	evm.model.Contig00020.252,evm.model.Contig00017.34,evm.model.Contig00059.87,evm.model.Contig00006.29,evm.model.Contig00016.59,evm.model.Contig00006.28,evm.model.Contig00015.122,evm.model.Contig00011.364,evm.model.Contig00020.99,evm.model.Contig00017.272,evm.model.Contig00050.63,evm.model.Contig00016.242,evm.model.Contig00035.117,evm.model.Contig00025.486,evm.model.Contig00059.92,evm.model.Contig0…
170	molecular_function	sphingosine hydroxylase activity	evm.model.Contig00061.67,evm.model.Contig00010.33,evm.model.Contig00069.103,
35113	biological_process	embryonic appendage morphogenesis	evm.model.Contig00022.458,evm.model.Contig00049.69,evm.model.Contig00051.128,evm.model.Contig00024.151,evm.model.Contig00042.72,evm.model.Contig00063.78,evm.model.Contig00010.65,evm.model.Contig00049.256,evm.model.Contig00048.82,evm.model.Contig00006.390,evm.model.Contig00033.145,evm.model.Contig00030.16,evm.model.Contig00030.214,evm.model.Contig00020.220,evm.model.Contig00005.6,evm.model.Contig0…
70572	biological_process	positive regulation of neuron projection regeneration	evm.model.Contig00040.96,evm.model.Contig00146.1,evm.model.Contig00014.152,evm.model.Contig00049.29,evm.model.Contig00022.355,evm.model.Contig00015.261,evm.model.Contig00001.543,evm.model.Contig00036.101,evm.model.Contig00049.171,evm.model.Contig00022.390,evm.model.Contig00018.190,evm.model.Contig00017.279,evm.model.Contig00033.63,evm.model.Contig00003.375,evm.model.Contig00008.420,evm.model.Cont…
35114	biological_process	imaginal disc-derived appendage morphogenesis	evm.model.Contig00029.253,evm.model.Contig00029.258,evm.model.Contig00042.72,evm.model.Contig00027.160,evm.model.Contig00006.395,evm.model.Contig00029.259,evm.model.Contig00071.11,evm.model.Contig00002.552,evm.model.Contig00031.211,evm.model.Contig00003.404,evm.model.Contig00038.86,evm.model.Contig00049.251,evm.model.Contig00025.486,evm.model.Contig00006.392,evm.model.Contig00021.97,evm.model.Con…
70574	biological_process	cadmium ion transmembrane transport	evm.model.Contig00001.285,evm.model.Contig00016.86,evm.model.Contig00016.85,evm.model.Contig00001.286,
35115	biological_process	embryonic forelimb morphogenesis	evm.model.Contig00028.242,evm.model.Contig00042.72,evm.model.Contig00049.256,evm.model.Contig00015.541,evm.model.Contig00048.82,evm.model.Contig00032.129,evm.model.Contig00070.3,evm.model.Contig00032.123,evm.model.Contig00021.129,evm.model.Contig00032.124,evm.model.Contig00019.161,evm.model.Contig00003.64,evm.model.Contig00006.159,evm.model.Contig00030.214,evm.model.Contig00011.475,evm.model.Cont…
70569	molecular_function	uridylyltransferase activity	evm.model.Contig00016.77,evm.model.Contig00205.4,evm.model.Contig00025.207,evm.model.Contig00055.39,evm.model.Contig00002.570,evm.model.Contig00044.74,evm.model.Contig00006.212,evm.model.Contig00030.117,evm.model.Contig00006.214,evm.model.Contig00143.5,evm.model.Contig00025.469,evm.model.Contig00018.119,evm.model.Contig00003.191,evm.model.Contig00046.8,evm.model.Contig00018.118,evm.model.Contig00…
175	molecular_function	3'-5'-exoribonuclease activity	evm.model.Contig00015.148,evm.model.Contig00017.34,evm.model.Contig00022.598,evm.model.Contig00016.56,evm.model.Contig00039.8,evm.model.Contig00026.151,evm.model.Contig00049.44,evm.model.Contig00051.62,evm.model.Contig00023.165,evm.model.Contig00032.37,evm.model.Contig00009.230,evm.model.Contig00023.14,evm.model.Contig00055.80,evm.model.Contig00066.61,evm.model.Contig00190.3,evm.model.Contig00014…
35116	biological_process	embryonic hindlimb morphogenesis	evm.model.Contig00117.9,evm.model.Contig00025.225,evm.model.Contig00028.242,evm.model.Contig00042.72,evm.model.Contig00002.571,evm.model.Contig00020.133,evm.model.Contig00016.133,evm.model.Contig00032.129,evm.model.Contig00007.84,evm.model.Contig00032.123,evm.model.Contig00070.3,evm.model.Contig00032.124,evm.model.Contig00021.129,evm.model.Contig00012.73,evm.model.Contig00015.141,evm.model.Contig…
70568	molecular_function	guanylyltransferase activity	evm.model.Contig00030.137,evm.model.Contig00031.179,evm.model.Contig00007.356,evm.model.Contig00102.16,evm.model.Contig00053.22,evm.model.Contig00205.6,evm.model.Contig00362.2,evm.model.Contig00362.1,evm.model.Contig00003.161,evm.model.Contig00025.316,evm.model.Contig00049.6,evm.model.Contig00025.315,evm.model.Contig00008.205,evm.model.Contig00032.159,evm.model.Contig00007.21,evm.model.Contig0020…
35118	biological_process	embryonic pectoral fin morphogenesis	evm.model.Contig00003.70,evm.model.Contig00011.475,evm.model.Contig00026.130,evm.model.Contig00049.69,evm.model.Contig00004.88,evm.model.Contig00014.510,evm.model.Contig00013.216,evm.model.Contig00001.729,evm.model.Contig00002.403,evm.model.Contig00019.112,evm.model.Contig00011.226,evm.model.Contig00042.159,evm.model.Contig00007.124,evm.model.Contig00065.141,evm.model.Contig00042.37,evm.model.Con…
70571	biological_process	negative regulation of neuron projection regeneration	evm.model.Contig00051.107,evm.model.Contig00002.324,evm.model.Contig00014.351,evm.model.Contig00020.38,evm.model.Contig00017.156,evm.model.Contig00021.125,evm.model.Contig00035.110,evm.model.Contig00013.61,evm.model.Contig00048.189,evm.model.Contig00008.493,evm.model.Contig00023.33,evm.model.Contig00015.58,evm.model.Contig00038.37,evm.model.Contig00017.269,evm.model.Contig00051.25,evm.model.Conti…
172	cellular_component	ribonuclease MRP complex	evm.model.Contig00012.38,evm.model.Contig00015.202,evm.model.Contig00064.58,evm.model.Contig00015.538,evm.model.Contig00022.400,evm.model.Contig00067.60,evm.model.Contig00030.22,
35119	biological_process	embryonic pelvic fin morphogenesis	evm.model.Contig00014.510,
70570	biological_process	regulation of neuron projection regeneration	evm.model.Contig00014.351,evm.model.Contig00020.38,evm.model.Contig00014.152,evm.model.Contig00017.156,evm.model.Contig00021.125,evm.model.Contig00035.110,evm.model.Contig00049.29,evm.model.Contig00022.355,evm.model.Contig00015.261,evm.model.Contig00036.101,evm.model.Contig00022.390,evm.model.Contig00038.37,evm.model.Contig00031.25,evm.model.Contig00016.227,evm.model.Contig00016.226,evm.model.Con…
70564	biological_process	positive regulation of vitamin D receptor signaling pathway	evm.model.Contig00031.119,evm.model.Contig00007.100,evm.model.Contig00021.63,evm.model.Contig00017.157,
162	biological_process	tryptophan biosynthetic process	evm.model.Contig00267.1,evm.model.Contig00266.1,evm.model.Contig00194.2,evm.model.Contig00375.1,
70567	molecular_function	cytidylyltransferase activity	evm.model.Contig00014.282,evm.model.Contig00042.87,evm.model.Contig00015.42,evm.model.Contig00009.82,evm.model.Contig00007.342,evm.model.Contig00007.217,evm.model.Contig00055.79,evm.model.Contig00011.185,evm.model.Contig00084.32,evm.model.Contig00022.83,evm.model.Contig00217.1,evm.model.Contig00009.39,evm.model.Contig00002.430,evm.model.Contig00131.30,evm.model.Contig00138.2,evm.model.Contig00009…
35106	biological_process	operant conditioning	evm.model.Contig00002.669,evm.model.Contig00020.50,evm.model.Contig00011.234,evm.model.Contig00003.64,evm.model.Contig00063.184,
35107	biological_process	appendage morphogenesis	evm.model.Contig00049.69,evm.model.Contig00024.151,evm.model.Contig00042.72,evm.model.Contig00049.256,evm.model.Contig00006.395,evm.model.Contig00048.82,evm.model.Contig00031.211,evm.model.Contig00006.390,evm.model.Contig00031.210,evm.model.Contig00033.145,evm.model.Contig00038.86,evm.model.Contig00049.251,evm.model.Contig00006.392,evm.model.Contig00021.97,evm.model.Contig00023.58,evm.model.Conti…
70566	molecular_function	adenylyltransferase activity	evm.model.Contig00018.90,evm.model.Contig00045.38,evm.model.Contig00014.63,evm.model.Contig00045.77,evm.model.Contig00138.11,evm.model.Contig00087.9,evm.model.Contig00268.1,evm.model.Contig00030.54,evm.model.Contig00022.395,evm.model.Contig00049.75,evm.model.Contig00022.182,evm.model.Contig00203.8,evm.model.Contig00031.179,evm.model.Contig00074.31,evm.model.Contig00023.190,evm.model.Contig00286.5…
160	biological_process	phosphorelay signal transduction system	evm.model.Contig00092.3,evm.model.Contig00020.50,evm.model.Contig00197.3,evm.model.Contig00123.1,evm.model.Contig00205.5,evm.model.Contig00008.77,evm.model.Contig00126.8,evm.model.Contig00108.1,evm.model.Contig00295.4,evm.model.Contig00032.9,evm.model.Contig00110.13,evm.model.Contig00008.900,evm.model.Contig00190.7,evm.model.Contig00196.6,evm.model.Contig00001.135,evm.model.Contig00026.133,evm.mo…
35108	biological_process	limb morphogenesis	evm.model.Contig00022.458,evm.model.Contig00051.128,evm.model.Contig00024.151,evm.model.Contig00042.72,evm.model.Contig00063.78,evm.model.Contig00010.65,evm.model.Contig00049.256,evm.model.Contig00048.82,evm.model.Contig00006.390,evm.model.Contig00031.210,evm.model.Contig00029.391,evm.model.Contig00030.16,evm.model.Contig00030.214,evm.model.Contig00020.220,evm.model.Contig00018.238,evm.model.Cont…
70561	biological_process	vitamin D receptor signaling pathway	evm.model.Contig00049.299,evm.model.Contig00031.119,evm.model.Contig00077.27,evm.model.Contig00018.309,evm.model.Contig00025.164,evm.model.Contig00049.156,evm.model.Contig00017.157,evm.model.Contig00010.117,evm.model.Contig00067.104,evm.model.Contig00010.116,evm.model.Contig00025.429,evm.model.Contig00008.877,evm.model.Contig00058.69,evm.model.Contig00038.12,evm.model.Contig00022.94,evm.model.Con…
166	molecular_function	nucleotide binding	evm.model.Contig00005.243,evm.model.Contig00005.244,evm.model.Contig00005.245,evm.model.Contig00006.427,evm.model.Contig00015.506,evm.model.Contig00006.423,evm.model.Contig00015.507,evm.model.Contig00006.424,evm.model.Contig00004.261,evm.model.Contig00004.267,evm.model.Contig00004.268,evm.model.Contig00003.295,evm.model.Contig00003.294,evm.model.Contig00058.91,evm.model.Contig00005.232,evm.model.…
70563	biological_process	negative regulation of vitamin D receptor signaling pathway	evm.model.Contig00001.25,evm.model.Contig00008.877,evm.model.Contig00064.77,evm.model.Contig00025.433,evm.model.Contig00038.12,
165	biological_process	MAPK cascade	evm.model.Contig00005.246,evm.model.Contig00003.299,evm.model.Contig00006.297,evm.model.Contig00034.26,evm.model.Contig00033.147,evm.model.Contig00036.144,evm.model.Contig00044.135,evm.model.Contig00033.143,evm.model.Contig00012.143,evm.model.Contig00046.79,evm.model.Contig00008.549,evm.model.Contig00042.88,evm.model.Contig00015.510,evm.model.Contig00077.36,evm.model.Contig00067.77,evm.model.Cont…
164	cellular_component	protein phosphatase type 1 complex	evm.model.Contig00002.375,evm.model.Contig00069.35,evm.model.Contig00022.14,evm.model.Contig00025.341,evm.model.Contig00047.62,evm.model.Contig00004.160,evm.model.Contig00014.416,evm.model.Contig00009.23,evm.model.Contig00022.6,evm.model.Contig00022.526,evm.model.Contig00013.18,evm.model.Contig00001.546,evm.model.Contig00023.212,evm.model.Contig00003.127,evm.model.Contig00002.39,evm.model.Contig0…
70562	biological_process	regulation of vitamin D receptor signaling pathway	evm.model.Contig00001.25,evm.model.Contig00049.299,evm.model.Contig00031.119,evm.model.Contig00008.877,evm.model.Contig00007.100,evm.model.Contig00064.77,evm.model.Contig00025.433,evm.model.Contig00038.12,evm.model.Contig00021.63,evm.model.Contig00017.157,evm.model.Contig00084.21,
70588	biological_process	calcium ion transmembrane transport	evm.model.Contig00041.91,evm.model.Contig00041.92,evm.model.Contig00041.93,evm.model.Contig00029.258,evm.model.Contig00008.681,evm.model.Contig00006.296,evm.model.Contig00008.680,evm.model.Contig00028.195,evm.model.Contig00029.259,evm.model.Contig00020.326,evm.model.Contig00046.74,evm.model.Contig00017.104,evm.model.Contig00046.93,evm.model.Contig00046.95,evm.model.Contig00022.206,evm.model.Conti…
186	biological_process	activation of MAPKK activity	evm.model.Contig00434.3,evm.model.Contig00003.337,evm.model.Contig00065.38,evm.model.Contig00039.1,evm.model.Contig00003.404,evm.model.Contig00313.1,evm.model.Contig00032.99,evm.model.Contig00022.520,evm.model.Contig00044.135,evm.model.Contig00041.8,evm.model.Contig00014.377,evm.model.Contig00019.441,evm.model.Contig00002.696,evm.model.Contig00028.212,evm.model.Contig00030.137,evm.model.Contig000…
35128	biological_process	post-embryonic forelimb morphogenesis	evm.model.Contig00031.210,evm.model.Contig00064.76,evm.model.Contig00054.41,
70589	biological_process	cellular component macromolecule biosynthetic process	evm.model.Contig00123.2,evm.model.Contig00002.703,evm.model.Contig00305.1,evm.model.Contig00205.4,evm.model.Contig00109.1,evm.model.Contig00174.3,evm.model.Contig00096.27,evm.model.Contig00182.13,evm.model.Contig00028.12,evm.model.Contig00148.8,evm.model.Contig00148.9,evm.model.Contig00123.9,evm.model.Contig00052.34,evm.model.Contig00049.265,evm.model.Contig00362.5,evm.model.Contig00184.4,evm.mod…
187	biological_process	activation of MAPK activity	evm.model.Contig00001.470,evm.model.Contig00063.77,evm.model.Contig00019.75,evm.model.Contig00065.38,evm.model.Contig00029.319,evm.model.Contig00029.315,evm.model.Contig00044.135,evm.model.Contig00075.26,evm.model.Contig00006.30,evm.model.Contig00003.367,evm.model.Contig00049.121,evm.model.Contig00032.69,evm.model.Contig00077.36,evm.model.Contig00009.348,evm.model.Contig00008.81,evm.model.Contig0…
70590	biological_process	spore wall biogenesis	evm.model.Contig00030.201,evm.model.Contig00048.196,
184	biological_process	nuclear-transcribed mRNA catabolic process, nonsense-mediated decay	evm.model.Contig00026.30,evm.model.Contig00025.517,evm.model.Contig00025.205,evm.model.Contig00066.71,evm.model.Contig00049.196,evm.model.Contig00023.263,evm.model.Contig00006.111,evm.model.Contig00015.478,evm.model.Contig00015.479,evm.model.Contig00014.53,evm.model.Contig00049.250,evm.model.Contig00058.75,evm.model.Contig00026.28,evm.model.Contig00012.143,evm.model.Contig00059.102,evm.model.Cont…
70591	biological_process	ascospore wall biogenesis	evm.model.Contig00030.201,evm.model.Contig00048.196,
185	biological_process	activation of MAPKKK activity	evm.model.Contig00031.12,evm.model.Contig00022.520,evm.model.Contig00001.600,evm.model.Contig00023.115,evm.model.Contig00011.277,evm.model.Contig00047.65,evm.model.Contig00003.360,evm.model.Contig00017.259,evm.model.Contig00054.25,evm.model.Contig00036.87,
70584	biological_process	mitochondrion morphogenesis	evm.model.Contig00020.253,evm.model.Contig00016.56,evm.model.Contig00030.149,evm.model.Contig00015.443,evm.model.Contig00015.423,evm.model.Contig00019.38,evm.model.Contig00007.49,evm.model.Contig00043.57,evm.model.Contig00009.144,evm.model.Contig00009.145,evm.model.Contig00042.28,evm.model.Contig00025.324,evm.model.Contig00034.167,evm.model.Contig00001.58,evm.model.Contig00026.160,evm.model.Conti…
70585	biological_process	protein localization to mitochondrion	evm.model.Contig00002.220,evm.model.Contig00060.16,evm.model.Contig00007.177,evm.model.Contig00021.15,evm.model.Contig00001.567,evm.model.Contig00015.78,evm.model.Contig00046.74,evm.model.Contig00029.263,evm.model.Contig00002.428,evm.model.Contig00002.425,evm.model.Contig00029.264,evm.model.Contig00078.17,evm.model.Contig00011.8,evm.model.Contig00001.275,evm.model.Contig00061.106,evm.model.Contig…
188	biological_process	inactivation of MAPK activity	evm.model.Contig00045.16,evm.model.Contig00007.419,evm.model.Contig00013.243,evm.model.Contig00027.141,evm.model.Contig00008.836,evm.model.Contig00034.8,evm.model.Contig00022.167,evm.model.Contig00022.162,evm.model.Contig00009.153,evm.model.Contig00025.50,evm.model.Contig00022.53,evm.model.Contig00019.368,evm.model.Contig00008.621,evm.model.Contig00012.143,evm.model.Contig00024.78,evm.model.Conti…
70586	biological_process	cell-cell adhesion involved in gastrulation	evm.model.Contig00068.2,evm.model.Contig00037.19,evm.model.Contig00014.616,evm.model.Contig00059.45,evm.model.Contig00006.381,evm.model.Contig00029.298,evm.model.Contig00031.253,evm.model.Contig00008.830,evm.model.Contig00156.2,
70587	biological_process	regulation of cell-cell adhesion involved in gastrulation	evm.model.Contig00068.2,evm.model.Contig00037.19,evm.model.Contig00014.616,evm.model.Contig00006.381,evm.model.Contig00031.253,evm.model.Contig00008.830,evm.model.Contig00156.2,
178	cellular_component	exosome (RNase complex)	evm.model.Contig00018.17,evm.model.Contig00016.56,evm.model.Contig00118.5,evm.model.Contig00026.151,evm.model.Contig00023.165,evm.model.Contig00118.1,evm.model.Contig00032.37,evm.model.Contig00023.14,evm.model.Contig00009.144,evm.model.Contig00009.145,evm.model.Contig00014.630,evm.model.Contig00037.81,evm.model.Contig00036.34,evm.model.Contig00008.900,evm.model.Contig00001.315,evm.model.Contig000…
179	molecular_function	rRNA (adenine-N6,N6-)-dimethyltransferase activity	evm.model.Contig00028.46,evm.model.Contig00002.421,evm.model.Contig00013.284,evm.model.Contig00092.35,evm.model.Contig00023.265,evm.model.Contig00251.4,evm.model.Contig00028.173,evm.model.Contig00022.528,evm.model.Contig00013.278,evm.model.Contig00045.56,evm.model.Contig00007.553,evm.model.Contig00014.397,evm.model.Contig00014.396,evm.model.Contig00108.15,evm.model.Contig00147.11,evm.model.Contig…
35120	biological_process	post-embryonic appendage morphogenesis	evm.model.Contig00029.253,evm.model.Contig00029.258,evm.model.Contig00042.72,evm.model.Contig00027.160,evm.model.Contig00006.395,evm.model.Contig00029.259,evm.model.Contig00071.11,evm.model.Contig00002.552,evm.model.Contig00031.211,evm.model.Contig00003.404,evm.model.Contig00031.210,evm.model.Contig00038.86,evm.model.Contig00049.251,evm.model.Contig00025.486,evm.model.Contig00006.392,evm.model.Co…
176	cellular_component	nuclear exosome (RNase complex)	evm.model.Contig00018.17,evm.model.Contig00118.5,evm.model.Contig00026.151,evm.model.Contig00023.165,evm.model.Contig00118.1,evm.model.Contig00032.37,evm.model.Contig00031.171,evm.model.Contig00016.148,evm.model.Contig00044.84,evm.model.Contig00020.18,evm.model.Contig00020.17,evm.model.Contig00014.630,evm.model.Contig00028.159,evm.model.Contig00036.34,evm.model.Contig00008.900,evm.model.Contig000…
177	cellular_component	cytoplasmic exosome (RNase complex)	evm.model.Contig00009.144,evm.model.Contig00020.18,evm.model.Contig00009.145,evm.model.Contig00020.17,evm.model.Contig00016.56,evm.model.Contig00026.151,evm.model.Contig00023.165,evm.model.Contig00014.630,evm.model.Contig00032.37,evm.model.Contig00036.34,evm.model.Contig00016.148,evm.model.Contig00008.892,evm.model.Contig00047.21,
35122	biological_process	embryonic medial fin morphogenesis	evm.model.Contig00063.4,evm.model.Contig00033.145,evm.model.Contig00014.226,evm.model.Contig00040.54,evm.model.Contig00025.5,evm.model.Contig00008.83,evm.model.Contig00009.67,evm.model.Contig00010.202,evm.model.Contig00030.226,evm.model.Contig00005.6,evm.model.Contig00003.337,evm.model.Contig00010.47,
70576	molecular_function	vitamin D 24-hydroxylase activity	evm.model.Contig00030.20,evm.model.Contig00031.122,evm.model.Contig00007.509,evm.model.Contig00007.510,evm.model.Contig00033.21,evm.model.Contig00017.157,
35125	biological_process	embryonic anal fin morphogenesis	evm.model.Contig00005.6,evm.model.Contig00003.337,
182	molecular_function	rDNA binding	evm.model.Contig00003.228,evm.model.Contig00001.671,evm.model.Contig00030.52,evm.model.Contig00052.31,evm.model.Contig00019.365,evm.model.Contig00073.17,evm.model.Contig00030.53,evm.model.Contig00023.66,evm.model.Contig00019.363,evm.model.Contig00046.51,
183	biological_process	chromatin silencing at rDNA	evm.model.Contig00080.18,evm.model.Contig00025.362,evm.model.Contig00059.89,evm.model.Contig00049.106,evm.model.Contig00006.181,evm.model.Contig00006.180,evm.model.Contig00058.143,evm.model.Contig00032.29,evm.model.Contig00018.199,evm.model.Contig00018.198,evm.model.Contig00010.11,evm.model.Contig00020.73,evm.model.Contig00018.197,evm.model.Contig00300.5,evm.model.Contig00002.272,evm.model.Contig…
35124	biological_process	embryonic caudal fin morphogenesis	evm.model.Contig00033.145,evm.model.Contig00040.54,evm.model.Contig00025.5,evm.model.Contig00008.83,evm.model.Contig00010.202,evm.model.Contig00030.226,
70577	molecular_function	lysine-acetylated histone binding	evm.model.Contig00028.231,evm.model.Contig00049.299,evm.model.Contig00022.547,evm.model.Contig00011.81,evm.model.Contig00014.491,evm.model.Contig00014.492,evm.model.Contig00020.73,evm.model.Contig00032.13,evm.model.Contig00028.177,evm.model.Contig00039.97,evm.model.Contig00026.107,evm.model.Contig00074.25,evm.model.Contig00042.109,evm.model.Contig00029.76,evm.model.Contig00033.212,evm.model.Conti…
35127	biological_process	post-embryonic limb morphogenesis	evm.model.Contig00031.210,evm.model.Contig00064.76,evm.model.Contig00054.41,
70578	cellular_component	RISC-loading complex	evm.model.Contig00017.99,evm.model.Contig00001.539,evm.model.Contig00015.425,evm.model.Contig00015.424,evm.model.Contig00015.15,evm.model.Contig00010.49,evm.model.Contig00008.386,evm.model.Contig00064.57,
35126	biological_process	post-embryonic genitalia morphogenesis	evm.model.Contig00006.29,evm.model.Contig00018.257,evm.model.Contig00006.28,evm.model.Contig00015.122,evm.model.Contig00025.56,evm.model.Contig00011.364,evm.model.Contig00020.99,evm.model.Contig00050.63,evm.model.Contig00031.39,evm.model.Contig00035.117,evm.model.Contig00025.486,evm.model.Contig00074.15,evm.model.Contig00008.621,evm.model.Contig00084.41,
70579	molecular_function	methylcytosine dioxygenase activity	evm.model.Contig00049.277,evm.model.Contig00006.4,evm.model.Contig00034.97,
35150	biological_process	regulation of tube size	evm.model.Contig00028.291,evm.model.Contig00041.91,evm.model.Contig00029.253,evm.model.Contig00041.92,evm.model.Contig00041.93,evm.model.Contig00028.295,evm.model.Contig00008.681,evm.model.Contig00008.680,evm.model.Contig00027.160,evm.model.Contig00006.395,evm.model.Contig00001.377,evm.model.Contig00001.376,evm.model.Contig00025.202,evm.model.Contig00001.378,evm.model.Contig00006.392,evm.model.Co…
70603	cellular_component	SWI/SNF superfamily-type complex	evm.model.Contig00002.691,evm.model.Contig00016.110,evm.model.Contig00008.91,evm.model.Contig00020.73,evm.model.Contig00006.390,evm.model.Contig00001.10,evm.model.Contig00030.115,evm.model.Contig00002.697,evm.model.Contig00026.26,evm.model.Contig00028.231,evm.model.Contig00049.106,evm.model.Contig00009.345,evm.model.Contig00031.177,evm.model.Contig00059.79,evm.model.Contig00013.53,evm.model.Conti…
70602	biological_process	regulation of centromeric sister chromatid cohesion	evm.model.Contig00032.123,evm.model.Contig00032.124,evm.model.Contig00025.97,evm.model.Contig00042.72,evm.model.Contig00032.129,
35151	biological_process	regulation of tube size, open tracheal system	evm.model.Contig00020.30,evm.model.Contig00008.264,evm.model.Contig00007.367,evm.model.Contig00029.253,evm.model.Contig00007.366,evm.model.Contig00035.211,evm.model.Contig00027.160,evm.model.Contig00008.364,evm.model.Contig00006.395,evm.model.Contig00029.106,evm.model.Contig00037.56,evm.model.Contig00075.20,evm.model.Contig00006.392,evm.model.Contig00009.49,evm.model.Contig00025.344,evm.model.Con…
35148	biological_process	tube formation	evm.model.Contig00049.69,evm.model.Contig00001.471,evm.model.Contig00009.333,evm.model.Contig00048.82,evm.model.Contig00071.11,evm.model.Contig00031.211,evm.model.Contig00038.86,evm.model.Contig00044.135,evm.model.Contig00039.16,evm.model.Contig00030.212,evm.model.Contig00049.105,evm.model.Contig00079.20,evm.model.Contig00049.103,evm.model.Contig00030.208,evm.model.Contig00049.102,evm.model.Conti…
70601	biological_process	centromeric sister chromatid cohesion	evm.model.Contig00032.123,evm.model.Contig00032.124,evm.model.Contig00025.97,evm.model.Contig00042.38,evm.model.Contig00042.72,evm.model.Contig00093.8,evm.model.Contig00010.240,evm.model.Contig00006.220,evm.model.Contig00002.538,evm.model.Contig00012.143,evm.model.Contig00019.258,evm.model.Contig00032.129,evm.model.Contig00033.166,
35149	biological_process	lumen formation, open tracheal system	evm.model.Contig00014.263,evm.model.Contig00006.289,evm.model.Contig00030.80,evm.model.Contig00013.242,evm.model.Contig00009.333,evm.model.Contig00033.19,evm.model.Contig00031.83,evm.model.Contig00011.225,evm.model.Contig00004.501,evm.model.Contig00054.27,evm.model.Contig00022.495,evm.model.Contig00044.71,evm.model.Contig00022.494,evm.model.Contig00002.209,evm.model.Contig00018.66,evm.model.Conti…
35146	biological_process	tube fusion	evm.model.Contig00024.81,evm.model.Contig00042.72,evm.model.Contig00007.519,evm.model.Contig00032.129,evm.model.Contig00032.123,evm.model.Contig00032.124,evm.model.Contig00008.331,evm.model.Contig00049.251,evm.model.Contig00036.32,evm.model.Contig00038.12,evm.model.Contig00034.88,evm.model.Contig00018.251,evm.model.Contig00060.79,evm.model.Contig00036.8,evm.model.Contig00054.29,evm.model.Contig00…
35147	biological_process	branch fusion, open tracheal system	evm.model.Contig00024.81,evm.model.Contig00042.72,evm.model.Contig00007.519,evm.model.Contig00032.129,evm.model.Contig00032.123,evm.model.Contig00032.124,evm.model.Contig00008.331,evm.model.Contig00049.251,evm.model.Contig00036.32,evm.model.Contig00038.12,evm.model.Contig00034.88,evm.model.Contig00018.251,evm.model.Contig00060.79,evm.model.Contig00036.8,evm.model.Contig00054.29,evm.model.Contig00…
35144	biological_process	anal fin morphogenesis	evm.model.Contig00005.6,evm.model.Contig00003.337,
35145	cellular_component	exon-exon junction complex	evm.model.Contig00025.89,evm.model.Contig00042.54,evm.model.Contig00001.716,evm.model.Contig00004.509,evm.model.Contig00003.322,evm.model.Contig00011.405,evm.model.Contig00003.321,evm.model.Contig00010.9,evm.model.Contig00008.182,evm.model.Contig00004.163,evm.model.Contig00025.113,evm.model.Contig00004.465,evm.model.Contig00015.8,evm.model.Contig00029.335,evm.model.Contig00003.320,evm.model.Conti…
70594	molecular_function	juvenile hormone response element binding	evm.model.Contig00036.96,evm.model.Contig00008.254,evm.model.Contig00055.10,evm.model.Contig00055.13,evm.model.Contig00059.127,evm.model.Contig00011.71,evm.model.Contig00023.254,evm.model.Contig00007.629,evm.model.Contig00047.24,evm.model.Contig00027.173,
35143	biological_process	caudal fin morphogenesis	evm.model.Contig00004.16,evm.model.Contig00033.145,evm.model.Contig00040.54,evm.model.Contig00025.5,evm.model.Contig00008.83,evm.model.Contig00010.202,evm.model.Contig00030.226,evm.model.Contig00025.104,
70593	biological_process	dendrite self-avoidance	evm.model.Contig00055.35,evm.model.Contig00013.264,evm.model.Contig00008.364,evm.model.Contig00033.205,evm.model.Contig00001.430,evm.model.Contig00013.265,evm.model.Contig00013.122,evm.model.Contig00013.123,evm.model.Contig00070.37,evm.model.Contig00001.52,evm.model.Contig00017.258,evm.model.Contig00037.155,evm.model.Contig00002.505,evm.model.Contig00022.59,evm.model.Contig00023.90,evm.model.Cont…
70592	biological_process	cell wall polysaccharide biosynthetic process	evm.model.Contig00002.112,evm.model.Contig00052.34,evm.model.Contig00028.12,evm.model.Contig00004.412,
35141	biological_process	medial fin morphogenesis	evm.model.Contig00014.226,evm.model.Contig00040.54,evm.model.Contig00003.230,evm.model.Contig00009.67,evm.model.Contig00008.83,evm.model.Contig00010.202,evm.model.Contig00005.6,evm.model.Contig00003.337,evm.model.Contig00025.104,evm.model.Contig00016.132,evm.model.Contig00010.47,evm.model.Contig00004.16,evm.model.Contig00063.4,evm.model.Contig00033.145,evm.model.Contig00025.5,evm.model.Contig0000…
35138	biological_process	pectoral fin morphogenesis	evm.model.Contig00003.70,evm.model.Contig00011.475,evm.model.Contig00026.130,evm.model.Contig00049.69,evm.model.Contig00004.88,evm.model.Contig00014.510,evm.model.Contig00013.216,evm.model.Contig00013.242,evm.model.Contig00001.729,evm.model.Contig00002.403,evm.model.Contig00003.230,evm.model.Contig00019.112,evm.model.Contig00011.226,evm.model.Contig00042.159,evm.model.Contig00007.124,evm.model.Co…
35139	biological_process	pelvic fin morphogenesis	evm.model.Contig00014.510,
35136	biological_process	forelimb morphogenesis	evm.model.Contig00028.242,evm.model.Contig00016.199,evm.model.Contig00042.72,evm.model.Contig00049.256,evm.model.Contig00015.541,evm.model.Contig00048.82,evm.model.Contig00032.129,evm.model.Contig00070.3,evm.model.Contig00032.123,evm.model.Contig00031.210,evm.model.Contig00021.129,evm.model.Contig00032.124,evm.model.Contig00019.161,evm.model.Contig00003.64,evm.model.Contig00054.41,evm.model.Conti…
35137	biological_process	hindlimb morphogenesis	evm.model.Contig00028.242,evm.model.Contig00016.199,evm.model.Contig00042.72,evm.model.Contig00032.129,evm.model.Contig00070.3,evm.model.Contig00032.123,evm.model.Contig00021.129,evm.model.Contig00032.124,evm.model.Contig00019.161,evm.model.Contig00047.32,evm.model.Contig00006.159,evm.model.Contig00030.214,evm.model.Contig00064.41,evm.model.Contig00004.199,evm.model.Contig00008.295,evm.model.Cont…
35167	biological_process	larval lymph gland hemopoiesis	evm.model.Contig00014.374,evm.model.Contig00048.20,evm.model.Contig00067.87,evm.model.Contig00003.337,evm.model.Contig00032.4,evm.model.Contig00031.92,evm.model.Contig00005.205,evm.model.Contig00011.195,evm.model.Contig00002.632,evm.model.Contig00022.390,evm.model.Contig00063.15,evm.model.Contig00035.117,evm.model.Contig00034.47,evm.model.Contig00013.247,evm.model.Contig00007.690,evm.model.Contig…
220	cellular_component	vacuolar proton-transporting V-type ATPase, V0 domain	evm.model.Contig00019.230,evm.model.Contig00014.210,evm.model.Contig00022.442,evm.model.Contig00075.19,evm.model.Contig00022.157,evm.model.Contig00027.159,evm.model.Contig00025.519,evm.model.Contig00026.33,evm.model.Contig00002.605,evm.model.Contig00025.336,evm.model.Contig00066.59,
35166	biological_process	post-embryonic hemopoiesis	evm.model.Contig00011.482,evm.model.Contig00014.374,evm.model.Contig00048.20,evm.model.Contig00067.87,evm.model.Contig00003.337,evm.model.Contig00032.4,evm.model.Contig00031.92,evm.model.Contig00005.205,evm.model.Contig00011.195,evm.model.Contig00022.390,evm.model.Contig00002.632,evm.model.Contig00063.15,evm.model.Contig00035.117,evm.model.Contig00034.47,evm.model.Contig00013.247,evm.model.Contig…
221	cellular_component	vacuolar proton-transporting V-type ATPase, V1 domain	evm.model.Contig00025.86,evm.model.Contig00042.8,evm.model.Contig00025.510,evm.model.Contig00079.10,evm.model.Contig00007.174,evm.model.Contig00009.333,evm.model.Contig00008.57,evm.model.Contig00055.44,evm.model.Contig00027.187,evm.model.Contig00019.69,evm.model.Contig00020.309,evm.model.Contig00007.182,evm.model.Contig00012.178,evm.model.Contig00025.31,evm.model.Contig00041.14,evm.model.Contig00…
35165	biological_process	embryonic crystal cell differentiation	evm.model.Contig00004.119,evm.model.Contig00016.61,evm.model.Contig00084.42,
35163	biological_process	embryonic hemocyte differentiation	evm.model.Contig00004.119,evm.model.Contig00016.61,evm.model.Contig00084.42,
217	molecular_function	DNA secondary structure binding	evm.model.Contig00022.48,evm.model.Contig00014.523,evm.model.Contig00011.191,evm.model.Contig00015.511,evm.model.Contig00008.784,evm.model.Contig00022.337,evm.model.Contig00011.391,evm.model.Contig00006.234,evm.model.Contig00004.512,evm.model.Contig00007.301,evm.model.Contig00002.522,evm.model.Contig00039.34,evm.model.Contig00010.78,evm.model.Contig00048.104,evm.model.Contig00002.523,evm.model.Co…
35162	biological_process	embryonic hemopoiesis	evm.model.Contig00006.25,evm.model.Contig00022.458,evm.model.Contig00040.35,evm.model.Contig00006.29,evm.model.Contig00040.34,evm.model.Contig00002.412,evm.model.Contig00006.28,evm.model.Contig00008.739,evm.model.Contig00065.37,evm.model.Contig00014.529,evm.model.Contig00004.260,evm.model.Contig00048.160,evm.model.Contig00033.145,evm.model.Contig00028.144,evm.model.Contig00020.327,evm.model.Conti…
35161	biological_process	imaginal disc lineage restriction	evm.model.Contig00012.152,evm.model.Contig00025.104,evm.model.Contig00011.451,evm.model.Contig00021.35,evm.model.Contig00004.106,evm.model.Contig00032.60,
35160	biological_process	maintenance of epithelial integrity, open tracheal system	evm.model.Contig00008.264,evm.model.Contig00036.72,evm.model.Contig00006.29,evm.model.Contig00006.28,evm.model.Contig00069.13,evm.model.Contig00017.301,evm.model.Contig00032.27,evm.model.Contig00027.14,evm.model.Contig00001.615,evm.model.Contig00029.89,evm.model.Contig00025.486,evm.model.Contig00017.5,evm.model.Contig00024.148,evm.model.Contig00037.137,evm.model.Contig00002.21,evm.model.Contig000…
35159	biological_process	regulation of tube length, open tracheal system	evm.model.Contig00020.30,evm.model.Contig00007.367,evm.model.Contig00029.253,evm.model.Contig00007.366,evm.model.Contig00027.160,evm.model.Contig00006.395,evm.model.Contig00029.106,evm.model.Contig00075.20,evm.model.Contig00006.392,evm.model.Contig00025.344,evm.model.Contig00003.29,evm.model.Contig00036.78,evm.model.Contig00035.184,evm.model.Contig00035.185,evm.model.Contig00030.208,evm.model.Con…
212	biological_process	meiotic spindle organization	evm.model.Contig00069.11,evm.model.Contig00033.204,evm.model.Contig00069.103,evm.model.Contig00004.372,evm.model.Contig00031.210,evm.model.Contig00017.86,evm.model.Contig00029.293,evm.model.Contig00009.97,evm.model.Contig00009.95,evm.model.Contig00012.143,evm.model.Contig00054.41,evm.model.Contig00028.201,evm.model.Contig00073.5,evm.model.Contig00008.772,evm.model.Contig00001.3,evm.model.Contig00…
70611	molecular_function	histone methyltransferase activity (H3-R2 specific)	evm.model.Contig00025.361,evm.model.Contig00063.32,
213	molecular_function	tRNA-intron endonuclease activity	evm.model.Contig00007.289,evm.model.Contig00004.156,evm.model.Contig00025.29,evm.model.Contig00028.176,evm.model.Contig00015.210,evm.model.Contig00069.50,evm.model.Contig00003.449,evm.model.Contig00011.113,evm.model.Contig00022.454,evm.model.Contig00004.162,evm.model.Contig00023.263,
35158	biological_process	regulation of tube diameter, open tracheal system	evm.model.Contig00022.112,evm.model.Contig00022.111,evm.model.Contig00007.367,evm.model.Contig00007.366,evm.model.Contig00008.396,evm.model.Contig00025.56,evm.model.Contig00003.337,evm.model.Contig00027.174,evm.model.Contig00020.82,evm.model.Contig00020.99,evm.model.Contig00004.501,evm.model.Contig00044.123,evm.model.Contig00034.44,evm.model.Contig00036.118,evm.model.Contig00074.15,evm.model.Cont…
35157	biological_process	negative regulation of fusion cell fate specification	evm.model.Contig00049.251,
214	cellular_component	tRNA-intron endonuclease complex	evm.model.Contig00007.289,evm.model.Contig00004.156,evm.model.Contig00015.210,evm.model.Contig00059.76,evm.model.Contig00033.168,evm.model.Contig00023.263,evm.model.Contig00037.36,
215	molecular_function	tRNA 2'-phosphotransferase activity	evm.model.Contig00008.720,evm.model.Contig00008.497,
35156	biological_process	fusion cell fate specification	evm.model.Contig00044.123,evm.model.Contig00049.251,evm.model.Contig00003.337,evm.model.Contig00011.125,
70615	molecular_function	nucleosome-dependent ATPase activity	evm.model.Contig00057.9,evm.model.Contig00025.194,evm.model.Contig00003.461,
209	biological_process	protein polyubiquitination	evm.model.Contig00030.218,evm.model.Contig00001.473,evm.model.Contig00024.152,evm.model.Contig00049.112,evm.model.Contig00008.682,evm.model.Contig00045.82,evm.model.Contig00004.261,evm.model.Contig00042.79,evm.model.Contig00002.552,evm.model.Contig00002.553,evm.model.Contig00004.466,evm.model.Contig00015.78,evm.model.Contig00025.488,evm.model.Contig00027.104,evm.model.Contig00002.162,evm.model.Co…
70612	molecular_function	histone methyltransferase activity (H2A-R3 specific)	evm.model.Contig00025.361,
210	molecular_function	NAD+ diphosphatase activity	evm.model.Contig00023.153,evm.model.Contig00002.586,
35153	biological_process	epithelial cell type specification, open tracheal system	evm.model.Contig00032.123,evm.model.Contig00044.123,evm.model.Contig00032.124,evm.model.Contig00042.72,evm.model.Contig00049.251,evm.model.Contig00003.337,evm.model.Contig00011.125,evm.model.Contig00032.129,
70613	biological_process	regulation of protein processing	evm.model.Contig00030.127,evm.model.Contig00034.70,evm.model.Contig00009.331,evm.model.Contig00036.100,evm.model.Contig00008.169,evm.model.Contig00021.164,evm.model.Contig00021.163,evm.model.Contig00021.166,evm.model.Contig00021.165,evm.model.Contig00038.86,evm.model.Contig00021.167,evm.model.Contig00008.124,evm.model.Contig00001.52,evm.model.Contig00036.37,evm.model.Contig00025.444,evm.model.Con…
35152	biological_process	regulation of tube architecture, open tracheal system	evm.model.Contig00029.253,evm.model.Contig00007.367,evm.model.Contig00008.264,evm.model.Contig00007.366,evm.model.Contig00006.29,evm.model.Contig00006.28,evm.model.Contig00027.160,evm.model.Contig00009.333,evm.model.Contig00006.395,evm.model.Contig00008.364,evm.model.Contig00075.20,evm.model.Contig00025.486,evm.model.Contig00006.392,evm.model.Contig00025.344,evm.model.Contig00003.29,evm.model.Con…
35180	biological_process	larval wandering behavior	evm.model.Contig00004.6,
70633	biological_process	transepithelial transport	evm.model.Contig00007.47,evm.model.Contig00007.46,evm.model.Contig00020.326,evm.model.Contig00023.58,evm.model.Contig00003.195,evm.model.Contig00007.19,evm.model.Contig00046.93,evm.model.Contig00007.491,evm.model.Contig00067.77,evm.model.Contig00019.88,evm.model.Contig00019.89,evm.model.Contig00015.203,evm.model.Contig00033.213,evm.model.Contig00034.103,evm.model.Contig00037.96,evm.model.Contig00…
35182	cellular_component	female germline ring canal outer rim	evm.model.Contig00025.430,evm.model.Contig00008.462,evm.model.Contig00019.178,evm.model.Contig00048.20,evm.model.Contig00039.23,evm.model.Contig00031.92,evm.model.Contig00035.136,evm.model.Contig00007.690,evm.model.Contig00011.195,
70634	biological_process	transepithelial ammonium transport	evm.model.Contig00007.19,evm.model.Contig00002.540,evm.model.Contig00014.10,evm.model.Contig00004.46,evm.model.Contig00007.20,evm.model.Contig00019.210,
35183	cellular_component	female germline ring canal inner rim	evm.model.Contig00020.30,evm.model.Contig00019.178,evm.model.Contig00004.504,evm.model.Contig00030.208,evm.model.Contig00006.385,evm.model.Contig00048.20,evm.model.Contig00031.92,evm.model.Contig00025.46,evm.model.Contig00007.690,evm.model.Contig00011.195,
70637	biological_process	pyridine nucleoside metabolic process	evm.model.Contig00007.107,
35176	biological_process	social behavior	evm.model.Contig00003.254,evm.model.Contig00003.309,evm.model.Contig00014.198,evm.model.Contig00008.502,evm.model.Contig00025.187,evm.model.Contig00024.110,evm.model.Contig00037.56,evm.model.Contig00003.317,evm.model.Contig00001.238,evm.model.Contig00001.232,evm.model.Contig00029.217,evm.model.Contig00011.234,evm.model.Contig00011.176,evm.model.Contig00059.19,evm.model.Contig00022.429,evm.model.C…
235	cellular_component	astral microtubule	evm.model.Contig00021.48,evm.model.Contig00002.62,evm.model.Contig00006.123,evm.model.Contig00046.26,evm.model.Contig00006.222,evm.model.Contig00010.129,evm.model.Contig00004.178,evm.model.Contig00053.4,evm.model.Contig00063.147,evm.model.Contig00036.32,evm.model.Contig00026.80,evm.model.Contig00008.573,evm.model.Contig00011.225,evm.model.Contig00001.391,
234	molecular_function	phosphoethanolamine N-methyltransferase activity	evm.model.Contig00104.4,evm.model.Contig00029.345,
35178	biological_process	turning behavior	evm.model.Contig00009.15,evm.model.Contig00004.6,evm.model.Contig00033.186,
70638	biological_process	pyridine nucleoside catabolic process	evm.model.Contig00007.107,
70625	biological_process	zymogen granule exocytosis	evm.model.Contig00012.25,
35172	biological_process	hemocyte proliferation	evm.model.Contig00040.36,evm.model.Contig00041.94,evm.model.Contig00040.35,evm.model.Contig00041.95,evm.model.Contig00040.34,evm.model.Contig00041.96,evm.model.Contig00016.77,evm.model.Contig00041.97,evm.model.Contig00042.95,evm.model.Contig00025.320,evm.model.Contig00018.200,evm.model.Contig00019.36,evm.model.Contig00124.6,evm.model.Contig00058.23,evm.model.Contig00002.286,evm.model.Contig00038.…
35173	molecular_function	histone kinase activity	evm.model.Contig00069.11,evm.model.Contig00040.36,evm.model.Contig00040.35,evm.model.Contig00051.103,evm.model.Contig00040.34,evm.model.Contig00051.101,evm.model.Contig00022.529,evm.model.Contig00019.36,evm.model.Contig00031.131,evm.model.Contig00033.68,evm.model.Contig00008.312,evm.model.Contig00035.157,evm.model.Contig00046.76,evm.model.Contig00002.62,evm.model.Contig00002.82,evm.model.Contig00…
229	cellular_component	cytoplasmic chromosome	evm.model.Contig00007.49,
35174	molecular_function	histone serine kinase activity	evm.model.Contig00018.108,evm.model.Contig00051.103,evm.model.Contig00008.860,evm.model.Contig00051.101,evm.model.Contig00046.76,evm.model.Contig00022.529,evm.model.Contig00020.148,evm.model.Contig00022.171,evm.model.Contig00020.147,
35175	molecular_function	histone kinase activity (H3-S10 specific)	evm.model.Contig00018.108,evm.model.Contig00046.76,
70626	molecular_function	(S)-2-(5-amino-1-(5-phospho-D-ribosyl)imidazole-4-carboxamido)succinate AMP-lyase (fumarate-forming) activity	evm.model.Contig00206.8,evm.model.Contig00017.267,evm.model.Contig00399.1,evm.model.Contig00096.1,
228	cellular_component	nuclear chromosome	evm.model.Contig00012.148,evm.model.Contig00014.523,evm.model.Contig00042.72,evm.model.Contig00003.299,evm.model.Contig00014.521,evm.model.Contig00014.520,evm.model.Contig00003.157,evm.model.Contig00015.505,evm.model.Contig00003.158,evm.model.Contig00023.263,evm.model.Contig00015.509,evm.model.Contig00023.60,evm.model.Contig00032.160,evm.model.Contig00006.390,evm.model.Contig00033.144,evm.model.C…
35168	biological_process	larval lymph gland hemocyte differentiation	evm.model.Contig00019.178,evm.model.Contig00031.61,evm.model.Contig00002.80,evm.model.Contig00007.425,evm.model.Contig00014.374,evm.model.Contig00048.20,evm.model.Contig00003.337,evm.model.Contig00006.438,evm.model.Contig00032.4,evm.model.Contig00031.92,evm.model.Contig00005.205,evm.model.Contig00046.51,evm.model.Contig00011.195,evm.model.Contig00044.123,evm.model.Contig00022.390,evm.model.Contig…
226	biological_process	microtubule cytoskeleton organization	evm.model.Contig00044.36,evm.model.Contig00044.39,evm.model.Contig00004.61,evm.model.Contig00006.427,evm.model.Contig00046.84,evm.model.Contig00042.72,evm.model.Contig00046.81,evm.model.Contig00034.26,evm.model.Contig00077.28,evm.model.Contig00049.253,evm.model.Contig00044.33,evm.model.Contig00023.263,evm.model.Contig00034.20,evm.model.Contig00042.78,evm.model.Contig00038.82,evm.model.Contig00004…
70628	molecular_function	proteasome binding	evm.model.Contig00018.246,evm.model.Contig00018.281,evm.model.Contig00018.247,evm.model.Contig00052.29,evm.model.Contig00083.32,evm.model.Contig00001.284,evm.model.Contig00083.31,evm.model.Contig00018.248,evm.model.Contig00018.249,evm.model.Contig00067.100,evm.model.Contig00004.445,evm.model.Contig00004.446,evm.model.Contig00004.447,evm.model.Contig00007.461,evm.model.Contig00004.443,evm.model.Co…
35169	biological_process	lymph gland plasmatocyte differentiation	evm.model.Contig00002.632,evm.model.Contig00074.17,
225	molecular_function	N-acetylglucosaminylphosphatidylinositol deacetylase activity	evm.model.Contig00059.67,
35170	biological_process	lymph gland crystal cell differentiation	evm.model.Contig00002.632,evm.model.Contig00074.17,
35171	biological_process	lamellocyte differentiation	evm.model.Contig00019.178,evm.model.Contig00031.61,evm.model.Contig00002.80,evm.model.Contig00014.374,evm.model.Contig00007.425,evm.model.Contig00048.20,evm.model.Contig00006.438,evm.model.Contig00032.4,evm.model.Contig00031.92,evm.model.Contig00005.205,evm.model.Contig00046.51,evm.model.Contig00011.195,evm.model.Contig00022.390,evm.model.Contig00022.389,evm.model.Contig00007.690,
224	molecular_function	peptide-N4-(N-acetyl-beta-glucosaminyl)asparagine amidase activity	evm.model.Contig00168.9,evm.model.Contig00004.137,
254	molecular_function	C-4 methylsterol oxidase activity	evm.model.Contig00028.230,evm.model.Contig00001.266,
70648	cellular_component	formin-nucleated actin cable	evm.model.Contig00003.202,
35197	molecular_function	siRNA binding	evm.model.Contig00030.115,evm.model.Contig00035.179,evm.model.Contig00001.539,evm.model.Contig00015.425,evm.model.Contig00015.424,evm.model.Contig00001.181,evm.model.Contig00035.199,evm.model.Contig00015.15,evm.model.Contig00010.49,evm.model.Contig00002.167,evm.model.Contig00064.57,evm.model.Contig00035.176,
255	biological_process	allantoin metabolic process	evm.model.Contig00194.13,evm.model.Contig00194.12,evm.model.Contig00001.693,
35196	biological_process	production of miRNAs involved in gene silencing by miRNA	evm.model.Contig00008.366,evm.model.Contig00001.723,evm.model.Contig00066.71,evm.model.Contig00033.189,evm.model.Contig00001.620,evm.model.Contig00032.99,evm.model.Contig00003.400,evm.model.Contig00028.143,evm.model.Contig00016.227,evm.model.Contig00124.5,evm.model.Contig00016.226,evm.model.Contig00025.307,evm.model.Contig00051.2,evm.model.Contig00037.188,evm.model.Contig00023.156,evm.model.Conti…
70649	biological_process	formin-nucleated actin cable assembly	evm.model.Contig00048.149,evm.model.Contig00003.202,evm.model.Contig00015.41,evm.model.Contig00008.295,evm.model.Contig00018.101,evm.model.Contig00004.182,
70650	biological_process	actin filament bundle distribution	evm.model.Contig00003.202,evm.model.Contig00061.21,evm.model.Contig00035.55,evm.model.Contig00036.78,
252	molecular_function	C-3 sterol dehydrogenase (C-4 sterol decarboxylase) activity	evm.model.Contig00003.253,evm.model.Contig00036.186,
35199	biological_process	salt aversion	evm.model.Contig00029.334,
70651	biological_process	nonfunctional rRNA decay	evm.model.Contig00008.417,evm.model.Contig00006.387,evm.model.Contig00056.32,evm.model.Contig00022.163,
35198	molecular_function	miRNA binding	evm.model.Contig00023.146,evm.model.Contig00025.511,evm.model.Contig00016.56,evm.model.Contig00007.530,evm.model.Contig00001.181,evm.model.Contig00065.201,evm.model.Contig00033.189,evm.model.Contig00047.69,evm.model.Contig00008.386,evm.model.Contig00064.57,evm.model.Contig00019.5,evm.model.Contig00065.209,evm.model.Contig00015.15,evm.model.Contig00011.273,evm.model.Contig00002.89,evm.model.Contig…
253	molecular_function	3-keto sterol reductase activity	evm.model.Contig00023.181,evm.model.Contig00115.3,evm.model.Contig00025.83,evm.model.Contig00025.81,evm.model.Contig00143.5,evm.model.Contig00115.4,evm.model.Contig00143.6,evm.model.Contig00006.128,evm.model.Contig00319.5,evm.model.Contig00120.3,evm.model.Contig00120.4,evm.model.Contig00025.38,
250	molecular_function	lanosterol synthase activity	evm.model.Contig00004.392,evm.model.Contig00004.391,
35193	biological_process	larval central nervous system remodeling	evm.model.Contig00018.101,evm.model.Contig00022.503,evm.model.Contig00056.70,
70652	cellular_component	HAUS complex	evm.model.Contig00009.332,evm.model.Contig00002.177,evm.model.Contig00014.170,evm.model.Contig00001.384,evm.model.Contig00014.446,evm.model.Contig00012.46,
248	molecular_function	C-5 sterol desaturase activity	evm.model.Contig00005.181,evm.model.Contig00014.246,
70654	biological_process	sensory epithelium regeneration	evm.model.Contig00007.542,evm.model.Contig00011.475,evm.model.Contig00049.69,evm.model.Contig00007.543,evm.model.Contig00001.341,evm.model.Contig00025.204,evm.model.Contig00004.199,evm.model.Contig00001.432,evm.model.Contig00006.130,evm.model.Contig00004.503,evm.model.Contig00019.6,evm.model.Contig00027.188,evm.model.Contig00012.73,evm.model.Contig00015.131,evm.model.Contig00065.147,evm.model.Con…
35195	biological_process	gene silencing by miRNA	evm.model.Contig00001.181,evm.model.Contig00008.366,evm.model.Contig00066.71,evm.model.Contig00017.219,evm.model.Contig00001.620,evm.model.Contig00066.61,evm.model.Contig00003.400,evm.model.Contig00028.143,evm.model.Contig00051.2,evm.model.Contig00002.167,evm.model.Contig00010.54,evm.model.Contig00049.121,evm.model.Contig00081.4,evm.model.Contig00023.156,evm.model.Contig00058.143,evm.model.Contig…
70655	biological_process	mechanosensory epithelium regeneration	evm.model.Contig00001.341,evm.model.Contig00001.399,
35194	biological_process	posttranscriptional gene silencing by RNA	evm.model.Contig00001.181,evm.model.Contig00008.366,evm.model.Contig00014.61,evm.model.Contig00045.83,evm.model.Contig00045.80,evm.model.Contig00066.71,evm.model.Contig00045.81,evm.model.Contig00017.219,evm.model.Contig00047.86,evm.model.Contig00049.118,evm.model.Contig00001.620,evm.model.Contig00045.79,evm.model.Contig00066.61,evm.model.Contig00003.400,evm.model.Contig00009.285,evm.model.Contig0…
35189	cellular_component	Rb-E2F complex	evm.model.Contig00031.90,evm.model.Contig00006.327,evm.model.Contig00002.536,evm.model.Contig00020.280,
70640	biological_process	vitamin D3 metabolic process	evm.model.Contig00004.204,evm.model.Contig00001.83,evm.model.Contig00036.179,evm.model.Contig00035.117,evm.model.Contig00002.204,evm.model.Contig00059.43,evm.model.Contig00059.37,
246	molecular_function	delta24(24-1) sterol reductase activity	evm.model.Contig00015.79,
247	molecular_function	C-8 sterol isomerase activity	evm.model.Contig00001.368,evm.model.Contig00036.80,
35188	biological_process	hatching	evm.model.Contig00025.362,evm.model.Contig00023.116,evm.model.Contig00007.197,evm.model.Contig00006.375,evm.model.Contig00040.94,evm.model.Contig00067.121,evm.model.Contig00017.179,evm.model.Contig00008.269,evm.model.Contig00001.417,evm.model.Contig00023.233,evm.model.Contig00008.423,evm.model.Contig00075.4,evm.model.Contig00004.6,evm.model.Contig00015.211,evm.model.Contig00033.220,evm.model.Cont…
35191	biological_process	nuclear axial expansion	evm.model.Contig00020.30,evm.model.Contig00030.208,evm.model.Contig00006.385,evm.model.Contig00025.46,
244	biological_process	spliceosomal tri-snRNP complex assembly	evm.model.Contig00055.34,evm.model.Contig00012.130,evm.model.Contig00006.451,evm.model.Contig00020.275,evm.model.Contig00002.681,evm.model.Contig00020.277,evm.model.Contig00022.11,evm.model.Contig00020.236,evm.model.Contig00001.361,evm.model.Contig00013.138,evm.model.Contig00013.137,evm.model.Contig00021.136,evm.model.Contig00046.33,evm.model.Contig00050.94,evm.model.Contig00002.539,evm.model.Con…
35190	biological_process	syncytial nuclear migration	evm.model.Contig00020.30,evm.model.Contig00030.208,evm.model.Contig00006.385,evm.model.Contig00025.46,
70643	molecular_function	vitamin D 25-hydroxylase activity	evm.model.Contig00030.20,evm.model.Contig00031.122,evm.model.Contig00007.509,evm.model.Contig00043.52,evm.model.Contig00007.510,evm.model.Contig00021.63,evm.model.Contig00034.160,evm.model.Contig00059.37,
245	biological_process	spliceosomal complex assembly	evm.model.Contig00014.292,evm.model.Contig00002.694,evm.model.Contig00013.166,evm.model.Contig00008.366,evm.model.Contig00047.86,evm.model.Contig00085.6,evm.model.Contig00021.96,evm.model.Contig00035.30,evm.model.Contig00035.31,evm.model.Contig00005.13,evm.model.Contig00007.353,evm.model.Contig00051.99,evm.model.Contig00004.308,evm.model.Contig00042.177,evm.model.Contig00022.364,evm.model.Contig0…
35185	biological_process	preblastoderm mitotic cell cycle	evm.model.Contig00024.129,
242	cellular_component	pericentriolar material	evm.model.Contig00042.110,evm.model.Contig00013.143,evm.model.Contig00022.103,evm.model.Contig00060.60,evm.model.Contig00003.71,evm.model.Contig00143.4,evm.model.Contig00018.4,evm.model.Contig00067.101,evm.model.Contig00017.189,evm.model.Contig00009.288,evm.model.Contig00018.64,evm.model.Contig00001.437,evm.model.Contig00023.211,evm.model.Contig00059.19,evm.model.Contig00038.58,evm.model.Contig00…
70644	molecular_function	vitamin D response element binding	evm.model.Contig00010.117,evm.model.Contig00010.116,evm.model.Contig00002.622,evm.model.Contig00010.17,evm.model.Contig00058.62,evm.model.Contig00052.27,evm.model.Contig00058.61,evm.model.Contig00025.164,evm.model.Contig00010.8,evm.model.Contig00058.69,evm.model.Contig00022.94,
35184	molecular_function	histone threonine kinase activity	evm.model.Contig00001.448,evm.model.Contig00031.131,evm.model.Contig00019.34,evm.model.Contig00033.68,evm.model.Contig00040.36,evm.model.Contig00040.35,evm.model.Contig00002.82,evm.model.Contig00018.108,evm.model.Contig00040.34,evm.model.Contig00016.168,evm.model.Contig00078.11,evm.model.Contig00019.36,
243	cellular_component	commitment complex	evm.model.Contig00014.292,evm.model.Contig00049.135,evm.model.Contig00002.694,evm.model.Contig00025.407,evm.model.Contig00025.406,evm.model.Contig00006.258,evm.model.Contig00006.257,evm.model.Contig00025.405,evm.model.Contig00007.132,evm.model.Contig00022.364,evm.model.Contig00007.130,evm.model.Contig00030.35,evm.model.Contig00007.131,evm.model.Contig00048.145,evm.model.Contig00007.128,evm.model.…
35187	biological_process	hatching behavior	evm.model.Contig00004.6,evm.model.Contig00007.585,
70646	biological_process	protein modification by small protein removal	evm.model.Contig00019.334,evm.model.Contig00008.681,evm.model.Contig00028.196,evm.model.Contig00003.156,evm.model.Contig00009.331,evm.model.Contig00002.552,evm.model.Contig00044.135,evm.model.Contig00008.402,evm.model.Contig00025.488,evm.model.Contig00026.23,evm.model.Contig00002.697,evm.model.Contig00030.11,evm.model.Contig00042.86,evm.model.Contig00020.123,evm.model.Contig00081.5,evm.model.Cont…
70647	biological_process	protein modification by small protein conjugation or removal	evm.model.Contig00012.147,evm.model.Contig00030.218,evm.model.Contig00006.427,evm.model.Contig00042.72,evm.model.Contig00004.261,evm.model.Contig00042.79,evm.model.Contig00032.160,evm.model.Contig00015.78,evm.model.Contig00044.135,evm.model.Contig00033.143,evm.model.Contig00058.77,evm.model.Contig00004.56,evm.model.Contig00030.213,evm.model.Contig00042.86,evm.model.Contig00015.510,evm.model.Conti…
35186	biological_process	syncytial blastoderm mitotic cell cycle	evm.model.Contig00074.30,evm.model.Contig00041.103,evm.model.Contig00025.350,evm.model.Contig00002.346,evm.model.Contig00031.63,evm.model.Contig00008.635,evm.model.Contig00014.506,evm.model.Contig00033.68,evm.model.Contig00029.293,evm.model.Contig00012.14,evm.model.Contig00046.76,evm.model.Contig00004.33,evm.model.Contig00024.36,evm.model.Contig00011.123,
275	cellular_component	mitochondrial proton-transporting ATP synthase complex, catalytic core F(1)	evm.model.Contig00015.431,evm.model.Contig00011.500,evm.model.Contig00014.90,evm.model.Contig00007.144,evm.model.Contig00003.27,evm.model.Contig00030.160,evm.model.Contig00019.271,evm.model.Contig00072.10,evm.model.Contig00009.2,evm.model.Contig00005.270,
70165	biological_process	positive regulation of adiponectin secretion	evm.model.Contig00007.351,evm.model.Contig00007.350,evm.model.Contig00001.369,evm.model.Contig00005.144,evm.model.Contig00002.640,evm.model.Contig00007.346,
274	cellular_component	mitochondrial proton-transporting ATP synthase, stator stalk	evm.model.Contig00032.115,
70164	biological_process	negative regulation of adiponectin secretion	evm.model.Contig00014.162,evm.model.Contig00004.92,
70167	biological_process	regulation of biomineral tissue development	evm.model.Contig00049.69,evm.model.Contig00028.242,evm.model.Contig00051.9,evm.model.Contig00051.128,evm.model.Contig00031.119,evm.model.Contig00063.78,evm.model.Contig00064.30,evm.model.Contig00001.432,evm.model.Contig00001.371,evm.model.Contig00048.166,evm.model.Contig00017.157,evm.model.Contig00002.128,evm.model.Contig00044.74,evm.model.Contig00070.3,evm.model.Contig00030.117,evm.model.Contig0…
34963	biological_process	box C/D snoRNA processing	evm.model.Contig00006.376,evm.model.Contig00006.375,evm.model.Contig00067.60,evm.model.Contig00019.113,
272	biological_process	polysaccharide catabolic process	evm.model.Contig00001.473,evm.model.Contig00022.14,evm.model.Contig00008.681,evm.model.Contig00025.341,evm.model.Contig00032.57,evm.model.Contig00016.112,evm.model.Contig00050.23,evm.model.Contig00087.1,evm.model.Contig00004.269,evm.model.Contig00016.150,evm.model.Contig00009.140,evm.model.Contig00069.140,evm.model.Contig00035.158,evm.model.Contig00022.451,evm.model.Contig00190.11,evm.model.Conti…
70166	biological_process	enamel mineralization	evm.model.Contig00021.128,evm.model.Contig00064.41,evm.model.Contig00010.163,evm.model.Contig00001.447,evm.model.Contig00064.20,evm.model.Contig00018.113,evm.model.Contig00059.23,evm.model.Contig00025.108,
34964	biological_process	box H/ACA snoRNA processing	evm.model.Contig00030.240,evm.model.Contig00009.230,evm.model.Contig00009.229,
70161	cellular_component	anchoring junction	evm.model.Contig00044.37,evm.model.Contig00024.154,evm.model.Contig00049.114,evm.model.Contig00058.80,evm.model.Contig00024.153,evm.model.Contig00049.115,evm.model.Contig00042.74,evm.model.Contig00005.246,evm.model.Contig00042.73,evm.model.Contig00042.72,evm.model.Contig00004.120,evm.model.Contig00023.263,evm.model.Contig00030.117,evm.model.Contig00006.111,evm.model.Contig00004.465,evm.model.Cont…
34965	biological_process	intronic box C/D snoRNA processing	evm.model.Contig00067.60,evm.model.Contig00019.113,
70160	cellular_component	tight junction	evm.model.Contig00008.264,evm.model.Contig00007.367,evm.model.Contig00007.366,evm.model.Contig00019.332,evm.model.Contig00008.364,evm.model.Contig00056.14,evm.model.Contig00003.29,evm.model.Contig00015.160,evm.model.Contig00008.250,evm.model.Contig00013.174,evm.model.Contig00011.424,evm.model.Contig00011.425,evm.model.Contig00005.10,evm.model.Contig00004.305,evm.model.Contig00040.45,evm.model.Con…
278	biological_process	mitotic cell cycle	evm.model.Contig00005.246,evm.model.Contig00006.427,evm.model.Contig00006.428,evm.model.Contig00077.27,evm.model.Contig00034.26,evm.model.Contig00034.23,evm.model.Contig00077.24,evm.model.Contig00042.79,evm.model.Contig00038.82,evm.model.Contig00004.269,evm.model.Contig00033.145,evm.model.Contig00046.76,evm.model.Contig00042.80,evm.model.Contig00046.74,evm.model.Contig00012.143,evm.model.Contig00…
70163	biological_process	regulation of adiponectin secretion	evm.model.Contig00007.351,evm.model.Contig00007.350,evm.model.Contig00001.369,evm.model.Contig00014.162,evm.model.Contig00004.92,evm.model.Contig00005.144,evm.model.Contig00002.640,evm.model.Contig00007.346,
34967	cellular_component	Set3 complex	evm.model.Contig00019.303,
276	cellular_component	mitochondrial proton-transporting ATP synthase complex, coupling factor F(o)	evm.model.Contig00015.431,evm.model.Contig00069.32,evm.model.Contig00033.90,evm.model.Contig00002.467,evm.model.Contig00032.115,evm.model.Contig00005.270,evm.model.Contig00007.659,evm.model.Contig00008.178,evm.model.Contig00058.26,evm.model.Contig00022.362,evm.model.Contig00059.35,evm.model.Contig00004.410,evm.model.Contig00037.139,evm.model.Contig00002.189,evm.model.Contig00006.336,
70162	biological_process	adiponectin secretion	evm.model.Contig00007.351,evm.model.Contig00007.350,evm.model.Contig00001.369,evm.model.Contig00014.162,evm.model.Contig00004.92,evm.model.Contig00005.144,evm.model.Contig00002.640,evm.model.Contig00007.346,
70173	biological_process	regulation of enamel mineralization	evm.model.Contig00059.23,
34968	biological_process	histone lysine methylation	evm.model.Contig00009.339,evm.model.Contig00014.523,evm.model.Contig00042.73,evm.model.Contig00035.153,evm.model.Contig00021.12,evm.model.Contig00002.418,evm.model.Contig00030.168,evm.model.Contig00033.91,evm.model.Contig00001.375,evm.model.Contig00004.260,evm.model.Contig00032.160,evm.model.Contig00031.210,evm.model.Contig00035.36,evm.model.Contig00028.144,evm.model.Contig00039.16,evm.model.Cont…
282	biological_process	cellular bud site selection	evm.model.Contig00030.9,
34969	biological_process	histone arginine methylation	evm.model.Contig00001.419,evm.model.Contig00025.361,evm.model.Contig00045.9,evm.model.Contig00063.32,evm.model.Contig00011.81,evm.model.Contig00016.30,evm.model.Contig00036.91,evm.model.Contig00050.32,evm.model.Contig00033.148,evm.model.Contig00019.447,evm.model.Contig00018.75,evm.model.Contig00039.16,evm.model.Contig00023.95,evm.model.Contig00056.6,evm.model.Contig00014.240,evm.model.Contig00009…
70172	biological_process	positive regulation of tooth mineralization	evm.model.Contig00070.3,evm.model.Contig00117.9,evm.model.Contig00049.69,evm.model.Contig00014.474,evm.model.Contig00059.5,evm.model.Contig00066.1,evm.model.Contig00006.159,
34970	biological_process	histone H3-R2 methylation	evm.model.Contig00025.361,evm.model.Contig00063.32,evm.model.Contig00011.81,evm.model.Contig00056.6,
281	biological_process	mitotic cytokinesis	evm.model.Contig00028.244,evm.model.Contig00022.18,evm.model.Contig00022.14,evm.model.Contig00015.372,evm.model.Contig00022.17,evm.model.Contig00077.24,evm.model.Contig00038.82,evm.model.Contig00012.14,evm.model.Contig00046.76,evm.model.Contig00009.97,evm.model.Contig00005.302,evm.model.Contig00046.74,evm.model.Contig00009.95,evm.model.Contig00011.131,evm.model.Contig00030.213,evm.model.Contig000…
34971	biological_process	histone H3-R17 methylation	evm.model.Contig00011.81,evm.model.Contig00023.95,evm.model.Contig00056.6,evm.model.Contig00058.68,
280	biological_process	nuclear division	evm.model.Contig00006.427,evm.model.Contig00014.521,evm.model.Contig00077.27,evm.model.Contig00014.520,evm.model.Contig00021.96,evm.model.Contig00038.82,evm.model.Contig00033.144,evm.model.Contig00004.269,evm.model.Contig00031.210,evm.model.Contig00023.57,evm.model.Contig00046.76,evm.model.Contig00042.80,evm.model.Contig00005.15,evm.model.Contig00012.143,evm.model.Contig00049.75,evm.model.Contig0…
34972	biological_process	histone H3-R26 methylation	evm.model.Contig00045.9,evm.model.Contig00019.447,evm.model.Contig00016.30,evm.model.Contig00036.91,evm.model.Contig00039.16,evm.model.Contig00009.279,evm.model.Contig00065.103,evm.model.Contig00027.5,
287	molecular_function	magnesium ion binding	evm.model.Contig00097.12,evm.model.Contig00077.29,evm.model.Contig00097.13,evm.model.Contig00097.17,evm.model.Contig00086.3,evm.model.Contig00015.506,evm.model.Contig00015.507,evm.model.Contig00049.253,evm.model.Contig00034.20,evm.model.Contig00023.60,evm.model.Contig00006.110,evm.model.Contig00001.622,evm.model.Contig00148.1,evm.model.Contig00038.86,evm.model.Contig00044.135,evm.model.Contig0001…
70169	biological_process	positive regulation of biomineral tissue development	evm.model.Contig00049.69,evm.model.Contig00051.9,evm.model.Contig00051.128,evm.model.Contig00063.78,evm.model.Contig00001.432,evm.model.Contig00048.166,evm.model.Contig00002.128,evm.model.Contig00070.3,evm.model.Contig00021.129,evm.model.Contig00033.145,evm.model.Contig00011.234,evm.model.Contig00065.166,evm.model.Contig00025.489,evm.model.Contig00006.159,evm.model.Contig00051.8,evm.model.Contig0…
286	molecular_function	alanine dehydrogenase activity	evm.model.Contig00112.8,evm.model.Contig00251.1,
70168	biological_process	negative regulation of biomineral tissue development	evm.model.Contig00003.134,evm.model.Contig00063.81,evm.model.Contig00011.286,evm.model.Contig00075.17,
285	molecular_function	1-phosphatidylinositol-3-phosphate 5-kinase activity	evm.model.Contig00029.229,evm.model.Contig00029.230,
70170	biological_process	regulation of tooth mineralization	evm.model.Contig00070.3,evm.model.Contig00117.9,evm.model.Contig00049.69,evm.model.Contig00014.474,evm.model.Contig00059.5,evm.model.Contig00066.1,evm.model.Contig00059.23,evm.model.Contig00006.159,
34975	biological_process	protein folding in endoplasmic reticulum	evm.model.Contig00017.34,evm.model.Contig00001.321,evm.model.Contig00001.322,evm.model.Contig00050.36,evm.model.Contig00002.190,evm.model.Contig00037.26,evm.model.Contig00008.247,evm.model.Contig00014.485,evm.model.Contig00025.122,evm.model.Contig00093.6,evm.model.Contig00011.58,evm.model.Contig00002.123,evm.model.Contig00063.139,evm.model.Contig00065.72,evm.model.Contig00017.220,evm.model.Contig…
256	biological_process	allantoin catabolic process	evm.model.Contig00001.693,
70150	biological_process	mitochondrial glycyl-tRNA aminoacylation	evm.model.Contig00022.315,
257	molecular_function	nitrilase activity	evm.model.Contig00017.213,evm.model.Contig00216.9,evm.model.Contig00001.590,
262	cellular_component	mitochondrial chromosome	evm.model.Contig00007.49,
70145	biological_process	mitochondrial asparaginyl-tRNA aminoacylation	evm.model.Contig00007.153,
266	biological_process	mitochondrial fission	evm.model.Contig00036.344,evm.model.Contig00036.343,evm.model.Contig00036.345,evm.model.Contig00019.129,evm.model.Contig00015.443,evm.model.Contig00024.81,evm.model.Contig00022.522,evm.model.Contig00017.158,evm.model.Contig00019.38,evm.model.Contig00033.209,evm.model.Contig00041.67,evm.model.Contig00006.212,evm.model.Contig00006.214,evm.model.Contig00038.36,evm.model.Contig00008.606,evm.model.Con…
70158	biological_process	mitochondrial seryl-tRNA aminoacylation	evm.model.Contig00075.3,
270	biological_process	peptidoglycan metabolic process	evm.model.Contig00003.454,evm.model.Contig00123.2,evm.model.Contig00305.1,evm.model.Contig00042.115,evm.model.Contig00205.4,evm.model.Contig00109.1,evm.model.Contig00174.3,evm.model.Contig00096.27,evm.model.Contig00182.13,evm.model.Contig00003.374,evm.model.Contig00148.8,evm.model.Contig00148.9,evm.model.Contig00123.9,evm.model.Contig00006.331,evm.model.Contig00016.80,evm.model.Contig00042.85,evm…
271	biological_process	polysaccharide biosynthetic process	evm.model.Contig00077.29,evm.model.Contig00022.14,evm.model.Contig00086.5,evm.model.Contig00025.341,evm.model.Contig00032.57,evm.model.Contig00016.112,evm.model.Contig00065.38,evm.model.Contig00168.11,evm.model.Contig00167.12,evm.model.Contig00057.48,evm.model.Contig00009.140,evm.model.Contig00035.157,evm.model.Contig00015.161,evm.model.Contig00024.19,evm.model.Contig00007.11,evm.model.Contig0031…
34959	biological_process	endothelin maturation	evm.model.Contig00004.166,evm.model.Contig00018.312,evm.model.Contig00018.296,evm.model.Contig00018.295,evm.model.Contig00019.268,evm.model.Contig00018.304,evm.model.Contig00011.42,
268	molecular_function	peroxisome targeting sequence binding	evm.model.Contig00049.143,evm.model.Contig00020.110,evm.model.Contig00023.258,evm.model.Contig00065.216,
70199	biological_process	establishment of protein localization to chromosome	evm.model.Contig00003.70,evm.model.Contig00010.27,evm.model.Contig00008.815,evm.model.Contig00017.132,evm.model.Contig00143.4,evm.model.Contig00016.138,evm.model.Contig00030.240,evm.model.Contig00023.230,evm.model.Contig00011.152,evm.model.Contig00002.265,evm.model.Contig00015.456,evm.model.Contig00047.78,evm.model.Contig00001.363,evm.model.Contig00031.48,evm.model.Contig00007.124,evm.model.Conti…
305	biological_process	response to oxygen radical	evm.model.Contig00120.7,evm.model.Contig00129.3,evm.model.Contig00018.91,evm.model.Contig00049.121,evm.model.Contig00014.235,evm.model.Contig00137.3,evm.model.Contig00011.473,evm.model.Contig00025.68,evm.model.Contig00013.7,evm.model.Contig00044.46,evm.model.Contig00009.224,evm.model.Contig00063.9,evm.model.Contig00009.225,evm.model.Contig00004.368,evm.model.Contig00019.100,evm.model.Contig00024.…
70198	biological_process	protein localization to chromosome, telomeric region	evm.model.Contig00042.110,evm.model.Contig00010.27,evm.model.Contig00008.815,evm.model.Contig00017.132,evm.model.Contig00016.138,evm.model.Contig00143.4,evm.model.Contig00015.129,evm.model.Contig00009.288,evm.model.Contig00031.210,evm.model.Contig00030.240,evm.model.Contig00023.230,evm.model.Contig00025.420,evm.model.Contig00002.265,evm.model.Contig00054.41,evm.model.Contig00015.456,evm.model.Con…
70197	biological_process	meiotic attachment of telomere to nuclear envelope	evm.model.Contig00015.361,evm.model.Contig00008.20,
307	cellular_component	cyclin-dependent protein kinase holoenzyme complex	evm.model.Contig00021.224,evm.model.Contig00069.11,evm.model.Contig00021.222,evm.model.Contig00036.82,evm.model.Contig00029.276,evm.model.Contig00022.281,evm.model.Contig00011.19,evm.model.Contig00020.95,evm.model.Contig00032.160,evm.model.Contig00063.112,evm.model.Contig00034.162,evm.model.Contig00047.1,evm.model.Contig00063.111,evm.model.Contig00008.312,evm.model.Contig00033.200,evm.model.Conti…
34992	cellular_component	microtubule organizing center attachment site	evm.model.Contig00069.156,evm.model.Contig00003.446,evm.model.Contig00008.20,evm.model.Contig00049.246,evm.model.Contig00013.130,evm.model.Contig00017.130,evm.model.Contig00007.528,evm.model.Contig00005.193,evm.model.Contig00003.304,
306	cellular_component	extrinsic component of vacuolar membrane	evm.model.Contig00008.344,evm.model.Contig00051.28,evm.model.Contig00028.197,evm.model.Contig00025.229,evm.model.Contig00016.136,evm.model.Contig00038.15,evm.model.Contig00051.29,evm.model.Contig00008.517,evm.model.Contig00026.158,evm.model.Contig00026.157,evm.model.Contig00005.226,
34993	cellular_component	meiotic nuclear membrane microtubule tethering complex	evm.model.Contig00069.156,evm.model.Contig00003.446,evm.model.Contig00008.20,evm.model.Contig00049.246,evm.model.Contig00013.130,evm.model.Contig00017.130,evm.model.Contig00007.528,evm.model.Contig00005.193,evm.model.Contig00003.304,
34998	cellular_component	oligosaccharyltransferase I complex	evm.model.Contig00030.44,evm.model.Contig00063.40,evm.model.Contig00008.118,evm.model.Contig00008.319,
309	molecular_function	nicotinamide-nucleotide adenylyltransferase activity	evm.model.Contig00017.160,evm.model.Contig00003.240,
34999	cellular_component	oligosaccharyltransferase II complex	evm.model.Contig00063.40,evm.model.Contig00008.118,
70194	biological_process	synaptonemal complex disassembly	evm.model.Contig00042.38,evm.model.Contig00009.39,evm.model.Contig00023.93,evm.model.Contig00042.39,evm.model.Contig00010.240,evm.model.Contig00030.213,
308	cellular_component	cytoplasmic cyclin-dependent protein kinase holoenzyme complex	evm.model.Contig00094.9,evm.model.Contig00029.276,evm.model.Contig00022.281,
70193	biological_process	synaptonemal complex organization	evm.model.Contig00033.49,evm.model.Contig00050.46,evm.model.Contig00002.268,evm.model.Contig00029.123,evm.model.Contig00002.267,evm.model.Contig00018.281,evm.model.Contig00040.94,evm.model.Contig00065.14,evm.model.Contig00008.470,evm.model.Contig00001.542,evm.model.Contig00036.306,evm.model.Contig00046.12,evm.model.Contig00033.123,evm.model.Contig00002.266,evm.model.Contig00030.213,evm.model.Cont…
70192	biological_process	chromosome organization involved in meiotic cell cycle	evm.model.Contig00033.49,evm.model.Contig00036.82,evm.model.Contig00002.268,evm.model.Contig00002.267,evm.model.Contig00045.33,evm.model.Contig00017.79,evm.model.Contig00049.24,evm.model.Contig00008.470,evm.model.Contig00071.11,evm.model.Contig00061.132,evm.model.Contig00015.128,evm.model.Contig00036.306,evm.model.Contig00045.32,evm.model.Contig00021.96,evm.model.Contig00031.210,evm.model.Contig0…
70207	biological_process	protein homotrimerization	evm.model.Contig00035.80,evm.model.Contig00016.56,evm.model.Contig00005.78,evm.model.Contig00007.25,evm.model.Contig00019.17,evm.model.Contig00002.192,evm.model.Contig00033.188,evm.model.Contig00008.661,evm.model.Contig00004.359,evm.model.Contig00011.174,evm.model.Contig00011.175,evm.model.Contig00029.331,evm.model.Contig00065.166,evm.model.Contig00029.333,evm.model.Contig00058.25,evm.model.Conti…
35002	biological_process	liquid clearance, open tracheal system	evm.model.Contig00030.156,evm.model.Contig00019.206,evm.model.Contig00049.276,evm.model.Contig00007.491,evm.model.Contig00067.77,evm.model.Contig00004.501,evm.model.Contig00014.321,evm.model.Contig00015.203,evm.model.Contig00034.44,evm.model.Contig00029.334,evm.model.Contig00023.58,evm.model.Contig00012.178,evm.model.Contig00037.96,evm.model.Contig00003.195,evm.model.Contig00008.611,evm.model.Con…
313	cellular_component	organellar ribosome	evm.model.Contig00002.312,evm.model.Contig00003.459,evm.model.Contig00001.474,evm.model.Contig00040.37,evm.model.Contig00023.161,evm.model.Contig00030.160,evm.model.Contig00024.150,evm.model.Contig00006.27,evm.model.Contig00034.149,evm.model.Contig00060.48,evm.model.Contig00008.90,evm.model.Contig00015.470,evm.model.Contig00026.75,evm.model.Contig00014.150,evm.model.Contig00049.192,evm.model.Cont…
70206	biological_process	protein trimerization	evm.model.Contig00035.80,evm.model.Contig00032.59,evm.model.Contig00024.151,evm.model.Contig00037.152,evm.model.Contig00002.192,evm.model.Contig00033.188,evm.model.Contig00011.174,evm.model.Contig00025.4,evm.model.Contig00011.175,evm.model.Contig00029.391,evm.model.Contig00025.6,evm.model.Contig00065.166,evm.model.Contig00058.25,evm.model.Contig00025.7,evm.model.Contig00005.62,evm.model.Contig000…
35003	cellular_component	subapical complex	evm.model.Contig00023.129,evm.model.Contig00036.8,evm.model.Contig00030.80,evm.model.Contig00009.317,evm.model.Contig00055.90,evm.model.Contig00044.71,evm.model.Contig00004.157,evm.model.Contig00046.44,evm.model.Contig00001.30,evm.model.Contig00023.58,evm.model.Contig00019.367,evm.model.Contig00015.346,evm.model.Contig00012.152,evm.model.Contig00008.611,evm.model.Contig00011.452,evm.model.Contig0…
35000	cellular_component	oligosaccharyltransferase III complex	evm.model.Contig00063.41,
70205	molecular_function	2-succinyl-6-hydroxy-2,4-cyclohexadiene-1-carboxylate synthase activity	evm.model.Contig00315.6,evm.model.Contig00203.4,
315	cellular_component	organellar large ribosomal subunit	evm.model.Contig00003.459,evm.model.Contig00001.474,evm.model.Contig00023.161,evm.model.Contig00040.37,evm.model.Contig00034.149,evm.model.Contig00006.27,evm.model.Contig00060.48,evm.model.Contig00015.470,evm.model.Contig00026.75,evm.model.Contig00014.150,evm.model.Contig00044.77,evm.model.Contig00022.106,evm.model.Contig00025.447,evm.model.Contig00022.105,evm.model.Contig00016.109,evm.model.Cont…
35001	biological_process	dorsal trunk growth, open tracheal system	evm.model.Contig00006.29,evm.model.Contig00025.486,evm.model.Contig00006.28,evm.model.Contig00003.230,evm.model.Contig00002.569,evm.model.Contig00036.42,evm.model.Contig00036.43,evm.model.Contig00066.12,evm.model.Contig00036.45,evm.model.Contig00036.46,evm.model.Contig00066.32,
314	cellular_component	organellar small ribosomal subunit	evm.model.Contig00076.9,evm.model.Contig00002.312,evm.model.Contig00030.160,evm.model.Contig00024.150,evm.model.Contig00034.149,evm.model.Contig00008.90,evm.model.Contig00008.74,evm.model.Contig00021.78,evm.model.Contig00003.439,evm.model.Contig00026.75,evm.model.Contig00049.192,evm.model.Contig00028.149,evm.model.Contig00002.656,evm.model.Contig00012.38,evm.model.Contig00057.22,evm.model.Contig0…
35006	biological_process	melanization defense response	evm.model.Contig00064.50,evm.model.Contig00027.68,evm.model.Contig00003.230,evm.model.Contig00012.61,evm.model.Contig00015.122,evm.model.Contig00069.18,evm.model.Contig00047.100,evm.model.Contig00008.364,evm.model.Contig00069.17,evm.model.Contig00033.22,evm.model.Contig00038.37,evm.model.Contig00035.157,evm.model.Contig00001.112,evm.model.Contig00084.25,evm.model.Contig00007.641,evm.model.Contig0…
70203	biological_process	regulation of establishment of protein localization to telomere	evm.model.Contig00030.240,evm.model.Contig00015.456,evm.model.Contig00010.27,evm.model.Contig00064.9,evm.model.Contig00115.5,evm.model.Contig00008.815,evm.model.Contig00023.230,evm.model.Contig00007.250,evm.model.Contig00016.138,evm.model.Contig00143.4,evm.model.Contig00120.2,evm.model.Contig00007.7,
70202	biological_process	regulation of establishment of protein localization to chromosome	evm.model.Contig00030.240,evm.model.Contig00015.456,evm.model.Contig00010.27,evm.model.Contig00064.9,evm.model.Contig00115.5,evm.model.Contig00008.815,evm.model.Contig00023.230,evm.model.Contig00007.250,evm.model.Contig00016.138,evm.model.Contig00143.4,evm.model.Contig00120.2,evm.model.Contig00007.7,
70201	biological_process	regulation of establishment of protein localization	evm.model.Contig00042.73,evm.model.Contig00077.27,evm.model.Contig00006.426,evm.model.Contig00058.84,evm.model.Contig00015.80,evm.model.Contig00077.22,evm.model.Contig00077.23,evm.model.Contig00023.262,evm.model.Contig00023.261,evm.model.Contig00015.78,evm.model.Contig00038.86,evm.model.Contig00015.510,evm.model.Contig00046.93,evm.model.Contig00080.4,evm.model.Contig00067.77,evm.model.Contig00067…
35004	molecular_function	phosphatidylinositol 3-kinase activity	evm.model.Contig00006.297,evm.model.Contig00063.77,evm.model.Contig00022.60,evm.model.Contig00021.123,evm.model.Contig00032.99,evm.model.Contig00035.118,evm.model.Contig00035.117,evm.model.Contig00041.41,evm.model.Contig00024.54,evm.model.Contig00041.42,evm.model.Contig00003.4,evm.model.Contig00004.204,evm.model.Contig00011.8,evm.model.Contig00033.190,evm.model.Contig00077.3,evm.model.Contig00006…
35005	molecular_function	1-phosphatidylinositol-4-phosphate 3-kinase activity	evm.model.Contig00011.483,evm.model.Contig00003.4,evm.model.Contig00013.85,evm.model.Contig00030.194,evm.model.Contig00006.289,evm.model.Contig00025.217,evm.model.Contig00033.190,evm.model.Contig00007.199,evm.model.Contig00063.77,evm.model.Contig00029.69,evm.model.Contig00015.428,evm.model.Contig00007.243,evm.model.Contig00008.194,evm.model.Contig00007.276,evm.model.Contig00008.153,evm.model.Cont…
70200	biological_process	establishment of protein localization to telomere	evm.model.Contig00015.456,evm.model.Contig00010.27,evm.model.Contig00008.815,evm.model.Contig00017.132,evm.model.Contig00001.363,evm.model.Contig00016.138,evm.model.Contig00143.4,evm.model.Contig00030.240,evm.model.Contig00136.5,evm.model.Contig00059.85,evm.model.Contig00064.9,evm.model.Contig00023.230,evm.model.Contig00115.5,evm.model.Contig00010.182,evm.model.Contig00007.250,evm.model.Contig000…
288	biological_process	nuclear-transcribed mRNA catabolic process, deadenylation-dependent decay	evm.model.Contig00023.165,evm.model.Contig00025.517,evm.model.Contig00049.118,evm.model.Contig00015.478,evm.model.Contig00015.479,evm.model.Contig00066.61,evm.model.Contig00030.14,evm.model.Contig00031.179,evm.model.Contig00010.54,evm.model.Contig00006.417,evm.model.Contig00001.482,evm.model.Contig00008.354,evm.model.Contig00007.94,evm.model.Contig00022.21,evm.model.Contig00016.148,evm.model.Cont…
34979	molecular_function	NAD-dependent protein deacetylase activity	evm.model.Contig00019.312,evm.model.Contig00059.89,evm.model.Contig00324.3,evm.model.Contig00042.53,evm.model.Contig00008.91,evm.model.Contig00017.154,evm.model.Contig00009.280,evm.model.Contig00040.9,evm.model.Contig00029.335,evm.model.Contig00009.171,evm.model.Contig00027.74,evm.model.Contig00016.87,evm.model.Contig00226.7,evm.model.Contig00017.234,evm.model.Contig00004.471,evm.model.Contig0001…
70182	molecular_function	DNA polymerase binding	evm.model.Contig00036.63,evm.model.Contig00004.509,evm.model.Contig00007.226,evm.model.Contig00029.79,evm.model.Contig00047.69,evm.model.Contig00065.209,evm.model.Contig00003.177,evm.model.Contig00017.259,evm.model.Contig00029.211,evm.model.Contig00098.8,evm.model.Contig00013.29,evm.model.Contig00098.7,evm.model.Contig00009.99,evm.model.Contig00039.68,evm.model.Contig00022.539,evm.model.Contig000…
70183	biological_process	mitochondrial tryptophanyl-tRNA aminoacylation	evm.model.Contig00002.594,
289	biological_process	nuclear-transcribed mRNA poly(A) tail shortening	evm.model.Contig00022.598,evm.model.Contig00009.230,evm.model.Contig00025.517,evm.model.Contig00049.118,evm.model.Contig00029.354,evm.model.Contig00008.589,evm.model.Contig00066.61,evm.model.Contig00030.14,evm.model.Contig00022.182,evm.model.Contig00031.179,evm.model.Contig00045.111,evm.model.Contig00010.54,evm.model.Contig00006.417,evm.model.Contig00001.482,evm.model.Contig00008.354,evm.model.Co…
290	biological_process	deadenylation-dependent decapping of nuclear-transcribed mRNA	evm.model.Contig00017.135,evm.model.Contig00023.103,evm.model.Contig00022.598,evm.model.Contig00006.401,evm.model.Contig00007.333,evm.model.Contig00032.76,evm.model.Contig00284.4,evm.model.Contig00046.23,evm.model.Contig00066.61,evm.model.Contig00002.578,evm.model.Contig00036.117,evm.model.Contig00022.329,evm.model.Contig00136.2,evm.model.Contig00002.368,evm.model.Contig00017.232,evm.model.Contig…
70180	molecular_function	large ribosomal subunit rRNA binding	evm.model.Contig00001.311,evm.model.Contig00006.111,evm.model.Contig00011.33,evm.model.Contig00352.2,evm.model.Contig00014.121,evm.model.Contig00020.67,evm.model.Contig00064.58,evm.model.Contig00002.544,evm.model.Contig00049.233,evm.model.Contig00002.63,
34976	biological_process	response to endoplasmic reticulum stress	evm.model.Contig00041.91,evm.model.Contig00041.92,evm.model.Contig00041.93,evm.model.Contig00049.112,evm.model.Contig00008.682,evm.model.Contig00003.299,evm.model.Contig00006.428,evm.model.Contig00035.153,evm.model.Contig00058.84,evm.model.Contig00006.426,evm.model.Contig00050.21,evm.model.Contig00006.397,evm.model.Contig00045.82,evm.model.Contig00001.372,evm.model.Contig00009.330,evm.model.Conti…
291	biological_process	nuclear-transcribed mRNA catabolic process, exonucleolytic	evm.model.Contig00017.135,evm.model.Contig00022.598,evm.model.Contig00026.151,evm.model.Contig00039.8,evm.model.Contig00051.62,evm.model.Contig00023.165,evm.model.Contig00032.37,evm.model.Contig00002.319,evm.model.Contig00011.417,evm.model.Contig00032.76,evm.model.Contig00061.57,evm.model.Contig00015.478,evm.model.Contig00015.479,evm.model.Contig00066.61,evm.model.Contig00002.578,evm.model.Contig…
70181	molecular_function	small ribosomal subunit rRNA binding	evm.model.Contig00162.13,evm.model.Contig00205.22,evm.model.Contig00024.150,evm.model.Contig00034.149,evm.model.Contig00014.473,evm.model.Contig00004.344,evm.model.Contig00018.36,evm.model.Contig00014.472,evm.model.Contig00002.656,evm.model.Contig00088.4,evm.model.Contig00012.79,evm.model.Contig00005.101,evm.model.Contig00001.102,evm.model.Contig00019.170,evm.model.Contig00014.385,evm.model.Conti…
70178	biological_process	D-serine metabolic process	evm.model.Contig00040.47,evm.model.Contig00012.94,
34983	biological_process	peptidyl-lysine deacetylation	evm.model.Contig00065.159,evm.model.Contig00083.6,evm.model.Contig00008.223,evm.model.Contig00014.279,evm.model.Contig00049.168,evm.model.Contig00083.5,
293	molecular_function	ferric-chelate reductase activity	evm.model.Contig00023.321,evm.model.Contig00032.57,evm.model.Contig00026.74,
34982	biological_process	mitochondrial protein processing	evm.model.Contig00015.430,evm.model.Contig00026.161,evm.model.Contig00013.251,evm.model.Contig00020.255,evm.model.Contig00042.145,evm.model.Contig00008.296,evm.model.Contig00042.98,evm.model.Contig00036.111,evm.model.Contig00049.168,evm.model.Contig00004.1,evm.model.Contig00034.206,evm.model.Contig00065.159,evm.model.Contig00015.90,evm.model.Contig00014.14,evm.model.Contig00008.456,evm.model.Cont…
294	biological_process	nuclear-transcribed mRNA catabolic process, endonucleolytic cleavage-dependent decay	evm.model.Contig00015.8,evm.model.Contig00067.60,
70176	cellular_component	DRM complex	evm.model.Contig00002.509,evm.model.Contig00001.725,evm.model.Contig00060.45,
70177	biological_process	contractile vacuole discharge	evm.model.Contig00008.344,
295	molecular_function	adenine nucleotide transmembrane transporter activity	evm.model.Contig00007.505,evm.model.Contig00007.506,evm.model.Contig00019.119,evm.model.Contig00014.295,evm.model.Contig00025.226,evm.model.Contig00019.157,evm.model.Contig00008.96,evm.model.Contig00015.123,evm.model.Contig00009.341,evm.model.Contig00002.443,evm.model.Contig00050.61,evm.model.Contig00009.340,evm.model.Contig00296.6,evm.model.Contig00094.4,evm.model.Contig00028.54,evm.model.Contig…
296	biological_process	spermine transport	evm.model.Contig00025.146,evm.model.Contig00025.483,
34987	molecular_function	immunoglobulin receptor binding	evm.model.Contig00019.178,evm.model.Contig00025.353,evm.model.Contig00041.138,evm.model.Contig00015.382,evm.model.Contig00029.320,evm.model.Contig00049.87,evm.model.Contig00031.93,evm.model.Contig00044.101,evm.model.Contig00049.88,evm.model.Contig00027.155,evm.model.Contig00002.395,
34986	molecular_function	iron chaperone activity	evm.model.Contig00008.124,
70191	molecular_function	methionine-R-sulfoxide reductase activity	evm.model.Contig00027.164,
298	molecular_function	endopolyphosphatase activity	evm.model.Contig00025.299,evm.model.Contig00025.265,evm.model.Contig00025.294,evm.model.Contig00025.295,evm.model.Contig00025.297,
70189	biological_process	kynurenine metabolic process	evm.model.Contig00008.263,evm.model.Contig00006.286,evm.model.Contig00006.403,evm.model.Contig00008.262,evm.model.Contig00018.16,evm.model.Contig00008.481,evm.model.Contig00006.398,evm.model.Contig00014.62,evm.model.Contig00001.578,evm.model.Contig00032.49,evm.model.Contig00001.579,evm.model.Contig00032.52,evm.model.Contig00086.29,evm.model.Contig00279.4,evm.model.Contig00006.399,evm.model.Contig…
34991	cellular_component	nuclear meiotic cohesin complex	evm.model.Contig00016.248,evm.model.Contig00015.361,
301	biological_process	retrograde transport, vesicle recycling within Golgi	evm.model.Contig00001.485,evm.model.Contig00001.486,evm.model.Contig00038.4,evm.model.Contig00047.57,evm.model.Contig00030.204,
70187	cellular_component	shelterin complex	evm.model.Contig00012.106,evm.model.Contig00005.294,
70184	biological_process	mitochondrial tyrosyl-tRNA aminoacylation	evm.model.Contig00036.357,
302	biological_process	response to reactive oxygen species	evm.model.Contig00022.457,evm.model.Contig00059.112,evm.model.Contig00003.299,evm.model.Contig00006.297,evm.model.Contig00004.261,evm.model.Contig00003.151,evm.model.Contig00029.391,evm.model.Contig00003.400,evm.model.Contig00003.401,evm.model.Contig00003.153,evm.model.Contig00003.155,evm.model.Contig00035.157,evm.model.Contig00002.166,evm.model.Contig00042.86,evm.model.Contig00049.121,evm.model.…
34988	molecular_function	Fc-gamma receptor I complex binding	evm.model.Contig00019.178,evm.model.Contig00025.353,evm.model.Contig00041.138,evm.model.Contig00015.382,evm.model.Contig00049.87,evm.model.Contig00031.93,evm.model.Contig00044.101,evm.model.Contig00049.88,evm.model.Contig00027.155,evm.model.Contig00002.395,
303	biological_process	response to superoxide	evm.model.Contig00120.7,evm.model.Contig00129.3,evm.model.Contig00018.91,evm.model.Contig00049.121,evm.model.Contig00014.235,evm.model.Contig00137.3,evm.model.Contig00011.473,evm.model.Contig00025.68,evm.model.Contig00013.7,evm.model.Contig00044.46,evm.model.Contig00063.9,evm.model.Contig00009.224,evm.model.Contig00009.225,evm.model.Contig00004.368,evm.model.Contig00019.100,evm.model.Contig00024.…
35028	biological_process	leading edge cell fate determination	evm.model.Contig00002.632,
70224	molecular_function	sulfide:quinone oxidoreductase activity	evm.model.Contig00001.443,
35029	biological_process	dorsal closure, leading edge cell fate commitment	evm.model.Contig00002.632,
70227	biological_process	lymphocyte apoptotic process	evm.model.Contig00025.248,evm.model.Contig00025.245,evm.model.Contig00010.233,evm.model.Contig00025.246,evm.model.Contig00030.118,evm.model.Contig00012.184,evm.model.Contig00029.319,evm.model.Contig00049.201,evm.model.Contig00046.76,evm.model.Contig00030.212,evm.model.Contig00011.269,evm.model.Contig00051.98,evm.model.Contig00025.77,evm.model.Contig00027.193,evm.model.Contig00004.450,evm.model.Co…
340	molecular_function	RNA 7-methylguanosine cap binding	evm.model.Contig00017.135,evm.model.Contig00050.37,evm.model.Contig00023.17,evm.model.Contig00051.88,evm.model.Contig00006.170,evm.model.Contig00051.78,evm.model.Contig00051.47,evm.model.Contig00051.48,evm.model.Contig00066.71,evm.model.Contig00067.67,evm.model.Contig00022.7,evm.model.Contig00074.9,evm.model.Contig00136.2,evm.model.Contig00034.180,evm.model.Contig00002.367,evm.model.Contig00006.1…
35024	biological_process	negative regulation of Rho protein signal transduction	evm.model.Contig00040.73,evm.model.Contig00004.79,evm.model.Contig00040.59,evm.model.Contig00012.134,evm.model.Contig00022.60,evm.model.Contig00071.11,evm.model.Contig00022.307,evm.model.Contig00029.89,evm.model.Contig00025.486,evm.model.Contig00008.877,evm.model.Contig00041.41,evm.model.Contig00008.212,evm.model.Contig00009.127,evm.model.Contig00041.42,evm.model.Contig00042.88,evm.model.Contig00…
70229	biological_process	negative regulation of lymphocyte apoptotic process	evm.model.Contig00025.248,evm.model.Contig00025.245,evm.model.Contig00010.233,evm.model.Contig00025.246,evm.model.Contig00008.766,evm.model.Contig00008.429,evm.model.Contig00001.583,evm.model.Contig00046.76,evm.model.Contig00042.163,evm.model.Contig00054.21,evm.model.Contig00025.250,evm.model.Contig00014.263,evm.model.Contig00025.251,evm.model.Contig00007.502,evm.model.Contig00051.98,evm.model.Co…
339	molecular_function	RNA cap binding	evm.model.Contig00017.135,evm.model.Contig00023.17,evm.model.Contig00051.88,evm.model.Contig00006.170,evm.model.Contig00051.47,evm.model.Contig00051.48,evm.model.Contig00066.71,evm.model.Contig00067.67,evm.model.Contig00004.502,evm.model.Contig00029.64,evm.model.Contig00002.654,evm.model.Contig00022.329,evm.model.Contig00034.180,evm.model.Contig00004.287,evm.model.Contig00058.78,evm.model.Contig0…
338	biological_process	protein deneddylation	evm.model.Contig00049.134,evm.model.Contig00028.67,evm.model.Contig00006.438,evm.model.Contig00001.234,evm.model.Contig00091.4,evm.model.Contig00010.163,evm.model.Contig00044.76,evm.model.Contig00017.268,evm.model.Contig00007.554,evm.model.Contig00028.111,evm.model.Contig00011.78,evm.model.Contig00027.148,evm.model.Contig00008.584,evm.model.Contig00064.98,
35025	biological_process	positive regulation of Rho protein signal transduction	evm.model.Contig00011.481,evm.model.Contig00032.59,evm.model.Contig00010.240,evm.model.Contig00057.18,evm.model.Contig00020.38,evm.model.Contig00011.313,evm.model.Contig00015.547,evm.model.Contig00061.77,evm.model.Contig00028.147,evm.model.Contig00025.4,evm.model.Contig00022.236,evm.model.Contig00021.194,evm.model.Contig00042.38,evm.model.Contig00036.105,evm.model.Contig00008.320,evm.model.Contig…
70228	biological_process	regulation of lymphocyte apoptotic process	evm.model.Contig00025.248,evm.model.Contig00052.45,evm.model.Contig00010.233,evm.model.Contig00025.245,evm.model.Contig00052.44,evm.model.Contig00025.246,evm.model.Contig00008.766,evm.model.Contig00030.118,evm.model.Contig00012.184,evm.model.Contig00042.28,evm.model.Contig00008.429,evm.model.Contig00001.583,evm.model.Contig00030.212,evm.model.Contig00046.76,evm.model.Contig00042.163,evm.model.Con…
70231	biological_process	T cell apoptotic process	evm.model.Contig00025.248,evm.model.Contig00014.83,evm.model.Contig00025.245,evm.model.Contig00010.233,evm.model.Contig00025.246,evm.model.Contig00030.118,evm.model.Contig00042.28,evm.model.Contig00008.429,evm.model.Contig00001.583,evm.model.Contig00049.201,evm.model.Contig00030.212,evm.model.Contig00042.163,evm.model.Contig00025.250,evm.model.Contig00014.263,evm.model.Contig00025.251,evm.model.C…
337	biological_process	regulation of transposition, DNA-mediated	evm.model.Contig00025.89,evm.model.Contig00022.72,evm.model.Contig00001.716,evm.model.Contig00029.335,evm.model.Contig00002.10,evm.model.Contig00075.15,
35026	biological_process	leading edge cell differentiation	evm.model.Contig00120.11,evm.model.Contig00002.632,evm.model.Contig00015.444,evm.model.Contig00003.299,evm.model.Contig00001.112,evm.model.Contig00052.40,evm.model.Contig00143.3,evm.model.Contig00033.19,evm.model.Contig00035.55,evm.model.Contig00036.78,evm.model.Contig00075.29,
70230	biological_process	positive regulation of lymphocyte apoptotic process	evm.model.Contig00042.28,evm.model.Contig00004.450,evm.model.Contig00030.118,
35027	biological_process	leading edge cell fate commitment	evm.model.Contig00002.632,
70233	biological_process	negative regulation of T cell apoptotic process	evm.model.Contig00025.248,evm.model.Contig00014.263,evm.model.Contig00025.250,evm.model.Contig00010.233,evm.model.Contig00025.245,evm.model.Contig00025.251,evm.model.Contig00051.98,evm.model.Contig00025.246,evm.model.Contig00025.253,evm.model.Contig00022.655,evm.model.Contig00031.196,evm.model.Contig00018.69,evm.model.Contig00004.26,evm.model.Contig00001.583,evm.model.Contig00018.70,evm.model.Con…
35036	biological_process	sperm-egg recognition	evm.model.Contig00030.164,evm.model.Contig00010.27,evm.model.Contig00061.135,evm.model.Contig00011.193,evm.model.Contig00051.104,evm.model.Contig00025.283,evm.model.Contig00008.815,evm.model.Contig00017.78,evm.model.Contig00005.290,evm.model.Contig00067.68,evm.model.Contig00016.138,evm.model.Contig00002.651,evm.model.Contig00143.4,evm.model.Contig00006.359,evm.model.Contig00032.77,evm.model.Conti…
35037	biological_process	sperm entry	evm.model.Contig00004.261,
350	biological_process	generation of catalytic spliceosome for second transesterification step	evm.model.Contig00042.177,evm.model.Contig00018.216,evm.model.Contig00042.175,evm.model.Contig00014.85,evm.model.Contig00018.285,evm.model.Contig00052.31,evm.model.Contig00027.26,evm.model.Contig00017.271,evm.model.Contig00042.5,evm.model.Contig00036.342,
70232	biological_process	regulation of T cell apoptotic process	evm.model.Contig00025.248,evm.model.Contig00014.263,evm.model.Contig00025.250,evm.model.Contig00010.233,evm.model.Contig00025.245,evm.model.Contig00025.251,evm.model.Contig00051.98,evm.model.Contig00025.246,evm.model.Contig00025.253,evm.model.Contig00022.655,evm.model.Contig00031.196,evm.model.Contig00030.118,evm.model.Contig00018.69,evm.model.Contig00004.26,evm.model.Contig00042.28,evm.model.Con…
70235	biological_process	regulation of activation-induced cell death of T cells	evm.model.Contig00001.583,evm.model.Contig00018.70,evm.model.Contig00018.69,
349	biological_process	generation of catalytic spliceosome for first transesterification step	evm.model.Contig00050.94,evm.model.Contig00030.247,evm.model.Contig00004.349,
35038	biological_process	female pronucleus assembly	evm.model.Contig00008.466,evm.model.Contig00020.72,
70234	biological_process	positive regulation of T cell apoptotic process	evm.model.Contig00042.28,evm.model.Contig00030.118,
35039	biological_process	male pronucleus assembly	evm.model.Contig00007.60,evm.model.Contig00008.800,evm.model.Contig00031.181,evm.model.Contig00027.171,evm.model.Contig00045.96,evm.model.Contig00008.275,evm.model.Contig00060.104,evm.model.Contig00020.72,
35032	cellular_component	phosphatidylinositol 3-kinase complex, class III	evm.model.Contig00026.66,evm.model.Contig00030.66,evm.model.Contig00077.3,evm.model.Contig00026.158,evm.model.Contig00026.157,evm.model.Contig00015.369,
347	cellular_component	THO complex	evm.model.Contig00030.206,evm.model.Contig00012.14,evm.model.Contig00013.9,evm.model.Contig00048.10,evm.model.Contig00015.152,evm.model.Contig00030.202,evm.model.Contig00002.119,evm.model.Contig00016.192,evm.model.Contig00025.107,
70236	biological_process	negative regulation of activation-induced cell death of T cells	evm.model.Contig00001.583,evm.model.Contig00018.70,evm.model.Contig00018.69,
35033	molecular_function	histone deacetylase regulator activity	evm.model.Contig00064.64,evm.model.Contig00015.122,evm.model.Contig00026.166,
346	cellular_component	transcription export complex	evm.model.Contig00030.206,evm.model.Contig00017.111,evm.model.Contig00011.487,evm.model.Contig00009.82,evm.model.Contig00013.9,evm.model.Contig00069.69,evm.model.Contig00034.22,evm.model.Contig00002.119,evm.model.Contig00069.66,evm.model.Contig00025.107,evm.model.Contig00069.84,evm.model.Contig00083.18,evm.model.Contig00002.283,evm.model.Contig00018.63,evm.model.Contig00066.50,evm.model.Contig000…
35035	molecular_function	histone acetyltransferase binding	evm.model.Contig00002.671,evm.model.Contig00003.132,evm.model.Contig00025.483,evm.model.Contig00015.125,evm.model.Contig00013.286,evm.model.Contig00022.320,evm.model.Contig00025.146,evm.model.Contig00032.146,evm.model.Contig00004.442,evm.model.Contig00014.279,evm.model.Contig00038.32,evm.model.Contig00009.345,evm.model.Contig00004.275,evm.model.Contig00008.777,evm.model.Contig00007.253,evm.model.…
326	cellular_component	protein storage vacuole	evm.model.Contig00028.68,
35013	molecular_function	myosuppressin receptor activity	evm.model.Contig00021.58,evm.model.Contig00012.113,evm.model.Contig00004.221,evm.model.Contig00005.235,evm.model.Contig00008.914,evm.model.Contig00031.9,evm.model.Contig00022.208,evm.model.Contig00022.226,evm.model.Contig00035.11,evm.model.Contig00022.291,evm.model.Contig00015.335,evm.model.Contig00022.601,evm.model.Contig00031.11,
70208	biological_process	protein heterotrimerization	evm.model.Contig00011.31,evm.model.Contig00032.59,evm.model.Contig00024.151,evm.model.Contig00037.152,evm.model.Contig00007.25,evm.model.Contig00034.8,evm.model.Contig00002.192,evm.model.Contig00011.155,evm.model.Contig00025.4,evm.model.Contig00029.391,evm.model.Contig00025.6,evm.model.Contig00025.7,evm.model.Contig00007.287,evm.model.Contig00014.29,evm.model.Contig00064.64,evm.model.Contig00009.…
35012	cellular_component	polytene chromosome, telomeric region	evm.model.Contig00015.111,
70209	cellular_component	ASTRA complex	evm.model.Contig00031.198,evm.model.Contig00011.152,evm.model.Contig00067.56,evm.model.Contig00002.469,evm.model.Contig00001.362,
35015	biological_process	elongation of arista core	evm.model.Contig00006.444,evm.model.Contig00001.31,
324	cellular_component	fungal-type vacuole	evm.model.Contig00014.588,evm.model.Contig00062.35,evm.model.Contig00064.53,evm.model.Contig00031.75,evm.model.Contig00051.29,evm.model.Contig00001.236,evm.model.Contig00008.53,evm.model.Contig00018.65,evm.model.Contig00033.83,evm.model.Contig00051.28,evm.model.Contig00019.40,evm.model.Contig00035.59,evm.model.Contig00016.87,evm.model.Contig00038.15,evm.model.Contig00016.86,evm.model.Contig00001.…
325	cellular_component	plant-type vacuole	evm.model.Contig00050.72,evm.model.Contig00028.68,evm.model.Contig00004.272,evm.model.Contig00033.106,evm.model.Contig00001.711,evm.model.Contig00003.68,evm.model.Contig00050.63,evm.model.Contig00069.67,evm.model.Contig00021.217,
35014	molecular_function	phosphatidylinositol 3-kinase regulator activity	evm.model.Contig00003.434,evm.model.Contig00049.77,evm.model.Contig00023.125,evm.model.Contig00004.201,evm.model.Contig00008.19,evm.model.Contig00065.202,evm.model.Contig00014.482,evm.model.Contig00048.189,evm.model.Contig00051.55,evm.model.Contig00006.99,evm.model.Contig00022.313,evm.model.Contig00022.314,evm.model.Contig00031.2,evm.model.Contig00008.13,evm.model.Contig00008.12,evm.model.Contig0…
322	cellular_component	storage vacuole	evm.model.Contig00014.588,evm.model.Contig00062.35,evm.model.Contig00064.53,evm.model.Contig00031.75,evm.model.Contig00047.100,evm.model.Contig00051.29,evm.model.Contig00001.236,evm.model.Contig00008.53,evm.model.Contig00018.65,evm.model.Contig00033.83,evm.model.Contig00051.28,evm.model.Contig00019.40,evm.model.Contig00016.87,evm.model.Contig00035.59,evm.model.Contig00016.86,evm.model.Contig00038…
70212	biological_process	protein poly-ADP-ribosylation	evm.model.Contig00042.110,evm.model.Contig00009.288,evm.model.Contig00033.180,evm.model.Contig00002.653,evm.model.Contig00022.362,evm.model.Contig00032.17,evm.model.Contig00032.18,evm.model.Contig00022.210,evm.model.Contig00011.404,evm.model.Contig00023.286,evm.model.Contig00002.166,
70213	biological_process	protein auto-ADP-ribosylation	evm.model.Contig00042.110,evm.model.Contig00009.288,evm.model.Contig00007.659,evm.model.Contig00033.180,evm.model.Contig00009.287,evm.model.Contig00022.362,evm.model.Contig00065.150,evm.model.Contig00036.69,evm.model.Contig00021.74,evm.model.Contig00002.166,
323	cellular_component	lytic vacuole	evm.model.Contig00042.73,evm.model.Contig00077.26,evm.model.Contig00024.151,evm.model.Contig00031.218,evm.model.Contig00036.147,evm.model.Contig00038.79,evm.model.Contig00003.159,evm.model.Contig00031.217,evm.model.Contig00021.164,evm.model.Contig00021.95,evm.model.Contig00021.163,evm.model.Contig00021.166,evm.model.Contig00006.110,evm.model.Contig00021.165,evm.model.Contig00003.151,evm.model.Con…
320	biological_process	re-entry into mitotic cell cycle	evm.model.Contig00033.200,evm.model.Contig00011.62,
35011	biological_process	melanotic encapsulation of foreign target	evm.model.Contig00064.50,evm.model.Contig00027.68,evm.model.Contig00003.230,evm.model.Contig00012.61,evm.model.Contig00069.18,evm.model.Contig00047.100,evm.model.Contig00008.364,evm.model.Contig00069.17,evm.model.Contig00033.22,evm.model.Contig00038.37,evm.model.Contig00035.157,evm.model.Contig00084.25,evm.model.Contig00007.641,evm.model.Contig00011.8,evm.model.Contig00026.163,evm.model.Contig000…
35010	biological_process	encapsulation of foreign target	evm.model.Contig00064.50,evm.model.Contig00027.68,evm.model.Contig00003.230,evm.model.Contig00012.61,evm.model.Contig00023.216,evm.model.Contig00069.18,evm.model.Contig00009.330,evm.model.Contig00047.100,evm.model.Contig00008.364,evm.model.Contig00069.17,evm.model.Contig00033.22,evm.model.Contig00038.37,evm.model.Contig00035.157,evm.model.Contig00084.25,evm.model.Contig00007.641,evm.model.Contig0…
35021	biological_process	negative regulation of Rac protein signal transduction	evm.model.Contig00007.673,evm.model.Contig00022.519,evm.model.Contig00022.236,evm.model.Contig00022.239,evm.model.Contig00047.47,
334	molecular_function	3-hydroxyanthranilate 3,4-dioxygenase activity	evm.model.Contig00195.13,evm.model.Contig00043.2,evm.model.Contig00002.249,evm.model.Contig00008.121,
335	biological_process	negative regulation of transposition, DNA-mediated	evm.model.Contig00025.89,evm.model.Contig00022.72,evm.model.Contig00001.716,evm.model.Contig00029.335,evm.model.Contig00002.10,evm.model.Contig00075.15,
35020	biological_process	regulation of Rac protein signal transduction	evm.model.Contig00007.673,evm.model.Contig00022.519,evm.model.Contig00065.11,evm.model.Contig00007.25,evm.model.Contig00048.1,evm.model.Contig00048.2,evm.model.Contig00019.112,evm.model.Contig00015.74,evm.model.Contig00030.230,evm.model.Contig00030.9,evm.model.Contig00022.236,evm.model.Contig00049.185,evm.model.Contig00022.239,evm.model.Contig00049.186,evm.model.Contig00042.160,evm.model.Contig00…
35023	biological_process	regulation of Rho protein signal transduction	evm.model.Contig00059.116,evm.model.Contig00017.110,evm.model.Contig00019.334,evm.model.Contig00024.150,evm.model.Contig00071.11,evm.model.Contig00003.404,evm.model.Contig00025.486,evm.model.Contig00042.88,evm.model.Contig00043.1,evm.model.Contig00041.87,evm.model.Contig00014.142,evm.model.Contig00033.19,evm.model.Contig00002.562,evm.model.Contig00025.470,evm.model.Contig00006.122,evm.model.Conti…
333	cellular_component	telomerase catalytic core complex	evm.model.Contig00136.5,evm.model.Contig00017.132,
35022	biological_process	positive regulation of Rac protein signal transduction	evm.model.Contig00030.230,evm.model.Contig00042.160,evm.model.Contig00024.75,evm.model.Contig00019.112,evm.model.Contig00007.306,
35017	biological_process	cuticle pattern formation	evm.model.Contig00013.242,evm.model.Contig00042.72,evm.model.Contig00002.600,evm.model.Contig00002.124,evm.model.Contig00014.190,evm.model.Contig00017.156,evm.model.Contig00032.129,evm.model.Contig00032.123,evm.model.Contig00008.462,evm.model.Contig00032.124,evm.model.Contig00049.251,evm.model.Contig00026.176,evm.model.Contig00001.643,evm.model.Contig00035.55,evm.model.Contig00036.78,evm.model.Co…
70221	biological_process	sulfide oxidation, using sulfide:quinone oxidoreductase	evm.model.Contig00051.50,evm.model.Contig00001.443,evm.model.Contig00001.731,evm.model.Contig00038.13,
331	cellular_component	contractile vacuole	evm.model.Contig00003.443,evm.model.Contig00051.53,evm.model.Contig00008.344,evm.model.Contig00019.386,evm.model.Contig00011.383,evm.model.Contig00034.85,evm.model.Contig00006.233,evm.model.Contig00002.675,evm.model.Contig00024.138,evm.model.Contig00046.74,evm.model.Contig00072.31,
328	cellular_component	fungal-type vacuole lumen	evm.model.Contig00051.1,
35019	biological_process	somatic stem cell population maintenance	evm.model.Contig00007.368,evm.model.Contig00040.38,evm.model.Contig00022.458,evm.model.Contig00022.626,evm.model.Contig00025.511,evm.model.Contig00001.137,evm.model.Contig00042.72,evm.model.Contig00025.104,evm.model.Contig00048.166,evm.model.Contig00029.106,evm.model.Contig00020.250,evm.model.Contig00032.129,evm.model.Contig00032.123,evm.model.Contig00070.3,evm.model.Contig00003.404,evm.model.Con…
35018	biological_process	adult chitin-based cuticle pattern formation	evm.model.Contig00049.251,
329	cellular_component	fungal-type vacuole membrane	evm.model.Contig00062.35,evm.model.Contig00014.247,evm.model.Contig00031.75,evm.model.Contig00065.29,evm.model.Contig00051.29,evm.model.Contig00001.236,evm.model.Contig00018.65,evm.model.Contig00015.66,evm.model.Contig00003.202,evm.model.Contig00051.28,evm.model.Contig00007.276,evm.model.Contig00019.40,evm.model.Contig00016.87,evm.model.Contig00035.59,evm.model.Contig00016.86,evm.model.Contig0003…
70259	molecular_function	tyrosyl-DNA phosphodiesterase activity	evm.model.Contig00020.125,evm.model.Contig00057.66,evm.model.Contig00022.70,evm.model.Contig00001.324,evm.model.Contig00060.58,
35062	cellular_component	omega speckle	evm.model.Contig00065.209,evm.model.Contig00029.304,evm.model.Contig00008.710,evm.model.Contig00025.205,evm.model.Contig00058.137,evm.model.Contig00047.69,evm.model.Contig00002.137,
35063	biological_process	nuclear speck organization	evm.model.Contig00013.143,evm.model.Contig00025.398,evm.model.Contig00001.78,evm.model.Contig00025.397,evm.model.Contig00029.348,evm.model.Contig00008.651,evm.model.Contig00017.189,evm.model.Contig00002.570,
70257	biological_process	positive regulation of mucus secretion	evm.model.Contig00047.101,evm.model.Contig00008.681,evm.model.Contig00008.887,evm.model.Contig00008.498,evm.model.Contig00074.37,evm.model.Contig00025.277,
375	biological_process	RNA splicing, via transesterification reactions	evm.model.Contig00005.245,evm.model.Contig00015.505,evm.model.Contig00044.138,evm.model.Contig00038.77,evm.model.Contig00034.22,evm.model.Contig00015.509,evm.model.Contig00021.96,evm.model.Contig00085.6,evm.model.Contig00004.465,evm.model.Contig00006.115,evm.model.Contig00001.626,evm.model.Contig00027.107,evm.model.Contig00027.106,evm.model.Contig00005.13,evm.model.Contig00012.6,evm.model.Contig0…
35060	cellular_component	brahma complex	evm.model.Contig00008.22,evm.model.Contig00008.21,evm.model.Contig00008.23,evm.model.Contig00011.190,evm.model.Contig00008.111,evm.model.Contig00033.162,evm.model.Contig00002.468,evm.model.Contig00001.362,
70256	biological_process	negative regulation of mucus secretion	evm.model.Contig00068.31,
35061	cellular_component	interchromatin granule	evm.model.Contig00020.263,evm.model.Contig00034.184,evm.model.Contig00014.109,evm.model.Contig00016.244,evm.model.Contig00020.236,
70262	biological_process	peptidyl-serine dephosphorylation	evm.model.Contig00065.179,evm.model.Contig00047.62,evm.model.Contig00034.8,evm.model.Contig00004.160,evm.model.Contig00022.162,evm.model.Contig00011.207,evm.model.Contig00055.82,evm.model.Contig00055.81,evm.model.Contig00003.400,evm.model.Contig00023.212,evm.model.Contig00025.50,evm.model.Contig00022.53,evm.model.Contig00012.143,evm.model.Contig00026.133,evm.model.Contig00003.237,evm.model.Contig…
35059	cellular_component	RCAF complex	evm.model.Contig00002.272,evm.model.Contig00300.1,evm.model.Contig00058.148,evm.model.Contig00006.181,evm.model.Contig00006.180,evm.model.Contig00058.143,evm.model.Contig00032.29,evm.model.Contig00018.199,evm.model.Contig00017.1,evm.model.Contig00018.198,evm.model.Contig00083.4,evm.model.Contig00018.197,evm.model.Contig00300.5,
70260	molecular_function	5'-tyrosyl-DNA phosphodiesterase activity	evm.model.Contig00022.70,evm.model.Contig00060.58,
381	biological_process	regulation of alternative mRNA splicing, via spliceosome	evm.model.Contig00002.694,evm.model.Contig00003.355,evm.model.Contig00001.181,evm.model.Contig00025.205,evm.model.Contig00001.283,evm.model.Contig00022.12,evm.model.Contig00047.86,evm.model.Contig00015.478,evm.model.Contig00035.30,evm.model.Contig00015.479,evm.model.Contig00035.31,evm.model.Contig00006.215,evm.model.Contig00028.143,evm.model.Contig00005.13,evm.model.Contig00002.167,evm.model.Cont…
35070	biological_process	salivary gland histolysis	evm.model.Contig00046.114,evm.model.Contig00008.814,evm.model.Contig00025.512,evm.model.Contig00060.123,evm.model.Contig00006.233,evm.model.Contig00011.159,evm.model.Contig00023.184,evm.model.Contig00009.285,evm.model.Contig00011.152,evm.model.Contig00003.26,evm.model.Contig00008.463,evm.model.Contig00002.675,evm.model.Contig00034.85,evm.model.Contig00027.143,evm.model.Contig00072.22,evm.model.Co…
70266	biological_process	necroptotic process	evm.model.Contig00050.65,evm.model.Contig00027.162,evm.model.Contig00007.385,evm.model.Contig00052.45,evm.model.Contig00007.224,evm.model.Contig00026.152,evm.model.Contig00003.306,evm.model.Contig00038.36,evm.model.Contig00044.135,evm.model.Contig00001.583,evm.model.Contig00069.140,evm.model.Contig00030.212,evm.model.Contig00012.35,evm.model.Contig00026.45,evm.model.Contig00026.160,evm.model.Cont…
380	biological_process	alternative mRNA splicing, via spliceosome	evm.model.Contig00002.694,evm.model.Contig00025.205,evm.model.Contig00005.13,evm.model.Contig00002.167,evm.model.Contig00012.6,evm.model.Contig00018.164,evm.model.Contig00053.3,evm.model.Contig00021.155,evm.model.Contig00022.364,evm.model.Contig00069.50,evm.model.Contig00051.11,evm.model.Contig00014.145,evm.model.Contig00026.10,evm.model.Contig00018.160,evm.model.Contig00030.203,evm.model.Contig0…
35071	biological_process	salivary gland cell autophagic cell death	evm.model.Contig00046.114,evm.model.Contig00008.814,evm.model.Contig00025.512,evm.model.Contig00060.123,evm.model.Contig00006.233,evm.model.Contig00011.159,evm.model.Contig00023.184,evm.model.Contig00009.285,evm.model.Contig00011.152,evm.model.Contig00003.26,evm.model.Contig00008.463,evm.model.Contig00002.675,evm.model.Contig00034.85,evm.model.Contig00027.143,evm.model.Contig00072.22,evm.model.Co…
70265	biological_process	necrotic cell death	evm.model.Contig00029.102,evm.model.Contig00007.385,evm.model.Contig00027.162,evm.model.Contig00050.65,evm.model.Contig00020.32,evm.model.Contig00007.224,evm.model.Contig00029.258,evm.model.Contig00052.45,evm.model.Contig00013.164,evm.model.Contig00026.152,evm.model.Contig00042.130,evm.model.Contig00029.259,evm.model.Contig00003.306,evm.model.Contig00038.36,evm.model.Contig00044.135,evm.model.Con…
35068	cellular_component	micro-ribonucleoprotein complex	evm.model.Contig00017.99,evm.model.Contig00008.491,evm.model.Contig00015.425,evm.model.Contig00015.424,evm.model.Contig00015.15,evm.model.Contig00010.49,evm.model.Contig00008.386,evm.model.Contig00027.7,evm.model.Contig00064.57,
35069	biological_process	larval midgut histolysis	evm.model.Contig00062.45,evm.model.Contig00051.41,evm.model.Contig00003.81,evm.model.Contig00003.367,evm.model.Contig00008.681,evm.model.Contig00006.407,evm.model.Contig00006.408,evm.model.Contig00078.12,evm.model.Contig00011.159,evm.model.Contig00046.51,evm.model.Contig00032.116,evm.model.Contig00032.117,evm.model.Contig00022.186,evm.model.Contig00038.37,evm.model.Contig00030.66,evm.model.Contig…
377	biological_process	RNA splicing, via transesterification reactions with bulged adenosine as nucleophile	evm.model.Contig00005.245,evm.model.Contig00015.505,evm.model.Contig00044.138,evm.model.Contig00038.77,evm.model.Contig00034.22,evm.model.Contig00015.509,evm.model.Contig00021.96,evm.model.Contig00085.6,evm.model.Contig00004.465,evm.model.Contig00006.115,evm.model.Contig00001.626,evm.model.Contig00027.107,evm.model.Contig00027.106,evm.model.Contig00005.13,evm.model.Contig00012.6,evm.model.Contig0…
35066	biological_process	positive regulation of histone acetylation	evm.model.Contig00004.399,evm.model.Contig00002.621,evm.model.Contig00043.37,evm.model.Contig00015.547,evm.model.Contig00044.118,evm.model.Contig00032.13,evm.model.Contig00020.72,evm.model.Contig00011.152,evm.model.Contig00021.209,evm.model.Contig00002.330,evm.model.Contig00038.12,evm.model.Contig00014.208,evm.model.Contig00005.31,evm.model.Contig00012.72,evm.model.Contig00012.71,evm.model.Contig…
35067	biological_process	negative regulation of histone acetylation	evm.model.Contig00028.242,evm.model.Contig00023.93,evm.model.Contig00008.681,evm.model.Contig00020.209,evm.model.Contig00025.483,evm.model.Contig00008.766,evm.model.Contig00031.48,evm.model.Contig00011.491,evm.model.Contig00022.366,evm.model.Contig00025.146,evm.model.Contig00084.36,evm.model.Contig00047.101,evm.model.Contig00057.35,evm.model.Contig00017.286,evm.model.Contig00036.166,evm.model.Con…
70269	biological_process	pyroptosis	evm.model.Contig00033.147,
35064	molecular_function	methylated histone binding	evm.model.Contig00012.148,evm.model.Contig00009.339,evm.model.Contig00002.412,evm.model.Contig00001.181,evm.model.Contig00008.642,evm.model.Contig00025.483,evm.model.Contig00030.168,evm.model.Contig00033.91,evm.model.Contig00020.183,evm.model.Contig00031.210,evm.model.Contig00025.146,evm.model.Contig00001.435,evm.model.Contig00020.327,evm.model.Contig00028.109,evm.model.Contig00041.47,evm.model.C…
379	biological_process	tRNA-type intron splice site recognition and cleavage	evm.model.Contig00007.289,evm.model.Contig00004.156,evm.model.Contig00015.210,evm.model.Contig00059.76,evm.model.Contig00023.263,
378	biological_process	RNA exon ligation	evm.model.Contig00002.202,
70268	biological_process	cornification	evm.model.Contig00061.135,evm.model.Contig00002.311,evm.model.Contig00053.41,evm.model.Contig00030.19,evm.model.Contig00002.627,evm.model.Contig00001.383,evm.model.Contig00053.49,evm.model.Contig00033.128,evm.model.Contig00055.84,evm.model.Contig00029.342,evm.model.Contig00018.182,evm.model.Contig00015.3,evm.model.Contig00026.123,evm.model.Contig00035.27,evm.model.Contig00001.52,evm.model.Contig0…
35065	biological_process	regulation of histone acetylation	evm.model.Contig00028.242,evm.model.Contig00008.681,evm.model.Contig00025.483,evm.model.Contig00015.547,evm.model.Contig00032.13,evm.model.Contig00020.72,evm.model.Contig00025.146,evm.model.Contig00020.327,evm.model.Contig00004.471,evm.model.Contig00001.134,evm.model.Contig00014.208,evm.model.Contig00042.88,evm.model.Contig00023.93,evm.model.Contig00012.72,evm.model.Contig00012.71,evm.model.Conti…
70242	biological_process	thymocyte apoptotic process	evm.model.Contig00014.263,evm.model.Contig00022.201,evm.model.Contig00030.212,evm.model.Contig00012.153,evm.model.Contig00042.163,evm.model.Contig00027.193,evm.model.Contig00031.196,evm.model.Contig00030.118,
70243	biological_process	regulation of thymocyte apoptotic process	evm.model.Contig00014.263,evm.model.Contig00030.212,evm.model.Contig00012.153,evm.model.Contig00042.163,evm.model.Contig00031.196,evm.model.Contig00030.118,
35046	biological_process	pronuclear migration	evm.model.Contig00013.155,evm.model.Contig00013.154,evm.model.Contig00009.39,evm.model.Contig00008.694,evm.model.Contig00007.608,evm.model.Contig00010.240,evm.model.Contig00043.25,evm.model.Contig00007.615,evm.model.Contig00016.106,evm.model.Contig00064.56,evm.model.Contig00001.391,
35045	biological_process	sperm plasma membrane disassembly	evm.model.Contig00007.60,evm.model.Contig00045.96,
35044	biological_process	sperm aster formation	evm.model.Contig00009.39,evm.model.Contig00010.240,evm.model.Contig00016.106,
70246	biological_process	natural killer cell apoptotic process	evm.model.Contig00052.45,evm.model.Contig00052.44,
70247	biological_process	regulation of natural killer cell apoptotic process	evm.model.Contig00052.45,evm.model.Contig00052.44,
35042	biological_process	fertilization, exchange of chromosomal proteins	evm.model.Contig00007.60,evm.model.Contig00008.800,evm.model.Contig00045.96,
35041	biological_process	sperm chromatin decondensation	evm.model.Contig00007.60,evm.model.Contig00008.800,evm.model.Contig00031.181,evm.model.Contig00045.96,evm.model.Contig00060.104,
354	biological_process	cis assembly of pre-catalytic spliceosome	evm.model.Contig00050.92,evm.model.Contig00003.203,evm.model.Contig00014.306,evm.model.Contig00003.204,evm.model.Contig00003.207,evm.model.Contig00016.4,evm.model.Contig00003.206,evm.model.Contig00008.366,evm.model.Contig00003.208,
70244	biological_process	negative regulation of thymocyte apoptotic process	evm.model.Contig00014.263,evm.model.Contig00042.163,evm.model.Contig00031.196,
70245	biological_process	positive regulation of thymocyte apoptotic process	evm.model.Contig00030.118,
35054	biological_process	embryonic heart tube anterior/posterior pattern specification	evm.model.Contig00005.6,evm.model.Contig00005.155,
35053	biological_process	dorsal vessel heart proper cell fate commitment	evm.model.Contig00005.155,
35052	biological_process	dorsal vessel aortic cell fate commitment	evm.model.Contig00005.155,
70254	biological_process	mucus secretion	evm.model.Contig00047.101,evm.model.Contig00008.681,evm.model.Contig00008.887,evm.model.Contig00008.498,evm.model.Contig00074.37,evm.model.Contig00025.277,evm.model.Contig00068.31,
35051	biological_process	cardiocyte differentiation	evm.model.Contig00052.27,evm.model.Contig00035.153,evm.model.Contig00008.681,evm.model.Contig00008.680,evm.model.Contig00002.413,evm.model.Contig00006.297,evm.model.Contig00017.117,evm.model.Contig00014.152,evm.model.Contig00022.355,evm.model.Contig00001.620,evm.model.Contig00033.145,evm.model.Contig00001.621,evm.model.Contig00025.486,evm.model.Contig00039.15,evm.model.Contig00030.214,evm.model.C…
70255	biological_process	regulation of mucus secretion	evm.model.Contig00047.101,evm.model.Contig00008.681,evm.model.Contig00008.887,evm.model.Contig00008.498,evm.model.Contig00074.37,evm.model.Contig00025.277,evm.model.Contig00068.31,
35050	biological_process	embryonic heart tube development	evm.model.Contig00019.333,evm.model.Contig00020.112,evm.model.Contig00049.253,evm.model.Contig00115.12,evm.model.Contig00048.82,evm.model.Contig00085.9,evm.model.Contig00033.145,evm.model.Contig00001.479,evm.model.Contig00030.215,evm.model.Contig00030.214,evm.model.Contig00022.94,evm.model.Contig00079.20,evm.model.Contig00044.47,evm.model.Contig00006.414,evm.model.Contig00001.480,evm.model.Contig…
70252	biological_process	actin-mediated cell contraction	evm.model.Contig00001.189,evm.model.Contig00055.33,evm.model.Contig00020.30,evm.model.Contig00014.198,evm.model.Contig00015.372,evm.model.Contig00004.120,evm.model.Contig00015.541,evm.model.Contig00020.324,evm.model.Contig00010.131,evm.model.Contig00020.154,evm.model.Contig00055.74,evm.model.Contig00032.129,evm.model.Contig00042.48,evm.model.Contig00016.153,evm.model.Contig00002.452,evm.model.Con…
70253	biological_process	somatostatin secretion	evm.model.Contig00023.223,evm.model.Contig00011.448,evm.model.Contig00023.222,evm.model.Contig00024.66,evm.model.Contig00020.292,evm.model.Contig00004.289,evm.model.Contig00014.212,
70300	molecular_function	phosphatidic acid binding	evm.model.Contig00011.389,evm.model.Contig00065.129,evm.model.Contig00029.100,evm.model.Contig00065.127,evm.model.Contig00029.273,evm.model.Contig00011.457,evm.model.Contig00029.106,evm.model.Contig00011.17,evm.model.Contig00059.53,evm.model.Contig00025.32,evm.model.Contig00016.204,evm.model.Contig00023.129,evm.model.Contig00011.474,evm.model.Contig00031.60,evm.model.Contig00064.62,evm.model.Cont…
411	biological_process	positive regulation of transcription by galactose	evm.model.Contig00002.159,
70301	biological_process	cellular response to hydrogen peroxide	evm.model.Contig00006.25,evm.model.Contig00069.11,evm.model.Contig00004.332,evm.model.Contig00022.60,evm.model.Contig00021.16,evm.model.Contig00014.117,evm.model.Contig00002.192,evm.model.Contig00022.242,evm.model.Contig00006.255,evm.model.Contig00021.17,evm.model.Contig00049.155,evm.model.Contig00020.183,evm.model.Contig00065.68,evm.model.Contig00058.23,evm.model.Contig00019.425,evm.model.Contig…
408	cellular_component	EKC/KEOPS complex	evm.model.Contig00002.591,evm.model.Contig00003.458,evm.model.Contig00023.21,evm.model.Contig00042.125,evm.model.Contig00072.11,evm.model.Contig00070.27,evm.model.Contig00121.3,evm.model.Contig00050.50,
70302	biological_process	regulation of stress-activated protein kinase signaling cascade	evm.model.Contig00027.162,evm.model.Contig00014.523,evm.model.Contig00014.522,evm.model.Contig00049.112,evm.model.Contig00001.470,evm.model.Contig00034.26,evm.model.Contig00002.552,evm.model.Contig00036.144,evm.model.Contig00044.135,evm.model.Contig00025.346,evm.model.Contig00002.696,evm.model.Contig00015.510,evm.model.Contig00009.347,evm.model.Contig00023.156,evm.model.Contig00009.348,evm.model.…
409	biological_process	regulation of transcription by galactose	evm.model.Contig00002.159,
70303	biological_process	negative regulation of stress-activated protein kinase signaling cascade	evm.model.Contig00003.251,evm.model.Contig00014.523,evm.model.Contig00036.81,evm.model.Contig00034.148,evm.model.Contig00031.76,evm.model.Contig00063.179,evm.model.Contig00034.26,evm.model.Contig00008.91,evm.model.Contig00015.122,evm.model.Contig00003.300,evm.model.Contig00002.552,evm.model.Contig00023.212,evm.model.Contig00036.144,evm.model.Contig00022.53,evm.model.Contig00007.467,evm.model.Cont…
414	biological_process	regulation of histone H3-K36 methylation	evm.model.Contig00005.31,evm.model.Contig00003.142,evm.model.Contig00019.52,evm.model.Contig00063.109,evm.model.Contig00034.162,evm.model.Contig00063.112,evm.model.Contig00032.160,evm.model.Contig00039.97,evm.model.Contig00003.125,evm.model.Contig00063.111,evm.model.Contig00063.101,evm.model.Contig00031.4,evm.model.Contig00019.276,
70296	biological_process	sarcoplasmic reticulum calcium ion transport	evm.model.Contig00015.372,evm.model.Contig00015.541,evm.model.Contig00055.74,evm.model.Contig00002.452,evm.model.Contig00019.43,evm.model.Contig00008.167,evm.model.Contig00042.49,evm.model.Contig00046.74,evm.model.Contig00047.32,evm.model.Contig00051.53,evm.model.Contig00028.33,evm.model.Contig00072.1,evm.model.Contig00022.206,evm.model.Contig00014.100,evm.model.Contig00002.292,evm.model.Contig00…
413	biological_process	protein peptidyl-prolyl isomerization	evm.model.Contig00014.588,evm.model.Contig00006.467,evm.model.Contig00024.154,evm.model.Contig00020.116,evm.model.Contig00024.153,evm.model.Contig00042.137,evm.model.Contig00040.96,evm.model.Contig00011.462,evm.model.Contig00018.325,evm.model.Contig00048.85,evm.model.Contig00007.33,evm.model.Contig00002.577,evm.model.Contig00019.286,evm.model.Contig00024.139,evm.model.Contig00067.29,evm.model.Con…
402	molecular_function	crossed form four-way junction DNA binding	evm.model.Contig00015.199,
403	molecular_function	Y-form DNA binding	evm.model.Contig00022.48,evm.model.Contig00014.523,evm.model.Contig00010.78,evm.model.Contig00022.337,evm.model.Contig00042.163,
70293	biological_process	renal absorption	evm.model.Contig00015.370,evm.model.Contig00005.246,evm.model.Contig00153.1,evm.model.Contig00056.38,evm.model.Contig00034.70,evm.model.Contig00008.786,evm.model.Contig00033.187,evm.model.Contig00008.284,evm.model.Contig00011.174,evm.model.Contig00066.26,evm.model.Contig00007.191,evm.model.Contig00020.44,evm.model.Contig00059.123,evm.model.Contig00014.184,evm.model.Contig00018.231,evm.model.Conti…
70294	biological_process	renal sodium ion absorption	evm.model.Contig00020.44,evm.model.Contig00059.123,evm.model.Contig00008.786,evm.model.Contig00007.102,evm.model.Contig00007.575,evm.model.Contig00007.191,evm.model.Contig00028.219,
400	molecular_function	four-way junction DNA binding	evm.model.Contig00014.523,evm.model.Contig00011.191,evm.model.Contig00008.784,evm.model.Contig00022.337,evm.model.Contig00011.391,evm.model.Contig00007.301,evm.model.Contig00002.522,evm.model.Contig00010.78,evm.model.Contig00002.523,evm.model.Contig00035.4,evm.model.Contig00042.163,evm.model.Contig00015.27,evm.model.Contig00015.199,evm.model.Contig00002.504,evm.model.Contig00034.95,
70295	biological_process	renal water absorption	evm.model.Contig00006.260,evm.model.Contig00006.261,evm.model.Contig00006.262,evm.model.Contig00033.213,evm.model.Contig00014.184,evm.model.Contig00018.231,evm.model.Contig00061.20,evm.model.Contig00033.187,evm.model.Contig00006.20,evm.model.Contig00006.263,evm.model.Contig00008.284,evm.model.Contig00011.421,
406	molecular_function	double-strand/single-strand DNA junction binding	evm.model.Contig00022.48,
70288	cellular_component	ferritin complex	evm.model.Contig00020.32,
407	cellular_component	phagophore assembly site	evm.model.Contig00029.15,evm.model.Contig00008.681,evm.model.Contig00032.58,evm.model.Contig00004.20,evm.model.Contig00002.319,evm.model.Contig00028.141,evm.model.Contig00003.114,evm.model.Contig00049.151,evm.model.Contig00026.66,evm.model.Contig00022.186,evm.model.Contig00028.197,evm.model.Contig00034.216,evm.model.Contig00046.76,evm.model.Contig00035.158,evm.model.Contig00028.17,evm.model.Conti…
404	molecular_function	heteroduplex DNA loop binding	evm.model.Contig00004.512,evm.model.Contig00048.104,evm.model.Contig00048.197,
70290	molecular_function	N-acylphosphatidylethanolamine-specific phospholipase D activity	evm.model.Contig00007.349,evm.model.Contig00028.303,evm.model.Contig00036.70,evm.model.Contig00036.71,
70291	biological_process	N-acylethanolamine metabolic process	evm.model.Contig00015.206,evm.model.Contig00008.532,evm.model.Contig00056.33,
405	molecular_function	bubble DNA binding	evm.model.Contig00015.511,evm.model.Contig00048.104,evm.model.Contig00022.337,evm.model.Contig00007.563,evm.model.Contig00042.163,evm.model.Contig00035.4,evm.model.Contig00022.425,evm.model.Contig00015.199,evm.model.Contig00048.197,
395	biological_process	mRNA 5'-splice site recognition	evm.model.Contig00014.292,evm.model.Contig00049.135,evm.model.Contig00012.130,evm.model.Contig00050.34,evm.model.Contig00069.157,evm.model.Contig00020.275,evm.model.Contig00020.277,evm.model.Contig00011.405,evm.model.Contig00006.258,evm.model.Contig00006.257,evm.model.Contig00020.236,evm.model.Contig00025.59,evm.model.Contig00022.364,evm.model.Contig00020.238,evm.model.Contig00049.262,evm.model.C…
70285	biological_process	pigment cell development	evm.model.Contig00018.311,evm.model.Contig00018.272,evm.model.Contig00018.313,evm.model.Contig00049.286,evm.model.Contig00001.402,evm.model.Contig00018.315,evm.model.Contig00018.314,evm.model.Contig00004.164,evm.model.Contig00018.317,evm.model.Contig00018.303,evm.model.Contig00034.186,evm.model.Contig00018.296,evm.model.Contig00049.285,evm.model.Contig00019.268,evm.model.Contig00011.42,
394	biological_process	RNA splicing, via endonucleolytic cleavage and ligation	evm.model.Contig00029.39,evm.model.Contig00008.497,evm.model.Contig00014.63,evm.model.Contig00004.162,evm.model.Contig00033.168,evm.model.Contig00023.263,evm.model.Contig00037.36,evm.model.Contig00085.6,evm.model.Contig00007.289,evm.model.Contig00028.176,evm.model.Contig00015.210,evm.model.Contig00001.626,evm.model.Contig00033.63,evm.model.Contig00036.204,evm.model.Contig00002.202,evm.model.Conti…
393	biological_process	spliceosomal conformational changes to generate catalytic conformation	evm.model.Contig00042.177,evm.model.Contig00018.216,evm.model.Contig00042.175,evm.model.Contig00050.94,evm.model.Contig00014.85,evm.model.Contig00016.4,evm.model.Contig00018.285,evm.model.Contig00052.31,evm.model.Contig00030.247,evm.model.Contig00027.26,evm.model.Contig00004.349,evm.model.Contig00017.271,evm.model.Contig00042.5,evm.model.Contig00036.342,
70286	biological_process	axonemal dynein complex assembly	evm.model.Contig00025.184,evm.model.Contig00003.457,evm.model.Contig00003.71,evm.model.Contig00007.174,evm.model.Contig00035.88,evm.model.Contig00049.253,evm.model.Contig00049.197,evm.model.Contig00044.80,evm.model.Contig00005.193,evm.model.Contig00049.154,evm.model.Contig00044.79,evm.model.Contig00063.138,evm.model.Contig00063.137,evm.model.Contig00007.564,evm.model.Contig00030.11,evm.model.Cont…
399	cellular_component	cellular bud neck septin structure	evm.model.Contig00001.611,
70280	molecular_function	pyridoxal binding	evm.model.Contig00007.507,evm.model.Contig00006.195,
398	biological_process	mRNA splicing, via spliceosome	evm.model.Contig00005.245,evm.model.Contig00015.505,evm.model.Contig00044.138,evm.model.Contig00038.77,evm.model.Contig00034.22,evm.model.Contig00015.509,evm.model.Contig00021.96,evm.model.Contig00085.6,evm.model.Contig00004.465,evm.model.Contig00006.115,evm.model.Contig00001.626,evm.model.Contig00027.107,evm.model.Contig00027.106,evm.model.Contig00005.13,evm.model.Contig00012.6,evm.model.Contig0…
387	biological_process	spliceosomal snRNP assembly	evm.model.Contig00014.292,evm.model.Contig00055.34,evm.model.Contig00039.58,evm.model.Contig00022.11,evm.model.Contig00006.258,evm.model.Contig00006.257,evm.model.Contig00038.77,evm.model.Contig00007.132,evm.model.Contig00046.33,evm.model.Contig00007.130,evm.model.Contig00025.301,evm.model.Contig00007.131,evm.model.Contig00034.180,evm.model.Contig00007.663,evm.model.Contig00005.13,evm.model.Conti…
70276	biological_process	halogen metabolic process	evm.model.Contig00002.76,
386	molecular_function	second spliceosomal transesterification activity	evm.model.Contig00046.33,evm.model.Contig00029.50,evm.model.Contig00029.51,evm.model.Contig00020.296,evm.model.Contig00052.31,evm.model.Contig00033.80,evm.model.Contig00017.271,
70279	molecular_function	vitamin B6 binding	evm.model.Contig00008.263,evm.model.Contig00011.138,evm.model.Contig00002.220,evm.model.Contig00008.262,evm.model.Contig00097.17,evm.model.Contig00078.21,evm.model.Contig00078.20,evm.model.Contig00014.152,evm.model.Contig00025.206,evm.model.Contig00025.207,evm.model.Contig00032.52,evm.model.Contig00168.12,evm.model.Contig00078.23,evm.model.Contig00097.11,evm.model.Contig00047.94,evm.model.Contig0…
70278	biological_process	extracellular matrix constituent secretion	evm.model.Contig00051.9,evm.model.Contig00013.242,evm.model.Contig00010.19,evm.model.Contig00071.30,evm.model.Contig00025.54,evm.model.Contig00008.344,evm.model.Contig00008.178,evm.model.Contig00037.129,evm.model.Contig00058.48,evm.model.Contig00004.133,evm.model.Contig00026.144,evm.model.Contig00063.120,evm.model.Contig00051.6,
70273	molecular_function	phosphatidylinositol-4-phosphate binding	evm.model.Contig00025.104,evm.model.Contig00009.331,evm.model.Contig00021.35,evm.model.Contig00036.306,evm.model.Contig00008.361,evm.model.Contig00043.57,evm.model.Contig00001.508,evm.model.Contig00007.50,evm.model.Contig00020.26,evm.model.Contig00025.32,evm.model.Contig00036.205,evm.model.Contig00015.333,evm.model.Contig00028.215,evm.model.Contig00003.447,evm.model.Contig00039.47,evm.model.Conti…
390	biological_process	spliceosomal complex disassembly	evm.model.Contig00008.752,evm.model.Contig00028.46,evm.model.Contig00001.626,evm.model.Contig00007.553,evm.model.Contig00052.31,evm.model.Contig00071.41,evm.model.Contig00015.505,evm.model.Contig00007.512,evm.model.Contig00017.271,evm.model.Contig00015.509,
389	biological_process	mRNA 3'-splice site recognition	evm.model.Contig00054.6,evm.model.Contig00032.21,evm.model.Contig00002.694,evm.model.Contig00062.38,evm.model.Contig00098.10,evm.model.Contig00020.296,evm.model.Contig00013.166,evm.model.Contig00009.219,evm.model.Contig00020.270,evm.model.Contig00009.217,evm.model.Contig00033.80,evm.model.Contig00032.24,evm.model.Contig00023.8,evm.model.Contig00042.177,evm.model.Contig00042.175,evm.model.Contig00…
388	biological_process	spliceosome conformational change to release U4 (or U4atac) and U1 (or U11)	evm.model.Contig00016.4,
70274	cellular_component	RES complex	evm.model.Contig00035.74,
34875	molecular_function	caffeine oxidase activity	evm.model.Contig00030.20,evm.model.Contig00031.122,evm.model.Contig00007.509,evm.model.Contig00007.510,evm.model.Contig00033.21,evm.model.Contig00034.160,
70335	molecular_function	aspartate binding	evm.model.Contig00005.91,evm.model.Contig00005.93,
444	cellular_component	MIS12/MIND type complex	evm.model.Contig00011.418,
70330	molecular_function	aromatase activity	evm.model.Contig00043.53,evm.model.Contig00043.52,evm.model.Contig00007.510,evm.model.Contig00047.9,evm.model.Contig00033.21,evm.model.Contig00059.43,evm.model.Contig00061.130,evm.model.Contig00047.11,evm.model.Contig00007.509,evm.model.Contig00047.12,evm.model.Contig00047.13,evm.model.Contig00047.38,evm.model.Contig00047.37,evm.model.Contig00034.160,evm.model.Contig00195.7,evm.model.Contig00059.…
445	cellular_component	THO complex part of transcription export complex	evm.model.Contig00030.206,evm.model.Contig00012.14,evm.model.Contig00013.9,evm.model.Contig00048.10,evm.model.Contig00015.152,evm.model.Contig00030.202,evm.model.Contig00002.119,evm.model.Contig00016.192,evm.model.Contig00025.107,
70328	biological_process	triglyceride homeostasis	evm.model.Contig00041.91,evm.model.Contig00003.357,evm.model.Contig00041.93,evm.model.Contig00008.784,evm.model.Contig00001.660,evm.model.Contig00045.38,evm.model.Contig00037.99,evm.model.Contig00015.83,evm.model.Contig00061.78,evm.model.Contig00034.189,evm.model.Contig00007.137,evm.model.Contig00016.227,evm.model.Contig00016.226,evm.model.Contig00023.95,evm.model.Contig00072.20,evm.model.Contig0…
70329	biological_process	tRNA seleno-modification	evm.model.Contig00019.376,evm.model.Contig00026.175,evm.model.Contig00045.50,
447	biological_process	endonucleolytic cleavage in ITS1 to separate SSU-rRNA from 5.8S rRNA and LSU-rRNA from tricistronic rRNA transcript (SSU-rRNA, 5.8S rRNA, LSU-rRNA)	evm.model.Contig00008.801,evm.model.Contig00039.78,evm.model.Contig00010.231,evm.model.Contig00003.74,evm.model.Contig00007.511,evm.model.Contig00007.413,evm.model.Contig00064.12,evm.model.Contig00007.272,evm.model.Contig00014.473,evm.model.Contig00067.60,evm.model.Contig00056.60,evm.model.Contig00026.63,evm.model.Contig00008.715,evm.model.Contig00003.423,evm.model.Contig00019.424,evm.model.Conti…
432	biological_process	positive regulation of transcription from RNA polymerase II promoter by glucose	evm.model.Contig00042.149,evm.model.Contig00051.71,evm.model.Contig00008.814,evm.model.Contig00008.812,evm.model.Contig00024.37,evm.model.Contig00012.129,
70326	molecular_function	very-low-density lipoprotein particle receptor binding	evm.model.Contig00014.343,
70327	biological_process	thyroid hormone transport	evm.model.Contig00063.76,
70324	molecular_function	thyroid hormone binding	evm.model.Contig00004.458,evm.model.Contig00014.48,evm.model.Contig00003.64,evm.model.Contig00003.63,evm.model.Contig00030.25,
70325	molecular_function	lipoprotein particle receptor binding	evm.model.Contig00009.312,evm.model.Contig00005.246,evm.model.Contig00006.170,evm.model.Contig00032.33,evm.model.Contig00028.20,evm.model.Contig00052.29,evm.model.Contig00007.199,evm.model.Contig00063.179,evm.model.Contig00083.32,evm.model.Contig00083.31,evm.model.Contig00025.44,evm.model.Contig00022.75,evm.model.Contig00025.122,evm.model.Contig00066.26,evm.model.Contig00010.84,evm.model.Contig00…
436	biological_process	carbon catabolite activation of transcription from RNA polymerase II promoter	evm.model.Contig00042.149,evm.model.Contig00051.71,evm.model.Contig00008.814,evm.model.Contig00008.812,evm.model.Contig00024.37,evm.model.Contig00012.129,
438	cellular_component	core TFIIH complex portion of holo TFIIH complex	evm.model.Contig00035.70,evm.model.Contig00014.39,evm.model.Contig00032.62,
439	cellular_component	transcription factor TFIIH core complex	evm.model.Contig00044.37,evm.model.Contig00036.345,evm.model.Contig00073.17,evm.model.Contig00013.286,evm.model.Contig00049.192,evm.model.Contig00025.468,evm.model.Contig00014.39,evm.model.Contig00036.16,evm.model.Contig00024.36,evm.model.Contig00027.146,evm.model.Contig00022.398,evm.model.Contig00030.247,evm.model.Contig00039.88,evm.model.Contig00036.340,evm.model.Contig00036.341,evm.model.Conti…
70318	biological_process	positive regulation of G0 to G1 transition	evm.model.Contig00051.9,evm.model.Contig00059.38,evm.model.Contig00084.21,evm.model.Contig00051.6,evm.model.Contig00005.296,
70317	biological_process	negative regulation of G0 to G1 transition	evm.model.Contig00012.148,evm.model.Contig00064.90,evm.model.Contig00006.25,evm.model.Contig00022.624,evm.model.Contig00022.268,evm.model.Contig00001.117,evm.model.Contig00053.11,evm.model.Contig00006.255,evm.model.Contig00056.32,evm.model.Contig00065.194,evm.model.Contig00065.68,evm.model.Contig00035.180,evm.model.Contig00033.68,evm.model.Contig00019.425,evm.model.Contig00022.397,evm.model.Conti…
70316	biological_process	regulation of G0 to G1 transition	evm.model.Contig00012.148,evm.model.Contig00064.90,evm.model.Contig00006.25,evm.model.Contig00051.9,evm.model.Contig00022.624,evm.model.Contig00022.268,evm.model.Contig00001.117,evm.model.Contig00053.11,evm.model.Contig00006.255,evm.model.Contig00056.32,evm.model.Contig00065.194,evm.model.Contig00005.296,evm.model.Contig00065.68,evm.model.Contig00035.180,evm.model.Contig00033.68,evm.model.Contig0…
429	biological_process	carbon catabolite regulation of transcription from RNA polymerase II promoter	evm.model.Contig00042.149,evm.model.Contig00051.71,evm.model.Contig00008.814,evm.model.Contig00008.812,evm.model.Contig00024.37,evm.model.Contig00012.129,
70315	biological_process	G1 to G0 transition involved in cell differentiation	evm.model.Contig00002.626,evm.model.Contig00008.624,evm.model.Contig00001.463,
428	cellular_component	DNA-directed RNA polymerase complex	evm.model.Contig00039.22,evm.model.Contig00004.62,evm.model.Contig00014.521,evm.model.Contig00034.28,evm.model.Contig00014.520,evm.model.Contig00025.483,evm.model.Contig00059.67,evm.model.Contig00029.396,evm.model.Contig00030.114,evm.model.Contig00031.215,evm.model.Contig00020.329,evm.model.Contig00025.345,evm.model.Contig00004.58,evm.model.Contig00020.117,evm.model.Contig00004.57,evm.model.Conti…
70314	biological_process	G1 to G0 transition	evm.model.Contig00055.24,evm.model.Contig00022.411,evm.model.Contig00025.350,evm.model.Contig00031.119,evm.model.Contig00034.29,evm.model.Contig00002.626,evm.model.Contig00008.624,evm.model.Contig00001.463,evm.model.Contig00021.63,evm.model.Contig00017.157,
430	biological_process	regulation of transcription from RNA polymerase II promoter by glucose	evm.model.Contig00042.149,evm.model.Contig00051.71,evm.model.Contig00008.814,evm.model.Contig00008.812,evm.model.Contig00024.37,evm.model.Contig00012.129,
417	cellular_component	HIR complex	evm.model.Contig00019.204,
416	biological_process	positive regulation of histone H3-K36 methylation	evm.model.Contig00039.97,evm.model.Contig00005.31,evm.model.Contig00019.276,evm.model.Contig00019.52,
70309	biological_process	lens fiber cell morphogenesis	evm.model.Contig00055.24,evm.model.Contig00023.33,evm.model.Contig00024.144,evm.model.Contig00031.102,evm.model.Contig00026.134,evm.model.Contig00022.413,
419	cellular_component	RNA polymerase V complex	evm.model.Contig00045.108,evm.model.Contig00039.98,evm.model.Contig00039.99,evm.model.Contig00021.6,evm.model.Contig00004.189,evm.model.Contig00009.121,evm.model.Contig00048.127,evm.model.Contig00057.26,evm.model.Contig00025.21,evm.model.Contig00002.212,evm.model.Contig00029.302,
418	cellular_component	RNA polymerase IV complex	evm.model.Contig00045.108,evm.model.Contig00021.6,evm.model.Contig00039.98,evm.model.Contig00039.99,evm.model.Contig00009.121,evm.model.Contig00004.189,evm.model.Contig00048.127,evm.model.Contig00057.26,evm.model.Contig00003.190,evm.model.Contig00025.21,evm.model.Contig00029.302,evm.model.Contig00002.212,evm.model.Contig00029.260,
421	cellular_component	autophagosome membrane	evm.model.Contig00003.434,evm.model.Contig00015.446,evm.model.Contig00029.15,evm.model.Contig00016.136,evm.model.Contig00008.161,evm.model.Contig00007.177,evm.model.Contig00036.301,evm.model.Contig00051.29,evm.model.Contig00005.226,evm.model.Contig00026.66,evm.model.Contig00051.28,evm.model.Contig00028.197,evm.model.Contig00001.356,evm.model.Contig00033.64,evm.model.Contig00038.15,evm.model.Conti…
70307	biological_process	lens fiber cell development	evm.model.Contig00055.24,evm.model.Contig00117.9,evm.model.Contig00117.8,evm.model.Contig00007.543,evm.model.Contig00047.52,evm.model.Contig00024.144,evm.model.Contig00004.120,evm.model.Contig00070.3,evm.model.Contig00023.33,evm.model.Contig00012.73,evm.model.Contig00016.140,evm.model.Contig00049.207,evm.model.Contig00008.116,evm.model.Contig00031.102,evm.model.Contig00059.5,evm.model.Contig00066…
70306	biological_process	lens fiber cell differentiation	evm.model.Contig00117.9,evm.model.Contig00117.8,evm.model.Contig00004.120,evm.model.Contig00025.204,evm.model.Contig00002.192,evm.model.Contig00016.132,evm.model.Contig00033.169,evm.model.Contig00023.33,evm.model.Contig00070.3,evm.model.Contig00012.73,evm.model.Contig00049.207,evm.model.Contig00016.172,evm.model.Contig00003.236,evm.model.Contig00066.2,evm.model.Contig00003.373,evm.model.Contig000…
70305	biological_process	response to cGMP	evm.model.Contig00011.389,evm.model.Contig00044.124,evm.model.Contig00058.13,evm.model.Contig00007.192,evm.model.Contig00016.204,evm.model.Contig00014.175,evm.model.Contig00014.174,
423	biological_process	mitophagy	evm.model.Contig00025.223,evm.model.Contig00024.152,evm.model.Contig00002.200,evm.model.Contig00064.33,evm.model.Contig00058.133,evm.model.Contig00029.375,evm.model.Contig00021.14,evm.model.Contig00029.373,evm.model.Contig00057.50,evm.model.Contig00057.51,evm.model.Contig00019.39,evm.model.Contig00049.153,evm.model.Contig00026.66,evm.model.Contig00047.101,evm.model.Contig00058.25,evm.model.Contig…
70304	biological_process	positive regulation of stress-activated protein kinase signaling cascade	evm.model.Contig00027.162,evm.model.Contig00014.523,evm.model.Contig00051.9,evm.model.Contig00049.112,evm.model.Contig00001.470,evm.model.Contig00019.75,evm.model.Contig00055.73,evm.model.Contig00008.475,evm.model.Contig00029.319,evm.model.Contig00029.315,evm.model.Contig00044.135,evm.model.Contig00025.346,evm.model.Contig00002.696,evm.model.Contig00051.6,evm.model.Contig00011.424,evm.model.Conti…
422	biological_process	autophagy of mitochondrion	evm.model.Contig00029.15,evm.model.Contig00024.152,evm.model.Contig00015.443,evm.model.Contig00008.94,evm.model.Contig00002.701,evm.model.Contig00064.33,evm.model.Contig00008.681,evm.model.Contig00021.14,evm.model.Contig00028.141,evm.model.Contig00057.50,evm.model.Contig00057.51,evm.model.Contig00019.39,evm.model.Contig00003.114,evm.model.Contig00049.153,evm.model.Contig00026.66,evm.model.Contig0…
70360	biological_process	migration of symbiont within host by polymerization of host actin	evm.model.Contig00048.196,
478	biological_process	endonucleolytic cleavage involved in rRNA processing	evm.model.Contig00039.78,evm.model.Contig00010.231,evm.model.Contig00003.393,evm.model.Contig00007.511,evm.model.Contig00003.74,evm.model.Contig00064.12,evm.model.Contig00007.413,evm.model.Contig00014.473,evm.model.Contig00014.472,evm.model.Contig00056.60,evm.model.Contig00003.423,evm.model.Contig00019.424,evm.model.Contig00023.74,evm.model.Contig00020.186,evm.model.Contig00025.288,evm.model.Cont…
479	biological_process	endonucleolytic cleavage of tricistronic rRNA transcript (SSU-rRNA, 5.8S rRNA, LSU-rRNA)	evm.model.Contig00039.78,evm.model.Contig00010.231,evm.model.Contig00003.393,evm.model.Contig00007.511,evm.model.Contig00003.74,evm.model.Contig00064.12,evm.model.Contig00007.413,evm.model.Contig00014.473,evm.model.Contig00014.472,evm.model.Contig00056.60,evm.model.Contig00003.423,evm.model.Contig00019.424,evm.model.Contig00023.74,evm.model.Contig00020.186,evm.model.Contig00025.288,evm.model.Cont…
70365	biological_process	hepatocyte differentiation	evm.model.Contig00055.24,evm.model.Contig00042.89,evm.model.Contig00066.74,evm.model.Contig00042.159,evm.model.Contig00031.122,evm.model.Contig00069.74,evm.model.Contig00007.460,evm.model.Contig00036.132,evm.model.Contig00042.37,evm.model.Contig00015.131,evm.model.Contig00048.190,evm.model.Contig00002.343,evm.model.Contig00007.458,evm.model.Contig00007.459,evm.model.Contig00072.35,evm.model.Conti…
70366	biological_process	regulation of hepatocyte differentiation	evm.model.Contig00066.74,
472	biological_process	endonucleolytic cleavage to generate mature 5'-end of SSU-rRNA from (SSU-rRNA, 5.8S rRNA, LSU-rRNA)	evm.model.Contig00008.715,evm.model.Contig00003.423,evm.model.Contig00008.801,evm.model.Contig00039.78,evm.model.Contig00019.424,evm.model.Contig00058.16,evm.model.Contig00064.12,evm.model.Contig00018.105,evm.model.Contig00007.272,evm.model.Contig00014.473,evm.model.Contig00041.71,evm.model.Contig00025.288,evm.model.Contig00056.60,evm.model.Contig00026.63,
470	biological_process	maturation of LSU-rRNA	evm.model.Contig00054.11,evm.model.Contig00058.70,evm.model.Contig00003.393,evm.model.Contig00006.427,evm.model.Contig00024.3,evm.model.Contig00032.100,evm.model.Contig00067.122,evm.model.Contig00007.245,evm.model.Contig00001.352,evm.model.Contig00033.206,evm.model.Contig00049.233,evm.model.Contig00014.113,evm.model.Contig00014.112,evm.model.Contig00002.490,evm.model.Contig00055.1,evm.model.Conti…
469	biological_process	cleavage involved in rRNA processing	evm.model.Contig00039.78,evm.model.Contig00010.231,evm.model.Contig00003.393,evm.model.Contig00060.62,evm.model.Contig00003.74,evm.model.Contig00007.511,evm.model.Contig00026.151,evm.model.Contig00060.61,evm.model.Contig00007.413,evm.model.Contig00064.12,evm.model.Contig00014.473,evm.model.Contig00032.37,evm.model.Contig00014.472,evm.model.Contig00056.60,evm.model.Contig00055.80,evm.model.Contig0…
466	biological_process	maturation of 5.8S rRNA from tricistronic rRNA transcript (SSU-rRNA, 5.8S rRNA, LSU-rRNA)	evm.model.Contig00054.11,evm.model.Contig00039.78,evm.model.Contig00010.231,evm.model.Contig00003.393,evm.model.Contig00003.74,evm.model.Contig00007.511,evm.model.Contig00026.151,evm.model.Contig00024.3,evm.model.Contig00007.413,evm.model.Contig00064.12,evm.model.Contig00014.473,evm.model.Contig00032.37,evm.model.Contig00067.122,evm.model.Contig00033.206,evm.model.Contig00049.233,evm.model.Contig…
467	biological_process	exonucleolytic trimming to generate mature 3'-end of 5.8S rRNA from tricistronic rRNA transcript (SSU-rRNA, 5.8S rRNA, LSU-rRNA)	evm.model.Contig00055.80,evm.model.Contig00020.90,evm.model.Contig00044.84,evm.model.Contig00020.18,evm.model.Contig00020.17,evm.model.Contig00026.151,evm.model.Contig00014.630,evm.model.Contig00032.37,evm.model.Contig00036.34,evm.model.Contig00016.148,evm.model.Contig00034.78,evm.model.Contig00047.21,
34899	molecular_function	trimethylamine monooxygenase activity	evm.model.Contig00025.373,
464	biological_process	endonucleolytic cleavage in ITS1 upstream of 5.8S rRNA from tricistronic rRNA transcript (SSU-rRNA, 5.8S rRNA, LSU-rRNA)	evm.model.Contig00018.105,
70358	biological_process	actin polymerization-dependent cell motility	evm.model.Contig00003.289,evm.model.Contig00002.92,evm.model.Contig00036.175,evm.model.Contig00048.106,evm.model.Contig00048.196,
70359	biological_process	actin polymerization-dependent cell motility involved in migration of symbiont in host	evm.model.Contig00048.196,
70345	biological_process	negative regulation of fat cell proliferation	evm.model.Contig00067.42,evm.model.Contig00058.23,evm.model.Contig00035.22,evm.model.Contig00001.447,evm.model.Contig00019.425,evm.model.Contig00033.176,evm.model.Contig00034.121,
463	biological_process	maturation of LSU-rRNA from tricistronic rRNA transcript (SSU-rRNA, 5.8S rRNA, LSU-rRNA)	evm.model.Contig00054.11,evm.model.Contig00003.393,evm.model.Contig00058.70,evm.model.Contig00006.427,evm.model.Contig00024.3,evm.model.Contig00029.113,evm.model.Contig00067.122,evm.model.Contig00001.352,evm.model.Contig00033.206,evm.model.Contig00030.176,evm.model.Contig00049.233,evm.model.Contig00002.490,evm.model.Contig00101.2,evm.model.Contig00010.208,evm.model.Contig00003.413,evm.model.Conti…
462	biological_process	maturation of SSU-rRNA from tricistronic rRNA transcript (SSU-rRNA, 5.8S rRNA, LSU-rRNA)	evm.model.Contig00010.231,evm.model.Contig00007.511,evm.model.Contig00003.74,evm.model.Contig00022.592,evm.model.Contig00007.413,evm.model.Contig00018.36,evm.model.Contig00014.113,evm.model.Contig00014.112,evm.model.Contig00056.60,evm.model.Contig00002.656,evm.model.Contig00049.150,evm.model.Contig00019.424,evm.model.Contig00008.401,evm.model.Contig00008.541,evm.model.Contig00020.186,evm.model.Co…
70344	biological_process	regulation of fat cell proliferation	evm.model.Contig00067.42,evm.model.Contig00058.23,evm.model.Contig00035.22,evm.model.Contig00007.137,evm.model.Contig00001.447,evm.model.Contig00019.425,evm.model.Contig00007.138,evm.model.Contig00033.176,evm.model.Contig00029.235,evm.model.Contig00034.121,
461	biological_process	endonucleolytic cleavage to generate mature 3'-end of SSU-rRNA from (SSU-rRNA, 5.8S rRNA, LSU-rRNA)	evm.model.Contig00003.74,evm.model.Contig00007.413,evm.model.Contig00023.74,
460	biological_process	maturation of 5.8S rRNA	evm.model.Contig00010.231,evm.model.Contig00003.393,evm.model.Contig00007.511,evm.model.Contig00003.74,evm.model.Contig00024.3,evm.model.Contig00007.413,evm.model.Contig00067.122,evm.model.Contig00033.206,evm.model.Contig00056.60,evm.model.Contig00055.80,evm.model.Contig00019.424,evm.model.Contig00036.34,evm.model.Contig00020.186,evm.model.Contig00025.288,evm.model.Contig00008.801,evm.model.Conti…
70346	biological_process	positive regulation of fat cell proliferation	evm.model.Contig00007.137,evm.model.Contig00007.138,evm.model.Contig00029.235,
459	biological_process	exonucleolytic trimming involved in rRNA processing	evm.model.Contig00055.80,evm.model.Contig00020.90,evm.model.Contig00044.84,evm.model.Contig00020.18,evm.model.Contig00020.17,evm.model.Contig00026.151,evm.model.Contig00014.630,evm.model.Contig00032.37,evm.model.Contig00036.34,evm.model.Contig00016.148,evm.model.Contig00034.78,evm.model.Contig00047.21,
455	biological_process	enzyme-directed rRNA pseudouridine synthesis	evm.model.Contig00030.240,evm.model.Contig00244.6,evm.model.Contig00020.239,
70336	molecular_function	flap-structured DNA binding	evm.model.Contig00022.48,evm.model.Contig00019.226,
454	biological_process	snoRNA guided rRNA pseudouridine synthesis	evm.model.Contig00030.240,evm.model.Contig00007.260,evm.model.Contig00010.175,evm.model.Contig00025.215,evm.model.Contig00005.108,
453	biological_process	enzyme-directed rRNA 2'-O-methylation	evm.model.Contig00101.2,evm.model.Contig00006.387,
70339	biological_process	response to bacterial lipopeptide	evm.model.Contig00042.24,evm.model.Contig00035.174,evm.model.Contig00035.177,evm.model.Contig00035.53,
451	biological_process	rRNA 2'-O-methylation	evm.model.Contig00025.352,evm.model.Contig00101.2,evm.model.Contig00006.387,evm.model.Contig00025.475,evm.model.Contig00037.194,evm.model.Contig00019.353,evm.model.Contig00014.113,evm.model.Contig00014.112,
70341	biological_process	fat cell proliferation	evm.model.Contig00067.42,evm.model.Contig00058.23,evm.model.Contig00035.22,evm.model.Contig00007.137,evm.model.Contig00001.447,evm.model.Contig00019.425,evm.model.Contig00007.138,evm.model.Contig00033.176,evm.model.Contig00029.235,evm.model.Contig00034.121,
70340	biological_process	detection of bacterial lipopeptide	evm.model.Contig00035.174,evm.model.Contig00035.177,evm.model.Contig00035.53,
448	biological_process	cleavage in ITS2 between 5.8S rRNA and LSU-rRNA of tricistronic rRNA transcript (SSU-rRNA, 5.8S rRNA, LSU-rRNA)	evm.model.Contig00003.393,evm.model.Contig00014.121,evm.model.Contig00030.64,
506	cellular_component	glycosylphosphatidylinositol-N-acetylglucosaminyltransferase (GPI-GnT) complex	evm.model.Contig00030.144,evm.model.Contig00010.94,evm.model.Contig00003.344,evm.model.Contig00018.94,evm.model.Contig00036.136,
70384	biological_process	Harderian gland development	evm.model.Contig00003.64,evm.model.Contig00003.63,evm.model.Contig00007.84,
502	cellular_component	proteasome complex	evm.model.Contig00036.344,evm.model.Contig00036.343,evm.model.Contig00022.18,evm.model.Contig00010.60,evm.model.Contig00056.15,evm.model.Contig00036.345,evm.model.Contig00022.17,evm.model.Contig00001.284,evm.model.Contig00004.261,evm.model.Contig00038.77,evm.model.Contig00004.462,evm.model.Contig00055.80,evm.model.Contig00007.463,evm.model.Contig00014.54,evm.model.Contig00008.875,evm.model.Contig…
70390	cellular_component	transcription export complex 2	evm.model.Contig00015.235,evm.model.Contig00020.104,evm.model.Contig00015.75,evm.model.Contig00034.68,evm.model.Contig00015.307,evm.model.Contig00034.69,evm.model.Contig00063.153,evm.model.Contig00001.616,evm.model.Contig00039.93,evm.model.Contig00063.151,evm.model.Contig00094.4,evm.model.Contig00016.4,evm.model.Contig00063.155,evm.model.Contig00036.171,
70391	biological_process	response to lipoteichoic acid	evm.model.Contig00018.224,evm.model.Contig00018.222,evm.model.Contig00007.210,evm.model.Contig00018.223,evm.model.Contig00018.217,evm.model.Contig00065.129,evm.model.Contig00018.220,evm.model.Contig00065.127,evm.model.Contig00023.195,evm.model.Contig00001.587,evm.model.Contig00008.834,evm.model.Contig00001.588,evm.model.Contig00008.835,evm.model.Contig00018.212,evm.model.Contig00018.214,evm.model…
70379	molecular_function	high mobility group box 1 binding	evm.model.Contig00006.88,evm.model.Contig00017.209,evm.model.Contig00032.67,
493	biological_process	box H/ACA snoRNP assembly	evm.model.Contig00020.27,evm.model.Contig00034.100,evm.model.Contig00025.215,evm.model.Contig00005.108,
492	biological_process	box C/D snoRNP assembly	evm.model.Contig00010.208,evm.model.Contig00011.152,evm.model.Contig00029.113,evm.model.Contig00013.93,evm.model.Contig00031.48,evm.model.Contig00008.767,evm.model.Contig00001.362,evm.model.Contig00014.113,evm.model.Contig00014.112,
495	biological_process	box H/ACA snoRNA 3'-end processing	evm.model.Contig00030.240,evm.model.Contig00009.230,evm.model.Contig00009.229,
70377	biological_process	negative regulation of ERK5 cascade	evm.model.Contig00068.2,evm.model.Contig00156.2,
494	biological_process	box C/D snoRNA 3'-end processing	evm.model.Contig00006.376,evm.model.Contig00006.375,
70376	biological_process	regulation of ERK5 cascade	evm.model.Contig00068.2,evm.model.Contig00156.2,
70382	cellular_component	exocytic vesicle	evm.model.Contig00023.265,evm.model.Contig00002.550,evm.model.Contig00085.8,evm.model.Contig00003.405,evm.model.Contig00022.353,evm.model.Contig00003.290,evm.model.Contig00003.400,evm.model.Contig00003.401,evm.model.Contig00027.169,evm.model.Contig00046.74,evm.model.Contig00003.406,evm.model.Contig00020.127,evm.model.Contig00002.428,evm.model.Contig00078.4,evm.model.Contig00023.155,evm.model.Cont…
70381	cellular_component	endosome to plasma membrane transport vesicle	evm.model.Contig00002.209,evm.model.Contig00004.195,evm.model.Contig00066.42,evm.model.Contig00031.83,evm.model.Contig00010.84,evm.model.Contig00075.12,
491	biological_process	small nucleolar ribonucleoprotein complex assembly	evm.model.Contig00029.113,evm.model.Contig00034.100,evm.model.Contig00025.215,evm.model.Contig00031.48,evm.model.Contig00008.767,evm.model.Contig00014.113,evm.model.Contig00001.362,evm.model.Contig00014.112,evm.model.Contig00020.27,evm.model.Contig00010.208,evm.model.Contig00011.152,evm.model.Contig00013.93,evm.model.Contig00005.108,
70371	biological_process	ERK1 and ERK2 cascade	evm.model.Contig00005.246,evm.model.Contig00003.299,evm.model.Contig00001.470,evm.model.Contig00051.127,evm.model.Contig00006.297,evm.model.Contig00065.38,evm.model.Contig00071.11,evm.model.Contig00049.118,evm.model.Contig00003.404,evm.model.Contig00015.261,evm.model.Contig00033.147,evm.model.Contig00022.354,evm.model.Contig00021.97,evm.model.Contig00033.143,evm.model.Contig00036.240,evm.model.Co…
70370	biological_process	cellular heat acclimation	evm.model.Contig00030.21,evm.model.Contig00009.345,evm.model.Contig00008.439,evm.model.Contig00044.15,evm.model.Contig00051.92,
70369	cellular_component	beta-catenin-TCF7L2 complex	evm.model.Contig00032.123,evm.model.Contig00020.252,evm.model.Contig00032.124,evm.model.Contig00072.4,evm.model.Contig00042.72,evm.model.Contig00061.53,evm.model.Contig00011.375,evm.model.Contig00061.1,evm.model.Contig00014.613,evm.model.Contig00032.129,
70368	biological_process	positive regulation of hepatocyte differentiation	evm.model.Contig00066.74,
481	biological_process	maturation of 5S rRNA	evm.model.Contig00064.74,evm.model.Contig00064.71,
70375	biological_process	ERK5 cascade	evm.model.Contig00068.2,evm.model.Contig00015.125,evm.model.Contig00031.253,evm.model.Contig00001.47,evm.model.Contig00156.2,
70374	biological_process	positive regulation of ERK1 and ERK2 cascade	evm.model.Contig00003.299,evm.model.Contig00001.470,evm.model.Contig00006.297,evm.model.Contig00071.11,evm.model.Contig00015.261,evm.model.Contig00036.240,evm.model.Contig00001.479,evm.model.Contig00008.549,evm.model.Contig00023.156,evm.model.Contig00077.36,evm.model.Contig00005.6,evm.model.Contig00041.88,evm.model.Contig00063.5,evm.model.Contig00120.11,evm.model.Contig00015.66,evm.model.Contig00…
480	biological_process	endonucleolytic cleavage in 5'-ETS of tricistronic rRNA transcript (SSU-rRNA, 5.8S rRNA, LSU-rRNA)	evm.model.Contig00008.801,evm.model.Contig00039.78,evm.model.Contig00010.231,evm.model.Contig00064.12,evm.model.Contig00007.272,evm.model.Contig00014.473,evm.model.Contig00014.472,evm.model.Contig00026.63,evm.model.Contig00056.60,evm.model.Contig00003.423,evm.model.Contig00008.715,evm.model.Contig00019.424,evm.model.Contig00058.16,evm.model.Contig00018.105,evm.model.Contig00025.288,
70373	biological_process	negative regulation of ERK1 and ERK2 cascade	evm.model.Contig00008.649,evm.model.Contig00007.419,evm.model.Contig00005.246,evm.model.Contig00011.462,evm.model.Contig00051.127,evm.model.Contig00069.18,evm.model.Contig00012.184,evm.model.Contig00042.47,evm.model.Contig00002.452,evm.model.Contig00022.354,evm.model.Contig00066.26,evm.model.Contig00022.53,evm.model.Contig00021.97,evm.model.Contig00033.143,evm.model.Contig00014.454,evm.model.Cont…
70372	biological_process	regulation of ERK1 and ERK2 cascade	evm.model.Contig00005.246,evm.model.Contig00003.299,evm.model.Contig00001.470,evm.model.Contig00051.127,evm.model.Contig00006.297,evm.model.Contig00071.11,evm.model.Contig00015.261,evm.model.Contig00033.147,evm.model.Contig00022.354,evm.model.Contig00021.97,evm.model.Contig00033.143,evm.model.Contig00036.240,evm.model.Contig00001.479,evm.model.Contig00008.549,evm.model.Contig00027.167,evm.model.C…
35749	cellular_component	myelin sheath adaxonal region	evm.model.Contig00003.227,evm.model.Contig00008.280,evm.model.Contig00038.37,evm.model.Contig00003.417,
35748	cellular_component	myelin sheath abaxonal region	evm.model.Contig00013.174,evm.model.Contig00014.198,evm.model.Contig00004.362,evm.model.Contig00025.486,evm.model.Contig00003.417,evm.model.Contig00033.204,evm.model.Contig00006.293,
35751	biological_process	regulation of lysosomal lumen pH	evm.model.Contig00022.75,evm.model.Contig00019.69,evm.model.Contig00002.29,evm.model.Contig00014.388,evm.model.Contig00041.35,evm.model.Contig00001.16,evm.model.Contig00007.626,evm.model.Contig00009.333,evm.model.Contig00027.159,evm.model.Contig00025.519,evm.model.Contig00041.34,evm.model.Contig00066.59,
35750	biological_process	protein localization to myelin sheath abaxonal region	evm.model.Contig00008.280,
35745	biological_process	T-helper 2 cell cytokine production	evm.model.Contig00013.174,evm.model.Contig00025.233,evm.model.Contig00049.284,evm.model.Contig00042.129,
35747	biological_process	natural killer cell chemotaxis	evm.model.Contig00008.458,
140323	molecular_function	solute:anion antiporter activity	evm.model.Contig00011.482,evm.model.Contig00021.220,evm.model.Contig00031.218,evm.model.Contig00031.217,evm.model.Contig00030.36,evm.model.Contig00030.37,evm.model.Contig00030.38,evm.model.Contig00024.96,evm.model.Contig00024.97,evm.model.Contig00005.241,evm.model.Contig00024.98,evm.model.Contig00005.232,evm.model.Contig00028.48,evm.model.Contig00019.119,evm.model.Contig00014.553,evm.model.Contig…
140321	biological_process	negative regulation by symbiont of host autophagy	evm.model.Contig00047.101,
35753	biological_process	maintenance of DNA trinucleotide repeats	evm.model.Contig00001.616,evm.model.Contig00023.60,
35755	molecular_function	cardiolipin hydrolase activity	evm.model.Contig00028.303,
35754	biological_process	B cell chemotaxis	evm.model.Contig00023.181,evm.model.Contig00065.166,evm.model.Contig00023.189,evm.model.Contig00008.458,evm.model.Contig00001.631,
35766	biological_process	cell chemotaxis to fibroblast growth factor	evm.model.Contig00004.204,evm.model.Contig00001.83,evm.model.Contig00046.47,evm.model.Contig00002.204,
35767	biological_process	endothelial cell chemotaxis	evm.model.Contig00001.83,evm.model.Contig00051.9,evm.model.Contig00002.671,evm.model.Contig00022.60,evm.model.Contig00051.67,evm.model.Contig00071.13,evm.model.Contig00004.358,evm.model.Contig00022.307,evm.model.Contig00001.254,evm.model.Contig00041.41,evm.model.Contig00002.204,evm.model.Contig00009.127,evm.model.Contig00005.14,evm.model.Contig00041.42,evm.model.Contig00032.164,evm.model.Contig00…
35773	biological_process	insulin secretion involved in cellular response to glucose stimulus	evm.model.Contig00041.91,evm.model.Contig00041.92,evm.model.Contig00018.91,evm.model.Contig00041.93,evm.model.Contig00077.27,evm.model.Contig00042.116,evm.model.Contig00058.84,evm.model.Contig00011.362,evm.model.Contig00002.391,evm.model.Contig00015.547,evm.model.Contig00023.262,evm.model.Contig00002.128,evm.model.Contig00049.156,evm.model.Contig00023.261,evm.model.Contig00003.404,evm.model.Conti…
35774	biological_process	positive regulation of insulin secretion involved in cellular response to glucose stimulus	evm.model.Contig00041.91,evm.model.Contig00041.92,evm.model.Contig00041.93,evm.model.Contig00035.133,evm.model.Contig00146.1,evm.model.Contig00042.116,evm.model.Contig00058.84,evm.model.Contig00002.627,evm.model.Contig00015.547,evm.model.Contig00023.262,evm.model.Contig00002.128,evm.model.Contig00047.4,evm.model.Contig00023.261,evm.model.Contig00015.261,evm.model.Contig00026.115,evm.model.Contig0…
35775	biological_process	pronephric glomerulus morphogenesis	evm.model.Contig00011.194,evm.model.Contig00001.119,evm.model.Contig00048.182,evm.model.Contig00036.105,evm.model.Contig00028.55,evm.model.Contig00028.70,evm.model.Contig00007.208,evm.model.Contig00036.86,evm.model.Contig00007.207,
35768	biological_process	endothelial cell chemotaxis to fibroblast growth factor	evm.model.Contig00004.204,evm.model.Contig00001.83,evm.model.Contig00046.47,evm.model.Contig00002.204,
35770	cellular_component	ribonucleoprotein granule	evm.model.Contig00018.224,evm.model.Contig00017.111,evm.model.Contig00018.222,evm.model.Contig00018.223,evm.model.Contig00025.340,evm.model.Contig00017.115,evm.model.Contig00049.118,evm.model.Contig00065.36,evm.model.Contig00065.35,evm.model.Contig00032.160,evm.model.Contig00085.6,evm.model.Contig00003.402,evm.model.Contig00030.212,evm.model.Contig00002.167,evm.model.Contig00030.14,evm.model.Cont…
35771	biological_process	interleukin-4-mediated signaling pathway	evm.model.Contig00027.50,evm.model.Contig00034.125,evm.model.Contig00002.653,evm.model.Contig00032.82,evm.model.Contig00032.17,evm.model.Contig00032.18,evm.model.Contig00011.402,evm.model.Contig00022.210,evm.model.Contig00011.404,evm.model.Contig00023.286,
35719	biological_process	tRNA import into nucleus	evm.model.Contig00031.75,
140296	molecular_function	general transcription initiation factor binding	evm.model.Contig00014.219,evm.model.Contig00014.521,evm.model.Contig00014.520,evm.model.Contig00067.122,evm.model.Contig00025.483,evm.model.Contig00029.396,evm.model.Contig00010.20,evm.model.Contig00025.146,evm.model.Contig00014.54,evm.model.Contig00013.268,evm.model.Contig00008.701,evm.model.Contig00014.613,evm.model.Contig00015.179,evm.model.Contig00027.244,evm.model.Contig00005.49,evm.model.Co…
35718	molecular_function	macrophage migration inhibitory factor binding	evm.model.Contig00006.438,
140297	molecular_function	DNA-binding transcription factor binding	evm.model.Contig00012.148,evm.model.Contig00003.299,evm.model.Contig00042.72,evm.model.Contig00058.84,evm.model.Contig00015.83,evm.model.Contig00035.90,evm.model.Contig00001.621,evm.model.Contig00005.13,evm.model.Contig00027.104,evm.model.Contig00005.14,evm.model.Contig00032.164,evm.model.Contig00004.56,evm.model.Contig00030.214,evm.model.Contig00008.802,evm.model.Contig00008.804,evm.model.Contig…
140299	molecular_function	small molecule sensor activity	evm.model.Contig00092.3,evm.model.Contig00167.19,evm.model.Contig00412.3,evm.model.Contig00022.504,evm.model.Contig00035.90,evm.model.Contig00126.8,evm.model.Contig00295.4,evm.model.Contig00299.2,evm.model.Contig00225.6,evm.model.Contig00001.135,evm.model.Contig00011.77,evm.model.Contig00147.7,evm.model.Contig00176.2,evm.model.Contig00194.4,evm.model.Contig00347.2,evm.model.Contig00184.2,evm.mode…
35713	biological_process	response to nitrogen dioxide	evm.model.Contig00049.105,evm.model.Contig00049.103,evm.model.Contig00029.134,evm.model.Contig00029.136,
35712	biological_process	T-helper 2 cell activation	evm.model.Contig00004.26,evm.model.Contig00051.98,
35726	biological_process	common myeloid progenitor cell proliferation	evm.model.Contig00042.29,evm.model.Contig00014.244,evm.model.Contig00001.305,evm.model.Contig00016.59,evm.model.Contig00075.23,evm.model.Contig00011.433,evm.model.Contig00020.215,evm.model.Contig00003.104,evm.model.Contig00023.89,
140289	biological_process	protein mono-ADP-ribosylation	evm.model.Contig00032.17,evm.model.Contig00032.18,evm.model.Contig00011.402,evm.model.Contig00022.210,evm.model.Contig00023.286,evm.model.Contig00011.404,evm.model.Contig00021.74,evm.model.Contig00007.659,evm.model.Contig00009.287,evm.model.Contig00002.653,evm.model.Contig00036.16,evm.model.Contig00065.150,evm.model.Contig00036.69,
35725	biological_process	sodium ion transmembrane transport	evm.model.Contig00049.117,evm.model.Contig00007.367,evm.model.Contig00007.366,evm.model.Contig00005.246,evm.model.Contig00015.372,evm.model.Contig00040.32,evm.model.Contig00016.158,evm.model.Contig00055.74,evm.model.Contig00009.14,evm.model.Contig00016.157,evm.model.Contig00057.46,evm.model.Contig00057.45,evm.model.Contig00057.47,evm.model.Contig00003.27,evm.model.Contig00036.143,evm.model.Contig…
140291	biological_process	peptidyl-glutamate ADP-deribosylation	evm.model.Contig00031.251,evm.model.Contig00077.18,
35723	biological_process	interleukin-15-mediated signaling pathway	evm.model.Contig00034.125,evm.model.Contig00011.216,evm.model.Contig00033.25,evm.model.Contig00033.22,evm.model.Contig00045.101,evm.model.Contig00049.221,
140293	molecular_function	ADP-ribosylglutamate hydrolase activity	evm.model.Contig00031.251,evm.model.Contig00077.18,
35722	biological_process	interleukin-12-mediated signaling pathway	evm.model.Contig00062.17,evm.model.Contig00046.115,evm.model.Contig00026.150,evm.model.Contig00001.689,evm.model.Contig00030.80,evm.model.Contig00014.501,evm.model.Contig00032.74,evm.model.Contig00020.270,evm.model.Contig00019.55,evm.model.Contig00143.4,evm.model.Contig00047.69,evm.model.Contig00023.184,evm.model.Contig00124.7,evm.model.Contig00008.149,evm.model.Contig00009.282,evm.model.Contig00…
140294	molecular_function	NAD DNA ADP-ribosyltransferase activity	evm.model.Contig00033.180,evm.model.Contig00002.166,
35721	biological_process	intraciliary retrograde transport	evm.model.Contig00001.494,evm.model.Contig00001.81,evm.model.Contig00002.245,evm.model.Contig00039.79,evm.model.Contig00010.65,evm.model.Contig00002.702,evm.model.Contig00020.112,evm.model.Contig00025.186,evm.model.Contig00013.277,evm.model.Contig00048.82,evm.model.Contig00031.86,evm.model.Contig00034.211,evm.model.Contig00025.142,evm.model.Contig00014.150,evm.model.Contig00004.191,evm.model.Cont…
35720	biological_process	intraciliary anterograde transport	evm.model.Contig00069.121,evm.model.Contig00030.127,evm.model.Contig00001.622,evm.model.Contig00022.643,evm.model.Contig00001.421,evm.model.Contig00048.82,
140312	molecular_function	cargo adaptor activity	evm.model.Contig00043.68,evm.model.Contig00043.69,evm.model.Contig00035.121,evm.model.Contig00006.355,evm.model.Contig00063.181,evm.model.Contig00014.43,evm.model.Contig00017.173,evm.model.Contig00014.42,evm.model.Contig00021.118,evm.model.Contig00011.245,evm.model.Contig00043.70,evm.model.Contig00002.174,evm.model.Contig00007.623,evm.model.Contig00007.622,evm.model.Contig00007.625,evm.model.Cont…
35735	biological_process	intraciliary transport involved in cilium assembly	evm.model.Contig00001.81,evm.model.Contig00030.127,evm.model.Contig00008.500,evm.model.Contig00022.643,evm.model.Contig00010.65,evm.model.Contig00012.135,evm.model.Contig00002.702,evm.model.Contig00020.112,evm.model.Contig00031.77,evm.model.Contig00003.71,evm.model.Contig00025.186,evm.model.Contig00048.82,evm.model.Contig00067.50,evm.model.Contig00010.21,evm.model.Contig00069.121,evm.model.Contig…
35732	biological_process	nitric oxide storage	evm.model.Contig00011.433,
35733	biological_process	hepatic stellate cell activation	evm.model.Contig00022.65,evm.model.Contig00028.118,evm.model.Contig00036.356,evm.model.Contig00028.140,evm.model.Contig00057.64,evm.model.Contig00035.197,evm.model.Contig00022.172,evm.model.Contig00006.282,
35730	molecular_function	S-nitrosoglutathione binding	evm.model.Contig00011.433,
35731	molecular_function	dinitrosyl-iron complex binding	evm.model.Contig00011.433,
35728	biological_process	response to hepatocyte growth factor	evm.model.Contig00120.9,evm.model.Contig00032.42,evm.model.Contig00012.132,evm.model.Contig00011.370,evm.model.Contig00011.371,evm.model.Contig00033.15,evm.model.Contig00071.33,evm.model.Contig00011.372,evm.model.Contig00017.209,evm.model.Contig00011.373,evm.model.Contig00006.59,evm.model.Contig00002.560,evm.model.Contig00023.277,evm.model.Contig00009.263,evm.model.Contig00028.3,evm.model.Contig0…
140318	molecular_function	protein carrier activity	evm.model.Contig00003.16,evm.model.Contig00014.88,evm.model.Contig00011.43,evm.model.Contig00008.170,evm.model.Contig00005.281,
35729	biological_process	cellular response to hepatocyte growth factor stimulus	evm.model.Contig00120.9,evm.model.Contig00012.132,evm.model.Contig00011.370,evm.model.Contig00011.371,evm.model.Contig00033.15,evm.model.Contig00071.33,evm.model.Contig00011.372,evm.model.Contig00017.209,evm.model.Contig00011.373,evm.model.Contig00023.277,evm.model.Contig00009.263,evm.model.Contig00028.3,evm.model.Contig00046.14,evm.model.Contig00014.133,evm.model.Contig00065.46,evm.model.Contig0…
35743	biological_process	CD4-positive, alpha-beta T cell cytokine production	evm.model.Contig00013.174,evm.model.Contig00025.233,evm.model.Contig00049.284,evm.model.Contig00042.129,
35740	biological_process	CD8-positive, alpha-beta T cell proliferation	evm.model.Contig00006.7,evm.model.Contig00002.210,evm.model.Contig00007.467,evm.model.Contig00059.111,evm.model.Contig00025.400,evm.model.Contig00007.468,
35738	biological_process	envenomation resulting in modification of morphology or physiology of other organism	evm.model.Contig00008.543,evm.model.Contig00003.283,evm.model.Contig00018.277,
35739	biological_process	CD4-positive, alpha-beta T cell proliferation	evm.model.Contig00042.129,
35736	biological_process	cell proliferation involved in compound eye morphogenesis	evm.model.Contig00037.2,evm.model.Contig00016.172,evm.model.Contig00058.56,evm.model.Contig00002.7,
35737	biological_process	injection of substance in to other organism	evm.model.Contig00008.543,evm.model.Contig00003.283,evm.model.Contig00018.277,
35809	biological_process	regulation of urine volume	evm.model.Contig00028.291,evm.model.Contig00009.315,evm.model.Contig00040.91,evm.model.Contig00017.57,evm.model.Contig00028.295,evm.model.Contig00017.59,evm.model.Contig00014.474,evm.model.Contig00060.43,evm.model.Contig00011.251,evm.model.Contig00001.232,evm.model.Contig00029.217,evm.model.Contig00029.218,evm.model.Contig00011.234,evm.model.Contig00014.540,evm.model.Contig00013.21,evm.model.Cont…
35811	biological_process	negative regulation of urine volume	evm.model.Contig00001.232,evm.model.Contig00011.234,evm.model.Contig00029.218,evm.model.Contig00063.184,
35810	biological_process	positive regulation of urine volume	evm.model.Contig00028.291,evm.model.Contig00040.91,evm.model.Contig00017.57,evm.model.Contig00028.295,evm.model.Contig00017.59,evm.model.Contig00014.474,evm.model.Contig00060.43,evm.model.Contig00011.251,evm.model.Contig00029.217,evm.model.Contig00014.540,evm.model.Contig00013.21,evm.model.Contig00038.84,evm.model.Contig00001.131,evm.model.Contig00025.14,evm.model.Contig00001.130,evm.model.Contig…
35813	biological_process	regulation of renal sodium excretion	evm.model.Contig00028.291,evm.model.Contig00028.295,evm.model.Contig00060.43,evm.model.Contig00048.160,evm.model.Contig00029.217,evm.model.Contig00001.232,evm.model.Contig00029.218,evm.model.Contig00038.84,evm.model.Contig00051.3,evm.model.Contig00025.14,evm.model.Contig00001.131,evm.model.Contig00025.16,evm.model.Contig00053.42,evm.model.Contig00006.15,evm.model.Contig00021.46,evm.model.Contig00…
35812	biological_process	renal sodium excretion	evm.model.Contig00028.291,evm.model.Contig00028.295,evm.model.Contig00060.43,evm.model.Contig00048.160,evm.model.Contig00029.217,evm.model.Contig00001.232,evm.model.Contig00029.218,evm.model.Contig00038.84,evm.model.Contig00051.3,evm.model.Contig00025.14,evm.model.Contig00001.131,evm.model.Contig00025.16,evm.model.Contig00053.42,evm.model.Contig00006.15,evm.model.Contig00021.46,evm.model.Contig00…
35815	biological_process	positive regulation of renal sodium excretion	evm.model.Contig00028.291,evm.model.Contig00001.640,evm.model.Contig00040.91,evm.model.Contig00017.57,evm.model.Contig00028.295,evm.model.Contig00017.59,evm.model.Contig00060.43,evm.model.Contig00011.251,evm.model.Contig00029.217,evm.model.Contig00001.232,evm.model.Contig00014.540,evm.model.Contig00013.21,evm.model.Contig00038.84,evm.model.Contig00025.14,evm.model.Contig00001.131,evm.model.Contig…
35814	biological_process	negative regulation of renal sodium excretion	evm.model.Contig00006.15,evm.model.Contig00021.46,evm.model.Contig00006.107,evm.model.Contig00025.191,evm.model.Contig00048.159,evm.model.Contig00030.7,evm.model.Contig00030.6,evm.model.Contig00083.39,evm.model.Contig00048.160,evm.model.Contig00029.218,evm.model.Contig00033.73,evm.model.Contig00051.3,evm.model.Contig00015.336,
35821	biological_process	modification of morphology or physiology of other organism	evm.model.Contig00049.117,evm.model.Contig00024.154,evm.model.Contig00024.153,evm.model.Contig00035.151,evm.model.Contig00052.27,evm.model.Contig00026.30,evm.model.Contig00003.299,evm.model.Contig00008.681,evm.model.Contig00010.64,evm.model.Contig00008.543,evm.model.Contig00028.197,evm.model.Contig00030.16,evm.model.Contig00027.169,evm.model.Contig00046.74,evm.model.Contig00026.28,evm.model.Conti…
35822	biological_process	gene conversion	evm.model.Contig00050.46,evm.model.Contig00002.261,evm.model.Contig00023.60,
70004	molecular_function	cysteine-type exopeptidase activity	evm.model.Contig00011.254,evm.model.Contig00005.84,evm.model.Contig00002.429,
35825	biological_process	homologous recombination	evm.model.Contig00001.138,evm.model.Contig00036.309,evm.model.Contig00014.521,evm.model.Contig00014.520,evm.model.Contig00017.79,evm.model.Contig00008.470,evm.model.Contig00033.144,evm.model.Contig00023.57,evm.model.Contig00034.144,evm.model.Contig00011.52,evm.model.Contig00008.703,evm.model.Contig00002.261,evm.model.Contig00011.51,evm.model.Contig00045.111,evm.model.Contig00002.211,evm.model.Con…
70006	molecular_function	metalloaminopeptidase activity	evm.model.Contig00223.7,evm.model.Contig00025.188,evm.model.Contig00007.265,evm.model.Contig00002.190,evm.model.Contig00016.132,evm.model.Contig00045.14,evm.model.Contig00083.39,evm.model.Contig00051.3,evm.model.Contig00011.75,evm.model.Contig00097.7,evm.model.Contig00051.1,evm.model.Contig00025.189,evm.model.Contig00014.611,evm.model.Contig00011.126,evm.model.Contig00001.340,evm.model.Contig0002…
70001	molecular_function	aspartic-type peptidase activity	evm.model.Contig00025.340,evm.model.Contig00055.31,evm.model.Contig00021.121,evm.model.Contig00006.256,evm.model.Contig00013.125,evm.model.Contig00033.83,evm.model.Contig00031.28,evm.model.Contig00001.438,evm.model.Contig00028.108,evm.model.Contig00008.875,evm.model.Contig00007.466,evm.model.Contig00019.222,evm.model.Contig00008.401,evm.model.Contig00001.337,evm.model.Contig00058.75,evm.model.Con…
70003	molecular_function	threonine-type peptidase activity	evm.model.Contig00004.140,evm.model.Contig00003.458,evm.model.Contig00010.60,evm.model.Contig00008.289,evm.model.Contig00031.78,evm.model.Contig00008.911,evm.model.Contig00023.6,evm.model.Contig00015.126,evm.model.Contig00025.123,evm.model.Contig00007.463,evm.model.Contig00033.67,evm.model.Contig00008.402,evm.model.Contig00045.1,evm.model.Contig00047.18,evm.model.Contig00018.263,evm.model.Contig0…
70013	cellular_component	intracellular organelle lumen	evm.model.Contig00005.244,evm.model.Contig00005.245,evm.model.Contig00058.83,evm.model.Contig00006.427,evm.model.Contig00003.299,evm.model.Contig00006.428,evm.model.Contig00058.84,evm.model.Contig00006.426,evm.model.Contig00015.506,evm.model.Contig00015.507,evm.model.Contig00006.424,evm.model.Contig00015.505,evm.model.Contig00004.260,evm.model.Contig00015.509,evm.model.Contig00004.268,evm.model.C…
70012	molecular_function	oligopeptidase activity	evm.model.Contig00058.131,evm.model.Contig00004.164,
70009	molecular_function	serine-type aminopeptidase activity	evm.model.Contig00061.135,evm.model.Contig00075.4,evm.model.Contig00061.138,
70008	molecular_function	serine-type exopeptidase activity	evm.model.Contig00061.135,evm.model.Contig00058.131,evm.model.Contig00061.138,evm.model.Contig00109.1,evm.model.Contig00067.64,evm.model.Contig00032.76,evm.model.Contig00036.100,evm.model.Contig00075.4,evm.model.Contig00047.15,evm.model.Contig00012.137,evm.model.Contig00065.41,evm.model.Contig00053.43,evm.model.Contig00123.18,evm.model.Contig00063.40,evm.model.Contig00018.25,evm.model.Contig00001…
35838	cellular_component	growing cell tip	evm.model.Contig00001.611,evm.model.Contig00031.91,evm.model.Contig00011.260,evm.model.Contig00058.41,evm.model.Contig00002.428,evm.model.Contig00030.71,evm.model.Contig00047.100,evm.model.Contig00060.63,evm.model.Contig00001.673,evm.model.Contig00025.449,evm.model.Contig00010.114,
70011	molecular_function	peptidase activity, acting on L-amino acid peptides	evm.model.Contig00006.427,evm.model.Contig00015.503,evm.model.Contig00196.9,evm.model.Contig00050.23,evm.model.Contig00067.64,evm.model.Contig00023.55,evm.model.Contig00023.56,evm.model.Contig00033.142,evm.model.Contig00058.75,evm.model.Contig00030.212,evm.model.Contig00042.85,evm.model.Contig00181.1,evm.model.Contig00181.2,evm.model.Contig00005.232,evm.model.Contig00069.139,evm.model.Contig00044…
35839	cellular_component	non-growing cell tip	evm.model.Contig00001.611,evm.model.Contig00012.27,evm.model.Contig00012.26,evm.model.Contig00030.71,evm.model.Contig00038.16,evm.model.Contig00038.17,
35778	biological_process	pronephric nephron tubule epithelial cell differentiation	evm.model.Contig00013.174,
35777	biological_process	pronephric distal tubule development	evm.model.Contig00025.225,evm.model.Contig00026.165,evm.model.Contig00058.36,evm.model.Contig00058.35,evm.model.Contig00049.107,evm.model.Contig00015.102,
578	biological_process	embryonic axis specification	evm.model.Contig00042.72,evm.model.Contig00025.205,evm.model.Contig00003.404,evm.model.Contig00002.554,evm.model.Contig00031.211,evm.model.Contig00038.86,evm.model.Contig00039.16,evm.model.Contig00022.96,evm.model.Contig00030.214,evm.model.Contig00001.380,evm.model.Contig00001.482,evm.model.Contig00001.383,evm.model.Contig00005.1,evm.model.Contig00038.93,evm.model.Contig00063.141,evm.model.Contig…
35776	biological_process	pronephric proximal tubule development	evm.model.Contig00039.101,evm.model.Contig00026.165,evm.model.Contig00041.47,evm.model.Contig00058.35,evm.model.Contig00049.107,evm.model.Contig00015.102,
35781	biological_process	CD86 biosynthetic process	evm.model.Contig00035.77,
35787	biological_process	cell migration involved in kidney development	evm.model.Contig00011.194,
35791	biological_process	platelet-derived growth factor receptor-beta signaling pathway	evm.model.Contig00027.50,evm.model.Contig00014.43,evm.model.Contig00014.42,evm.model.Contig00007.467,evm.model.Contig00032.82,evm.model.Contig00007.468,
35790	biological_process	platelet-derived growth factor receptor-alpha signaling pathway	evm.model.Contig00037.29,evm.model.Contig00028.188,evm.model.Contig00021.97,evm.model.Contig00033.143,evm.model.Contig00023.77,
35794	biological_process	positive regulation of mitochondrial membrane permeability	evm.model.Contig00025.87,evm.model.Contig00023.144,evm.model.Contig00015.122,evm.model.Contig00022.244,evm.model.Contig00007.177,evm.model.Contig00064.56,evm.model.Contig00004.409,evm.model.Contig00001.356,evm.model.Contig00024.19,evm.model.Contig00026.172,evm.model.Contig00034.121,evm.model.Contig00012.35,evm.model.Contig00026.133,evm.model.Contig00024.50,evm.model.Contig00013.251,evm.model.Cont…
35795	biological_process	negative regulation of mitochondrial membrane permeability	evm.model.Contig00024.50,evm.model.Contig00263.2,evm.model.Contig00007.306,
35799	biological_process	ureter maturation	evm.model.Contig00028.87,evm.model.Contig00001.687,evm.model.Contig00003.64,evm.model.Contig00003.63,
35803	biological_process	egg coat formation	evm.model.Contig00004.16,evm.model.Contig00021.137,evm.model.Contig00015.545,evm.model.Contig00020.146,evm.model.Contig00021.92,
35800	molecular_function	deubiquitinase activator activity	evm.model.Contig00025.306,evm.model.Contig00011.123,
35806	biological_process	modulation of blood coagulation in other organism	evm.model.Contig00008.543,
35807	biological_process	positive regulation of blood coagulation in other organism	evm.model.Contig00008.543,
35804	molecular_function	structural constituent of egg coat	evm.model.Contig00020.146,
35630	biological_process	bone mineralization involved in bone maturation	evm.model.Contig00025.195,evm.model.Contig00011.286,evm.model.Contig00005.6,evm.model.Contig00003.337,evm.model.Contig00075.17,evm.model.Contig00007.292,
70059	biological_process	intrinsic apoptotic signaling pathway in response to endoplasmic reticulum stress	evm.model.Contig00049.112,evm.model.Contig00027.68,evm.model.Contig00058.84,evm.model.Contig00049.155,evm.model.Contig00028.106,evm.model.Contig00007.668,evm.model.Contig00035.157,evm.model.Contig00063.139,evm.model.Contig00025.386,evm.model.Contig00008.319,evm.model.Contig00025.444,evm.model.Contig00011.474,evm.model.Contig00015.510,evm.model.Contig00010.19,evm.model.Contig00055.69,evm.model.Con…
35631	cellular_component	CD40 receptor complex	evm.model.Contig00030.85,evm.model.Contig00019.58,evm.model.Contig00001.126,evm.model.Contig00058.25,evm.model.Contig00014.94,evm.model.Contig00003.416,evm.model.Contig00007.345,evm.model.Contig00018.188,
35624	biological_process	receptor transactivation	evm.model.Contig00031.202,evm.model.Contig00004.40,evm.model.Contig00012.134,evm.model.Contig00030.224,evm.model.Contig00011.211,evm.model.Contig00004.424,evm.model.Contig00008.68,
70061	molecular_function	fructose binding	evm.model.Contig00026.50,evm.model.Contig00026.51,evm.model.Contig00011.72,evm.model.Contig00033.103,
70060	biological_process	'de novo' actin filament nucleation	evm.model.Contig00033.149,
35626	biological_process	juvenile hormone mediated signaling pathway	evm.model.Contig00036.96,evm.model.Contig00008.254,evm.model.Contig00055.10,evm.model.Contig00055.13,evm.model.Contig00059.127,evm.model.Contig00011.71,evm.model.Contig00023.19,evm.model.Contig00023.254,evm.model.Contig00007.629,evm.model.Contig00047.24,evm.model.Contig00027.173,
70063	molecular_function	RNA polymerase binding	evm.model.Contig00040.39,evm.model.Contig00049.117,evm.model.Contig00024.154,evm.model.Contig00022.288,evm.model.Contig00024.153,evm.model.Contig00034.28,evm.model.Contig00060.85,evm.model.Contig00049.110,evm.model.Contig00060.86,evm.model.Contig00019.261,evm.model.Contig00025.345,evm.model.Contig00006.218,evm.model.Contig00015.179,evm.model.Contig00058.96,evm.model.Contig00015.511,evm.model.Cont…
35627	biological_process	ceramide transport	evm.model.Contig00021.173,evm.model.Contig00022.253,evm.model.Contig00008.290,evm.model.Contig00065.127,evm.model.Contig00021.178,evm.model.Contig00007.118,evm.model.Contig00008.159,evm.model.Contig00021.177,evm.model.Contig00048.47,evm.model.Contig00008.446,evm.model.Contig00043.57,
70062	cellular_component	extracellular exosome	evm.model.Contig00004.62,evm.model.Contig00058.83,evm.model.Contig00005.246,evm.model.Contig00006.428,evm.model.Contig00044.130,evm.model.Contig00067.70,evm.model.Contig00036.144,evm.model.Contig00036.143,evm.model.Contig00058.75,evm.model.Contig00006.417,evm.model.Contig00031.109,evm.model.Contig00067.77,evm.model.Contig00067.76,evm.model.Contig00044.140,evm.model.Contig00007.107,evm.model.Conti…
35620	molecular_function	ceramide transporter activity	evm.model.Contig00024.21,evm.model.Contig00022.253,evm.model.Contig00065.129,evm.model.Contig00008.290,evm.model.Contig00065.127,evm.model.Contig00007.118,evm.model.Contig00048.47,evm.model.Contig00008.446,evm.model.Contig00043.57,
35621	biological_process	ER to Golgi ceramide transport	evm.model.Contig00048.47,evm.model.Contig00043.57,
35622	biological_process	intrahepatic bile duct development	evm.model.Contig00040.38,evm.model.Contig00022.625,evm.model.Contig00027.68,evm.model.Contig00004.219,evm.model.Contig00003.312,evm.model.Contig00003.310,evm.model.Contig00049.26,evm.model.Contig00007.84,evm.model.Contig00030.9,evm.model.Contig00016.150,evm.model.Contig00012.141,evm.model.Contig00011.469,evm.model.Contig00011.110,evm.model.Contig00016.17,evm.model.Contig00004.302,evm.model.Contig…
70051	molecular_function	fibrinogen binding	evm.model.Contig00014.226,evm.model.Contig00065.133,evm.model.Contig00006.29,evm.model.Contig00051.127,evm.model.Contig00063.80,evm.model.Contig00080.20,evm.model.Contig00026.159,
70050	biological_process	neuron cellular homeostasis	evm.model.Contig00003.70,evm.model.Contig00031.167,evm.model.Contig00024.151,evm.model.Contig00003.73,evm.model.Contig00015.373,evm.model.Contig00044.82,evm.model.Contig00007.47,evm.model.Contig00003.110,evm.model.Contig00007.46,evm.model.Contig00013.43,evm.model.Contig00022.493,evm.model.Contig00013.42,evm.model.Contig00033.200,evm.model.Contig00020.326,evm.model.Contig00008.874,evm.model.Contig…
70053	molecular_function	thrombospondin receptor activity	evm.model.Contig00025.70,
35616	biological_process	histone H2B conserved C-terminal lysine deubiquitination	evm.model.Contig00011.219,evm.model.Contig00001.231,evm.model.Contig00002.539,evm.model.Contig00001.518,
35617	biological_process	stress granule disassembly	evm.model.Contig00013.143,evm.model.Contig00007.461,evm.model.Contig00003.27,evm.model.Contig00025.398,evm.model.Contig00025.306,evm.model.Contig00001.78,evm.model.Contig00072.10,evm.model.Contig00025.397,evm.model.Contig00095.3,evm.model.Contig00003.272,evm.model.Contig00029.348,evm.model.Contig00017.189,
35618	cellular_component	root hair	evm.model.Contig00004.272,evm.model.Contig00001.711,evm.model.Contig00028.228,evm.model.Contig00069.67,evm.model.Contig00021.217,
35619	cellular_component	root hair tip	evm.model.Contig00028.228,
70054	biological_process	mRNA splicing, via endonucleolytic cleavage and ligation	evm.model.Contig00029.39,evm.model.Contig00028.46,evm.model.Contig00001.626,evm.model.Contig00007.553,
70072	biological_process	vacuolar proton-transporting V-type ATPase complex assembly	evm.model.Contig00065.189,evm.model.Contig00045.57,evm.model.Contig00036.80,evm.model.Contig00014.388,evm.model.Contig00023.216,evm.model.Contig00010.186,
702	molecular_function	oxidized base lesion DNA N-glycosylase activity	evm.model.Contig00014.605,evm.model.Contig00015.456,evm.model.Contig00045.39,evm.model.Contig00098.12,evm.model.Contig00029.292,evm.model.Contig00042.106,evm.model.Contig00004.344,evm.model.Contig00049.265,evm.model.Contig00002.513,evm.model.Contig00008.351,
35644	biological_process	phosphoanandamide dephosphorylation	evm.model.Contig00007.467,evm.model.Contig00007.468,
70073	biological_process	clustering of voltage-gated calcium channels	evm.model.Contig00007.462,evm.model.Contig00013.106,evm.model.Contig00064.18,evm.model.Contig00011.130,evm.model.Contig00025.359,evm.model.Contig00028.152,
703	molecular_function	oxidized pyrimidine nucleobase lesion DNA N-glycosylase activity	evm.model.Contig00098.12,evm.model.Contig00029.292,evm.model.Contig00042.106,evm.model.Contig00008.351,
700	molecular_function	mismatch base pair DNA N-glycosylase activity	evm.model.Contig00005.119,evm.model.Contig00010.146,evm.model.Contig00017.121,evm.model.Contig00007.253,evm.model.Contig00007.471,
701	molecular_function	purine-specific mismatch base pair DNA N-glycosylase activity	evm.model.Contig00007.253,
35646	biological_process	endosome to melanosome transport	evm.model.Contig00046.46,evm.model.Contig00033.220,evm.model.Contig00007.493,evm.model.Contig00018.103,evm.model.Contig00011.408,evm.model.Contig00099.4,evm.model.Contig00049.270,evm.model.Contig00049.269,evm.model.Contig00033.218,evm.model.Contig00064.5,evm.model.Contig00033.219,evm.model.Contig00003.121,
35641	biological_process	locomotory exploration behavior	evm.model.Contig00014.198,evm.model.Contig00033.27,evm.model.Contig00019.194,evm.model.Contig00007.16,evm.model.Contig00031.87,evm.model.Contig00074.37,evm.model.Contig00017.156,evm.model.Contig00015.547,evm.model.Contig00014.400,evm.model.Contig00021.100,evm.model.Contig00021.117,evm.model.Contig00011.176,evm.model.Contig00030.36,evm.model.Contig00009.16,evm.model.Contig00041.36,evm.model.Contig…
70076	biological_process	histone lysine demethylation	evm.model.Contig00121.6,evm.model.Contig00080.18,evm.model.Contig00011.436,evm.model.Contig00121.5,evm.model.Contig00040.94,evm.model.Contig00002.192,evm.model.Contig00055.5,evm.model.Contig00007.83,evm.model.Contig00035.90,evm.model.Contig00001.435,evm.model.Contig00028.109,evm.model.Contig00028.296,evm.model.Contig00072.22,evm.model.Contig00001.110,evm.model.Contig00022.28,evm.model.Contig00069…
70077	biological_process	histone arginine demethylation	evm.model.Contig00049.42,
35640	biological_process	exploration behavior	evm.model.Contig00006.24,evm.model.Contig00014.198,evm.model.Contig00033.27,evm.model.Contig00013.264,evm.model.Contig00017.156,evm.model.Contig00020.273,evm.model.Contig00015.547,evm.model.Contig00025.460,evm.model.Contig00071.11,evm.model.Contig00014.400,evm.model.Contig00021.100,evm.model.Contig00011.176,evm.model.Contig00030.36,evm.model.Contig00029.89,evm.model.Contig00047.103,evm.model.Cont…
70078	biological_process	histone H3-R2 demethylation	evm.model.Contig00049.42,
70079	biological_process	histone H4-R3 demethylation	evm.model.Contig00049.42,
35642	molecular_function	histone methyltransferase activity (H3-R17 specific)	evm.model.Contig00011.81,evm.model.Contig00056.6,
35637	biological_process	multicellular organismal signaling	evm.model.Contig00028.291,evm.model.Contig00029.258,evm.model.Contig00015.502,evm.model.Contig00028.295,evm.model.Contig00020.324,evm.model.Contig00029.259,evm.model.Contig00071.18,evm.model.Contig00024.15,evm.model.Contig00038.84,evm.model.Contig00045.73,evm.model.Contig00039.17,evm.model.Contig00031.20,evm.model.Contig00024.16,evm.model.Contig00046.74,evm.model.Contig00006.290,evm.model.Contig0…
70064	molecular_function	proline-rich region binding	evm.model.Contig00007.385,evm.model.Contig00029.103,evm.model.Contig00006.463,evm.model.Contig00018.230,evm.model.Contig00008.94,evm.model.Contig00007.316,evm.model.Contig00015.41,evm.model.Contig00007.243,evm.model.Contig00008.376,evm.model.Contig00007.164,evm.model.Contig00040.77,evm.model.Contig00042.47,evm.model.Contig00042.157,evm.model.Contig00013.36,evm.model.Contig00033.200,evm.model.Cont…
35639	molecular_function	purine ribonucleoside triphosphate binding	evm.model.Contig00005.243,evm.model.Contig00005.244,evm.model.Contig00005.245,evm.model.Contig00006.427,evm.model.Contig00006.423,evm.model.Contig00015.506,evm.model.Contig00006.424,evm.model.Contig00015.507,evm.model.Contig00004.267,evm.model.Contig00004.268,evm.model.Contig00003.295,evm.model.Contig00003.294,evm.model.Contig00058.91,evm.model.Contig00005.232,evm.model.Contig00080.4,evm.model.Co…
35638	biological_process	signal maturation	evm.model.Contig00014.111,evm.model.Contig00039.79,evm.model.Contig00005.173,evm.model.Contig00014.512,evm.model.Contig00005.78,evm.model.Contig00069.13,evm.model.Contig00005.175,evm.model.Contig00014.77,evm.model.Contig00011.4,
35633	biological_process	maintenance of permeability of blood-brain barrier	evm.model.Contig00040.38,evm.model.Contig00022.626,evm.model.Contig00022.253,evm.model.Contig00035.211,evm.model.Contig00008.290,evm.model.Contig00005.98,evm.model.Contig00036.92,evm.model.Contig00006.242,evm.model.Contig00058.123,evm.model.Contig00011.265,
35632	cellular_component	mitochondrial prohibitin complex	evm.model.Contig00008.395,
70069	cellular_component	cytochrome complex	evm.model.Contig00005.265,evm.model.Contig00064.14,evm.model.Contig00005.266,evm.model.Contig00030.189,evm.model.Contig00004.379,evm.model.Contig00402.3,evm.model.Contig00001.85,evm.model.Contig00150.3,evm.model.Contig00015.86,evm.model.Contig00001.252,evm.model.Contig00075.6,evm.model.Contig00004.1,evm.model.Contig00126.9,evm.model.Contig00126.10,evm.model.Contig00002.187,evm.model.Contig00003.2…
35635	biological_process	entry of bacterium into host cell	evm.model.Contig00036.8,evm.model.Contig00004.497,evm.model.Contig00018.178,evm.model.Contig00018.179,evm.model.Contig00022.60,evm.model.Contig00043.83,evm.model.Contig00004.157,evm.model.Contig00022.307,evm.model.Contig00011.216,evm.model.Contig00014.429,evm.model.Contig00139.6,evm.model.Contig00022.63,evm.model.Contig00041.41,evm.model.Contig00069.2,evm.model.Contig00009.127,evm.model.Contig000…
70070	biological_process	proton-transporting V-type ATPase complex assembly	evm.model.Contig00065.189,evm.model.Contig00045.57,evm.model.Contig00036.80,evm.model.Contig00014.388,evm.model.Contig00023.216,evm.model.Contig00010.186,
35634	biological_process	response to stilbenoid	evm.model.Contig00023.181,evm.model.Contig00007.144,evm.model.Contig00017.125,evm.model.Contig00007.583,evm.model.Contig00039.83,evm.model.Contig00039.82,evm.model.Contig00007.270,evm.model.Contig00008.421,
70071	biological_process	proton-transporting two-sector ATPase complex assembly	evm.model.Contig00019.203,evm.model.Contig00065.189,evm.model.Contig00006.275,evm.model.Contig00020.255,evm.model.Contig00036.80,evm.model.Contig00014.388,evm.model.Contig00023.216,evm.model.Contig00005.285,evm.model.Contig00008.170,evm.model.Contig00040.79,evm.model.Contig00021.96,evm.model.Contig00064.9,evm.model.Contig00045.57,evm.model.Contig00014.88,evm.model.Contig00010.186,
35598	molecular_function	N6-threonylcarbomyladenosine methylthiotransferase activity	evm.model.Contig00017.201,
70026	molecular_function	nitric oxide binding	evm.model.Contig00013.34,evm.model.Contig00006.221,evm.model.Contig00013.33,evm.model.Contig00011.433,
70025	molecular_function	carbon monoxide binding	evm.model.Contig00013.34,evm.model.Contig00006.221,evm.model.Contig00013.33,evm.model.Contig00002.593,evm.model.Contig00002.118,
35596	molecular_function	methylthiotransferase activity	evm.model.Contig00017.201,evm.model.Contig00103.3,evm.model.Contig00155.6,evm.model.Contig00046.58,
35597	molecular_function	N6-isopentenyladenosine methylthiotransferase activity	evm.model.Contig00046.58,
35594	molecular_function	ganglioside binding	evm.model.Contig00021.173,evm.model.Contig00008.353,evm.model.Contig00020.38,evm.model.Contig00021.178,evm.model.Contig00021.177,
35592	biological_process	establishment of protein localization to extracellular region	evm.model.Contig00009.47,
35593	biological_process	positive regulation of Wnt signaling pathway by establishment of Wnt protein localization to extracellular region	evm.model.Contig00009.47,
35590	biological_process	purinergic nucleotide receptor signaling pathway	evm.model.Contig00007.292,
35591	molecular_function	signaling adaptor activity	evm.model.Contig00013.76,evm.model.Contig00069.12,evm.model.Contig00055.32,evm.model.Contig00028.294,evm.model.Contig00017.115,evm.model.Contig00020.112,evm.model.Contig00034.72,evm.model.Contig00029.106,evm.model.Contig00007.269,evm.model.Contig00002.493,evm.model.Contig00003.404,evm.model.Contig00028.205,evm.model.Contig00019.46,evm.model.Contig00022.324,evm.model.Contig00034.189,evm.model.Cont…
35588	biological_process	G protein-coupled purinergic receptor signaling pathway	evm.model.Contig00011.234,evm.model.Contig00015.109,evm.model.Contig00017.190,evm.model.Contig00001.459,evm.model.Contig00057.19,evm.model.Contig00014.544,evm.model.Contig00003.107,evm.model.Contig00013.12,evm.model.Contig00013.133,evm.model.Contig00068.31,evm.model.Contig00022.59,
70016	molecular_function	armadillo repeat domain binding	evm.model.Contig00069.12,evm.model.Contig00020.252,evm.model.Contig00072.4,evm.model.Contig00023.19,evm.model.Contig00040.45,evm.model.Contig00011.258,evm.model.Contig00022.21,evm.model.Contig00011.375,evm.model.Contig00016.124,evm.model.Contig00061.53,evm.model.Contig00022.89,evm.model.Contig00061.1,evm.model.Contig00045.99,
35586	molecular_function	purinergic receptor activity	evm.model.Contig00020.60,evm.model.Contig00068.16,evm.model.Contig00017.225,evm.model.Contig00013.133,evm.model.Contig00068.31,
35587	biological_process	purinergic receptor signaling pathway	evm.model.Contig00011.234,evm.model.Contig00015.109,evm.model.Contig00017.190,evm.model.Contig00001.459,evm.model.Contig00057.19,evm.model.Contig00014.544,evm.model.Contig00003.107,evm.model.Contig00013.12,evm.model.Contig00013.133,evm.model.Contig00007.292,evm.model.Contig00068.31,evm.model.Contig00022.59,
35584	biological_process	calcium-mediated signaling using intracellular calcium source	evm.model.Contig00056.17,evm.model.Contig00040.96,evm.model.Contig00015.443,evm.model.Contig00008.913,evm.model.Contig00060.64,evm.model.Contig00008.912,evm.model.Contig00001.746,evm.model.Contig00020.138,evm.model.Contig00008.908,evm.model.Contig00008.909,evm.model.Contig00041.68,evm.model.Contig00021.80,evm.model.Contig00031.156,evm.model.Contig00002.288,evm.model.Contig00006.91,evm.model.Conti…
35585	biological_process	calcium-mediated signaling using extracellular calcium source	evm.model.Contig00035.132,evm.model.Contig00035.133,
35615	molecular_function	clathrin adaptor activity	evm.model.Contig00043.68,evm.model.Contig00043.69,evm.model.Contig00035.121,evm.model.Contig00006.355,evm.model.Contig00063.181,evm.model.Contig00014.43,evm.model.Contig00017.173,evm.model.Contig00014.42,evm.model.Contig00011.245,evm.model.Contig00043.70,evm.model.Contig00002.174,evm.model.Contig00007.623,evm.model.Contig00007.622,evm.model.Contig00007.625,evm.model.Contig00007.624,
35614	molecular_function	snRNA stem-loop binding	evm.model.Contig00050.92,evm.model.Contig00002.528,evm.model.Contig00014.306,evm.model.Contig00080.3,evm.model.Contig00004.450,evm.model.Contig00014.345,
70040	molecular_function	rRNA (adenine-C2-)-methyltransferase activity	evm.model.Contig00344.1,
35613	molecular_function	RNA stem-loop binding	evm.model.Contig00002.700,evm.model.Contig00015.425,evm.model.Contig00023.114,evm.model.Contig00015.424,evm.model.Contig00001.181,evm.model.Contig00044.15,evm.model.Contig00047.70,evm.model.Contig00001.410,evm.model.Contig00036.78,evm.model.Contig00002.167,evm.model.Contig00006.194,evm.model.Contig00035.50,evm.model.Contig00022.582,evm.model.Contig00080.3,evm.model.Contig00003.322,evm.model.Conti…
35612	molecular_function	AP-2 adaptor complex binding	evm.model.Contig00035.121,evm.model.Contig00005.46,evm.model.Contig00019.194,evm.model.Contig00015.547,evm.model.Contig00013.289,evm.model.Contig00029.53,evm.model.Contig00014.43,evm.model.Contig00014.42,evm.model.Contig00142.1,evm.model.Contig00142.2,evm.model.Contig00067.58,evm.model.Contig00029.52,evm.model.Contig00045.100,evm.model.Contig00041.36,evm.model.Contig00067.59,
35611	biological_process	protein branching point deglutamylation	evm.model.Contig00022.181,
35610	biological_process	protein side chain deglutamylation	evm.model.Contig00023.231,evm.model.Contig00023.55,evm.model.Contig00023.56,evm.model.Contig00026.119,evm.model.Contig00022.181,
70044	cellular_component	synaptobrevin 2-SNAP-25-syntaxin-1a complex	evm.model.Contig00022.251,evm.model.Contig00015.559,evm.model.Contig00001.661,evm.model.Contig00003.35,evm.model.Contig00030.49,evm.model.Contig00008.56,
35609	biological_process	C-terminal protein deglutamylation	evm.model.Contig00023.55,evm.model.Contig00023.56,evm.model.Contig00026.119,evm.model.Contig00036.134,evm.model.Contig00002.502,evm.model.Contig00055.92,
35608	biological_process	protein deglutamylation	evm.model.Contig00023.231,evm.model.Contig00023.55,evm.model.Contig00023.56,evm.model.Contig00049.263,evm.model.Contig00026.119,evm.model.Contig00022.181,evm.model.Contig00036.134,evm.model.Contig00002.502,evm.model.Contig00055.92,
35607	biological_process	fibroblast growth factor receptor signaling pathway involved in orbitofrontal cortex development	evm.model.Contig00004.204,evm.model.Contig00001.83,evm.model.Contig00002.204,
70034	molecular_function	telomerase RNA binding	evm.model.Contig00017.132,evm.model.Contig00004.509,evm.model.Contig00009.230,evm.model.Contig00019.337,evm.model.Contig00032.76,evm.model.Contig00007.132,evm.model.Contig00030.240,evm.model.Contig00007.130,evm.model.Contig00007.131,evm.model.Contig00007.260,evm.model.Contig00002.578,evm.model.Contig00010.175,evm.model.Contig00025.420,evm.model.Contig00004.82,evm.model.Contig00060.13,evm.model.Co…
35606	biological_process	peptidyl-cysteine S-trans-nitrosylation	evm.model.Contig00020.127,evm.model.Contig00027.169,
70032	cellular_component	synaptobrevin 2-SNAP-25-syntaxin-1a-complexin I complex	evm.model.Contig00022.251,evm.model.Contig00015.559,evm.model.Contig00001.661,
35605	molecular_function	peptidyl-cysteine S-nitrosylase activity	evm.model.Contig00020.127,evm.model.Contig00027.169,
70033	cellular_component	synaptobrevin 2-SNAP-25-syntaxin-1a-complexin II complex	evm.model.Contig00022.251,evm.model.Contig00015.559,evm.model.Contig00001.661,
70038	molecular_function	rRNA (pseudouridine-N3-)-methyltransferase activity	evm.model.Contig00262.1,
70039	molecular_function	rRNA (guanosine-2'-O-)-methyltransferase activity	evm.model.Contig00101.2,evm.model.Contig00025.475,evm.model.Contig00019.353,
35601	biological_process	protein deacylation	evm.model.Contig00008.91,evm.model.Contig00022.12,evm.model.Contig00020.73,evm.model.Contig00018.96,evm.model.Contig00008.168,evm.model.Contig00033.88,evm.model.Contig00030.16,evm.model.Contig00011.135,evm.model.Contig00036.259,evm.model.Contig00014.208,evm.model.Contig00006.414,evm.model.Contig00017.105,evm.model.Contig00032.65,evm.model.Contig00014.538,evm.model.Contig00056.22,evm.model.Contig0…
35600	biological_process	tRNA methylthiolation	evm.model.Contig00017.201,
70037	molecular_function	rRNA (pseudouridine) methyltransferase activity	evm.model.Contig00262.1,evm.model.Contig00058.16,
747	biological_process	conjugation with cellular fusion	evm.model.Contig00002.428,evm.model.Contig00046.114,evm.model.Contig00028.223,evm.model.Contig00014.247,evm.model.Contig00025.237,evm.model.Contig00052.34,evm.model.Contig00015.41,evm.model.Contig00061.117,evm.model.Contig00008.294,evm.model.Contig00047.100,evm.model.Contig00001.567,evm.model.Contig00002.19,evm.model.Contig00021.172,evm.model.Contig00031.91,evm.model.Contig00048.149,evm.model.Con…
70125	biological_process	mitochondrial translational elongation	evm.model.Contig00002.312,evm.model.Contig00003.459,evm.model.Contig00023.161,evm.model.Contig00024.150,evm.model.Contig00006.27,evm.model.Contig00034.149,evm.model.Contig00374.3,evm.model.Contig00015.470,evm.model.Contig00026.75,evm.model.Contig00049.192,evm.model.Contig00028.149,evm.model.Contig00002.656,evm.model.Contig00008.541,evm.model.Contig00022.106,evm.model.Contig00022.105,evm.model.Con…
70124	biological_process	mitochondrial translational initiation	evm.model.Contig00001.163,evm.model.Contig00003.388,
746	biological_process	conjugation	evm.model.Contig00046.114,evm.model.Contig00002.428,evm.model.Contig00028.223,evm.model.Contig00014.247,evm.model.Contig00025.237,evm.model.Contig00052.34,evm.model.Contig00015.41,evm.model.Contig00061.117,evm.model.Contig00008.294,evm.model.Contig00323.4,evm.model.Contig00047.100,evm.model.Contig00001.567,evm.model.Contig00002.19,evm.model.Contig00021.172,evm.model.Contig00031.91,evm.model.Conti…
70127	biological_process	tRNA aminoacylation for mitochondrial protein translation	evm.model.Contig00036.357,evm.model.Contig00022.315,evm.model.Contig00075.3,evm.model.Contig00001.205,evm.model.Contig00002.594,evm.model.Contig00007.153,evm.model.Contig00061.107,
35690	biological_process	cellular response to drug	evm.model.Contig00014.525,evm.model.Contig00042.73,evm.model.Contig00024.151,evm.model.Contig00042.72,evm.model.Contig00004.120,evm.model.Contig00085.9,evm.model.Contig00042.78,evm.model.Contig00004.464,evm.model.Contig00031.210,evm.model.Contig00044.136,evm.model.Contig00038.86,evm.model.Contig00042.86,evm.model.Contig00049.121,evm.model.Contig00005.237,evm.model.Contig00080.4,evm.model.Contig00…
35691	biological_process	macrophage migration inhibitory factor signaling pathway	evm.model.Contig00015.451,
70126	biological_process	mitochondrial translational termination	evm.model.Contig00002.312,evm.model.Contig00003.459,evm.model.Contig00023.161,evm.model.Contig00024.150,evm.model.Contig00006.27,evm.model.Contig00034.149,evm.model.Contig00015.470,evm.model.Contig00026.75,evm.model.Contig00049.192,evm.model.Contig00028.149,evm.model.Contig00002.656,evm.model.Contig00008.541,evm.model.Contig00022.106,evm.model.Contig00022.105,evm.model.Contig00002.503,evm.model.C…
70121	biological_process	Kupffer's vesicle development	evm.model.Contig00012.110,evm.model.Contig00024.9,evm.model.Contig00002.702,evm.model.Contig00001.432,evm.model.Contig00077.24,evm.model.Contig00049.26,evm.model.Contig00025.142,evm.model.Contig00048.120,evm.model.Contig00057.46,evm.model.Contig00019.69,evm.model.Contig00057.47,evm.model.Contig00059.19,evm.model.Contig00015.32,evm.model.Contig00001.479,evm.model.Contig00028.201,evm.model.Contig00…
749	biological_process	response to pheromone triggering conjugation with cellular fusion	evm.model.Contig00052.34,evm.model.Contig00008.294,
35694	biological_process	mitochondrial protein catabolic process	evm.model.Contig00014.598,evm.model.Contig00041.149,evm.model.Contig00046.35,evm.model.Contig00008.456,evm.model.Contig00013.273,
70122	molecular_function	isopeptidase activity	evm.model.Contig00023.118,evm.model.Contig00018.328,evm.model.Contig00002.178,evm.model.Contig00018.327,evm.model.Contig00008.29,evm.model.Contig00037.24,evm.model.Contig00035.196,evm.model.Contig00035.194,
35695	biological_process	mitophagy by induced vacuole formation	evm.model.Contig00014.598,evm.model.Contig00041.149,evm.model.Contig00013.273,
738	biological_process	DNA catabolic process, exonucleolytic	evm.model.Contig00055.80,evm.model.Contig00010.237,evm.model.Contig00014.204,evm.model.Contig00055.26,evm.model.Contig00034.78,
35682	biological_process	toll-like receptor 21 signaling pathway	evm.model.Contig00035.177,evm.model.Contig00035.176,
737	biological_process	DNA catabolic process, endonucleolytic	evm.model.Contig00035.168,evm.model.Contig00029.104,evm.model.Contig00042.137,evm.model.Contig00002.192,evm.model.Contig00010.49,evm.model.Contig00023.60,evm.model.Contig00074.22,evm.model.Contig00041.128,evm.model.Contig00017.174,evm.model.Contig00033.123,evm.model.Contig00015.6,evm.model.Contig00010.237,evm.model.Contig00035.4,evm.model.Contig00035.167,evm.model.Contig00002.504,evm.model.Contig…
736	biological_process	double-strand break repair via single-strand annealing, removal of nonhomologous ends	evm.model.Contig00014.521,
35684	biological_process	helper T cell extravasation	evm.model.Contig00029.319,
742	biological_process	karyogamy involved in conjugation with cellular fusion	evm.model.Contig00046.114,evm.model.Contig00002.112,evm.model.Contig00008.573,
35685	biological_process	helper T cell diapedesis	evm.model.Contig00029.319,
741	biological_process	karyogamy	evm.model.Contig00009.9,evm.model.Contig00046.114,evm.model.Contig00009.39,evm.model.Contig00002.112,evm.model.Contig00010.175,evm.model.Contig00010.240,evm.model.Contig00047.35,evm.model.Contig00217.8,evm.model.Contig00016.106,evm.model.Contig00008.573,
35686	cellular_component	sperm fibrous sheath	evm.model.Contig00037.66,evm.model.Contig00030.164,evm.model.Contig00020.288,evm.model.Contig00008.851,evm.model.Contig00011.72,evm.model.Contig00011.433,evm.model.Contig00021.3,
740	biological_process	nuclear membrane fusion	evm.model.Contig00020.127,evm.model.Contig00027.169,evm.model.Contig00047.35,
70140	molecular_function	SUMO-specific isopeptidase activity	evm.model.Contig00002.178,evm.model.Contig00008.29,
70141	biological_process	response to UV-A	evm.model.Contig00018.302,evm.model.Contig00018.271,evm.model.Contig00018.313,evm.model.Contig00023.156,evm.model.Contig00028.220,evm.model.Contig00018.305,evm.model.Contig00051.92,evm.model.Contig00018.317,evm.model.Contig00004.164,evm.model.Contig00032.99,evm.model.Contig00033.200,evm.model.Contig00049.83,evm.model.Contig00011.62,evm.model.Contig00049.89,
70142	biological_process	synaptic vesicle budding	evm.model.Contig00056.27,evm.model.Contig00062.17,evm.model.Contig00065.11,evm.model.Contig00016.102,evm.model.Contig00029.191,evm.model.Contig00049.269,evm.model.Contig00036.304,evm.model.Contig00124.7,evm.model.Contig00002.556,evm.model.Contig00002.557,evm.model.Contig00008.142,evm.model.Contig00035.186,evm.model.Contig00018.103,evm.model.Contig00049.270,evm.model.Contig00011.432,evm.model.Cont…
70143	biological_process	mitochondrial alanyl-tRNA aminoacylation	evm.model.Contig00001.205,
35709	biological_process	memory T cell activation	evm.model.Contig00058.50,
70137	molecular_function	ubiquitin-like protein-specific endopeptidase activity	evm.model.Contig00002.178,evm.model.Contig00111.2,evm.model.Contig00008.29,evm.model.Contig00008.136,
767	biological_process	cell morphogenesis involved in conjugation	evm.model.Contig00031.91,evm.model.Contig00011.260,evm.model.Contig00002.428,evm.model.Contig00047.100,evm.model.Contig00001.567,
35711	biological_process	T-helper 1 cell activation	evm.model.Contig00015.199,evm.model.Contig00020.280,
70138	molecular_function	ubiquitin-like protein-specific isopeptidase activity	evm.model.Contig00002.178,evm.model.Contig00008.29,
70139	molecular_function	SUMO-specific endopeptidase activity	evm.model.Contig00002.178,evm.model.Contig00111.2,evm.model.Contig00008.29,evm.model.Contig00008.136,
35710	biological_process	CD4-positive, alpha-beta T cell activation	evm.model.Contig00011.194,evm.model.Contig00034.125,evm.model.Contig00003.251,evm.model.Contig00012.81,evm.model.Contig00055.57,evm.model.Contig00007.84,evm.model.Contig00061.78,evm.model.Contig00030.34,evm.model.Contig00022.390,evm.model.Contig00010.179,evm.model.Contig00022.520,evm.model.Contig00030.56,evm.model.Contig00057.64,evm.model.Contig00026.170,evm.model.Contig00013.174,evm.model.Contig…
754	biological_process	adaptation of signaling pathway by response to pheromone involved in conjugation with cellular fusion	evm.model.Contig00008.294,
35697	biological_process	CD8-positive, alpha-beta T cell extravasation	evm.model.Contig00001.583,
755	biological_process	cytogamy	evm.model.Contig00048.149,evm.model.Contig00015.41,evm.model.Contig00018.101,
35698	biological_process	CD8-positive, alpha-beta cytotoxic T cell extravasation	evm.model.Contig00001.583,
753	biological_process	cell morphogenesis involved in conjugation with cellular fusion	evm.model.Contig00031.91,evm.model.Contig00011.260,evm.model.Contig00002.428,evm.model.Contig00047.100,evm.model.Contig00001.567,
35701	biological_process	hematopoietic stem cell migration	evm.model.Contig00019.330,evm.model.Contig00006.25,evm.model.Contig00018.13,evm.model.Contig00006.255,evm.model.Contig00020.280,evm.model.Contig00007.679,evm.model.Contig00034.217,evm.model.Contig00028.118,evm.model.Contig00065.68,evm.model.Contig00051.35,evm.model.Contig00006.327,evm.model.Contig00051.37,evm.model.Contig00032.94,evm.model.Contig00031.17,evm.model.Contig00057.64,evm.model.Contig0…
70129	biological_process	regulation of mitochondrial translation	evm.model.Contig00007.203,evm.model.Contig00037.130,evm.model.Contig00059.40,evm.model.Contig00008.90,evm.model.Contig00014.150,evm.model.Contig00061.99,evm.model.Contig00009.144,evm.model.Contig00009.145,evm.model.Contig00012.53,evm.model.Contig00041.123,evm.model.Contig00046.58,evm.model.Contig00042.161,evm.model.Contig00025.447,evm.model.Contig00034.138,evm.model.Contig00022.617,evm.model.Cont…
70130	biological_process	negative regulation of mitochondrial translation	evm.model.Contig00014.150,
70131	biological_process	positive regulation of mitochondrial translation	evm.model.Contig00007.203,evm.model.Contig00034.138,evm.model.Contig00022.617,evm.model.Contig00061.100,evm.model.Contig00008.800,evm.model.Contig00002.612,evm.model.Contig00059.40,evm.model.Contig00008.90,evm.model.Contig00061.99,evm.model.Contig00017.207,evm.model.Contig00009.144,evm.model.Contig00009.145,evm.model.Contig00015.204,evm.model.Contig00041.123,evm.model.Contig00021.131,evm.model.Co…
35658	cellular_component	Mon1-Ccz1 complex	evm.model.Contig00036.122,evm.model.Contig00007.532,evm.model.Contig00028.235,evm.model.Contig00063.161,evm.model.Contig00028.197,evm.model.Contig00039.26,evm.model.Contig00011.213,evm.model.Contig00008.758,evm.model.Contig00005.226,evm.model.Contig00061.12,evm.model.Contig00008.422,
70095	molecular_function	fructose-6-phosphate binding	evm.model.Contig00026.50,evm.model.Contig00026.51,evm.model.Contig00033.103,evm.model.Contig00233.7,
70094	biological_process	positive regulation of glucagon secretion	evm.model.Contig00020.47,evm.model.Contig00022.424,
712	biological_process	resolution of meiotic recombination intermediates	evm.model.Contig00001.138,evm.model.Contig00045.111,evm.model.Contig00036.309,evm.model.Contig00022.559,evm.model.Contig00014.521,evm.model.Contig00010.240,evm.model.Contig00014.520,evm.model.Contig00005.4,evm.model.Contig00022.337,evm.model.Contig00014.541,evm.model.Contig00018.185,evm.model.Contig00005.3,evm.model.Contig00002.299,evm.model.Contig00033.144,evm.model.Contig00028.178,evm.model.Con…
70093	biological_process	negative regulation of glucagon secretion	evm.model.Contig00033.84,evm.model.Contig00022.661,evm.model.Contig00002.501,evm.model.Contig00007.640,
715	biological_process	nucleotide-excision repair, DNA damage recognition	evm.model.Contig00009.77,evm.model.Contig00006.462,evm.model.Contig00006.407,evm.model.Contig00006.408,evm.model.Contig00004.460,evm.model.Contig00001.234,evm.model.Contig00017.277,evm.model.Contig00044.76,evm.model.Contig00030.238,evm.model.Contig00090.10,evm.model.Contig00022.560,evm.model.Contig00048.104,evm.model.Contig00011.78,evm.model.Contig00027.148,evm.model.Contig00008.584,evm.model.Con…
70092	biological_process	regulation of glucagon secretion	evm.model.Contig00002.71,evm.model.Contig00020.47,evm.model.Contig00001.97,evm.model.Contig00001.96,evm.model.Contig00016.143,evm.model.Contig00002.478,evm.model.Contig00033.84,evm.model.Contig00022.661,evm.model.Contig00019.423,evm.model.Contig00049.175,evm.model.Contig00002.501,evm.model.Contig00007.640,evm.model.Contig00022.424,
35657	cellular_component	eRF1 methyltransferase complex	evm.model.Contig00049.193,
717	biological_process	nucleotide-excision repair, DNA duplex unwinding	evm.model.Contig00026.10,evm.model.Contig00022.398,evm.model.Contig00002.22,evm.model.Contig00024.36,evm.model.Contig00002.23,
70091	biological_process	glucagon secretion	evm.model.Contig00002.71,evm.model.Contig00020.47,evm.model.Contig00001.97,evm.model.Contig00001.96,evm.model.Contig00016.143,evm.model.Contig00002.478,evm.model.Contig00033.84,evm.model.Contig00022.661,evm.model.Contig00019.423,evm.model.Contig00049.175,evm.model.Contig00002.501,evm.model.Contig00007.640,evm.model.Contig00022.424,
716	biological_process	transcription-coupled nucleotide-excision repair, DNA damage recognition	evm.model.Contig00110.3,evm.model.Contig00110.2,evm.model.Contig00461.3,evm.model.Contig00090.10,evm.model.Contig00461.2,evm.model.Contig00461.1,
35663	molecular_function	Toll-like receptor 2 binding	evm.model.Contig00035.177,evm.model.Contig00035.53,
70089	molecular_function	chloride-activated potassium channel activity	evm.model.Contig00061.45,
35660	biological_process	MyD88-dependent toll-like receptor 4 signaling pathway	evm.model.Contig00036.194,
718	biological_process	nucleotide-excision repair, DNA damage removal	evm.model.Contig00029.297,
70087	molecular_function	chromo shadow domain binding	evm.model.Contig00031.210,evm.model.Contig00040.68,evm.model.Contig00068.15,evm.model.Contig00024.113,evm.model.Contig00064.76,evm.model.Contig00054.41,evm.model.Contig00034.220,
35650	molecular_function	AP-1 adaptor complex binding	evm.model.Contig00035.121,evm.model.Contig00067.58,evm.model.Contig00002.92,evm.model.Contig00007.515,evm.model.Contig00067.59,evm.model.Contig00003.121,
35651	molecular_function	AP-3 adaptor complex binding	evm.model.Contig00025.449,evm.model.Contig00003.121,
70086	biological_process	ubiquitin-dependent endocytosis	evm.model.Contig00030.250,evm.model.Contig00014.371,evm.model.Contig00029.216,evm.model.Contig00002.80,evm.model.Contig00002.362,evm.model.Contig00067.77,evm.model.Contig00002.78,evm.model.Contig00011.364,evm.model.Contig00005.205,
70085	biological_process	glycosylation	evm.model.Contig00023.161,evm.model.Contig00041.94,evm.model.Contig00041.95,evm.model.Contig00017.113,evm.model.Contig00002.410,evm.model.Contig00041.96,evm.model.Contig00041.97,evm.model.Contig00034.23,evm.model.Contig00009.330,evm.model.Contig00071.10,evm.model.Contig00015.84,evm.model.Contig00049.258,evm.model.Contig00003.402,evm.model.Contig00036.141,evm.model.Contig00064.89,evm.model.Contig0…
707	biological_process	meiotic DNA recombinase assembly	evm.model.Contig00049.169,
706	biological_process	meiotic DNA double-strand break processing	evm.model.Contig00033.144,evm.model.Contig00033.123,evm.model.Contig00017.79,evm.model.Contig00022.337,evm.model.Contig00042.163,evm.model.Contig00041.11,evm.model.Contig00002.261,
70084	biological_process	protein initiator methionine removal	evm.model.Contig00008.578,evm.model.Contig00223.7,evm.model.Contig00011.126,evm.model.Contig00029.138,evm.model.Contig00001.421,evm.model.Contig00089.1,evm.model.Contig00007.212,evm.model.Contig00001.267,evm.model.Contig00037.5,evm.model.Contig00014.579,evm.model.Contig00011.75,evm.model.Contig00029.137,evm.model.Contig00016.132,
709	biological_process	meiotic joint molecule formation	evm.model.Contig00050.46,
70083	cellular_component	clathrin-sculpted monoamine transport vesicle membrane	evm.model.Contig00025.148,evm.model.Contig00034.35,evm.model.Contig00008.153,evm.model.Contig00063.43,evm.model.Contig00063.44,evm.model.Contig00037.138,evm.model.Contig00030.245,
35655	biological_process	interleukin-18-mediated signaling pathway	evm.model.Contig00050.65,evm.model.Contig00008.498,evm.model.Contig00007.283,
711	biological_process	meiotic DNA repair synthesis	evm.model.Contig00042.26,
70081	cellular_component	clathrin-sculpted monoamine transport vesicle	evm.model.Contig00025.148,evm.model.Contig00034.35,evm.model.Contig00008.153,evm.model.Contig00063.43,evm.model.Contig00063.44,evm.model.Contig00037.138,evm.model.Contig00030.245,
710	biological_process	meiotic mismatch repair	evm.model.Contig00004.512,evm.model.Contig00002.522,evm.model.Contig00048.104,evm.model.Contig00002.523,evm.model.Contig00048.197,
35675	biological_process	neuromast hair cell development	evm.model.Contig00023.130,evm.model.Contig00027.160,evm.model.Contig00032.38,evm.model.Contig00071.21,evm.model.Contig00031.85,evm.model.Contig00019.102,evm.model.Contig00002.605,evm.model.Contig00018.238,evm.model.Contig00007.99,evm.model.Contig00048.189,evm.model.Contig00006.328,evm.model.Contig00046.25,evm.model.Contig00019.230,evm.model.Contig00008.324,evm.model.Contig00018.274,evm.model.Cont…
729	biological_process	DNA double-strand break processing	evm.model.Contig00022.48,evm.model.Contig00002.211,evm.model.Contig00002.259,evm.model.Contig00001.676,evm.model.Contig00010.125,evm.model.Contig00017.79,evm.model.Contig00022.337,evm.model.Contig00033.144,evm.model.Contig00017.174,evm.model.Contig00029.315,evm.model.Contig00033.123,evm.model.Contig00021.131,evm.model.Contig00019.414,evm.model.Contig00005.176,evm.model.Contig00042.163,evm.model.C…
35673	molecular_function	oligopeptide transmembrane transporter activity	evm.model.Contig00008.442,evm.model.Contig00065.176,evm.model.Contig00216.11,evm.model.Contig00042.167,evm.model.Contig00035.59,evm.model.Contig00006.208,evm.model.Contig00008.459,evm.model.Contig00022.115,evm.model.Contig00027.155,evm.model.Contig00002.395,evm.model.Contig00027.136,evm.model.Contig00024.101,
730	biological_process	DNA recombinase assembly	evm.model.Contig00050.46,evm.model.Contig00014.226,evm.model.Contig00065.165,evm.model.Contig00001.168,evm.model.Contig00065.166,evm.model.Contig00019.414,evm.model.Contig00049.169,evm.model.Contig00006.100,evm.model.Contig00026.159,
731	biological_process	DNA synthesis involved in DNA repair	evm.model.Contig00022.628,evm.model.Contig00014.409,evm.model.Contig00013.99,evm.model.Contig00045.39,evm.model.Contig00008.669,evm.model.Contig00006.407,evm.model.Contig00006.408,evm.model.Contig00022.337,evm.model.Contig00013.100,evm.model.Contig00059.69,evm.model.Contig00052.43,evm.model.Contig00013.101,evm.model.Contig00020.321,evm.model.Contig00023.60,evm.model.Contig00042.26,evm.model.Conti…
35672	biological_process	oligopeptide transmembrane transport	evm.model.Contig00002.405,evm.model.Contig00014.504,evm.model.Contig00002.406,evm.model.Contig00014.503,evm.model.Contig00014.501,evm.model.Contig00060.55,evm.model.Contig00044.32,evm.model.Contig00024.101,evm.model.Contig00008.149,evm.model.Contig00019.40,evm.model.Contig00035.59,evm.model.Contig00006.208,evm.model.Contig00003.373,evm.model.Contig00007.587,evm.model.Contig00003.371,evm.model.Con…
732	biological_process	strand displacement	evm.model.Contig00022.337,evm.model.Contig00007.226,evm.model.Contig00042.163,
70106	biological_process	interleukin-27-mediated signaling pathway	evm.model.Contig00008.247,evm.model.Contig00014.485,
35678	biological_process	neuromast hair cell morphogenesis	evm.model.Contig00023.130,evm.model.Contig00027.160,evm.model.Contig00005.128,
733	biological_process	DNA strand renaturation	evm.model.Contig00007.563,evm.model.Contig00049.155,evm.model.Contig00032.114,
70104	biological_process	negative regulation of interleukin-6-mediated signaling pathway	evm.model.Contig00027.50,evm.model.Contig00032.82,
35677	biological_process	posterior lateral line neuromast hair cell development	evm.model.Contig00006.328,evm.model.Contig00046.25,evm.model.Contig00032.38,evm.model.Contig00071.21,evm.model.Contig00031.85,evm.model.Contig00018.238,evm.model.Contig00048.189,evm.model.Contig00018.274,
734	biological_process	gene conversion at mating-type locus, DNA repair synthesis	evm.model.Contig00023.60,
70105	biological_process	positive regulation of interleukin-6-mediated signaling pathway	evm.model.Contig00029.178,evm.model.Contig00036.91,
35676	biological_process	anterior lateral line neuromast hair cell development	evm.model.Contig00006.328,evm.model.Contig00046.25,evm.model.Contig00032.38,evm.model.Contig00071.21,evm.model.Contig00018.238,evm.model.Contig00018.274,
735	biological_process	removal of nonhomologous ends	evm.model.Contig00014.521,
720	biological_process	pyrimidine dimer repair by nucleotide-excision repair	evm.model.Contig00007.270,
70102	biological_process	interleukin-6-mediated signaling pathway	evm.model.Contig00027.50,evm.model.Contig00024.144,evm.model.Contig00036.91,evm.model.Contig00032.82,evm.model.Contig00017.106,evm.model.Contig00020.280,evm.model.Contig00048.189,evm.model.Contig00002.560,evm.model.Contig00041.49,evm.model.Contig00029.178,evm.model.Contig00032.153,evm.model.Contig00006.327,evm.model.Contig00026.126,evm.model.Contig00021.209,evm.model.Contig00029.321,evm.model.Con…
721	molecular_function	(R,R)-butanediol dehydrogenase activity	evm.model.Contig00283.4,
70103	biological_process	regulation of interleukin-6-mediated signaling pathway	evm.model.Contig00029.178,evm.model.Contig00027.50,evm.model.Contig00036.91,evm.model.Contig00032.82,
35666	biological_process	TRIF-dependent toll-like receptor signaling pathway	evm.model.Contig00030.85,evm.model.Contig00050.65,evm.model.Contig00003.367,evm.model.Contig00003.81,evm.model.Contig00062.45,evm.model.Contig00014.94,evm.model.Contig00006.407,evm.model.Contig00006.408,evm.model.Contig00017.301,evm.model.Contig00007.345,evm.model.Contig00078.12,evm.model.Contig00027.14,evm.model.Contig00073.9,evm.model.Contig00017.5,
70100	biological_process	negative regulation of chemokine-mediated signaling pathway	evm.model.Contig00008.320,evm.model.Contig00035.1,evm.model.Contig00057.18,evm.model.Contig00011.313,evm.model.Contig00025.320,evm.model.Contig00077.7,evm.model.Contig00028.44,evm.model.Contig00016.190,evm.model.Contig00085.9,evm.model.Contig00022.563,
722	biological_process	telomere maintenance via recombination	evm.model.Contig00012.120,evm.model.Contig00003.458,evm.model.Contig00002.259,evm.model.Contig00014.521,evm.model.Contig00014.520,evm.model.Contig00019.337,evm.model.Contig00006.58,evm.model.Contig00007.330,evm.model.Contig00029.173,evm.model.Contig00014.541,evm.model.Contig00011.391,evm.model.Contig00006.100,evm.model.Contig00059.85,evm.model.Contig00007.301,evm.model.Contig00066.64,evm.model.Co…
723	biological_process	telomere maintenance	evm.model.Contig00035.153,evm.model.Contig00014.521,evm.model.Contig00014.520,evm.model.Contig00001.470,evm.model.Contig00019.337,evm.model.Contig00059.69,evm.model.Contig00015.505,evm.model.Contig00023.60,evm.model.Contig00015.509,evm.model.Contig00033.144,evm.model.Contig00031.210,evm.model.Contig00046.76,evm.model.Contig00049.74,evm.model.Contig00009.99,evm.model.Contig00049.79,evm.model.Conti…
35671	molecular_function	enone reductase activity	evm.model.Contig00004.464,evm.model.Contig00007.247,
70098	biological_process	chemokine-mediated signaling pathway	evm.model.Contig00035.1,evm.model.Contig00057.18,evm.model.Contig00001.714,evm.model.Contig00011.313,evm.model.Contig00025.320,evm.model.Contig00054.18,evm.model.Contig00079.19,evm.model.Contig00085.9,evm.model.Contig00008.320,evm.model.Contig00077.7,evm.model.Contig00005.188,evm.model.Contig00028.44,evm.model.Contig00016.190,evm.model.Contig00013.13,evm.model.Contig00022.563,
724	biological_process	double-strand break repair via homologous recombination	evm.model.Contig00004.62,evm.model.Contig00014.521,evm.model.Contig00014.520,evm.model.Contig00049.195,evm.model.Contig00016.112,evm.model.Contig00034.23,evm.model.Contig00023.60,evm.model.Contig00033.144,evm.model.Contig00029.315,evm.model.Contig00065.165,evm.model.Contig00008.404,evm.model.Contig00065.166,evm.model.Contig00023.57,evm.model.Contig00066.64,evm.model.Contig00007.563,evm.model.Cont…
70099	biological_process	regulation of chemokine-mediated signaling pathway	evm.model.Contig00008.320,evm.model.Contig00035.1,evm.model.Contig00057.18,evm.model.Contig00011.313,evm.model.Contig00025.320,evm.model.Contig00077.7,evm.model.Contig00028.44,evm.model.Contig00016.190,evm.model.Contig00085.9,evm.model.Contig00022.563,
725	biological_process	recombinational repair	evm.model.Contig00004.62,evm.model.Contig00014.521,evm.model.Contig00014.520,evm.model.Contig00049.195,evm.model.Contig00016.112,evm.model.Contig00034.23,evm.model.Contig00023.60,evm.model.Contig00033.144,evm.model.Contig00065.165,evm.model.Contig00029.315,evm.model.Contig00065.166,evm.model.Contig00008.404,evm.model.Contig00023.57,evm.model.Contig00066.64,evm.model.Contig00007.563,evm.model.Cont…
70096	biological_process	mitochondrial outer membrane translocase complex assembly	evm.model.Contig00001.605,
35669	biological_process	TRAM-dependent toll-like receptor 4 signaling pathway	evm.model.Contig00050.65,evm.model.Contig00074.37,evm.model.Contig00025.277,
726	biological_process	non-recombinational repair	evm.model.Contig00014.521,evm.model.Contig00014.520,evm.model.Contig00008.473,evm.model.Contig00008.367,evm.model.Contig00015.505,evm.model.Contig00023.60,evm.model.Contig00015.509,evm.model.Contig00033.144,evm.model.Contig00029.315,evm.model.Contig00065.165,evm.model.Contig00008.404,evm.model.Contig00065.166,evm.model.Contig00049.74,evm.model.Contig00014.281,evm.model.Contig00002.211,evm.model.C…
70097	molecular_function	delta-catenin binding	evm.model.Contig00061.95,evm.model.Contig00031.156,evm.model.Contig00029.119,evm.model.Contig00022.524,evm.model.Contig00031.30,evm.model.Contig00061.112,evm.model.Contig00008.361,evm.model.Contig00020.138,
35668	biological_process	TRAM-dependent toll-like receptor signaling pathway	evm.model.Contig00050.65,evm.model.Contig00074.37,evm.model.Contig00025.277,
727	biological_process	double-strand break repair via break-induced replication	evm.model.Contig00041.128,evm.model.Contig00081.11,evm.model.Contig00011.133,evm.model.Contig00031.100,evm.model.Contig00032.88,
821	biological_process	regulation of arginine metabolic process	evm.model.Contig00036.50,evm.model.Contig00001.434,evm.model.Contig00003.373,evm.model.Contig00001.635,evm.model.Contig00003.372,evm.model.Contig00031.245,evm.model.Contig00003.371,evm.model.Contig00003.370,evm.model.Contig00034.170,
35510	biological_process	DNA dealkylation	evm.model.Contig00049.277,evm.model.Contig00017.121,evm.model.Contig00010.203,evm.model.Contig00064.11,evm.model.Contig00044.51,evm.model.Contig00006.4,evm.model.Contig00023.238,evm.model.Contig00060.105,evm.model.Contig00011.219,evm.model.Contig00068.15,evm.model.Contig00002.292,evm.model.Contig00025.51,evm.model.Contig00003.182,evm.model.Contig00035.18,evm.model.Contig00034.97,evm.model.Contig0…
35511	biological_process	oxidative DNA demethylation	evm.model.Contig00017.121,evm.model.Contig00023.238,
820	biological_process	regulation of glutamine family amino acid metabolic process	evm.model.Contig00010.246,evm.model.Contig00029.104,evm.model.Contig00198.5,evm.model.Contig00036.50,evm.model.Contig00060.55,evm.model.Contig00049.168,evm.model.Contig00065.159,evm.model.Contig00042.37,evm.model.Contig00001.434,evm.model.Contig00023.95,evm.model.Contig00003.373,evm.model.Contig00001.635,evm.model.Contig00003.372,evm.model.Contig00031.245,evm.model.Contig00198.4,evm.model.Contig0…
823	molecular_function	inositol-1,4,5-trisphosphate 6-kinase activity	evm.model.Contig00026.45,
35508	biological_process	positive regulation of myosin-light-chain-phosphatase activity	evm.model.Contig00010.124,
35509	biological_process	negative regulation of myosin-light-chain-phosphatase activity	evm.model.Contig00030.85,evm.model.Contig00001.30,evm.model.Contig00003.134,evm.model.Contig00003.133,
822	molecular_function	inositol hexakisphosphate binding	evm.model.Contig00029.285,evm.model.Contig00033.105,evm.model.Contig00011.381,evm.model.Contig00041.36,evm.model.Contig00015.547,
35507	biological_process	regulation of myosin-light-chain-phosphatase activity	evm.model.Contig00030.85,evm.model.Contig00001.279,evm.model.Contig00001.30,evm.model.Contig00003.134,evm.model.Contig00003.133,evm.model.Contig00010.124,
819	biological_process	sister chromatid segregation	evm.model.Contig00042.72,evm.model.Contig00009.335,evm.model.Contig00059.69,evm.model.Contig00023.60,evm.model.Contig00021.96,evm.model.Contig00029.392,evm.model.Contig00038.82,evm.model.Contig00004.269,evm.model.Contig00031.210,evm.model.Contig00046.76,evm.model.Contig00009.97,evm.model.Contig00042.80,evm.model.Contig00009.95,evm.model.Contig00012.143,evm.model.Contig00049.75,evm.model.Contig000…
818	cellular_component	nuclear MIS12/MIND complex	evm.model.Contig00011.418,
829	molecular_function	inositol heptakisphosphate kinase activity	evm.model.Contig00009.212,evm.model.Contig00030.92,evm.model.Contig00025.412,evm.model.Contig00004.393,evm.model.Contig00011.237,evm.model.Contig00025.414,
35518	biological_process	histone H2A monoubiquitination	evm.model.Contig00052.14,evm.model.Contig00064.90,evm.model.Contig00006.25,evm.model.Contig00022.268,evm.model.Contig00007.490,evm.model.Contig00009.347,evm.model.Contig00057.60,evm.model.Contig00006.255,evm.model.Contig00011.226,evm.model.Contig00065.68,evm.model.Contig00023.111,evm.model.Contig00001.110,evm.model.Contig00002.341,evm.model.Contig00024.58,
828	molecular_function	inositol hexakisphosphate kinase activity	evm.model.Contig00009.212,evm.model.Contig00025.412,evm.model.Contig00004.393,evm.model.Contig00011.237,evm.model.Contig00025.414,
35519	biological_process	protein K29-linked ubiquitination	evm.model.Contig00019.399,evm.model.Contig00001.667,evm.model.Contig00019.54,evm.model.Contig00002.552,
35516	molecular_function	oxidative DNA demethylase activity	evm.model.Contig00034.97,
35517	cellular_component	PR-DUB complex	evm.model.Contig00022.198,evm.model.Contig00011.123,evm.model.Contig00046.52,
35514	molecular_function	DNA demethylase activity	evm.model.Contig00034.97,evm.model.Contig00023.238,
825	molecular_function	inositol tetrakisphosphate 6-kinase activity	evm.model.Contig00026.45,
35515	molecular_function	oxidative RNA demethylase activity	evm.model.Contig00049.42,evm.model.Contig00034.97,evm.model.Contig00023.238,
824	molecular_function	inositol tetrakisphosphate 3-kinase activity	evm.model.Contig00026.45,
827	molecular_function	inositol-1,3,4,5,6-pentakisphosphate kinase activity	evm.model.Contig00025.414,
35513	biological_process	oxidative RNA demethylation	evm.model.Contig00049.42,evm.model.Contig00034.97,evm.model.Contig00023.238,
35494	biological_process	SNARE complex disassembly	evm.model.Contig00003.35,evm.model.Contig00013.282,evm.model.Contig00008.56,evm.model.Contig00006.264,evm.model.Contig00054.4,
805	cellular_component	X chromosome	evm.model.Contig00002.62,evm.model.Contig00006.123,evm.model.Contig00046.26,evm.model.Contig00003.228,evm.model.Contig00084.36,evm.model.Contig00020.327,evm.model.Contig00015.424,evm.model.Contig00017.286,evm.model.Contig00006.181,evm.model.Contig00053.4,evm.model.Contig00006.180,evm.model.Contig00035.157,evm.model.Contig00028.75,
35493	biological_process	SNARE complex assembly	evm.model.Contig00022.251,evm.model.Contig00015.559,evm.model.Contig00015.191,evm.model.Contig00001.661,evm.model.Contig00015.193,evm.model.Contig00034.61,evm.model.Contig00034.60,evm.model.Contig00067.2,evm.model.Contig00064.5,evm.model.Contig00024.103,evm.model.Contig00050.72,evm.model.Contig00008.530,evm.model.Contig00047.110,evm.model.Contig00008.528,evm.model.Contig00039.52,evm.model.Contig0…
806	cellular_component	Y chromosome	evm.model.Contig00002.62,evm.model.Contig00006.123,evm.model.Contig00046.26,evm.model.Contig00084.36,evm.model.Contig00017.286,evm.model.Contig00053.4,evm.model.Contig00035.157,evm.model.Contig00022.242,evm.model.Contig00028.75,
800	cellular_component	lateral element	evm.model.Contig00016.248,evm.model.Contig00059.85,evm.model.Contig00015.361,evm.model.Contig00029.268,evm.model.Contig00022.337,evm.model.Contig00029.234,evm.model.Contig00084.26,evm.model.Contig00007.185,evm.model.Contig00042.163,evm.model.Contig00006.100,
801	cellular_component	central element	evm.model.Contig00042.146,evm.model.Contig00029.268,evm.model.Contig00084.26,evm.model.Contig00007.185,
803	cellular_component	sex chromosome	evm.model.Contig00006.25,evm.model.Contig00001.137,evm.model.Contig00022.268,evm.model.Contig00015.424,evm.model.Contig00040.94,evm.model.Contig00022.242,evm.model.Contig00006.255,evm.model.Contig00033.225,evm.model.Contig00065.68,evm.model.Contig00020.327,evm.model.Contig00035.157,evm.model.Contig00002.265,evm.model.Contig00074.30,evm.model.Contig00002.62,evm.model.Contig00023.93,evm.model.Conti…
812	cellular_component	Swr1 complex	evm.model.Contig00070.25,evm.model.Contig00030.197,evm.model.Contig00052.32,evm.model.Contig00014.471,evm.model.Contig00014.470,evm.model.Contig00001.362,evm.model.Contig00004.14,evm.model.Contig00066.19,evm.model.Contig00025.138,evm.model.Contig00011.152,evm.model.Contig00066.22,evm.model.Contig00014.39,evm.model.Contig00066.21,evm.model.Contig00048.196,evm.model.Contig00026.2,evm.model.Contig00…
813	cellular_component	ESCRT I complex	evm.model.Contig00015.186,evm.model.Contig00001.321,evm.model.Contig00006.466,evm.model.Contig00014.341,evm.model.Contig00022.576,evm.model.Contig00025.281,evm.model.Contig00036.358,evm.model.Contig00003.260,evm.model.Contig00067.77,evm.model.Contig00051.93,evm.model.Contig00063.59,evm.model.Contig00030.250,evm.model.Contig00065.154,evm.model.Contig00031.254,evm.model.Contig00040.22,evm.model.Con…
35502	biological_process	metanephric part of ureteric bud development	evm.model.Contig00031.211,evm.model.Contig00004.76,evm.model.Contig00066.74,evm.model.Contig00004.77,evm.model.Contig00057.47,evm.model.Contig00016.243,evm.model.Contig00077.8,evm.model.Contig00049.249,evm.model.Contig00001.8,
814	cellular_component	ESCRT II complex	evm.model.Contig00012.66,evm.model.Contig00070.13,evm.model.Contig00073.21,evm.model.Contig00032.126,evm.model.Contig00006.95,evm.model.Contig00015.202,evm.model.Contig00011.381,evm.model.Contig00033.129,evm.model.Contig00014.221,evm.model.Contig00028.307,evm.model.Contig00011.364,
35500	molecular_function	MH2 domain binding	evm.model.Contig00028.143,evm.model.Contig00019.299,
815	cellular_component	ESCRT III complex	evm.model.Contig00043.2,evm.model.Contig00032.132,evm.model.Contig00032.8,evm.model.Contig00022.202,evm.model.Contig00029.382,evm.model.Contig00011.43,evm.model.Contig00055.52,evm.model.Contig00008.436,
35499	biological_process	carnosine biosynthetic process	evm.model.Contig00018.61,
808	cellular_component	origin recognition complex	evm.model.Contig00056.18,evm.model.Contig00065.189,evm.model.Contig00011.425,evm.model.Contig00002.50,evm.model.Contig00015.510,evm.model.Contig00001.332,evm.model.Contig00049.112,evm.model.Contig00014.363,evm.model.Contig00019.134,evm.model.Contig00008.389,evm.model.Contig00017.290,evm.model.Contig00034.40,evm.model.Contig00013.119,evm.model.Contig00045.42,evm.model.Contig00006.338,evm.model.Con…
35498	biological_process	carnosine metabolic process	evm.model.Contig00019.244,evm.model.Contig00018.61,
35497	molecular_function	cAMP response element binding	evm.model.Contig00056.17,evm.model.Contig00120.11,evm.model.Contig00005.141,evm.model.Contig00015.444,evm.model.Contig00003.299,evm.model.Contig00010.19,evm.model.Contig00052.40,evm.model.Contig00143.3,evm.model.Contig00008.346,evm.model.Contig00007.49,evm.model.Contig00075.29,evm.model.Contig00010.140,
811	cellular_component	GINS complex	evm.model.Contig00005.250,evm.model.Contig00015.176,evm.model.Contig00011.133,evm.model.Contig00032.88,
791	cellular_component	euchromatin	evm.model.Contig00012.148,evm.model.Contig00121.6,evm.model.Contig00020.252,evm.model.Contig00049.299,evm.model.Contig00033.180,evm.model.Contig00015.444,evm.model.Contig00003.299,evm.model.Contig00042.72,evm.model.Contig00006.259,evm.model.Contig00002.191,evm.model.Contig00002.192,evm.model.Contig00032.129,evm.model.Contig00020.183,evm.model.Contig00032.124,evm.model.Contig00020.80,evm.model.Con…
35476	biological_process	angioblast cell migration	evm.model.Contig00004.399,evm.model.Contig00002.621,evm.model.Contig00001.302,evm.model.Contig00043.37,evm.model.Contig00012.72,evm.model.Contig00025.104,evm.model.Contig00012.71,evm.model.Contig00015.88,evm.model.Contig00002.300,evm.model.Contig00001.427,evm.model.Contig00015.216,evm.model.Contig00002.687,evm.model.Contig00019.402,evm.model.Contig00002.7,evm.model.Contig00058.58,
35477	biological_process	regulation of angioblast cell migration involved in selective angioblast sprouting	evm.model.Contig00001.302,evm.model.Contig00001.427,
790	cellular_component	nuclear chromatin	evm.model.Contig00012.148,evm.model.Contig00014.523,evm.model.Contig00003.299,evm.model.Contig00042.72,evm.model.Contig00003.157,evm.model.Contig00003.158,evm.model.Contig00006.390,evm.model.Contig00033.144,evm.model.Contig00032.160,evm.model.Contig00031.210,evm.model.Contig00030.115,evm.model.Contig00006.414,evm.model.Contig00081.4,evm.model.Contig00017.106,evm.model.Contig00017.107,evm.model.Co…
35479	biological_process	angioblast cell migration from lateral mesoderm to midline	evm.model.Contig00025.104,evm.model.Contig00001.427,
788	cellular_component	nuclear nucleosome	evm.model.Contig00006.181,evm.model.Contig00040.81,evm.model.Contig00006.180,evm.model.Contig00058.143,evm.model.Contig00032.29,evm.model.Contig00031.99,evm.model.Contig00018.199,evm.model.Contig00033.225,evm.model.Contig00300.3,evm.model.Contig00018.198,evm.model.Contig00018.197,evm.model.Contig00058.150,evm.model.Contig00300.5,evm.model.Contig00002.272,evm.model.Contig00300.1,evm.model.Contig00…
35473	molecular_function	lipase binding	evm.model.Contig00001.627,evm.model.Contig00001.628,evm.model.Contig00001.629,evm.model.Contig00007.194,evm.model.Contig00014.343,evm.model.Contig00007.117,
786	cellular_component	nucleosome	evm.model.Contig00011.436,evm.model.Contig00002.312,evm.model.Contig00030.218,evm.model.Contig00030.217,evm.model.Contig00009.235,evm.model.Contig00002.412,evm.model.Contig00008.642,evm.model.Contig00029.296,evm.model.Contig00007.512,evm.model.Contig00017.219,evm.model.Contig00050.60,evm.model.Contig00009.233,evm.model.Contig00058.150,evm.model.Contig00070.34,evm.model.Contig00026.68,evm.model.Co…
785	cellular_component	chromatin	evm.model.Contig00012.148,evm.model.Contig00030.218,evm.model.Contig00030.217,evm.model.Contig00014.523,evm.model.Contig00042.72,evm.model.Contig00003.299,evm.model.Contig00003.157,evm.model.Contig00003.158,evm.model.Contig00030.118,evm.model.Contig00032.160,evm.model.Contig00006.390,evm.model.Contig00033.144,evm.model.Contig00031.210,evm.model.Contig00001.621,evm.model.Contig00030.115,evm.model.…
35474	biological_process	selective angioblast sprouting	evm.model.Contig00001.302,evm.model.Contig00002.687,evm.model.Contig00015.88,evm.model.Contig00002.300,evm.model.Contig00001.427,
784	cellular_component	nuclear chromosome, telomeric region	evm.model.Contig00012.148,evm.model.Contig00040.39,evm.model.Contig00014.523,evm.model.Contig00022.14,evm.model.Contig00014.521,evm.model.Contig00014.520,evm.model.Contig00008.367,evm.model.Contig00015.505,evm.model.Contig00023.60,evm.model.Contig00015.509,evm.model.Contig00009.288,evm.model.Contig00033.144,evm.model.Contig00031.210,evm.model.Contig00007.260,evm.model.Contig00046.76,evm.model.Con…
35475	biological_process	angioblast cell migration involved in selective angioblast sprouting	evm.model.Contig00001.302,evm.model.Contig00002.687,evm.model.Contig00015.88,evm.model.Contig00002.300,evm.model.Contig00001.427,
799	cellular_component	nuclear condensin complex	evm.model.Contig00071.28,evm.model.Contig00071.27,evm.model.Contig00071.29,evm.model.Contig00015.299,
798	cellular_component	nuclear cohesin complex	evm.model.Contig00016.248,evm.model.Contig00015.361,
797	cellular_component	condensin core heterodimer	evm.model.Contig00071.28,evm.model.Contig00071.27,evm.model.Contig00071.29,
796	cellular_component	condensin complex	evm.model.Contig00021.96,evm.model.Contig00071.28,evm.model.Contig00071.27,evm.model.Contig00031.199,evm.model.Contig00071.29,evm.model.Contig00072.23,evm.model.Contig00015.299,evm.model.Contig00011.227,evm.model.Contig00027.191,evm.model.Contig00030.40,evm.model.Contig00015.128,
795	cellular_component	synaptonemal complex	evm.model.Contig00033.49,evm.model.Contig00026.131,evm.model.Contig00002.268,evm.model.Contig00002.267,evm.model.Contig00022.337,evm.model.Contig00065.14,evm.model.Contig00036.306,evm.model.Contig00016.248,evm.model.Contig00029.234,evm.model.Contig00084.26,evm.model.Contig00002.266,evm.model.Contig00042.163,evm.model.Contig00030.213,evm.model.Contig00024.139,evm.model.Contig00045.111,evm.model.Co…
35480	biological_process	regulation of Notch signaling pathway involved in heart induction	evm.model.Contig00008.320,evm.model.Contig00033.172,evm.model.Contig00033.152,evm.model.Contig00067.87,evm.model.Contig00011.313,evm.model.Contig00006.324,evm.model.Contig00049.157,
794	cellular_component	condensed nuclear chromosome	evm.model.Contig00022.14,evm.model.Contig00049.195,evm.model.Contig00045.83,evm.model.Contig00031.210,evm.model.Contig00001.10,evm.model.Contig00041.147,evm.model.Contig00013.168,evm.model.Contig00046.76,evm.model.Contig00011.52,evm.model.Contig00020.186,evm.model.Contig00030.213,evm.model.Contig00011.51,evm.model.Contig00027.209,evm.model.Contig00027.208,evm.model.Contig00002.211,evm.model.Conti…
35481	biological_process	positive regulation of Notch signaling pathway involved in heart induction	evm.model.Contig00008.320,evm.model.Contig00033.172,evm.model.Contig00033.152,evm.model.Contig00067.87,evm.model.Contig00011.313,evm.model.Contig00006.324,evm.model.Contig00049.157,
35482	biological_process	gastric motility	evm.model.Contig00074.38,evm.model.Contig00011.262,
793	cellular_component	condensed chromosome	evm.model.Contig00012.148,evm.model.Contig00028.290,evm.model.Contig00045.83,evm.model.Contig00021.96,evm.model.Contig00031.210,evm.model.Contig00033.142,evm.model.Contig00035.157,evm.model.Contig00046.76,evm.model.Contig00042.80,evm.model.Contig00030.213,evm.model.Contig00030.207,evm.model.Contig00049.106,evm.model.Contig00059.105,evm.model.Contig00043.2,evm.model.Contig00060.75,evm.model.Contig…
35483	biological_process	gastric emptying	evm.model.Contig00074.38,evm.model.Contig00011.262,
792	cellular_component	heterochromatin	evm.model.Contig00012.148,evm.model.Contig00006.25,evm.model.Contig00036.347,evm.model.Contig00008.91,evm.model.Contig00005.197,evm.model.Contig00005.196,evm.model.Contig00020.73,evm.model.Contig00020.183,evm.model.Contig00031.210,evm.model.Contig00030.115,evm.model.Contig00028.296,evm.model.Contig00022.94,evm.model.Contig00002.427,evm.model.Contig00015.361,evm.model.Contig00022.28,evm.model.Cont…
35461	biological_process	vitamin transmembrane transport	evm.model.Contig00025.171,evm.model.Contig00005.170,evm.model.Contig00153.1,evm.model.Contig00001.471,evm.model.Contig00053.34,evm.model.Contig00017.295,evm.model.Contig00025.200,evm.model.Contig00019.213,evm.model.Contig00022.655,evm.model.Contig00048.8,evm.model.Contig00003.40,evm.model.Contig00059.79,evm.model.Contig00046.25,evm.model.Contig00001.545,evm.model.Contig00003.45,evm.model.Contig00…
774	molecular_function	adenyl-nucleotide exchange factor activity	evm.model.Contig00022.250,evm.model.Contig00023.171,evm.model.Contig00023.170,evm.model.Contig00078.17,evm.model.Contig00023.142,evm.model.Contig00086.10,evm.model.Contig00391.1,evm.model.Contig00023.172,evm.model.Contig00001.451,evm.model.Contig00002.490,evm.model.Contig00013.25,evm.model.Contig00055.3,evm.model.Contig00036.154,evm.model.Contig00025.31,evm.model.Contig00002.31,
775	cellular_component	chromosome, centromeric region	evm.model.Contig00012.148,evm.model.Contig00060.85,evm.model.Contig00002.412,evm.model.Contig00060.86,evm.model.Contig00025.207,evm.model.Contig00031.210,evm.model.Contig00020.327,evm.model.Contig00033.142,evm.model.Contig00046.76,evm.model.Contig00042.80,evm.model.Contig00028.296,evm.model.Contig00012.143,evm.model.Contig00030.213,evm.model.Contig00002.427,evm.model.Contig00030.207,evm.model.Con…
773	molecular_function	phosphatidyl-N-methylethanolamine N-methyltransferase activity	evm.model.Contig00017.179,
35462	biological_process	determination of left/right asymmetry in diencephalon	evm.model.Contig00033.145,evm.model.Contig00072.4,evm.model.Contig00007.208,evm.model.Contig00011.375,evm.model.Contig00007.207,
35457	biological_process	cellular response to interferon-alpha	evm.model.Contig00035.22,evm.model.Contig00049.44,evm.model.Contig00008.162,evm.model.Contig00008.739,evm.model.Contig00033.176,evm.model.Contig00037.123,evm.model.Contig00003.440,
35456	biological_process	response to interferon-beta	evm.model.Contig00025.213,evm.model.Contig00016.56,evm.model.Contig00018.246,evm.model.Contig00059.111,evm.model.Contig00018.247,evm.model.Contig00029.68,evm.model.Contig00025.400,evm.model.Contig00018.248,evm.model.Contig00022.505,evm.model.Contig00018.249,evm.model.Contig00036.137,evm.model.Contig00004.445,evm.model.Contig00016.3,evm.model.Contig00004.446,evm.model.Contig00004.447,evm.model.Con…
35459	biological_process	vesicle cargo loading	evm.model.Contig00011.494,evm.model.Contig00011.495,evm.model.Contig00002.426,evm.model.Contig00014.95,evm.model.Contig00013.242,evm.model.Contig00002.124,evm.model.Contig00003.220,evm.model.Contig00032.104,evm.model.Contig00003.121,evm.model.Contig00003.32,evm.model.Contig00033.146,evm.model.Contig00008.178,evm.model.Contig00034.216,evm.model.Contig00004.93,evm.model.Contig00008.546,evm.model.Co…
768	biological_process	syncytium formation by plasma membrane fusion	evm.model.Contig00029.258,evm.model.Contig00030.19,evm.model.Contig00029.259,evm.model.Contig00022.12,evm.model.Contig00029.319,evm.model.Contig00031.213,evm.model.Contig00019.263,evm.model.Contig00020.127,evm.model.Contig00049.125,evm.model.Contig00027.209,evm.model.Contig00027.151,evm.model.Contig00011.8,evm.model.Contig00033.19,evm.model.Contig00027.205,evm.model.Contig00027.204,evm.model.Cont…
35458	biological_process	cellular response to interferon-beta	evm.model.Contig00025.213,evm.model.Contig00016.56,evm.model.Contig00018.246,evm.model.Contig00018.247,evm.model.Contig00059.111,evm.model.Contig00029.68,evm.model.Contig00025.400,evm.model.Contig00018.248,evm.model.Contig00018.249,evm.model.Contig00036.137,evm.model.Contig00004.445,evm.model.Contig00004.446,evm.model.Contig00004.447,evm.model.Contig00058.25,evm.model.Contig00004.443,evm.model.Co…
782	cellular_component	telomere cap complex	evm.model.Contig00028.119,evm.model.Contig00136.5,evm.model.Contig00066.36,evm.model.Contig00017.132,evm.model.Contig00012.106,evm.model.Contig00005.294,evm.model.Contig00015.129,
35469	biological_process	determination of pancreatic left/right asymmetry	evm.model.Contig00104.5,evm.model.Contig00024.9,evm.model.Contig00003.457,evm.model.Contig00031.40,evm.model.Contig00012.169,evm.model.Contig00018.257,evm.model.Contig00058.84,evm.model.Contig00018.258,evm.model.Contig00005.6,evm.model.Contig00069.79,evm.model.Contig00003.337,evm.model.Contig00069.78,evm.model.Contig00007.84,evm.model.Contig00065.26,evm.model.Contig00031.38,evm.model.Contig00031.…
783	cellular_component	nuclear telomere cap complex	evm.model.Contig00028.119,evm.model.Contig00136.5,evm.model.Contig00066.36,evm.model.Contig00017.132,evm.model.Contig00012.106,evm.model.Contig00005.294,evm.model.Contig00015.129,
780	cellular_component	condensed nuclear chromosome, centromeric region	evm.model.Contig00022.379,evm.model.Contig00022.14,evm.model.Contig00015.180,evm.model.Contig00011.418,evm.model.Contig00052.43,evm.model.Contig00055.7,evm.model.Contig00033.166,evm.model.Contig00049.152,evm.model.Contig00031.210,evm.model.Contig00008.312,evm.model.Contig00041.21,evm.model.Contig00046.76,evm.model.Contig00004.33,evm.model.Contig00002.538,evm.model.Contig00013.196,evm.model.Contig…
781	cellular_component	chromosome, telomeric region	evm.model.Contig00040.39,evm.model.Contig00012.148,evm.model.Contig00014.523,evm.model.Contig00014.521,evm.model.Contig00022.14,evm.model.Contig00014.520,evm.model.Contig00019.337,evm.model.Contig00008.367,evm.model.Contig00015.505,evm.model.Contig00015.509,evm.model.Contig00023.60,evm.model.Contig00009.288,evm.model.Contig00033.144,evm.model.Contig00031.210,evm.model.Contig00007.260,evm.model.Co…
35470	biological_process	positive regulation of vascular wound healing	evm.model.Contig00065.94,
778	cellular_component	condensed nuclear chromosome kinetochore	evm.model.Contig00022.379,evm.model.Contig00008.638,evm.model.Contig00022.14,evm.model.Contig00015.180,evm.model.Contig00010.240,evm.model.Contig00011.418,evm.model.Contig00052.43,evm.model.Contig00055.7,evm.model.Contig00033.166,evm.model.Contig00008.312,evm.model.Contig00009.39,evm.model.Contig00042.39,evm.model.Contig00041.21,evm.model.Contig00049.214,evm.model.Contig00046.76,evm.model.Contig0…
779	cellular_component	condensed chromosome, centromeric region	evm.model.Contig00012.148,evm.model.Contig00022.14,evm.model.Contig00031.210,evm.model.Contig00033.142,evm.model.Contig00046.76,evm.model.Contig00042.80,evm.model.Contig00030.213,evm.model.Contig00030.207,evm.model.Contig00059.105,evm.model.Contig00029.268,evm.model.Contig00042.83,evm.model.Contig00007.185,evm.model.Contig00016.106,evm.model.Contig00006.327,evm.model.Contig00093.8,evm.model.Conti…
776	cellular_component	kinetochore	evm.model.Contig00012.148,evm.model.Contig00022.14,evm.model.Contig00002.412,evm.model.Contig00020.327,evm.model.Contig00033.142,evm.model.Contig00003.24,evm.model.Contig00046.76,evm.model.Contig00042.80,evm.model.Contig00030.213,evm.model.Contig00030.207,evm.model.Contig00059.105,evm.model.Contig00019.270,evm.model.Contig00029.268,evm.model.Contig00042.83,evm.model.Contig00007.185,evm.model.Cont…
777	cellular_component	condensed chromosome kinetochore	evm.model.Contig00050.64,evm.model.Contig00022.627,evm.model.Contig00023.116,evm.model.Contig00022.14,evm.model.Contig00003.19,evm.model.Contig00004.160,evm.model.Contig00002.192,evm.model.Contig00008.312,evm.model.Contig00023.212,evm.model.Contig00033.142,evm.model.Contig00066.27,evm.model.Contig00042.80,evm.model.Contig00046.76,evm.model.Contig00037.198,evm.model.Contig00030.213,evm.model.Conti…
35570	biological_process	N-terminal peptidyl-serine methylation	evm.model.Contig00045.56,
35568	biological_process	N-terminal peptidyl-proline methylation	evm.model.Contig00045.56,
35574	biological_process	histone H4-K20 demethylation	evm.model.Contig00080.18,evm.model.Contig00001.435,evm.model.Contig00028.109,
35575	molecular_function	histone demethylase activity (H4-K20 specific)	evm.model.Contig00080.18,evm.model.Contig00001.435,evm.model.Contig00028.109,
35572	biological_process	N-terminal peptidyl-serine dimethylation	evm.model.Contig00045.56,
35573	biological_process	N-terminal peptidyl-serine trimethylation	evm.model.Contig00045.56,
35578	cellular_component	azurophil granule lumen	evm.model.Contig00018.224,evm.model.Contig00003.11,evm.model.Contig00010.27,evm.model.Contig00018.222,evm.model.Contig00010.60,evm.model.Contig00018.223,evm.model.Contig00065.129,evm.model.Contig00002.316,evm.model.Contig00018.178,evm.model.Contig00018.179,evm.model.Contig00006.359,evm.model.Contig00003.303,evm.model.Contig00012.184,evm.model.Contig00022.353,evm.model.Contig00025.306,evm.model.Co…
35579	cellular_component	specific granule membrane	evm.model.Contig00014.353,evm.model.Contig00069.103,evm.model.Contig00001.377,evm.model.Contig00001.376,evm.model.Contig00008.442,evm.model.Contig00001.378,evm.model.Contig00031.156,evm.model.Contig00008.214,evm.model.Contig00099.4,evm.model.Contig00012.115,evm.model.Contig00014.356,evm.model.Contig00020.119,evm.model.Contig00014.355,evm.model.Contig00014.354,evm.model.Contig00030.172,evm.model.C…
35577	cellular_component	azurophil granule membrane	evm.model.Contig00015.446,evm.model.Contig00015.445,evm.model.Contig00008.161,evm.model.Contig00002.651,evm.model.Contig00013.266,evm.model.Contig00025.519,evm.model.Contig00002.650,evm.model.Contig00022.323,evm.model.Contig00070.34,evm.model.Contig00057.42,evm.model.Contig00057.41,evm.model.Contig00025.149,evm.model.Contig00057.44,evm.model.Contig00057.43,evm.model.Contig00019.421,evm.model.Cont…
35582	biological_process	sequestering of BMP in extracellular matrix	evm.model.Contig00129.4,evm.model.Contig00051.117,evm.model.Contig00129.2,evm.model.Contig00079.6,evm.model.Contig00051.128,evm.model.Contig00025.236,evm.model.Contig00063.78,evm.model.Contig00063.83,evm.model.Contig00063.82,evm.model.Contig00059.109,evm.model.Contig00032.152,evm.model.Contig00065.137,evm.model.Contig00011.286,evm.model.Contig00004.403,evm.model.Contig00075.17,evm.model.Contig000…
35583	biological_process	sequestering of TGFbeta in extracellular matrix	evm.model.Contig00065.32,evm.model.Contig00080.14,evm.model.Contig00051.128,evm.model.Contig00063.78,evm.model.Contig00051.26,evm.model.Contig00004.402,evm.model.Contig00004.401,evm.model.Contig00004.403,evm.model.Contig00004.400,evm.model.Contig00129.4,evm.model.Contig00079.6,evm.model.Contig00129.2,evm.model.Contig00051.117,evm.model.Contig00051.118,evm.model.Contig00025.236,evm.model.Contig000…
35580	cellular_component	specific granule lumen	evm.model.Contig00018.224,evm.model.Contig00018.222,evm.model.Contig00018.223,evm.model.Contig00065.129,evm.model.Contig00055.31,evm.model.Contig00006.397,evm.model.Contig00006.398,evm.model.Contig00071.12,evm.model.Contig00006.399,evm.model.Contig00021.164,evm.model.Contig00012.184,evm.model.Contig00021.163,evm.model.Contig00021.166,evm.model.Contig00021.165,evm.model.Contig00008.441,evm.model.C…
35581	biological_process	sequestering of extracellular ligand from receptor	evm.model.Contig00065.32,evm.model.Contig00080.14,evm.model.Contig00051.128,evm.model.Contig00063.78,evm.model.Contig00051.26,evm.model.Contig00004.402,evm.model.Contig00004.401,evm.model.Contig00004.403,evm.model.Contig00004.400,evm.model.Contig00129.4,evm.model.Contig00079.6,evm.model.Contig00129.2,evm.model.Contig00051.117,evm.model.Contig00051.118,evm.model.Contig00025.236,evm.model.Contig000…
35553	biological_process	oxidative single-stranded RNA demethylation	evm.model.Contig00023.238,
35552	biological_process	oxidative single-stranded DNA demethylation	evm.model.Contig00023.238,
35556	biological_process	intracellular signal transduction	evm.model.Contig00077.29,evm.model.Contig00044.38,evm.model.Contig00004.62,evm.model.Contig00058.80,evm.model.Contig00005.246,evm.model.Contig00003.299,evm.model.Contig00077.27,evm.model.Contig00058.84,evm.model.Contig00067.69,evm.model.Contig00004.261,evm.model.Contig00036.144,evm.model.Contig00044.135,evm.model.Contig00023.58,evm.model.Contig00044.133,evm.model.Contig00058.78,evm.model.Contig00…
35563	biological_process	positive regulation of chromatin binding	evm.model.Contig00021.155,evm.model.Contig00030.115,evm.model.Contig00004.217,evm.model.Contig00047.29,evm.model.Contig00025.100,evm.model.Contig00019.84,evm.model.Contig00057.77,evm.model.Contig00007.563,evm.model.Contig00011.52,evm.model.Contig00018.289,evm.model.Contig00023.286,evm.model.Contig00011.51,
35562	biological_process	negative regulation of chromatin binding	evm.model.Contig00007.372,evm.model.Contig00019.438,evm.model.Contig00003.400,evm.model.Contig00014.296,evm.model.Contig00007.427,evm.model.Contig00017.121,evm.model.Contig00001.723,evm.model.Contig00020.294,evm.model.Contig00020.295,evm.model.Contig00020.293,evm.model.Contig00028.173,evm.model.Contig00007.471,
35561	biological_process	regulation of chromatin binding	evm.model.Contig00007.372,evm.model.Contig00014.296,evm.model.Contig00004.217,evm.model.Contig00007.427,evm.model.Contig00017.121,evm.model.Contig00001.723,evm.model.Contig00019.84,evm.model.Contig00020.294,evm.model.Contig00020.295,evm.model.Contig00020.293,evm.model.Contig00028.173,evm.model.Contig00023.286,evm.model.Contig00021.155,evm.model.Contig00019.438,evm.model.Contig00030.115,evm.model.…
35567	biological_process	non-canonical Wnt signaling pathway	evm.model.Contig00029.253,evm.model.Contig00040.32,evm.model.Contig00021.14,evm.model.Contig00006.395,evm.model.Contig00019.121,evm.model.Contig00071.11,evm.model.Contig00018.95,evm.model.Contig00003.400,evm.model.Contig00044.135,evm.model.Contig00007.667,evm.model.Contig00025.346,evm.model.Contig00032.69,evm.model.Contig00008.670,evm.model.Contig00004.199,evm.model.Contig00031.8,evm.model.Contig…
35566	biological_process	regulation of metanephros size	evm.model.Contig00011.194,
35565	biological_process	regulation of pronephros size	evm.model.Contig00031.211,evm.model.Contig00004.76,evm.model.Contig00004.77,evm.model.Contig00049.249,
35564	biological_process	regulation of kidney size	evm.model.Contig00031.211,evm.model.Contig00004.76,evm.model.Contig00011.194,evm.model.Contig00004.77,evm.model.Contig00049.249,
35538	molecular_function	carbohydrate response element binding	evm.model.Contig00022.179,evm.model.Contig00002.359,
35542	biological_process	regulation of SNARE complex assembly	evm.model.Contig00050.72,evm.model.Contig00008.530,evm.model.Contig00034.61,evm.model.Contig00008.528,evm.model.Contig00039.52,evm.model.Contig00034.60,evm.model.Contig00008.529,evm.model.Contig00067.2,evm.model.Contig00064.5,evm.model.Contig00024.89,
35544	biological_process	negative regulation of SNARE complex assembly	evm.model.Contig00008.530,evm.model.Contig00034.61,evm.model.Contig00008.528,evm.model.Contig00034.60,evm.model.Contig00008.529,evm.model.Contig00064.5,
35545	biological_process	determination of left/right asymmetry in nervous system	evm.model.Contig00033.145,evm.model.Contig00013.103,evm.model.Contig00072.4,evm.model.Contig00007.557,evm.model.Contig00007.208,evm.model.Contig00011.375,evm.model.Contig00011.450,evm.model.Contig00007.207,evm.model.Contig00022.473,evm.model.Contig00019.89,
35546	biological_process	interferon-beta secretion	evm.model.Contig00015.425,evm.model.Contig00007.467,evm.model.Contig00015.424,evm.model.Contig00003.397,evm.model.Contig00039.25,evm.model.Contig00003.398,evm.model.Contig00007.468,
35547	biological_process	regulation of interferon-beta secretion	evm.model.Contig00015.425,evm.model.Contig00007.467,evm.model.Contig00015.424,evm.model.Contig00003.397,evm.model.Contig00039.25,evm.model.Contig00003.398,evm.model.Contig00007.468,
35549	biological_process	positive regulation of interferon-beta secretion	evm.model.Contig00015.425,evm.model.Contig00007.467,evm.model.Contig00015.424,evm.model.Contig00003.397,evm.model.Contig00039.25,evm.model.Contig00003.398,evm.model.Contig00007.468,
35551	biological_process	protein initiator methionine removal involved in protein maturation	evm.model.Contig00011.126,
35521	biological_process	monoubiquitinated histone deubiquitination	evm.model.Contig00028.196,evm.model.Contig00049.131,evm.model.Contig00011.123,evm.model.Contig00046.52,
835	cellular_component	ER ubiquitin ligase complex	evm.model.Contig00001.457,evm.model.Contig00019.357,evm.model.Contig00079.15,evm.model.Contig00078.18,evm.model.Contig00020.196,evm.model.Contig00008.417,evm.model.Contig00040.42,evm.model.Contig00005.291,evm.model.Contig00013.247,evm.model.Contig00005.292,evm.model.Contig00006.305,
35520	biological_process	monoubiquitinated protein deubiquitination	evm.model.Contig00001.507,evm.model.Contig00011.219,evm.model.Contig00001.231,evm.model.Contig00002.539,evm.model.Contig00035.109,evm.model.Contig00028.196,evm.model.Contig00049.131,evm.model.Contig00001.505,evm.model.Contig00011.123,evm.model.Contig00001.506,evm.model.Contig00046.52,
832	molecular_function	inositol hexakisphosphate 5-kinase activity	evm.model.Contig00009.212,evm.model.Contig00025.412,evm.model.Contig00004.393,evm.model.Contig00011.237,evm.model.Contig00025.414,
35523	biological_process	protein K29-linked deubiquitination	evm.model.Contig00015.437,evm.model.Contig00008.852,
35522	biological_process	monoubiquitinated histone H2A deubiquitination	evm.model.Contig00028.196,evm.model.Contig00049.131,evm.model.Contig00011.123,evm.model.Contig00046.52,
35525	cellular_component	NF-kappaB p50/p65 complex	evm.model.Contig00017.209,
35524	biological_process	proline transmembrane transport	evm.model.Contig00076.16,
839	cellular_component	Hrd1p ubiquitin ligase ERAD-L complex	evm.model.Contig00001.457,evm.model.Contig00079.15,evm.model.Contig00008.417,evm.model.Contig00040.42,evm.model.Contig00006.305,
836	cellular_component	Hrd1p ubiquitin ligase complex	evm.model.Contig00001.457,evm.model.Contig00019.357,evm.model.Contig00079.15,evm.model.Contig00078.18,evm.model.Contig00020.196,evm.model.Contig00008.417,evm.model.Contig00040.42,evm.model.Contig00013.247,evm.model.Contig00006.305,
35527	molecular_function	3-hydroxypropionate dehydrogenase (NADP+) activity	evm.model.Contig00092.16,evm.model.Contig00400.1,
837	cellular_component	Doa10p ubiquitin ligase complex	evm.model.Contig00008.417,evm.model.Contig00006.305,
35526	biological_process	retrograde transport, plasma membrane to Golgi	evm.model.Contig00007.115,evm.model.Contig00009.346,evm.model.Contig00041.121,evm.model.Contig00020.212,
35529	molecular_function	NADH pyrophosphatase activity	evm.model.Contig00220.1,evm.model.Contig00002.586,evm.model.Contig00046.77,evm.model.Contig00015.161,evm.model.Contig00017.225,
956	biological_process	nuclear-transcribed mRNA catabolic process	evm.model.Contig00026.30,evm.model.Contig00023.165,evm.model.Contig00025.205,evm.model.Contig00023.263,evm.model.Contig00049.118,evm.model.Contig00006.111,evm.model.Contig00049.250,evm.model.Contig00058.75,evm.model.Contig00012.143,evm.model.Contig00026.28,evm.model.Contig00030.14,evm.model.Contig00010.54,evm.model.Contig00059.102,evm.model.Contig00001.482,evm.model.Contig00006.417,evm.model.Cont…
957	biological_process	mitochondrial RNA catabolic process	evm.model.Contig00009.144,evm.model.Contig00009.145,evm.model.Contig00037.130,evm.model.Contig00016.56,evm.model.Contig00049.44,evm.model.Contig00034.167,
958	biological_process	mitochondrial mRNA catabolic process	evm.model.Contig00009.144,evm.model.Contig00009.145,evm.model.Contig00016.56,evm.model.Contig00049.44,
959	biological_process	mitochondrial RNA metabolic process	evm.model.Contig00037.130,evm.model.Contig00016.56,evm.model.Contig00001.280,evm.model.Contig00049.44,evm.model.Contig00051.103,evm.model.Contig00018.323,evm.model.Contig00059.40,evm.model.Contig00033.229,evm.model.Contig00014.569,evm.model.Contig00019.149,evm.model.Contig00007.153,evm.model.Contig00026.75,evm.model.Contig00067.65,evm.model.Contig00022.260,evm.model.Contig00009.144,evm.model.Cont…
35385	biological_process	Roundabout signaling pathway	evm.model.Contig00037.154,evm.model.Contig00057.18,evm.model.Contig00057.19,evm.model.Contig00011.313,evm.model.Contig00025.320,evm.model.Contig00008.375,evm.model.Contig00049.157,evm.model.Contig00033.19,evm.model.Contig00007.519,evm.model.Contig00085.9,evm.model.Contig00057.20,evm.model.Contig00008.320,evm.model.Contig00033.152,evm.model.Contig00001.112,evm.model.Contig00028.44,evm.model.Contig…
35384	biological_process	thioester biosynthetic process	evm.model.Contig00021.58,evm.model.Contig00220.2,evm.model.Contig00022.287,evm.model.Contig00022.457,evm.model.Contig00155.5,evm.model.Contig00003.156,evm.model.Contig00003.20,evm.model.Contig00003.66,evm.model.Contig00003.67,evm.model.Contig00003.65,evm.model.Contig00049.203,evm.model.Contig00017.202,evm.model.Contig00103.2,evm.model.Contig00151.13,evm.model.Contig00072.7,evm.model.Contig00025.2…
955	biological_process	amino acid catabolic process via Ehrlich pathway	evm.model.Contig00049.231,
35383	biological_process	thioester metabolic process	evm.model.Contig00008.263,evm.model.Contig00022.287,evm.model.Contig00022.457,evm.model.Contig00008.262,evm.model.Contig00037.99,evm.model.Contig00003.156,evm.model.Contig00003.20,evm.model.Contig00007.12,evm.model.Contig00017.202,evm.model.Contig00023.153,evm.model.Contig00014.280,evm.model.Contig00025.275,evm.model.Contig00164.10,evm.model.Contig00008.481,evm.model.Contig00015.71,evm.model.Cont…
35379	molecular_function	carbon dioxide transmembrane transporter activity	evm.model.Contig00033.213,evm.model.Contig00011.419,evm.model.Contig00011.421,
35378	biological_process	carbon dioxide transmembrane transport	evm.model.Contig00033.213,evm.model.Contig00011.421,
35377	biological_process	transepithelial water transport	evm.model.Contig00033.213,evm.model.Contig00011.421,
35376	biological_process	sterol import	evm.model.Contig00015.261,evm.model.Contig00022.75,evm.model.Contig00046.25,evm.model.Contig00017.279,evm.model.Contig00146.1,evm.model.Contig00001.471,evm.model.Contig00042.24,evm.model.Contig00009.265,evm.model.Contig00018.274,evm.model.Contig00002.4,
947	biological_process	amino acid catabolic process to alcohol via Ehrlich pathway	evm.model.Contig00049.231,
941	cellular_component	condensed nuclear chromosome inner kinetochore	evm.model.Contig00046.76,
35374	molecular_function	chondroitin sulfate binding	evm.model.Contig00002.324,evm.model.Contig00064.65,evm.model.Contig00002.322,evm.model.Contig00008.504,evm.model.Contig00014.137,evm.model.Contig00020.38,evm.model.Contig00060.65,evm.model.Contig00021.125,evm.model.Contig00051.130,evm.model.Contig00042.78,evm.model.Contig00065.131,evm.model.Contig00032.152,evm.model.Contig00004.435,evm.model.Contig00051.26,evm.model.Contig00008.131,evm.model.Cont…
940	cellular_component	condensed chromosome outer kinetochore	evm.model.Contig00007.425,evm.model.Contig00015.180,evm.model.Contig00010.240,evm.model.Contig00022.535,evm.model.Contig00016.106,evm.model.Contig00033.166,evm.model.Contig00028.3,evm.model.Contig00027.9,evm.model.Contig00008.312,evm.model.Contig00009.39,evm.model.Contig00093.8,evm.model.Contig00042.39,evm.model.Contig00041.21,evm.model.Contig00066.27,evm.model.Contig00004.33,evm.model.Contig0000…
943	cellular_component	retrotransposon nucleocapsid	evm.model.Contig00064.91,evm.model.Contig00036.222,evm.model.Contig00013.239,evm.model.Contig00013.238,evm.model.Contig00013.237,evm.model.Contig00013.236,evm.model.Contig00036.342,
35372	biological_process	protein localization to microtubule	evm.model.Contig00064.50,evm.model.Contig00060.3,evm.model.Contig00006.160,evm.model.Contig00012.61,evm.model.Contig00022.246,evm.model.Contig00008.9,evm.model.Contig00008.425,evm.model.Contig00033.88,evm.model.Contig00021.144,evm.model.Contig00014.550,evm.model.Contig00084.25,evm.model.Contig00017.43,evm.model.Contig00037.93,
35373	molecular_function	chondroitin sulfate proteoglycan binding	evm.model.Contig00001.254,evm.model.Contig00031.25,evm.model.Contig00008.131,evm.model.Contig00071.13,
942	cellular_component	condensed nuclear chromosome outer kinetochore	evm.model.Contig00008.312,evm.model.Contig00009.39,evm.model.Contig00042.39,evm.model.Contig00015.180,evm.model.Contig00010.240,evm.model.Contig00041.21,evm.model.Contig00002.538,evm.model.Contig00017.32,evm.model.Contig00030.213,
35370	cellular_component	UBC13-UEV1A complex	evm.model.Contig00005.172,evm.model.Contig00029.315,evm.model.Contig00005.176,
35371	cellular_component	microtubule plus-end	evm.model.Contig00032.12,evm.model.Contig00005.231,evm.model.Contig00080.2,evm.model.Contig00030.71,evm.model.Contig00013.255,evm.model.Contig00012.61,evm.model.Contig00033.216,evm.model.Contig00011.225,evm.model.Contig00003.27,evm.model.Contig00032.7,evm.model.Contig00004.178,evm.model.Contig00027.94,evm.model.Contig00072.10,evm.model.Contig00084.25,evm.model.Contig00036.32,evm.model.Contig00005…
939	cellular_component	condensed chromosome inner kinetochore	evm.model.Contig00046.76,evm.model.Contig00022.414,
35368	molecular_function	selenocysteine insertion sequence binding	evm.model.Contig00029.384,evm.model.Contig00003.322,evm.model.Contig00003.321,evm.model.Contig00003.305,evm.model.Contig00025.113,evm.model.Contig00008.715,evm.model.Contig00008.49,evm.model.Contig00003.320,evm.model.Contig00026.138,evm.model.Contig00022.578,evm.model.Contig00022.577,evm.model.Contig00029.231,evm.model.Contig00012.20,evm.model.Contig00008.584,
938	cellular_component	GARP complex	evm.model.Contig00011.180,evm.model.Contig00028.102,evm.model.Contig00011.266,evm.model.Contig00017.206,evm.model.Contig00022.395,evm.model.Contig00001.63,
932	cellular_component	P-body	evm.model.Contig00036.344,evm.model.Contig00036.343,evm.model.Contig00036.345,evm.model.Contig00051.88,evm.model.Contig00001.283,evm.model.Contig00049.118,evm.model.Contig00006.212,evm.model.Contig00006.214,evm.model.Contig00014.54,evm.model.Contig00066.61,evm.model.Contig00060.13,evm.model.Contig00060.11,evm.model.Contig00036.340,evm.model.Contig00036.341,evm.model.Contig00030.14,evm.model.Conti…
935	cellular_component	division septum	evm.model.Contig00062.17,evm.model.Contig00058.41,evm.model.Contig00030.9,evm.model.Contig00030.71,evm.model.Contig00052.34,evm.model.Contig00001.673,
928	cellular_component	gamma-tubulin small complex, spindle pole body	evm.model.Contig00046.21,evm.model.Contig00016.113,
35363	cellular_component	histone locus body	evm.model.Contig00042.60,evm.model.Contig00033.180,evm.model.Contig00045.103,evm.model.Contig00042.94,evm.model.Contig00030.118,
931	cellular_component	gamma-tubulin large complex	evm.model.Contig00005.31,evm.model.Contig00044.86,evm.model.Contig00007.637,evm.model.Contig00015.347,evm.model.Contig00001.595,evm.model.Contig00020.39,evm.model.Contig00016.113,evm.model.Contig00034.38,evm.model.Contig00067.101,evm.model.Contig00020.37,
35360	biological_process	positive regulation of peroxisome proliferator activated receptor signaling pathway	evm.model.Contig00028.189,evm.model.Contig00008.887,evm.model.Contig00014.27,evm.model.Contig00008.498,evm.model.Contig00074.38,evm.model.Contig00008.112,evm.model.Contig00029.235,evm.model.Contig00011.53,evm.model.Contig00011.123,evm.model.Contig00001.631,
35361	cellular_component	Cul8-RING ubiquitin ligase complex	evm.model.Contig00017.277,
930	cellular_component	gamma-tubulin complex	evm.model.Contig00023.144,evm.model.Contig00003.301,evm.model.Contig00007.412,evm.model.Contig00003.302,evm.model.Contig00020.39,evm.model.Contig00007.411,evm.model.Contig00016.113,evm.model.Contig00065.194,evm.model.Contig00008.183,evm.model.Contig00067.101,evm.model.Contig00020.37,evm.model.Contig00004.466,evm.model.Contig00061.52,evm.model.Contig00027.94,evm.model.Contig00027.95,evm.model.Cont…
35357	biological_process	peroxisome proliferator activated receptor signaling pathway	evm.model.Contig00022.457,evm.model.Contig00028.242,evm.model.Contig00010.17,evm.model.Contig00052.27,evm.model.Contig00015.118,evm.model.Contig00074.38,evm.model.Contig00008.498,evm.model.Contig00007.270,evm.model.Contig00008.732,evm.model.Contig00028.189,evm.model.Contig00011.163,evm.model.Contig00038.68,evm.model.Contig00008.887,evm.model.Contig00014.27,evm.model.Contig00008.112,evm.model.Cont…
35356	biological_process	cellular triglyceride homeostasis	evm.model.Contig00007.351,evm.model.Contig00001.660,evm.model.Contig00007.350,evm.model.Contig00037.99,evm.model.Contig00007.270,evm.model.Contig00002.640,evm.model.Contig00007.346,evm.model.Contig00065.94,evm.model.Contig00001.369,evm.model.Contig00023.95,evm.model.Contig00005.144,evm.model.Contig00058.68,evm.model.Contig00001.659,
924	cellular_component	gamma-tubulin ring complex, centrosomal	evm.model.Contig00001.595,
35359	biological_process	negative regulation of peroxisome proliferator activated receptor signaling pathway	evm.model.Contig00028.242,evm.model.Contig00015.118,evm.model.Contig00036.166,
35358	biological_process	regulation of peroxisome proliferator activated receptor signaling pathway	evm.model.Contig00028.242,evm.model.Contig00015.118,evm.model.Contig00074.38,evm.model.Contig00008.498,evm.model.Contig00007.270,evm.model.Contig00028.189,evm.model.Contig00008.887,evm.model.Contig00014.27,evm.model.Contig00036.166,evm.model.Contig00008.112,evm.model.Contig00029.235,evm.model.Contig00011.53,evm.model.Contig00011.123,evm.model.Contig00001.631,
922	cellular_component	spindle pole	evm.model.Contig00028.290,evm.model.Contig00035.153,evm.model.Contig00077.24,evm.model.Contig00028.298,evm.model.Contig00046.76,evm.model.Contig00042.80,evm.model.Contig00046.74,evm.model.Contig00030.213,evm.model.Contig00030.207,evm.model.Contig00027.150,evm.model.Contig00034.16,evm.model.Contig00034.17,evm.model.Contig00015.517,evm.model.Contig00049.267,evm.model.Contig00051.19,evm.model.Contig…
35352	biological_process	NAD transmembrane transport	evm.model.Contig00017.295,
923	cellular_component	equatorial microtubule organizing center	evm.model.Contig00044.86,evm.model.Contig00046.21,evm.model.Contig00003.301,evm.model.Contig00015.347,evm.model.Contig00003.302,evm.model.Contig00020.39,evm.model.Contig00016.113,evm.model.Contig00008.183,evm.model.Contig00020.37,
920	biological_process	septum digestion after cytokinesis	evm.model.Contig00008.801,evm.model.Contig00012.27,evm.model.Contig00010.54,evm.model.Contig00012.26,evm.model.Contig00013.58,evm.model.Contig00038.16,evm.model.Contig00038.17,
921	biological_process	septin ring assembly	evm.model.Contig00048.139,evm.model.Contig00012.4,
35354	cellular_component	Toll-like receptor 1-Toll-like receptor 2 protein complex	evm.model.Contig00035.177,evm.model.Contig00035.53,
35349	biological_process	coenzyme A transmembrane transport	evm.model.Contig00025.226,evm.model.Contig00029.283,
916	biological_process	actomyosin contractile ring contraction	evm.model.Contig00049.144,evm.model.Contig00001.3,evm.model.Contig00008.772,evm.model.Contig00010.240,evm.model.Contig00002.289,evm.model.Contig00033.204,evm.model.Contig00074.6,evm.model.Contig00022.8,evm.model.Contig00067.99,evm.model.Contig00009.23,evm.model.Contig00029.202,evm.model.Contig00017.86,evm.model.Contig00023.212,evm.model.Contig00042.38,evm.model.Contig00048.196,evm.model.Contig000…
35350	biological_process	FAD transmembrane transport	evm.model.Contig00025.226,
917	biological_process	division septum assembly	evm.model.Contig00031.91,evm.model.Contig00011.260,evm.model.Contig00002.428,evm.model.Contig00042.38,evm.model.Contig00010.240,evm.model.Contig00148.5,evm.model.Contig00261.7,evm.model.Contig00047.100,evm.model.Contig00011.131,
915	biological_process	actomyosin contractile ring assembly	evm.model.Contig00022.422,evm.model.Contig00045.8,evm.model.Contig00064.50,evm.model.Contig00022.14,evm.model.Contig00035.153,evm.model.Contig00015.41,evm.model.Contig00007.341,evm.model.Contig00029.298,evm.model.Contig00052.43,evm.model.Contig00033.206,evm.model.Contig00055.7,evm.model.Contig00033.121,evm.model.Contig00007.648,evm.model.Contig00015.5,evm.model.Contig00001.601,evm.model.Contig000…
912	biological_process	assembly of actomyosin apparatus involved in cytokinesis	evm.model.Contig00022.422,evm.model.Contig00045.8,evm.model.Contig00064.50,evm.model.Contig00022.14,evm.model.Contig00035.153,evm.model.Contig00015.41,evm.model.Contig00007.341,evm.model.Contig00029.298,evm.model.Contig00052.43,evm.model.Contig00033.206,evm.model.Contig00055.7,evm.model.Contig00033.121,evm.model.Contig00007.648,evm.model.Contig00015.5,evm.model.Contig00001.601,evm.model.Contig000…
911	biological_process	cytokinesis by cell plate formation	evm.model.Contig00068.2,evm.model.Contig00002.62,evm.model.Contig00053.4,evm.model.Contig00005.15,evm.model.Contig00028.201,evm.model.Contig00067.101,evm.model.Contig00156.2,
910	biological_process	cytokinesis	evm.model.Contig00035.153,evm.model.Contig00077.28,evm.model.Contig00077.24,evm.model.Contig00038.82,evm.model.Contig00017.86,evm.model.Contig00148.6,evm.model.Contig00148.5,evm.model.Contig00028.298,evm.model.Contig00046.76,evm.model.Contig00009.97,evm.model.Contig00046.74,evm.model.Contig00009.95,evm.model.Contig00005.15,evm.model.Contig00030.213,evm.model.Contig00041.83,evm.model.Contig00002.4…
909	biological_process	sporocarp development involved in sexual reproduction	evm.model.Contig00017.179,
35336	biological_process	long-chain fatty-acyl-CoA metabolic process	evm.model.Contig00002.90,evm.model.Contig00022.287,evm.model.Contig00072.7,evm.model.Contig00028.222,evm.model.Contig00037.99,evm.model.Contig00009.173,evm.model.Contig00008.288,evm.model.Contig00009.175,evm.model.Contig00009.174,evm.model.Contig00064.105,evm.model.Contig00022.65,evm.model.Contig00014.21,evm.model.Contig00003.20,evm.model.Contig00019.241,evm.model.Contig00029.381,evm.model.Contig…
906	molecular_function	6,7-dimethyl-8-ribityllumazine synthase activity	evm.model.Contig00126.14,
35337	biological_process	fatty-acyl-CoA metabolic process	evm.model.Contig00002.90,evm.model.Contig00022.287,evm.model.Contig00019.2,evm.model.Contig00028.222,evm.model.Contig00037.99,evm.model.Contig00009.173,evm.model.Contig00003.156,evm.model.Contig00009.175,evm.model.Contig00008.288,evm.model.Contig00009.174,evm.model.Contig00050.61,evm.model.Contig00029.84,evm.model.Contig00014.21,evm.model.Contig00003.20,evm.model.Contig00019.241,evm.model.Contig0…
35338	biological_process	long-chain fatty-acyl-CoA biosynthetic process	evm.model.Contig00002.90,evm.model.Contig00022.287,evm.model.Contig00072.7,evm.model.Contig00028.222,evm.model.Contig00008.288,evm.model.Contig00014.21,evm.model.Contig00003.20,evm.model.Contig00019.241,evm.model.Contig00018.104,evm.model.Contig00003.66,evm.model.Contig00003.67,evm.model.Contig00025.436,evm.model.Contig00003.65,evm.model.Contig00049.203,evm.model.Contig00037.185,
35339	cellular_component	SPOTS complex	evm.model.Contig00017.137,evm.model.Contig00084.22,
904	biological_process	cell morphogenesis involved in differentiation	evm.model.Contig00004.62,evm.model.Contig00042.74,evm.model.Contig00042.73,evm.model.Contig00005.246,evm.model.Contig00006.297,evm.model.Contig00034.24,evm.model.Contig00049.256,evm.model.Contig00004.261,evm.model.Contig00042.78,evm.model.Contig00013.43,evm.model.Contig00013.42,evm.model.Contig00006.293,evm.model.Contig00032.164,evm.model.Contig00004.55,evm.model.Contig00046.79,evm.model.Contig00…
35332	biological_process	positive regulation of hippo signaling	evm.model.Contig00029.253,evm.model.Contig00042.133,evm.model.Contig00027.160,evm.model.Contig00014.171,evm.model.Contig00006.395,evm.model.Contig00064.56,evm.model.Contig00042.79,evm.model.Contig00042.47,evm.model.Contig00041.49,evm.model.Contig00049.251,evm.model.Contig00006.392,evm.model.Contig00026.133,evm.model.Contig00030.137,evm.model.Contig00013.155,evm.model.Contig00036.256,evm.model.Con…
35333	biological_process	Notch receptor processing, ligand-dependent	evm.model.Contig00001.469,evm.model.Contig00061.44,evm.model.Contig00005.251,evm.model.Contig00013.266,evm.model.Contig00037.200,
902	biological_process	cell morphogenesis	evm.model.Contig00004.62,evm.model.Contig00005.246,evm.model.Contig00077.26,evm.model.Contig00004.261,evm.model.Contig00036.144,evm.model.Contig00004.55,evm.model.Contig00008.549,evm.model.Contig00004.54,evm.model.Contig00004.72,evm.model.Contig00006.414,evm.model.Contig00077.36,evm.model.Contig00080.3,evm.model.Contig00077.30,evm.model.Contig00067.73,evm.model.Contig00067.81,evm.model.Contig0004…
35335	biological_process	peptidyl-tyrosine dephosphorylation	evm.model.Contig00020.278,evm.model.Contig00027.50,evm.model.Contig00051.41,evm.model.Contig00061.95,evm.model.Contig00027.141,evm.model.Contig00013.243,evm.model.Contig00018.1,evm.model.Contig00022.524,evm.model.Contig00023.283,evm.model.Contig00051.120,evm.model.Contig00011.340,evm.model.Contig00021.125,evm.model.Contig00061.112,evm.model.Contig00022.162,evm.model.Contig00001.375,evm.model.Cont…
900	molecular_function	translation repressor activity, mRNA regulatory element binding	evm.model.Contig00023.127,evm.model.Contig00010.111,evm.model.Contig00049.267,evm.model.Contig00032.113,evm.model.Contig00010.112,evm.model.Contig00063.9,evm.model.Contig00047.86,evm.model.Contig00022.227,evm.model.Contig00072.30,evm.model.Contig00022.228,evm.model.Contig00002.18,evm.model.Contig00044.122,evm.model.Contig00035.30,evm.model.Contig00012.53,evm.model.Contig00006.125,evm.model.Contig…
35329	biological_process	hippo signaling	evm.model.Contig00029.253,evm.model.Contig00042.75,evm.model.Contig00019.260,evm.model.Contig00007.414,evm.model.Contig00039.57,evm.model.Contig00027.160,evm.model.Contig00029.255,evm.model.Contig00006.395,evm.model.Contig00042.79,evm.model.Contig00019.220,evm.model.Contig00041.49,evm.model.Contig00042.47,evm.model.Contig00012.186,evm.model.Contig00001.437,evm.model.Contig00021.127,evm.model.Cont…
35330	biological_process	regulation of hippo signaling	evm.model.Contig00029.253,evm.model.Contig00019.260,evm.model.Contig00007.414,evm.model.Contig00027.160,evm.model.Contig00039.57,evm.model.Contig00006.395,evm.model.Contig00042.79,evm.model.Contig00042.47,evm.model.Contig00041.49,evm.model.Contig00019.220,evm.model.Contig00012.186,evm.model.Contig00001.437,evm.model.Contig00049.251,evm.model.Contig00006.392,evm.model.Contig00023.58,evm.model.Cont…
35331	biological_process	negative regulation of hippo signaling	evm.model.Contig00029.253,evm.model.Contig00060.60,evm.model.Contig00036.168,evm.model.Contig00007.414,evm.model.Contig00034.8,evm.model.Contig00014.170,evm.model.Contig00019.220,evm.model.Contig00012.186,evm.model.Contig00001.437,evm.model.Contig00023.58,evm.model.Contig00018.265,evm.model.Contig00046.79,evm.model.Contig00001.76,evm.model.Contig00072.9,evm.model.Contig00031.64,evm.model.Contig00…
1016	molecular_function	RNA polymerase III regulatory region DNA binding	evm.model.Contig00014.265,evm.model.Contig00060.123,evm.model.Contig00014.141,evm.model.Contig00020.261,evm.model.Contig00046.51,evm.model.Contig00078.14,evm.model.Contig00078.13,evm.model.Contig00014.44,evm.model.Contig00063.11,evm.model.Contig00008.463,evm.model.Contig00001.671,evm.model.Contig00019.365,evm.model.Contig00023.66,evm.model.Contig00019.363,evm.model.Contig00005.24,
1017	molecular_function	bacterial-type RNA polymerase regulatory region DNA binding	evm.model.Contig00131.27,
1018	molecular_function	mitochondrial promoter sequence-specific DNA binding	evm.model.Contig00022.539,evm.model.Contig00001.280,evm.model.Contig00038.23,
35455	biological_process	response to interferon-alpha	evm.model.Contig00016.3,evm.model.Contig00007.295,evm.model.Contig00035.22,evm.model.Contig00049.44,evm.model.Contig00008.162,evm.model.Contig00060.6,evm.model.Contig00013.219,evm.model.Contig00008.739,evm.model.Contig00080.10,evm.model.Contig00033.176,evm.model.Contig00037.123,evm.model.Contig00003.440,
35443	biological_process	tripeptide transmembrane transport	evm.model.Contig00019.40,evm.model.Contig00035.59,evm.model.Contig00006.208,evm.model.Contig00060.55,evm.model.Contig00003.373,evm.model.Contig00003.371,evm.model.Contig00034.170,evm.model.Contig00024.101,
35442	biological_process	dipeptide transmembrane transport	evm.model.Contig00002.405,evm.model.Contig00014.504,evm.model.Contig00002.406,evm.model.Contig00014.503,evm.model.Contig00014.501,evm.model.Contig00060.55,evm.model.Contig00044.32,evm.model.Contig00008.149,evm.model.Contig00003.373,evm.model.Contig00003.371,evm.model.Contig00007.587,evm.model.Contig00037.91,evm.model.Contig00034.170,evm.model.Contig00007.588,evm.model.Contig00007.586,evm.model.Co…
35441	biological_process	cell migration involved in vasculogenesis	evm.model.Contig00018.300,evm.model.Contig00014.510,evm.model.Contig00048.182,evm.model.Contig00018.298,evm.model.Contig00018.299,
1012	molecular_function	RNA polymerase II regulatory region DNA binding	evm.model.Contig00003.299,evm.model.Contig00042.70,evm.model.Contig00058.84,evm.model.Contig00006.426,evm.model.Contig00049.111,evm.model.Contig00029.96,evm.model.Contig00017.117,evm.model.Contig00014.529,evm.model.Contig00014.528,evm.model.Contig00030.118,evm.model.Contig00017.291,evm.model.Contig00032.160,evm.model.Contig00001.620,evm.model.Contig00001.621,evm.model.Contig00032.161,evm.model.Co…
1013	molecular_function	RNA polymerase I regulatory region DNA binding	evm.model.Contig00015.226,evm.model.Contig00018.129,evm.model.Contig00006.327,evm.model.Contig00026.126,evm.model.Contig00008.111,evm.model.Contig00018.131,evm.model.Contig00024.120,evm.model.Contig00017.259,evm.model.Contig00018.132,evm.model.Contig00031.48,evm.model.Contig00020.280,evm.model.Contig00031.81,
35434	biological_process	copper ion transmembrane transport	evm.model.Contig00008.250,evm.model.Contig00008.117,evm.model.Contig00011.49,evm.model.Contig00043.61,evm.model.Contig00020.320,
35435	biological_process	phosphate ion transmembrane transport	evm.model.Contig00011.482,evm.model.Contig00029.285,evm.model.Contig00021.220,evm.model.Contig00051.75,evm.model.Contig00033.105,evm.model.Contig00002.327,evm.model.Contig00006.443,evm.model.Contig00051.76,evm.model.Contig00051.77,evm.model.Contig00001.731,evm.model.Contig00026.75,evm.model.Contig00284.5,evm.model.Contig00063.61,evm.model.Contig00022.66,evm.model.Contig00249.6,evm.model.Contig002…
1003	molecular_function	RNA polymerase III type 2 promoter sequence-specific DNA binding	evm.model.Contig00019.365,evm.model.Contig00019.363,
1002	molecular_function	RNA polymerase III type 1 promoter sequence-specific DNA binding	evm.model.Contig00019.365,evm.model.Contig00019.363,
35438	molecular_function	cyclic-di-GMP binding	evm.model.Contig00319.1,evm.model.Contig00110.23,evm.model.Contig00240.8,evm.model.Contig00123.1,evm.model.Contig00230.5,
1004	molecular_function	RNA polymerase III transcription regulator recruiting activity	evm.model.Contig00008.461,evm.model.Contig00010.244,evm.model.Contig00139.13,evm.model.Contig00001.384,evm.model.Contig00108.15,
1006	molecular_function	RNA polymerase III type 3 promoter sequence-specific DNA binding	evm.model.Contig00014.265,evm.model.Contig00063.11,evm.model.Contig00014.141,evm.model.Contig00005.24,evm.model.Contig00020.261,evm.model.Contig00078.14,evm.model.Contig00078.13,
35437	biological_process	maintenance of protein localization in endoplasmic reticulum	evm.model.Contig00035.105,evm.model.Contig00039.20,evm.model.Contig00057.58,evm.model.Contig00033.83,evm.model.Contig00059.29,evm.model.Contig00021.153,evm.model.Contig00065.162,evm.model.Contig00019.316,
35426	biological_process	extracellular matrix-cell signaling	evm.model.Contig00041.49,evm.model.Contig00006.328,evm.model.Contig00055.83,evm.model.Contig00028.88,evm.model.Contig00024.144,evm.model.Contig00071.21,evm.model.Contig00017.106,evm.model.Contig00025.346,evm.model.Contig00029.321,evm.model.Contig00001.415,evm.model.Contig00029.320,evm.model.Contig00019.247,
993	molecular_function	RNA polymerase II complex binding	evm.model.Contig00040.39,evm.model.Contig00022.288,evm.model.Contig00063.176,evm.model.Contig00034.28,evm.model.Contig00049.110,evm.model.Contig00060.102,evm.model.Contig00004.429,evm.model.Contig00030.52,evm.model.Contig00019.261,evm.model.Contig00030.53,evm.model.Contig00002.515,evm.model.Contig00006.218,evm.model.Contig00008.445,evm.model.Contig00015.179,evm.model.Contig00027.244,evm.model.Con…
992	molecular_function	polymerase III regulatory region sequence-specific DNA binding	evm.model.Contig00014.265,evm.model.Contig00063.11,evm.model.Contig00019.365,evm.model.Contig00014.141,evm.model.Contig00019.363,evm.model.Contig00005.24,evm.model.Contig00020.261,evm.model.Contig00078.14,evm.model.Contig00078.13,
995	molecular_function	RNA polymerase III general transcription initiation factor activity	evm.model.Contig00014.265,evm.model.Contig00014.44,evm.model.Contig00035.70,evm.model.Contig00008.701,evm.model.Contig00008.881,evm.model.Contig00002.139,evm.model.Contig00014.141,evm.model.Contig00039.88,evm.model.Contig00005.24,evm.model.Contig00039.89,evm.model.Contig00078.14,evm.model.Contig00078.13,
994	molecular_function	RNA polymerase III core binding	evm.model.Contig00023.66,
35425	biological_process	autocrine signaling	evm.model.Contig00025.254,evm.model.Contig00006.130,evm.model.Contig00010.226,evm.model.Contig00004.503,evm.model.Contig00049.232,
986	molecular_function	bacterial-type proximal promoter sequence-specific DNA binding	evm.model.Contig00131.27,
987	molecular_function	proximal promoter sequence-specific DNA binding	evm.model.Contig00003.299,evm.model.Contig00058.84,evm.model.Contig00049.111,evm.model.Contig00029.96,evm.model.Contig00017.117,evm.model.Contig00033.148,evm.model.Contig00014.529,evm.model.Contig00014.528,evm.model.Contig00001.620,evm.model.Contig00032.160,evm.model.Contig00001.621,evm.model.Contig00032.161,evm.model.Contig00012.141,evm.model.Contig00005.14,evm.model.Contig00032.164,evm.model.Co…
984	molecular_function	bacterial-type RNA polymerase regulatory region sequence-specific DNA binding	evm.model.Contig00131.27,
35418	biological_process	protein localization to synapse	evm.model.Contig00032.58,evm.model.Contig00010.64,evm.model.Contig00007.269,evm.model.Contig00020.217,evm.model.Contig00022.354,evm.model.Contig00033.88,evm.model.Contig00003.27,evm.model.Contig00035.157,evm.model.Contig00002.696,evm.model.Contig00008.549,evm.model.Contig00013.172,evm.model.Contig00011.426,evm.model.Contig00061.100,evm.model.Contig00095.1,evm.model.Contig00005.5,evm.model.Contig0…
978	molecular_function	RNA polymerase II proximal promoter sequence-specific DNA binding	evm.model.Contig00003.299,evm.model.Contig00058.84,evm.model.Contig00049.111,evm.model.Contig00029.96,evm.model.Contig00017.117,evm.model.Contig00014.529,evm.model.Contig00014.528,evm.model.Contig00001.620,evm.model.Contig00032.160,evm.model.Contig00001.621,evm.model.Contig00032.161,evm.model.Contig00012.141,evm.model.Contig00005.14,evm.model.Contig00032.164,evm.model.Contig00030.214,evm.model.Co…
35408	biological_process	histone H3-T6 phosphorylation	evm.model.Contig00001.448,evm.model.Contig00019.34,evm.model.Contig00040.36,evm.model.Contig00040.35,evm.model.Contig00040.34,evm.model.Contig00019.36,
979	molecular_function	RNA polymerase II core promoter sequence-specific DNA binding	evm.model.Contig00008.91,evm.model.Contig00009.280,evm.model.Contig00029.396,evm.model.Contig00007.267,evm.model.Contig00035.36,evm.model.Contig00022.520,evm.model.Contig00039.16,evm.model.Contig00026.8,evm.model.Contig00004.470,evm.model.Contig00004.471,evm.model.Contig00049.76,evm.model.Contig00011.135,evm.model.Contig00015.179,evm.model.Contig00027.244,evm.model.Contig00002.159,evm.model.Conti…
976	molecular_function	transcription regulatory region sequence-specific DNA binding	evm.model.Contig00012.148,evm.model.Contig00003.299,evm.model.Contig00042.70,evm.model.Contig00058.84,evm.model.Contig00006.426,evm.model.Contig00049.111,evm.model.Contig00029.96,evm.model.Contig00017.117,evm.model.Contig00014.529,evm.model.Contig00033.148,evm.model.Contig00014.528,evm.model.Contig00030.118,evm.model.Contig00017.291,evm.model.Contig00032.160,evm.model.Contig00001.620,evm.model.Co…
35410	molecular_function	dihydrotestosterone 17-beta-dehydrogenase activity	evm.model.Contig00023.181,evm.model.Contig00026.120,
977	molecular_function	RNA polymerase II regulatory region sequence-specific DNA binding	evm.model.Contig00003.299,evm.model.Contig00042.70,evm.model.Contig00058.84,evm.model.Contig00006.426,evm.model.Contig00049.111,evm.model.Contig00029.96,evm.model.Contig00017.117,evm.model.Contig00014.529,evm.model.Contig00014.528,evm.model.Contig00030.118,evm.model.Contig00017.291,evm.model.Contig00032.160,evm.model.Contig00001.620,evm.model.Contig00001.621,evm.model.Contig00032.161,evm.model.Co…
980	molecular_function	RNA polymerase II distal enhancer sequence-specific DNA binding	evm.model.Contig00003.299,evm.model.Contig00060.18,evm.model.Contig00025.204,evm.model.Contig00001.370,evm.model.Contig00014.529,evm.model.Contig00057.48,evm.model.Contig00015.216,evm.model.Contig00014.299,evm.model.Contig00058.68,evm.model.Contig00075.29,evm.model.Contig00111.7,evm.model.Contig00017.102,evm.model.Contig00055.65,evm.model.Contig00077.30,evm.model.Contig00032.60,evm.model.Contig00…
981	molecular_function	DNA-binding transcription factor activity, RNA polymerase II-specific	evm.model.Contig00003.299,evm.model.Contig00058.84,evm.model.Contig00006.426,evm.model.Contig00042.70,evm.model.Contig00017.117,evm.model.Contig00049.256,evm.model.Contig00015.80,evm.model.Contig00032.161,evm.model.Contig00012.141,evm.model.Contig00032.164,evm.model.Contig00030.215,evm.model.Contig00084.5,evm.model.Contig00030.214,evm.model.Contig00006.414,evm.model.Contig00031.107,evm.model.Cont…
971	biological_process	tRNA exon ligation utilizing 2',3' cyclic phosphate of 5'-exon as source of linkage phosphate	evm.model.Contig00002.202,
35402	molecular_function	histone kinase activity (H3-T11 specific)	evm.model.Contig00033.68,evm.model.Contig00016.168,evm.model.Contig00078.11,
35403	molecular_function	histone kinase activity (H3-T6 specific)	evm.model.Contig00001.448,evm.model.Contig00019.34,evm.model.Contig00040.36,evm.model.Contig00040.35,evm.model.Contig00040.34,evm.model.Contig00019.36,
968	biological_process	tRNA exon ligation	evm.model.Contig00002.202,
35404	biological_process	histone-serine phosphorylation	evm.model.Contig00002.669,evm.model.Contig00011.234,evm.model.Contig00008.312,evm.model.Contig00018.108,evm.model.Contig00046.76,evm.model.Contig00005.124,evm.model.Contig00063.184,evm.model.Contig00008.27,evm.model.Contig00022.171,
35405	biological_process	histone-threonine phosphorylation	evm.model.Contig00001.448,evm.model.Contig00031.131,evm.model.Contig00019.34,evm.model.Contig00040.36,evm.model.Contig00040.35,evm.model.Contig00002.82,evm.model.Contig00018.108,evm.model.Contig00040.34,evm.model.Contig00019.36,
[truncated: 21,983 more rows]
