# Supplementary material for: Draft Genome of the Asian Buffalo Leech Hirudinaria manillensis
Source: Front Genet. 2020 Jan 16;10:1321. doi: 10.3389/fgene.2019.01321 (PMC6977106; doi:10.3389/fgene.2019.01321)
Supplement: Supplementary file 1 [file DataSheet_1.zip › Interproscan.xls]

evm.model.Contig00001.190	6bdf814b857f2710f0d38fba7400144b	276	PANTHER	PTHR12611		13	234	1.3E-110	T	04-01-2018	IPR006628	Purine-rich element binding protein family	
evm.model.Contig00001.190	6bdf814b857f2710f0d38fba7400144b	276	SMART	SM00712		24	86	3.3E-26	T	04-01-2018	IPR006628	Purine-rich element binding protein family	
evm.model.Contig00001.190	6bdf814b857f2710f0d38fba7400144b	276	SMART	SM00712		175	236	5.8E-25	T	04-01-2018	IPR006628	Purine-rich element binding protein family	
evm.model.Contig00001.190	6bdf814b857f2710f0d38fba7400144b	276	SMART	SM00712		101	164	1.9E-26	T	04-01-2018	IPR006628	Purine-rich element binding protein family	
evm.model.Contig00001.190	6bdf814b857f2710f0d38fba7400144b	276	Pfam	PF04845	PurA ssDNA and RNA-binding protein	22	234	1.3E-95	T	04-01-2018	IPR006628	Purine-rich element binding protein family	
evm.model.Contig00001.268	49b8a10bf2473771d00ae547bf5b418b	202	PANTHER	PTHR15439		86	200	2.2E-65	T	04-01-2018
evm.model.Contig00001.268	49b8a10bf2473771d00ae547bf5b418b	202	Pfam	PF13696	Zinc knuckle	86	106	9.2E-12	T	04-01-2018	IPR025829	Zinc knuckle CX2CX3GHX4C	
evm.model.Contig00001.268	49b8a10bf2473771d00ae547bf5b418b	202	SUPERFAMILY	SSF57756		82	112	6.17E-6	T	04-01-2018	IPR001878	Zinc finger, CCHC-type	GO:0003676|GO:0008270
evm.model.Contig00001.268	49b8a10bf2473771d00ae547bf5b418b	202	PANTHER	PTHR15439:SF4		86	200	2.2E-65	T	04-01-2018
evm.model.Contig00001.268	49b8a10bf2473771d00ae547bf5b418b	202	SMART	SM01328		122	194	1.4E-12	T	04-01-2018	IPR027377	Zinc-binding domain	
evm.model.Contig00001.268	49b8a10bf2473771d00ae547bf5b418b	202	Gene3D	G3DSA:4.10.60.10		91	114	3.0E-4	T	04-01-2018	IPR001878	Zinc finger, CCHC-type	GO:0003676|GO:0008270
evm.model.Contig00001.268	49b8a10bf2473771d00ae547bf5b418b	202	Pfam	PF17180	Zinc-binding domain	120	191	3.3E-22	T	04-01-2018	IPR033446	Zinc finger domain-containing protein 24, zinc-binding domain	
evm.model.Contig00001.272	185ef07d94adaf6c66980150e722f7a2	934	SUPERFAMILY	SSF47986		831	917	1.26E-5	T	04-01-2018	IPR011029	Death-like domain	
evm.model.Contig00001.272	185ef07d94adaf6c66980150e722f7a2	934	ProSiteProfiles	PS50088	Ankyrin repeat profile.	92	124	11.114	T	04-01-2018	IPR002110	Ankyrin repeat	GO:0005515
evm.model.Contig00001.272	185ef07d94adaf6c66980150e722f7a2	934	SMART	SM00248		125	154	6.8	T	04-01-2018	IPR002110	Ankyrin repeat	GO:0005515
evm.model.Contig00001.272	185ef07d94adaf6c66980150e722f7a2	934	SMART	SM00248		92	121	4.0E-4	T	04-01-2018	IPR002110	Ankyrin repeat	GO:0005515
evm.model.Contig00001.272	185ef07d94adaf6c66980150e722f7a2	934	SMART	SM00248		191	220	3.9E-6	T	04-01-2018	IPR002110	Ankyrin repeat	GO:0005515
evm.model.Contig00001.272	185ef07d94adaf6c66980150e722f7a2	934	SMART	SM00248		158	187	160.0	T	04-01-2018	IPR002110	Ankyrin repeat	GO:0005515
evm.model.Contig00001.272	185ef07d94adaf6c66980150e722f7a2	934	Gene3D	G3DSA:1.25.40.20		88	139	6.2E-14	T	04-01-2018	IPR020683	Ankyrin repeat-containing domain	
evm.model.Contig00001.272	185ef07d94adaf6c66980150e722f7a2	934	ProSiteProfiles	PS50088	Ankyrin repeat profile.	125	157	10.125	T	04-01-2018	IPR002110	Ankyrin repeat	GO:0005515
evm.model.Contig00001.272	185ef07d94adaf6c66980150e722f7a2	934	PANTHER	PTHR24188		75	235	5.3E-37	T	04-01-2018
evm.model.Contig00001.272	185ef07d94adaf6c66980150e722f7a2	934	PANTHER	PTHR24188		8	21	5.3E-37	T	04-01-2018
evm.model.Contig00001.272	185ef07d94adaf6c66980150e722f7a2	934	Gene3D	G3DSA:3.40.50.300		263	425	4.8E-12	T	04-01-2018	IPR027417	P-loop containing nucleoside triphosphate hydrolase	
evm.model.Contig00001.272	185ef07d94adaf6c66980150e722f7a2	934	ProSiteProfiles	PS50297	Ankyrin repeat region circular profile.	92	232	41.513	T	04-01-2018	IPR020683	Ankyrin repeat-containing domain	
evm.model.Contig00001.272	185ef07d94adaf6c66980150e722f7a2	934	Pfam	PF12796	Ankyrin repeats (3 copies)	130	222	9.0E-13	T	04-01-2018	IPR020683	Ankyrin repeat-containing domain	
evm.model.Contig00001.272	185ef07d94adaf6c66980150e722f7a2	934	Pfam	PF13606	Ankyrin repeat	92	121	0.0037	T	04-01-2018	IPR002110	Ankyrin repeat	GO:0005515
evm.model.Contig00001.272	185ef07d94adaf6c66980150e722f7a2	934	ProSiteProfiles	PS50088	Ankyrin repeat profile.	191	223	15.414	T	04-01-2018	IPR002110	Ankyrin repeat	GO:0005515
evm.model.Contig00001.272	185ef07d94adaf6c66980150e722f7a2	934	Gene3D	G3DSA:1.10.533.10		836	917	2.8E-4	T	04-01-2018	IPR011029	Death-like domain	
evm.model.Contig00001.272	185ef07d94adaf6c66980150e722f7a2	934	SUPERFAMILY	SSF52540		268	428	1.26E-12	T	04-01-2018	IPR027417	P-loop containing nucleoside triphosphate hydrolase	
evm.model.Contig00001.272	185ef07d94adaf6c66980150e722f7a2	934	Gene3D	G3DSA:1.25.40.20		140	234	3.1E-26	T	04-01-2018	IPR020683	Ankyrin repeat-containing domain	
evm.model.Contig00001.272	185ef07d94adaf6c66980150e722f7a2	934	ProSiteProfiles	PS51424	Roc domain profile.	266	487	22.099	T	04-01-2018	IPR020859	Roc domain	
evm.model.Contig00001.272	185ef07d94adaf6c66980150e722f7a2	934	SUPERFAMILY	SSF48403		64	240	1.38E-38	T	04-01-2018	IPR020683	Ankyrin repeat-containing domain	
evm.model.Contig00001.240	4217ec5d977e0affd27c0cc1b6a0d058	554	SMART	SM00365		201	216	180.0	T	04-01-2018
evm.model.Contig00001.240	4217ec5d977e0affd27c0cc1b6a0d058	554	SMART	SM00365		270	301	100.0	T	04-01-2018
evm.model.Contig00001.240	4217ec5d977e0affd27c0cc1b6a0d058	554	SMART	SM00365		155	183	270.0	T	04-01-2018
evm.model.Contig00001.240	4217ec5d977e0affd27c0cc1b6a0d058	554	SMART	SM00365		417	442	140.0	T	04-01-2018
evm.model.Contig00001.240	4217ec5d977e0affd27c0cc1b6a0d058	554	SMART	SM00365		486	512	460.0	T	04-01-2018
evm.model.Contig00001.240	4217ec5d977e0affd27c0cc1b6a0d058	554	SMART	SM00365		247	265	180.0	T	04-01-2018
evm.model.Contig00001.240	4217ec5d977e0affd27c0cc1b6a0d058	554	SMART	SM00365		224	246	48.0	T	04-01-2018
evm.model.Contig00001.240	4217ec5d977e0affd27c0cc1b6a0d058	554	ProSiteProfiles	PS51450	Leucine-rich repeat profile.	396	417	6.103	T	04-01-2018	IPR001611	Leucine-rich repeat	GO:0005515
evm.model.Contig00001.240	4217ec5d977e0affd27c0cc1b6a0d058	554	ProSiteProfiles	PS51450	Leucine-rich repeat profile.	180	201	7.065	T	04-01-2018	IPR001611	Leucine-rich repeat	GO:0005515
evm.model.Contig00001.240	4217ec5d977e0affd27c0cc1b6a0d058	554	SMART	SM00364		247	266	140.0	T	04-01-2018
evm.model.Contig00001.240	4217ec5d977e0affd27c0cc1b6a0d058	554	SMART	SM00364		417	436	36.0	T	04-01-2018
evm.model.Contig00001.240	4217ec5d977e0affd27c0cc1b6a0d058	554	SMART	SM00364		270	289	32.0	T	04-01-2018
evm.model.Contig00001.240	4217ec5d977e0affd27c0cc1b6a0d058	554	SMART	SM00364		293	312	500.0	T	04-01-2018
evm.model.Contig00001.240	4217ec5d977e0affd27c0cc1b6a0d058	554	SMART	SM00364		201	220	530.0	T	04-01-2018
evm.model.Contig00001.240	4217ec5d977e0affd27c0cc1b6a0d058	554	SMART	SM00364		440	459	81.0	T	04-01-2018
evm.model.Contig00001.240	4217ec5d977e0affd27c0cc1b6a0d058	554	SMART	SM00364		486	505	3.5	T	04-01-2018
evm.model.Contig00001.240	4217ec5d977e0affd27c0cc1b6a0d058	554	SMART	SM00364		336	355	210.0	T	04-01-2018
evm.model.Contig00001.240	4217ec5d977e0affd27c0cc1b6a0d058	554	SMART	SM00364		463	482	1.8	T	04-01-2018
evm.model.Contig00001.240	4217ec5d977e0affd27c0cc1b6a0d058	554	SMART	SM00364		178	197	9.5	T	04-01-2018
evm.model.Contig00001.240	4217ec5d977e0affd27c0cc1b6a0d058	554	SMART	SM00364		155	174	78.0	T	04-01-2018
evm.model.Contig00001.240	4217ec5d977e0affd27c0cc1b6a0d058	554	ProSiteProfiles	PS51450	Leucine-rich repeat profile.	249	270	6.734	T	04-01-2018	IPR001611	Leucine-rich repeat	GO:0005515
evm.model.Contig00001.240	4217ec5d977e0affd27c0cc1b6a0d058	554	ProSiteProfiles	PS51450	Leucine-rich repeat profile.	488	509	5.764	T	04-01-2018	IPR001611	Leucine-rich repeat	GO:0005515
evm.model.Contig00001.240	4217ec5d977e0affd27c0cc1b6a0d058	554	SUPERFAMILY	SSF52047		137	359	6.75E-55	T	04-01-2018
evm.model.Contig00001.240	4217ec5d977e0affd27c0cc1b6a0d058	554	SUPERFAMILY	SSF52047		394	501	6.75E-55	T	04-01-2018
evm.model.Contig00001.240	4217ec5d977e0affd27c0cc1b6a0d058	554	Pfam	PF13855	Leucine rich repeat	166	214	8.7E-7	T	04-01-2018	IPR001611	Leucine-rich repeat	GO:0005515
evm.model.Contig00001.240	4217ec5d977e0affd27c0cc1b6a0d058	554	Pfam	PF13855	Leucine rich repeat	396	453	8.4E-9	T	04-01-2018	IPR001611	Leucine-rich repeat	GO:0005515
evm.model.Contig00001.240	4217ec5d977e0affd27c0cc1b6a0d058	554	Pfam	PF13855	Leucine rich repeat	226	283	2.0E-10	T	04-01-2018	IPR001611	Leucine-rich repeat	GO:0005515
evm.model.Contig00001.240	4217ec5d977e0affd27c0cc1b6a0d058	554	ProSiteProfiles	PS51450	Leucine-rich repeat profile.	157	178	6.31	T	04-01-2018	IPR001611	Leucine-rich repeat	GO:0005515
evm.model.Contig00001.240	4217ec5d977e0affd27c0cc1b6a0d058	554	ProSiteProfiles	PS51450	Leucine-rich repeat profile.	203	224	7.681	T	04-01-2018	IPR001611	Leucine-rich repeat	GO:0005515
evm.model.Contig00001.240	4217ec5d977e0affd27c0cc1b6a0d058	554	ProSiteProfiles	PS51450	Leucine-rich repeat profile.	226	248	5.964	T	04-01-2018	IPR001611	Leucine-rich repeat	GO:0005515
evm.model.Contig00001.240	4217ec5d977e0affd27c0cc1b6a0d058	554	SMART	SM00369		270	293	0.0038	T	04-01-2018	IPR003591	Leucine-rich repeat, typical subtype	
evm.model.Contig00001.240	4217ec5d977e0affd27c0cc1b6a0d058	554	SMART	SM00369		224	246	7.2	T	04-01-2018	IPR003591	Leucine-rich repeat, typical subtype	
evm.model.Contig00001.240	4217ec5d977e0affd27c0cc1b6a0d058	554	SMART	SM00369		417	439	0.91	T	04-01-2018	IPR003591	Leucine-rich repeat, typical subtype	
evm.model.Contig00001.240	4217ec5d977e0affd27c0cc1b6a0d058	554	SMART	SM00369		201	223	4.6	T	04-01-2018	IPR003591	Leucine-rich repeat, typical subtype	
evm.model.Contig00001.240	4217ec5d977e0affd27c0cc1b6a0d058	554	SMART	SM00369		360	383	78.0	T	04-01-2018	IPR003591	Leucine-rich repeat, typical subtype	
evm.model.Contig00001.240	4217ec5d977e0affd27c0cc1b6a0d058	554	SMART	SM00369		336	359	19.0	T	04-01-2018	IPR003591	Leucine-rich repeat, typical subtype	
evm.model.Contig00001.240	4217ec5d977e0affd27c0cc1b6a0d058	554	SMART	SM00369		294	316	350.0	T	04-01-2018	IPR003591	Leucine-rich repeat, typical subtype	
evm.model.Contig00001.240	4217ec5d977e0affd27c0cc1b6a0d058	554	SMART	SM00369		440	461	12.0	T	04-01-2018	IPR003591	Leucine-rich repeat, typical subtype	
evm.model.Contig00001.240	4217ec5d977e0affd27c0cc1b6a0d058	554	SMART	SM00369		486	509	10.0	T	04-01-2018	IPR003591	Leucine-rich repeat, typical subtype	
evm.model.Contig00001.240	4217ec5d977e0affd27c0cc1b6a0d058	554	SMART	SM00369		178	200	5.6	T	04-01-2018	IPR003591	Leucine-rich repeat, typical subtype	
evm.model.Contig00001.240	4217ec5d977e0affd27c0cc1b6a0d058	554	SMART	SM00369		463	485	5.1	T	04-01-2018	IPR003591	Leucine-rich repeat, typical subtype	
evm.model.Contig00001.240	4217ec5d977e0affd27c0cc1b6a0d058	554	SMART	SM00369		247	268	15.0	T	04-01-2018	IPR003591	Leucine-rich repeat, typical subtype	
evm.model.Contig00001.240	4217ec5d977e0affd27c0cc1b6a0d058	554	SMART	SM00369		155	177	65.0	T	04-01-2018	IPR003591	Leucine-rich repeat, typical subtype	
evm.model.Contig00001.240	4217ec5d977e0affd27c0cc1b6a0d058	554	PANTHER	PTHR23155		405	508	1.4E-70	T	04-01-2018
evm.model.Contig00001.240	4217ec5d977e0affd27c0cc1b6a0d058	554	PANTHER	PTHR23155		136	326	1.4E-70	T	04-01-2018
evm.model.Contig00001.240	4217ec5d977e0affd27c0cc1b6a0d058	554	Gene3D	G3DSA:3.80.10.10		392	504	2.0E-27	T	04-01-2018	IPR032675	Leucine-rich repeat domain, L domain-like	
evm.model.Contig00001.240	4217ec5d977e0affd27c0cc1b6a0d058	554	ProSiteProfiles	PS51450	Leucine-rich repeat profile.	338	361	5.602	T	04-01-2018	IPR001611	Leucine-rich repeat	GO:0005515
evm.model.Contig00001.240	4217ec5d977e0affd27c0cc1b6a0d058	554	ProSiteProfiles	PS51450	Leucine-rich repeat profile.	465	486	6.68	T	04-01-2018	IPR001611	Leucine-rich repeat	GO:0005515
evm.model.Contig00001.240	4217ec5d977e0affd27c0cc1b6a0d058	554	ProSiteProfiles	PS51450	Leucine-rich repeat profile.	295	316	6.488	T	04-01-2018	IPR001611	Leucine-rich repeat	GO:0005515
evm.model.Contig00001.240	4217ec5d977e0affd27c0cc1b6a0d058	554	ProSiteProfiles	PS51450	Leucine-rich repeat profile.	419	441	7.543	T	04-01-2018	IPR001611	Leucine-rich repeat	GO:0005515
evm.model.Contig00001.240	4217ec5d977e0affd27c0cc1b6a0d058	554	ProSiteProfiles	PS51450	Leucine-rich repeat profile.	442	463	6.403	T	04-01-2018	IPR001611	Leucine-rich repeat	GO:0005515
evm.model.Contig00001.240	4217ec5d977e0affd27c0cc1b6a0d058	554	Gene3D	G3DSA:3.80.10.10		137	378	1.9E-58	T	04-01-2018	IPR032675	Leucine-rich repeat domain, L domain-like	
evm.model.Contig00001.240	4217ec5d977e0affd27c0cc1b6a0d058	554	ProSiteProfiles	PS51450	Leucine-rich repeat profile.	272	293	6.803	T	04-01-2018	IPR001611	Leucine-rich repeat	GO:0005515
evm.model.Contig00001.112	59334703adab7c090c625e9ef05b5919	203	SMART	SM00174		14	192	1.4E-96	T	04-01-2018
evm.model.Contig00001.112	59334703adab7c090c625e9ef05b5919	203	TIGRFAM	TIGR00231	small_GTP: small GTP-binding protein domain	11	170	4.9E-33	T	04-01-2018	IPR005225	Small GTP-binding protein domain	GO:0005525
evm.model.Contig00001.112	59334703adab7c090c625e9ef05b5919	203	Gene3D	G3DSA:3.40.50.300		6	194	3.6E-58	T	04-01-2018	IPR027417	P-loop containing nucleoside triphosphate hydrolase	
evm.model.Contig00001.112	59334703adab7c090c625e9ef05b5919	203	PANTHER	PTHR24072		8	203	1.3E-98	T	04-01-2018
evm.model.Contig00001.112	59334703adab7c090c625e9ef05b5919	203	PRINTS	PR00449	Transforming protein P21 ras signature	12	33	2.5E-31	T	04-01-2018
evm.model.Contig00001.112	59334703adab7c090c625e9ef05b5919	203	PRINTS	PR00449	Transforming protein P21 ras signature	35	51	2.5E-31	T	04-01-2018
evm.model.Contig00001.112	59334703adab7c090c625e9ef05b5919	203	PRINTS	PR00449	Transforming protein P21 ras signature	53	75	2.5E-31	T	04-01-2018
evm.model.Contig00001.112	59334703adab7c090c625e9ef05b5919	203	PRINTS	PR00449	Transforming protein P21 ras signature	115	128	2.5E-31	T	04-01-2018
evm.model.Contig00001.112	59334703adab7c090c625e9ef05b5919	203	PRINTS	PR00449	Transforming protein P21 ras signature	167	189	2.5E-31	T	04-01-2018
evm.model.Contig00001.112	59334703adab7c090c625e9ef05b5919	203	SMART	SM00173		9	196	3.5E-16	T	04-01-2018
evm.model.Contig00001.112	59334703adab7c090c625e9ef05b5919	203	Pfam	PF00071	Ras family	13	186	5.2E-54	T	04-01-2018	IPR001806	Small GTPase superfamily	GO:0005525|GO:0007264
evm.model.Contig00001.112	59334703adab7c090c625e9ef05b5919	203	SUPERFAMILY	SSF52540		12	186	1.18E-50	T	04-01-2018	IPR027417	P-loop containing nucleoside triphosphate hydrolase	
evm.model.Contig00001.112	59334703adab7c090c625e9ef05b5919	203	ProSiteProfiles	PS51420	small GTPase Rho family profile.	5	189	24.112	T	04-01-2018
evm.model.Contig00001.112	59334703adab7c090c625e9ef05b5919	203	SMART	SM00175		13	192	5.5E-21	T	04-01-2018
evm.model.Contig00001.269	b2f3a43b94c96ce6c4939ef51a4de7f7	548	Pfam	PF00144	Beta-lactamase	40	368	2.5E-31	T	04-01-2018	IPR001466	Beta-lactamase-related	
evm.model.Contig00001.269	b2f3a43b94c96ce6c4939ef51a4de7f7	548	PANTHER	PTHR22935		36	391	5.9E-42	T	04-01-2018
evm.model.Contig00001.269	b2f3a43b94c96ce6c4939ef51a4de7f7	548	Gene3D	G3DSA:3.40.710.10		41	386	3.4E-48	T	04-01-2018	IPR012338	Beta-lactamase/transpeptidase-like	
evm.model.Contig00001.269	b2f3a43b94c96ce6c4939ef51a4de7f7	548	SUPERFAMILY	SSF56601		33	375	6.34E-45	T	04-01-2018	IPR012338	Beta-lactamase/transpeptidase-like	
evm.model.Contig00001.269	b2f3a43b94c96ce6c4939ef51a4de7f7	548	PANTHER	PTHR22935:SF68		36	391	5.9E-42	T	04-01-2018
evm.model.Contig00001.149	b1eb916cc7bc2edb82eea285c94ec160	684	Pfam	PF00962	Adenosine/AMP deaminase	406	524	2.4E-14	T	04-01-2018	IPR001365	Adenosine/AMP deaminase domain	GO:0019239
evm.model.Contig00001.149	b1eb916cc7bc2edb82eea285c94ec160	684	SUPERFAMILY	SSF81296		565	645	1.34E-7	T	04-01-2018	IPR014756	Immunoglobulin E-set	
evm.model.Contig00001.149	b1eb916cc7bc2edb82eea285c94ec160	684	PANTHER	PTHR11409:SF39		175	560	1.2E-69	T	04-01-2018
evm.model.Contig00001.149	b1eb916cc7bc2edb82eea285c94ec160	684	SUPERFAMILY	SSF51556		95	534	2.77E-50	T	04-01-2018	IPR032466	Metal-dependent hydrolase	
evm.model.Contig00001.149	b1eb916cc7bc2edb82eea285c94ec160	684	Gene3D	G3DSA:2.60.40.10		564	648	3.3E-8	T	04-01-2018	IPR013783	Immunoglobulin-like fold	
evm.model.Contig00001.149	b1eb916cc7bc2edb82eea285c94ec160	684	Pfam	PF01833	IPT/TIG domain	565	634	5.8E-5	T	04-01-2018	IPR002909	IPT domain	GO:0005515
evm.model.Contig00001.149	b1eb916cc7bc2edb82eea285c94ec160	684	PANTHER	PTHR11409:SF39		65	149	1.2E-69	T	04-01-2018
evm.model.Contig00001.149	b1eb916cc7bc2edb82eea285c94ec160	684	Gene3D	G3DSA:3.20.20.140		208	529	1.3E-49	T	04-01-2018
evm.model.Contig00001.149	b1eb916cc7bc2edb82eea285c94ec160	684	Gene3D	G3DSA:3.20.20.140		108	159	1.3E-49	T	04-01-2018
evm.model.Contig00001.149	b1eb916cc7bc2edb82eea285c94ec160	684	ProSiteProfiles	PS51257	Prokaryotic membrane lipoprotein lipid attachment site profile.	1	17	5.0	T	04-01-2018
evm.model.Contig00001.149	b1eb916cc7bc2edb82eea285c94ec160	684	PANTHER	PTHR11409		175	560	1.2E-69	T	04-01-2018
evm.model.Contig00001.149	b1eb916cc7bc2edb82eea285c94ec160	684	PANTHER	PTHR11409		65	149	1.2E-69	T	04-01-2018
evm.model.Contig00001.197	772ad9560cfd9e5cad1ddefc22ce1085	152	ProSiteProfiles	PS50228	SUEL-type lectin domain profile.	23	102	9.334	T	04-01-2018	IPR000922	D-galactoside/L-rhamnose binding SUEL lectin domain	GO:0030246
evm.model.Contig00001.197	772ad9560cfd9e5cad1ddefc22ce1085	152	Pfam	PF02140	Galactose binding lectin domain	32	111	2.5E-8	T	04-01-2018	IPR000922	D-galactoside/L-rhamnose binding SUEL lectin domain	GO:0030246
evm.model.Contig00001.267	f8326bbdd13cee47de0292e139607670	308	PANTHER	PTHR10804:SF82		24	307	1.0E-134	T	04-01-2018
evm.model.Contig00001.267	f8326bbdd13cee47de0292e139607670	308	Gene3D	G3DSA:3.90.230.10		67	308	5.4E-91	T	04-01-2018	IPR000994	Peptidase M24, structural domain	
evm.model.Contig00001.267	f8326bbdd13cee47de0292e139607670	308	PANTHER	PTHR10804		24	307	1.0E-134	T	04-01-2018
evm.model.Contig00001.267	f8326bbdd13cee47de0292e139607670	308	Pfam	PF00557	Metallopeptidase family M24	73	300	6.0E-49	T	04-01-2018	IPR000994	Peptidase M24, structural domain	
evm.model.Contig00001.267	f8326bbdd13cee47de0292e139607670	308	PRINTS	PR00599	Methionine aminopeptidase-1 signature	251	263	6.9E-19	T	04-01-2018	IPR001714	Peptidase M24, methionine aminopeptidase	
evm.model.Contig00001.267	f8326bbdd13cee47de0292e139607670	308	PRINTS	PR00599	Methionine aminopeptidase-1 signature	129	142	6.9E-19	T	04-01-2018	IPR001714	Peptidase M24, methionine aminopeptidase	
evm.model.Contig00001.267	f8326bbdd13cee47de0292e139607670	308	PRINTS	PR00599	Methionine aminopeptidase-1 signature	151	167	6.9E-19	T	04-01-2018	IPR001714	Peptidase M24, methionine aminopeptidase	
evm.model.Contig00001.267	f8326bbdd13cee47de0292e139607670	308	PRINTS	PR00599	Methionine aminopeptidase-1 signature	221	233	6.9E-19	T	04-01-2018	IPR001714	Peptidase M24, methionine aminopeptidase	
evm.model.Contig00001.267	f8326bbdd13cee47de0292e139607670	308	TIGRFAM	TIGR00500	met_pdase_I: methionine aminopeptidase, type I	68	308	1.0E-77	T	04-01-2018	IPR002467	Peptidase M24A, methionine aminopeptidase, subfamily 1	GO:0004177|GO:0006508|GO:0008235
evm.model.Contig00001.267	f8326bbdd13cee47de0292e139607670	308	Hamap	MF_01974	Methionine aminopeptidase [map].	64	308	35.214	T	04-01-2018	IPR002467	Peptidase M24A, methionine aminopeptidase, subfamily 1	GO:0004177|GO:0006508|GO:0008235
evm.model.Contig00001.267	f8326bbdd13cee47de0292e139607670	308	SUPERFAMILY	SSF55920		27	307	2.75E-80	T	04-01-2018	IPR000994	Peptidase M24, structural domain	
evm.model.Contig00001.111	2c3cddc9c2aedc80c8f13fc9a1de02c7	347	PANTHER	PTHR24095:SF183		11	344	1.3E-114	T	04-01-2018
evm.model.Contig00001.111	2c3cddc9c2aedc80c8f13fc9a1de02c7	347	SUPERFAMILY	SSF56801		35	135	3.79E-22	T	04-01-2018
evm.model.Contig00001.111	2c3cddc9c2aedc80c8f13fc9a1de02c7	347	Pfam	PF00501	AMP-binding enzyme	25	135	3.1E-15	T	04-01-2018	IPR000873	AMP-dependent synthetase/ligase	GO:0003824|GO:0008152
evm.model.Contig00001.111	2c3cddc9c2aedc80c8f13fc9a1de02c7	347	Gene3D	G3DSA:3.40.50.980		34	120	8.0E-15	T	04-01-2018
evm.model.Contig00001.111	2c3cddc9c2aedc80c8f13fc9a1de02c7	347	SUPERFAMILY	SSF56801		152	311	6.54E-15	T	04-01-2018
evm.model.Contig00001.111	2c3cddc9c2aedc80c8f13fc9a1de02c7	347	PANTHER	PTHR24095		11	344	1.3E-114	T	04-01-2018
evm.model.Contig00001.163	d9e96582a4a30ef83549b05ca4f181c0	309	Gene3D	G3DSA:3.10.20.80		65	127	6.1E-6	T	04-01-2018	IPR019814	Translation initiation factor 3, N-terminal	GO:0003743|GO:0006413
evm.model.Contig00001.163	d9e96582a4a30ef83549b05ca4f181c0	309	PANTHER	PTHR10938		67	196	9.1E-14	T	04-01-2018	IPR001288	Translation initiation factor 3	GO:0003743|GO:0006413
evm.model.Contig00001.163	d9e96582a4a30ef83549b05ca4f181c0	309	SUPERFAMILY	SSF54364		66	127	6.41E-5	T	04-01-2018	IPR019814	Translation initiation factor 3, N-terminal	GO:0003743|GO:0006413
evm.model.Contig00001.163	d9e96582a4a30ef83549b05ca4f181c0	309	Pfam	PF05198	Translation initiation factor IF-3, N-terminal domain	66	127	4.2E-7	T	04-01-2018	IPR019814	Translation initiation factor 3, N-terminal	GO:0003743|GO:0006413
evm.model.Contig00001.163	d9e96582a4a30ef83549b05ca4f181c0	309	Gene3D	G3DSA:3.30.110.10		129	188	5.5E-7	T	04-01-2018	IPR019815	Translation initiation factor 3, C-terminal	GO:0006413
evm.model.Contig00001.163	d9e96582a4a30ef83549b05ca4f181c0	309	SUPERFAMILY	SSF55200		133	189	6.67E-8	T	04-01-2018	IPR019815	Translation initiation factor 3, C-terminal	GO:0006413
evm.model.Contig00001.118	064ab1509f0dd6269356a81e3e07498c	1087	PANTHER	PTHR12802:SF38		207	802	0.0	T	04-01-2018	IPR030092	SWI/SNFcomplex subunit SMARCC2	GO:0006338|GO:0006357|GO:0090544
evm.model.Contig00001.118	064ab1509f0dd6269356a81e3e07498c	1087	Pfam	PF16496	SWIRM-associated domain at the N-terminal	19	453	1.7E-156	T	04-01-2018	IPR032450	SMARCC, N-terminal	
evm.model.Contig00001.118	064ab1509f0dd6269356a81e3e07498c	1087	Pfam	PF00249	Myb-like DNA-binding domain	643	685	2.5E-9	T	04-01-2018	IPR001005	SANT/Myb domain	
evm.model.Contig00001.118	064ab1509f0dd6269356a81e3e07498c	1087	Gene3D	G3DSA:3.40.50.10190		248	294	2.2E-5	T	04-01-2018	IPR001357	BRCT domain	
evm.model.Contig00001.118	064ab1509f0dd6269356a81e3e07498c	1087	SUPERFAMILY	SSF52113		248	277	1.1E-10	T	04-01-2018	IPR001357	BRCT domain	
evm.model.Contig00001.118	064ab1509f0dd6269356a81e3e07498c	1087	SUPERFAMILY	SSF52113		152	210	1.1E-10	T	04-01-2018	IPR001357	BRCT domain	
evm.model.Contig00001.118	064ab1509f0dd6269356a81e3e07498c	1087	ProSiteProfiles	PS51293	SANT domain profile.	639	690	19.736	T	04-01-2018	IPR017884	SANT domain	
evm.model.Contig00001.118	064ab1509f0dd6269356a81e3e07498c	1087	SUPERFAMILY	SSF46689		640	690	2.09E-10	T	04-01-2018	IPR009057	Homeodomain-like	GO:0003677
evm.model.Contig00001.118	064ab1509f0dd6269356a81e3e07498c	1087	Gene3D	G3DSA:1.10.10.60		642	682	2.7E-6	T	04-01-2018	IPR009057	Homeodomain-like	GO:0003677
evm.model.Contig00001.118	064ab1509f0dd6269356a81e3e07498c	1087	ProSiteProfiles	PS50934	SWIRM domain profile.	457	554	30.842	T	04-01-2018	IPR007526	SWIRM domain	GO:0005515
evm.model.Contig00001.118	064ab1509f0dd6269356a81e3e07498c	1087	SMART	SM00717		640	688	9.9E-10	T	04-01-2018	IPR001005	SANT/Myb domain	
evm.model.Contig00001.118	064ab1509f0dd6269356a81e3e07498c	1087	PANTHER	PTHR12802		207	802	0.0	T	04-01-2018
evm.model.Contig00001.118	064ab1509f0dd6269356a81e3e07498c	1087	Pfam	PF04433	SWIRM domain	460	545	6.7E-31	T	04-01-2018	IPR007526	SWIRM domain	GO:0005515
evm.model.Contig00001.118	064ab1509f0dd6269356a81e3e07498c	1087	Coils	Coil		997	1017	-	T	04-01-2018
evm.model.Contig00001.118	064ab1509f0dd6269356a81e3e07498c	1087	Gene3D	G3DSA:1.10.10.10		455	559	5.7E-46	T	04-01-2018	IPR011991	Winged helix-turn-helix DNA-binding domain	
evm.model.Contig00001.118	064ab1509f0dd6269356a81e3e07498c	1087	PANTHER	PTHR12802		846	1068	0.0	T	04-01-2018
evm.model.Contig00001.118	064ab1509f0dd6269356a81e3e07498c	1087	SUPERFAMILY	SSF46689		453	559	1.52E-35	T	04-01-2018	IPR009057	Homeodomain-like	GO:0003677
evm.model.Contig00001.118	064ab1509f0dd6269356a81e3e07498c	1087	PANTHER	PTHR12802:SF38		846	1068	0.0	T	04-01-2018	IPR030092	SWI/SNFcomplex subunit SMARCC2	GO:0006338|GO:0006357|GO:0090544
evm.model.Contig00001.118	064ab1509f0dd6269356a81e3e07498c	1087	Pfam	PF16498	SWIRM-associated domain at the C-terminal	736	802	1.6E-27	T	04-01-2018	IPR032448	SMARCC, SWIRM-associated domain	
evm.model.Contig00001.118	064ab1509f0dd6269356a81e3e07498c	1087	Pfam	PF16495	SWIRM-associated region 1	954	1034	1.6E-29	T	04-01-2018	IPR032451	SMARCC, C-terminal	
evm.model.Contig00001.194	baf8a8f89fcb302d8a992a56441bf443	126	SUPERFAMILY	SSF52799		14	112	6.51E-31	T	04-01-2018	IPR029021	Protein-tyrosine phosphatase-like	
evm.model.Contig00001.194	baf8a8f89fcb302d8a992a56441bf443	126	Gene3D	G3DSA:3.90.190.10		15	112	8.2E-32	T	04-01-2018	IPR029021	Protein-tyrosine phosphatase-like	
evm.model.Contig00001.194	baf8a8f89fcb302d8a992a56441bf443	126	PRINTS	PR00700	Protein tyrosine phosphatase signature	22	39	7.6E-20	T	04-01-2018	IPR000242	PTP type protein phosphatase	GO:0004725|GO:0006470
evm.model.Contig00001.194	baf8a8f89fcb302d8a992a56441bf443	126	PRINTS	PR00700	Protein tyrosine phosphatase signature	108	118	7.6E-20	T	04-01-2018	IPR000242	PTP type protein phosphatase	GO:0004725|GO:0006470
evm.model.Contig00001.194	baf8a8f89fcb302d8a992a56441bf443	126	PRINTS	PR00700	Protein tyrosine phosphatase signature	61	79	7.6E-20	T	04-01-2018	IPR000242	PTP type protein phosphatase	GO:0004725|GO:0006470
evm.model.Contig00001.194	baf8a8f89fcb302d8a992a56441bf443	126	PRINTS	PR00700	Protein tyrosine phosphatase signature	92	107	7.6E-20	T	04-01-2018	IPR000242	PTP type protein phosphatase	GO:0004725|GO:0006470
evm.model.Contig00001.194	baf8a8f89fcb302d8a992a56441bf443	126	ProSitePatterns	PS00383	Tyrosine specific protein phosphatases active site.	64	74	-	T	04-01-2018	IPR016130	Protein-tyrosine phosphatase, active site	GO:0004725|GO:0016311|GO:0016791
evm.model.Contig00001.194	baf8a8f89fcb302d8a992a56441bf443	126	PANTHER	PTHR19134		18	112	9.4E-37	T	04-01-2018
evm.model.Contig00001.194	baf8a8f89fcb302d8a992a56441bf443	126	ProSiteProfiles	PS50056	Tyrosine specific protein phosphatases family profile.	41	116	16.29	T	04-01-2018	IPR000387	Tyrosine specific protein phosphatases domain	GO:0016311|GO:0016791
evm.model.Contig00001.194	baf8a8f89fcb302d8a992a56441bf443	126	Pfam	PF00102	Protein-tyrosine phosphatase	19	112	1.5E-25	T	04-01-2018	IPR000242	PTP type protein phosphatase	GO:0004725|GO:0006470
evm.model.Contig00001.194	baf8a8f89fcb302d8a992a56441bf443	126	SMART	SM00404		23	121	2.7E-22	T	04-01-2018	IPR003595	Protein-tyrosine phosphatase, catalytic	
evm.model.Contig00001.194	baf8a8f89fcb302d8a992a56441bf443	126	ProSiteProfiles	PS50055	PTP type protein phosphatase family profile.	1	112	19.087	T	04-01-2018	IPR000242	PTP type protein phosphatase	GO:0004725|GO:0006470
evm.model.Contig00001.25	352300f3e224f151bb1bdf8c7fdaa958	1306	ProSiteProfiles	PS50297	Ankyrin repeat region circular profile.	1153	1279	23.259	T	04-01-2018	IPR020683	Ankyrin repeat-containing domain	
evm.model.Contig00001.25	352300f3e224f151bb1bdf8c7fdaa958	1306	PANTHER	PTHR24168		1087	1291	1.1E-81	T	04-01-2018
evm.model.Contig00001.25	352300f3e224f151bb1bdf8c7fdaa958	1306	SMART	SM00248		1253	1285	680.0	T	04-01-2018	IPR002110	Ankyrin repeat	GO:0005515
evm.model.Contig00001.25	352300f3e224f151bb1bdf8c7fdaa958	1306	SMART	SM00248		1220	1249	8.9E-6	T	04-01-2018	IPR002110	Ankyrin repeat	GO:0005515
evm.model.Contig00001.25	352300f3e224f151bb1bdf8c7fdaa958	1306	SMART	SM00248		1159	1189	4.4E-4	T	04-01-2018	IPR002110	Ankyrin repeat	GO:0005515
evm.model.Contig00001.25	352300f3e224f151bb1bdf8c7fdaa958	1306	ProSiteProfiles	PS50088	Ankyrin repeat profile.	1220	1252	14.292	T	04-01-2018	IPR002110	Ankyrin repeat	GO:0005515
evm.model.Contig00001.25	352300f3e224f151bb1bdf8c7fdaa958	1306	Pfam	PF12075	KN motif	28	48	2.6E-7	T	04-01-2018	IPR021939	Kank N-terminal motif	
evm.model.Contig00001.25	352300f3e224f151bb1bdf8c7fdaa958	1306	ProSiteProfiles	PS50088	Ankyrin repeat profile.	1159	1183	11.461	T	04-01-2018	IPR002110	Ankyrin repeat	GO:0005515
evm.model.Contig00001.25	352300f3e224f151bb1bdf8c7fdaa958	1306	Gene3D	G3DSA:1.25.40.20		1153	1290	1.2E-38	T	04-01-2018	IPR020683	Ankyrin repeat-containing domain	
evm.model.Contig00001.25	352300f3e224f151bb1bdf8c7fdaa958	1306	SUPERFAMILY	SSF48403		1152	1287	4.78E-30	T	04-01-2018	IPR020683	Ankyrin repeat-containing domain	
evm.model.Contig00001.25	352300f3e224f151bb1bdf8c7fdaa958	1306	Pfam	PF12796	Ankyrin repeats (3 copies)	1155	1204	3.8E-6	T	04-01-2018	IPR020683	Ankyrin repeat-containing domain	
evm.model.Contig00001.25	352300f3e224f151bb1bdf8c7fdaa958	1306	Pfam	PF12796	Ankyrin repeats (3 copies)	1213	1266	2.4E-8	T	04-01-2018	IPR020683	Ankyrin repeat-containing domain	
evm.model.Contig00001.25	352300f3e224f151bb1bdf8c7fdaa958	1306	PRINTS	PR01415	Ankyrin repeat signature	1236	1250	4.2E-6	T	04-01-2018	IPR002110	Ankyrin repeat	GO:0005515
evm.model.Contig00001.25	352300f3e224f151bb1bdf8c7fdaa958	1306	PRINTS	PR01415	Ankyrin repeat signature	1160	1175	4.2E-6	T	04-01-2018	IPR002110	Ankyrin repeat	GO:0005515
evm.model.Contig00001.168	45e8c540b7313fc23b33b13b288d5aa2	668	ProSitePatterns	PS00010	Aspartic acid and asparagine hydroxylation site.	447	458	-	T	04-01-2018	IPR000152	EGF-type aspartate/asparagine hydroxylation site	
evm.model.Contig00001.168	45e8c540b7313fc23b33b13b288d5aa2	668	ProSiteProfiles	PS50026	EGF-like domain profile.	384	425	9.365	T	04-01-2018	IPR000742	EGF-like domain	GO:0005515
evm.model.Contig00001.168	45e8c540b7313fc23b33b13b288d5aa2	668	SUPERFAMILY	SSF57184		338	433	3.92E-7	T	04-01-2018	IPR009030	Growth factor receptor cysteine-rich domain	
evm.model.Contig00001.168	45e8c540b7313fc23b33b13b288d5aa2	668	SMART	SM00181		476	526	120.0	T	04-01-2018	IPR000742	EGF-like domain	GO:0005515
evm.model.Contig00001.168	45e8c540b7313fc23b33b13b288d5aa2	668	SMART	SM00181		293	335	0.085	T	04-01-2018	IPR000742	EGF-like domain	GO:0005515
evm.model.Contig00001.168	45e8c540b7313fc23b33b13b288d5aa2	668	SMART	SM00181		432	472	0.012	T	04-01-2018	IPR000742	EGF-like domain	GO:0005515
evm.model.Contig00001.168	45e8c540b7313fc23b33b13b288d5aa2	668	SMART	SM00181		387	428	0.098	T	04-01-2018	IPR000742	EGF-like domain	GO:0005515
evm.model.Contig00001.168	45e8c540b7313fc23b33b13b288d5aa2	668	ProSitePatterns	PS01187	Calcium-binding EGF-like domain signature.	290	316	-	T	04-01-2018	IPR018097	EGF-like calcium-binding, conserved site	GO:0005509
evm.model.Contig00001.168	45e8c540b7313fc23b33b13b288d5aa2	668	Gene3D	G3DSA:2.10.25.10		296	337	1.1E-11	T	04-01-2018
evm.model.Contig00001.168	45e8c540b7313fc23b33b13b288d5aa2	668	SUPERFAMILY	SSF57196		287	336	6.83E-7	T	04-01-2018
evm.model.Contig00001.168	45e8c540b7313fc23b33b13b288d5aa2	668	SMART	SM00179		473	526	0.0021	T	04-01-2018	IPR001881	EGF-like calcium-binding domain	GO:0005509
evm.model.Contig00001.168	45e8c540b7313fc23b33b13b288d5aa2	668	SMART	SM00179		290	335	1.1E-7	T	04-01-2018	IPR001881	EGF-like calcium-binding domain	GO:0005509
evm.model.Contig00001.168	45e8c540b7313fc23b33b13b288d5aa2	668	SMART	SM00179		384	428	2.4E-9	T	04-01-2018	IPR001881	EGF-like calcium-binding domain	GO:0005509
evm.model.Contig00001.168	45e8c540b7313fc23b33b13b288d5aa2	668	SMART	SM00179		429	472	1.1E-8	T	04-01-2018	IPR001881	EGF-like calcium-binding domain	GO:0005509
evm.model.Contig00001.168	45e8c540b7313fc23b33b13b288d5aa2	668	SMART	SM00179		348	383	0.073	T	04-01-2018	IPR001881	EGF-like calcium-binding domain	GO:0005509
evm.model.Contig00001.168	45e8c540b7313fc23b33b13b288d5aa2	668	ProSitePatterns	PS01187	Calcium-binding EGF-like domain signature.	429	456	-	T	04-01-2018	IPR018097	EGF-like calcium-binding, conserved site	GO:0005509
evm.model.Contig00001.168	45e8c540b7313fc23b33b13b288d5aa2	668	ProSitePatterns	PS01187	Calcium-binding EGF-like domain signature.	384	411	-	T	04-01-2018	IPR018097	EGF-like calcium-binding, conserved site	GO:0005509
evm.model.Contig00001.168	45e8c540b7313fc23b33b13b288d5aa2	668	Gene3D	G3DSA:2.10.25.10		387	422	4.4E-11	T	04-01-2018
evm.model.Contig00001.168	45e8c540b7313fc23b33b13b288d5aa2	668	Gene3D	G3DSA:2.10.25.10		473	509	1.5E-6	T	04-01-2018
evm.model.Contig00001.168	45e8c540b7313fc23b33b13b288d5aa2	668	Gene3D	G3DSA:2.10.25.10		427	472	3.7E-14	T	04-01-2018
evm.model.Contig00001.168	45e8c540b7313fc23b33b13b288d5aa2	668	ProSitePatterns	PS00010	Aspartic acid and asparagine hydroxylation site.	402	413	-	T	04-01-2018	IPR000152	EGF-type aspartate/asparagine hydroxylation site	
evm.model.Contig00001.168	45e8c540b7313fc23b33b13b288d5aa2	668	Gene3D	G3DSA:2.10.25.10		274	295	9.6E-5	T	04-01-2018
evm.model.Contig00001.168	45e8c540b7313fc23b33b13b288d5aa2	668	ProSitePatterns	PS01186	EGF-like domain signature 2.	456	471	-	T	04-01-2018	IPR013032	EGF-like, conserved site	
evm.model.Contig00001.168	45e8c540b7313fc23b33b13b288d5aa2	668	PANTHER	PTHR24034		274	335	4.3E-57	T	04-01-2018
evm.model.Contig00001.168	45e8c540b7313fc23b33b13b288d5aa2	668	PANTHER	PTHR24034		353	501	4.3E-57	T	04-01-2018
evm.model.Contig00001.168	45e8c540b7313fc23b33b13b288d5aa2	668	Gene3D	G3DSA:2.10.25.10		353	386	1.0E-6	T	04-01-2018
evm.model.Contig00001.168	45e8c540b7313fc23b33b13b288d5aa2	668	Pfam	PF07645	Calcium-binding EGF domain	384	421	1.4E-9	T	04-01-2018	IPR001881	EGF-like calcium-binding domain	GO:0005509
evm.model.Contig00001.168	45e8c540b7313fc23b33b13b288d5aa2	668	Pfam	PF07645	Calcium-binding EGF domain	473	510	6.9E-8	T	04-01-2018	IPR001881	EGF-like calcium-binding domain	GO:0005509
evm.model.Contig00001.168	45e8c540b7313fc23b33b13b288d5aa2	668	Pfam	PF07645	Calcium-binding EGF domain	290	334	1.1E-11	T	04-01-2018	IPR001881	EGF-like calcium-binding domain	GO:0005509
evm.model.Contig00001.168	45e8c540b7313fc23b33b13b288d5aa2	668	Pfam	PF07645	Calcium-binding EGF domain	351	382	0.0019	T	04-01-2018	IPR001881	EGF-like calcium-binding domain	GO:0005509
evm.model.Contig00001.168	45e8c540b7313fc23b33b13b288d5aa2	668	Pfam	PF07645	Calcium-binding EGF domain	429	471	3.2E-6	T	04-01-2018	IPR001881	EGF-like calcium-binding domain	GO:0005509
evm.model.Contig00001.168	45e8c540b7313fc23b33b13b288d5aa2	668	ProSiteProfiles	PS50026	EGF-like domain profile.	429	472	7.532	T	04-01-2018	IPR000742	EGF-like domain	GO:0005515
evm.model.Contig00001.168	45e8c540b7313fc23b33b13b288d5aa2	668	SUPERFAMILY	SSF57196		440	484	7.01E-10	T	04-01-2018
evm.model.Contig00001.168	45e8c540b7313fc23b33b13b288d5aa2	668	ProSitePatterns	PS01187	Calcium-binding EGF-like domain signature.	473	500	-	T	04-01-2018	IPR018097	EGF-like calcium-binding, conserved site	GO:0005509
evm.model.Contig00001.234	4945a0f423500ceb712d628248e4fbf3	271	SMART	SM00088		84	174	4.3E-8	T	04-01-2018	IPR000717	Proteasome component (PCI) domain	GO:0005515
evm.model.Contig00001.234	4945a0f423500ceb712d628248e4fbf3	271	PANTHER	PTHR15350		3	250	2.6E-91	T	04-01-2018
evm.model.Contig00001.234	4945a0f423500ceb712d628248e4fbf3	271	Coils	Coil		196	223	-	T	04-01-2018
evm.model.Contig00001.234	4945a0f423500ceb712d628248e4fbf3	271	SMART	SM00753	motif in proteasome subunits, Int-6, Nip-1 and TRIP-15	84	174	4.3E-8	T	04-01-2018
evm.model.Contig00001.234	4945a0f423500ceb712d628248e4fbf3	271	Pfam	PF01399	PCI domain	59	152	1.9E-7	T	04-01-2018	IPR000717	Proteasome component (PCI) domain	GO:0005515
evm.model.Contig00001.167	84427ab1a4d2aafd1f8a68c5842edc9c	186	Gene3D	G3DSA:3.90.226.10		47	122	2.5E-20	T	04-01-2018	IPR029045	ClpP/crotonase-like domain	
evm.model.Contig00001.167	84427ab1a4d2aafd1f8a68c5842edc9c	186	Gene3D	G3DSA:3.90.226.10		1	46	7.4E-7	T	04-01-2018	IPR029045	ClpP/crotonase-like domain	
evm.model.Contig00001.167	84427ab1a4d2aafd1f8a68c5842edc9c	186	PANTHER	PTHR11941		1	183	3.6E-76	T	04-01-2018
evm.model.Contig00001.167	84427ab1a4d2aafd1f8a68c5842edc9c	186	Pfam	PF00378	Enoyl-CoA hydratase/isomerase	46	185	4.2E-22	T	04-01-2018	IPR001753	Crotonase superfamily	GO:0003824|GO:0008152
evm.model.Contig00001.167	84427ab1a4d2aafd1f8a68c5842edc9c	186	SUPERFAMILY	SSF52096		2	185	3.73E-40	T	04-01-2018	IPR029045	ClpP/crotonase-like domain	
evm.model.Contig00001.167	84427ab1a4d2aafd1f8a68c5842edc9c	186	PANTHER	PTHR11941:SF61		1	183	3.6E-76	T	04-01-2018
evm.model.Contig00001.167	84427ab1a4d2aafd1f8a68c5842edc9c	186	Gene3D	G3DSA:1.10.12.10		127	186	7.1E-19	T	04-01-2018	IPR014748	Crontonase, C-terminal	
evm.model.Contig00001.193	e3fe75e3d4e410c5664744e16dab5be1	131	Pfam	PF00102	Protein-tyrosine phosphatase	11	128	1.1E-37	T	04-01-2018	IPR000242	PTP type protein phosphatase	GO:0004725|GO:0006470
evm.model.Contig00001.193	e3fe75e3d4e410c5664744e16dab5be1	131	SMART	SM00194		1	131	1.4E-6	T	04-01-2018	IPR000242	PTP type protein phosphatase	GO:0004725|GO:0006470
evm.model.Contig00001.193	e3fe75e3d4e410c5664744e16dab5be1	131	PRINTS	PR00700	Protein tyrosine phosphatase signature	32	39	2.1E-8	T	04-01-2018	IPR000242	PTP type protein phosphatase	GO:0004725|GO:0006470
evm.model.Contig00001.193	e3fe75e3d4e410c5664744e16dab5be1	131	PRINTS	PR00700	Protein tyrosine phosphatase signature	51	71	2.1E-8	T	04-01-2018	IPR000242	PTP type protein phosphatase	GO:0004725|GO:0006470
evm.model.Contig00001.193	e3fe75e3d4e410c5664744e16dab5be1	131	PANTHER	PTHR19134		13	130	1.3E-52	T	04-01-2018
evm.model.Contig00001.193	e3fe75e3d4e410c5664744e16dab5be1	131	Gene3D	G3DSA:3.90.190.10		12	128	2.6E-46	T	04-01-2018	IPR029021	Protein-tyrosine phosphatase-like	
evm.model.Contig00001.193	e3fe75e3d4e410c5664744e16dab5be1	131	SUPERFAMILY	SSF52799		11	130	2.57E-44	T	04-01-2018	IPR029021	Protein-tyrosine phosphatase-like	
evm.model.Contig00001.193	e3fe75e3d4e410c5664744e16dab5be1	131	ProSiteProfiles	PS50055	PTP type protein phosphatase family profile.	1	131	26.319	T	04-01-2018	IPR000242	PTP type protein phosphatase	GO:0004725|GO:0006470
evm.model.Contig00001.14	5dc16cf9e2ccacbff830148f3ed3d64f	406	Coils	Coil		123	143	-	T	04-01-2018
evm.model.Contig00001.14	5dc16cf9e2ccacbff830148f3ed3d64f	406	Coils	Coil		173	200	-	T	04-01-2018
evm.model.Contig00001.126	38909b9b8c2268ff1ae7892eed5948db	273	Gene3D	G3DSA:2.60.210.10		64	162	4.3E-36	T	04-01-2018	IPR008974	TRAF-like	GO:0005515
evm.model.Contig00001.126	38909b9b8c2268ff1ae7892eed5948db	273	Gene3D	G3DSA:2.60.210.10		217	271	4.3E-36	T	04-01-2018	IPR008974	TRAF-like	GO:0005515
evm.model.Contig00001.126	38909b9b8c2268ff1ae7892eed5948db	273	PANTHER	PTHR10131		51	149	1.2E-32	T	04-01-2018
evm.model.Contig00001.126	38909b9b8c2268ff1ae7892eed5948db	273	PANTHER	PTHR10131		210	271	1.2E-32	T	04-01-2018
evm.model.Contig00001.126	38909b9b8c2268ff1ae7892eed5948db	273	ProSiteProfiles	PS50144	MATH/TRAF domain profile.	64	268	18.115	T	04-01-2018	IPR002083	MATH/TRAF domain	GO:0005515
evm.model.Contig00001.126	38909b9b8c2268ff1ae7892eed5948db	273	SUPERFAMILY	SSF49599		220	272	5.61E-28	T	04-01-2018	IPR008974	TRAF-like	GO:0005515
evm.model.Contig00001.126	38909b9b8c2268ff1ae7892eed5948db	273	SUPERFAMILY	SSF49599		67	162	5.61E-28	T	04-01-2018	IPR008974	TRAF-like	GO:0005515
evm.model.Contig00001.106	2f3a4699b4ff92cb2daa50694131e4c8	722	SMART	SM00513		267	301	8.7E-5	T	04-01-2018	IPR003034	SAP domain	
evm.model.Contig00001.106	2f3a4699b4ff92cb2daa50694131e4c8	722	Gene3D	G3DSA:1.10.720.30		267	298	3.2E-8	T	04-01-2018	IPR003034	SAP domain	
evm.model.Contig00001.106	2f3a4699b4ff92cb2daa50694131e4c8	722	ProSiteProfiles	PS50800	SAP motif profile.	267	301	9.527	T	04-01-2018	IPR003034	SAP domain	
evm.model.Contig00001.106	2f3a4699b4ff92cb2daa50694131e4c8	722	SUPERFAMILY	SSF68906		265	300	2.56E-6	T	04-01-2018
evm.model.Contig00001.106	2f3a4699b4ff92cb2daa50694131e4c8	722	Pfam	PF02037	SAP domain	267	299	5.3E-9	T	04-01-2018	IPR003034	SAP domain	
evm.model.Contig00001.106	2f3a4699b4ff92cb2daa50694131e4c8	722	Coils	Coil		27	47	-	T	04-01-2018
evm.model.Contig00001.166	743a879dcf40534817953e5702263817	658	Pfam	PF09326	NADH-ubiquinone oxidoreductase subunit G, C-terminal	595	646	4.6E-15	T	04-01-2018	IPR015405	NADH-quinone oxidoreductase, chain G, C-terminal	GO:0016651|GO:0051536|GO:0055114
evm.model.Contig00001.166	743a879dcf40534817953e5702263817	658	ProSiteProfiles	PS51669	Prokaryotic molybdopterin oxidoreductases 4Fe-4S domain profile.	238	294	20.967	T	04-01-2018	IPR006963	Molybdopterin oxidoreductase, 4Fe-4S domain	GO:0016491|GO:0055114
evm.model.Contig00001.166	743a879dcf40534817953e5702263817	658	Gene3D	G3DSA:3.40.50.740		508	590	4.3E-21	T	04-01-2018
evm.model.Contig00001.166	743a879dcf40534817953e5702263817	658	Gene3D	G3DSA:3.40.50.740		294	362	2.2E-9	T	04-01-2018
evm.model.Contig00001.166	743a879dcf40534817953e5702263817	658	Gene3D	G3DSA:3.40.50.740		395	408	2.2E-9	T	04-01-2018
evm.model.Contig00001.166	743a879dcf40534817953e5702263817	658	Pfam	PF13510	2Fe-2S iron-sulfur cluster binding domain	7	83	6.0E-20	T	04-01-2018
evm.model.Contig00001.166	743a879dcf40534817953e5702263817	658	PANTHER	PTHR11615		10	206	1.3E-269	T	04-01-2018
evm.model.Contig00001.166	743a879dcf40534817953e5702263817	658	Pfam	PF10588	NADH-ubiquinone oxidoreductase-G iron-sulfur binding region	90	120	1.5E-13	T	04-01-2018	IPR019574	NADH:ubiquinone oxidoreductase, subunit G, iron-sulphur binding	GO:0016491|GO:0055114
evm.model.Contig00001.166	743a879dcf40534817953e5702263817	658	Pfam	PF00384	Molybdopterin oxidoreductase	294	404	7.8E-17	T	04-01-2018	IPR006656	Molybdopterin oxidoreductase	GO:0016491|GO:0055114
evm.model.Contig00001.166	743a879dcf40534817953e5702263817	658	Pfam	PF00384	Molybdopterin oxidoreductase	508	564	2.4E-19	T	04-01-2018	IPR006656	Molybdopterin oxidoreductase	GO:0016491|GO:0055114
evm.model.Contig00001.166	743a879dcf40534817953e5702263817	658	PANTHER	PTHR11615:SF115		10	206	1.3E-269	T	04-01-2018
evm.model.Contig00001.166	743a879dcf40534817953e5702263817	658	PANTHER	PTHR11615:SF115		238	656	1.3E-269	T	04-01-2018
evm.model.Contig00001.166	743a879dcf40534817953e5702263817	658	Gene3D	G3DSA:3.10.20.30		14	63	4.4E-6	T	04-01-2018	IPR012675	Beta-grasp domain	
evm.model.Contig00001.166	743a879dcf40534817953e5702263817	658	ProSitePatterns	PS00642	Respiratory-chain NADH dehydrogenase 75 Kd subunit signature 2.	105	117	-	T	04-01-2018	IPR000283	NADH:ubiquinone oxidoreductase, 75kDa subunit, conserved site	GO:0008137|GO:0016020|GO:0042773|GO:0055114
evm.model.Contig00001.166	743a879dcf40534817953e5702263817	658	SUPERFAMILY	SSF53706		238	596	6.53E-65	T	04-01-2018
evm.model.Contig00001.166	743a879dcf40534817953e5702263817	658	PANTHER	PTHR11615		238	656	1.3E-269	T	04-01-2018
evm.model.Contig00001.166	743a879dcf40534817953e5702263817	658	SUPERFAMILY	SSF54292		9	128	6.29E-32	T	04-01-2018	IPR001041	2Fe-2S ferredoxin-type iron-sulfur binding domain	GO:0009055|GO:0051536
evm.model.Contig00001.166	743a879dcf40534817953e5702263817	658	ProSitePatterns	PS00641	Respiratory-chain NADH dehydrogenase 75 Kd subunit signature 1.	38	55	-	T	04-01-2018	IPR000283	NADH:ubiquinone oxidoreductase, 75kDa subunit, conserved site	GO:0008137|GO:0016020|GO:0042773|GO:0055114
evm.model.Contig00001.166	743a879dcf40534817953e5702263817	658	SMART	SM00929		90	130	2.1E-12	T	04-01-2018	IPR019574	NADH:ubiquinone oxidoreductase, subunit G, iron-sulphur binding	GO:0016491|GO:0055114
evm.model.Contig00001.166	743a879dcf40534817953e5702263817	658	ProSiteProfiles	PS51085	2Fe-2S ferredoxin-type iron-sulfur binding domain profile.	7	85	10.518	T	04-01-2018	IPR001041	2Fe-2S ferredoxin-type iron-sulfur binding domain	GO:0009055|GO:0051536
evm.model.Contig00001.1	ac05c9bbdb7e9cc4bf1cc7d577cebfb1	141	PANTHER	PTHR10912		1	73	9.2E-13	T	04-01-2018	IPR003193	ADP-ribosyl cyclase (CD38/157)	GO:0003953
evm.model.Contig00001.1	ac05c9bbdb7e9cc4bf1cc7d577cebfb1	141	Pfam	PF02267	ADP-ribosyl cyclase	1	75	8.0E-17	T	04-01-2018	IPR003193	ADP-ribosyl cyclase (CD38/157)	GO:0003953
evm.model.Contig00001.1	ac05c9bbdb7e9cc4bf1cc7d577cebfb1	141	Gene3D	G3DSA:3.40.50.720		112	139	8.9E-4	T	04-01-2018	IPR016040	NAD(P)-binding domain	
evm.model.Contig00001.1	ac05c9bbdb7e9cc4bf1cc7d577cebfb1	141	Gene3D	G3DSA:1.20.82.10		20	74	4.4E-12	T	04-01-2018
evm.model.Contig00001.1	ac05c9bbdb7e9cc4bf1cc7d577cebfb1	141	SUPERFAMILY	SSF52309		1	75	3.36E-14	T	04-01-2018
evm.model.Contig00001.1	ac05c9bbdb7e9cc4bf1cc7d577cebfb1	141	PANTHER	PTHR10912:SF7		1	73	9.2E-13	T	04-01-2018
evm.model.Contig00001.1	ac05c9bbdb7e9cc4bf1cc7d577cebfb1	141	Gene3D	G3DSA:3.40.50.720		1	19	6.4E-5	T	04-01-2018	IPR016040	NAD(P)-binding domain	
evm.model.Contig00001.153	8d28a6991564109ec9ea3715b0c5ad64	688	PANTHER	PTHR16777		26	479	1.8E-93	T	04-01-2018	IPR026817	Guanine nucleotide exchange factor Ect2	GO:0000902|GO:0000910|GO:0005085|GO:0005096|GO:0005634|GO:0005737|GO:0045666
evm.model.Contig00001.153	8d28a6991564109ec9ea3715b0c5ad64	688	SUPERFAMILY	SSF52113		20	75	2.62E-10	T	04-01-2018	IPR001357	BRCT domain	
evm.model.Contig00001.153	8d28a6991564109ec9ea3715b0c5ad64	688	Pfam	PF12738	twin BRCT domain	24	67	3.3E-7	T	04-01-2018	IPR001357	BRCT domain	
evm.model.Contig00001.153	8d28a6991564109ec9ea3715b0c5ad64	688	ProSiteProfiles	PS50010	Dbl homology (DH) domain profile.	265	351	9.916	T	04-01-2018	IPR000219	Dbl homology (DH) domain	GO:0005089|GO:0035023
evm.model.Contig00001.153	8d28a6991564109ec9ea3715b0c5ad64	688	Gene3D	G3DSA:3.40.50.10190		22	76	1.0E-7	T	04-01-2018	IPR001357	BRCT domain	
evm.model.Contig00001.153	8d28a6991564109ec9ea3715b0c5ad64	688	SUPERFAMILY	SSF52113		93	177	1.09E-8	T	04-01-2018	IPR001357	BRCT domain	
evm.model.Contig00001.153	8d28a6991564109ec9ea3715b0c5ad64	688	SMART	SM00292		2	75	0.26	T	04-01-2018	IPR001357	BRCT domain	
evm.model.Contig00001.153	8d28a6991564109ec9ea3715b0c5ad64	688	SMART	SM00292		93	166	0.0069	T	04-01-2018	IPR001357	BRCT domain	
evm.model.Contig00001.153	8d28a6991564109ec9ea3715b0c5ad64	688	ProSiteProfiles	PS50172	BRCT domain profile.	91	166	9.111	T	04-01-2018	IPR001357	BRCT domain	
evm.model.Contig00001.153	8d28a6991564109ec9ea3715b0c5ad64	688	SMART	SM00325		269	416	1.1E-7	T	04-01-2018	IPR000219	Dbl homology (DH) domain	GO:0005089|GO:0035023
evm.model.Contig00001.153	8d28a6991564109ec9ea3715b0c5ad64	688	Gene3D	G3DSA:1.20.900.10		244	352	3.7E-9	T	04-01-2018	IPR000219	Dbl homology (DH) domain	GO:0005089|GO:0035023
evm.model.Contig00001.153	8d28a6991564109ec9ea3715b0c5ad64	688	Gene3D	G3DSA:1.20.900.10		353	428	1.3E-14	T	04-01-2018	IPR000219	Dbl homology (DH) domain	GO:0005089|GO:0035023
evm.model.Contig00001.153	8d28a6991564109ec9ea3715b0c5ad64	688	SUPERFAMILY	SSF48065		264	434	1.16E-31	T	04-01-2018	IPR000219	Dbl homology (DH) domain	GO:0005089|GO:0035023
evm.model.Contig00001.153	8d28a6991564109ec9ea3715b0c5ad64	688	Pfam	PF00621	RhoGEF domain	353	414	1.7E-11	T	04-01-2018	IPR000219	Dbl homology (DH) domain	GO:0005089|GO:0035023
evm.model.Contig00001.153	8d28a6991564109ec9ea3715b0c5ad64	688	ProSiteProfiles	PS50172	BRCT domain profile.	23	75	11.698	T	04-01-2018	IPR001357	BRCT domain	
evm.model.Contig00001.153	8d28a6991564109ec9ea3715b0c5ad64	688	ProSitePatterns	PS00741	Dbl homology (DH) domain signature.	365	390	-	T	04-01-2018	IPR001331	Guanine-nucleotide dissociation stimulator, CDC24, conserved site	GO:0005085|GO:0035556
evm.model.Contig00001.153	8d28a6991564109ec9ea3715b0c5ad64	688	PANTHER	PTHR16777:SF2		26	479	1.8E-93	T	04-01-2018
evm.model.Contig00001.153	8d28a6991564109ec9ea3715b0c5ad64	688	Gene3D	G3DSA:3.40.50.10190		98	182	1.3E-6	T	04-01-2018	IPR001357	BRCT domain	
evm.model.Contig00001.153	8d28a6991564109ec9ea3715b0c5ad64	688	ProSiteProfiles	PS50010	Dbl homology (DH) domain profile.	364	417	12.36	T	04-01-2018	IPR000219	Dbl homology (DH) domain	GO:0005089|GO:0035023
evm.model.Contig00001.164	ad670baf2ef8276537f9f1b9d785fe97	405	PANTHER	PTHR11893		1	400	9.8E-132	T	04-01-2018	IPR000990	Innexin	GO:0005921
evm.model.Contig00001.164	ad670baf2ef8276537f9f1b9d785fe97	405	PRINTS	PR01262	Innexin signature	44	55	4.0E-32	T	04-01-2018	IPR000990	Innexin	GO:0005921
evm.model.Contig00001.164	ad670baf2ef8276537f9f1b9d785fe97	405	PRINTS	PR01262	Innexin signature	98	120	4.0E-32	T	04-01-2018	IPR000990	Innexin	GO:0005921
evm.model.Contig00001.164	ad670baf2ef8276537f9f1b9d785fe97	405	PRINTS	PR01262	Innexin signature	72	81	4.0E-32	T	04-01-2018	IPR000990	Innexin	GO:0005921
evm.model.Contig00001.164	ad670baf2ef8276537f9f1b9d785fe97	405	PRINTS	PR01262	Innexin signature	275	291	4.0E-32	T	04-01-2018	IPR000990	Innexin	GO:0005921
evm.model.Contig00001.164	ad670baf2ef8276537f9f1b9d785fe97	405	PRINTS	PR01262	Innexin signature	251	260	4.0E-32	T	04-01-2018	IPR000990	Innexin	GO:0005921
evm.model.Contig00001.164	ad670baf2ef8276537f9f1b9d785fe97	405	PRINTS	PR01262	Innexin signature	203	217	4.0E-32	T	04-01-2018	IPR000990	Innexin	GO:0005921
evm.model.Contig00001.164	ad670baf2ef8276537f9f1b9d785fe97	405	Pfam	PF00876	Innexin	21	382	2.9E-117	T	04-01-2018	IPR000990	Innexin	GO:0005921
evm.model.Contig00001.164	ad670baf2ef8276537f9f1b9d785fe97	405	ProSiteProfiles	PS51013	Pannexin family profile.	16	388	36.622	T	04-01-2018	IPR000990	Innexin	GO:0005921
evm.model.Contig00001.164	ad670baf2ef8276537f9f1b9d785fe97	405	PANTHER	PTHR11893:SF0		1	400	9.8E-132	T	04-01-2018
evm.model.Contig00001.201	eb395216af19f8c0a7b9b984a7376de0	763	SUPERFAMILY	SSF57845		173	229	1.68E-10	T	04-01-2018
evm.model.Contig00001.201	eb395216af19f8c0a7b9b984a7376de0	763	ProSiteProfiles	PS51125	NHL repeat profile.	549	577	5.263	T	04-01-2018	IPR013017	NHL repeat, subgroup	
evm.model.Contig00001.201	eb395216af19f8c0a7b9b984a7376de0	763	PANTHER	PTHR24103		10	381	7.3E-71	T	04-01-2018
evm.model.Contig00001.201	eb395216af19f8c0a7b9b984a7376de0	763	Gene3D	G3DSA:4.10.45.10		175	211	1.3E-6	T	04-01-2018	IPR000315	B-box-type zinc finger	GO:0005622|GO:0008270
evm.model.Contig00001.201	eb395216af19f8c0a7b9b984a7376de0	763	PANTHER	PTHR24103		509	762	7.3E-71	T	04-01-2018
evm.model.Contig00001.201	eb395216af19f8c0a7b9b984a7376de0	763	PANTHER	PTHR24103		397	409	7.3E-71	T	04-01-2018
evm.model.Contig00001.201	eb395216af19f8c0a7b9b984a7376de0	763	SMART	SM00184		22	69	1.1E-7	T	04-01-2018	IPR001841	Zinc finger, RING-type	GO:0005515|GO:0008270
evm.model.Contig00001.201	eb395216af19f8c0a7b9b984a7376de0	763	SMART	SM00184		119	192	4.0	T	04-01-2018	IPR001841	Zinc finger, RING-type	GO:0005515|GO:0008270
evm.model.Contig00001.201	eb395216af19f8c0a7b9b984a7376de0	763	SUPERFAMILY	SSF57850		19	90	5.81E-12	T	04-01-2018
evm.model.Contig00001.201	eb395216af19f8c0a7b9b984a7376de0	763	Coils	Coil		293	313	-	T	04-01-2018
evm.model.Contig00001.201	eb395216af19f8c0a7b9b984a7376de0	763	ProSiteProfiles	PS50089	Zinc finger RING-type profile.	22	70	12.386	T	04-01-2018	IPR001841	Zinc finger, RING-type	GO:0005515|GO:0008270
evm.model.Contig00001.201	eb395216af19f8c0a7b9b984a7376de0	763	Gene3D	G3DSA:3.30.40.10		20	79	5.5E-14	T	04-01-2018	IPR013083	Zinc finger, RING/FYVE/PHD-type	
evm.model.Contig00001.201	eb395216af19f8c0a7b9b984a7376de0	763	ProSiteProfiles	PS50119	Zinc finger B-box type profile.	118	164	9.186	T	04-01-2018	IPR000315	B-box-type zinc finger	GO:0005622|GO:0008270
evm.model.Contig00001.201	eb395216af19f8c0a7b9b984a7376de0	763	ProSiteProfiles	PS51125	NHL repeat profile.	635	675	7.998	T	04-01-2018	IPR013017	NHL repeat, subgroup	
evm.model.Contig00001.201	eb395216af19f8c0a7b9b984a7376de0	763	PANTHER	PTHR24103:SF208		10	381	7.3E-71	T	04-01-2018
evm.model.Contig00001.201	eb395216af19f8c0a7b9b984a7376de0	763	PANTHER	PTHR24103:SF208		509	762	7.3E-71	T	04-01-2018
evm.model.Contig00001.201	eb395216af19f8c0a7b9b984a7376de0	763	PANTHER	PTHR24103:SF208		397	409	7.3E-71	T	04-01-2018
evm.model.Contig00001.201	eb395216af19f8c0a7b9b984a7376de0	763	ProSiteProfiles	PS50119	Zinc finger B-box type profile.	173	213	10.495	T	04-01-2018	IPR000315	B-box-type zinc finger	GO:0005622|GO:0008270
evm.model.Contig00001.201	eb395216af19f8c0a7b9b984a7376de0	763	ProSitePatterns	PS00518	Zinc finger RING-type signature.	37	46	-	T	04-01-2018	IPR017907	Zinc finger, RING-type, conserved site	
evm.model.Contig00001.201	eb395216af19f8c0a7b9b984a7376de0	763	ProSiteProfiles	PS51125	NHL repeat profile.	527	534	4.133	T	04-01-2018	IPR013017	NHL repeat, subgroup	
evm.model.Contig00001.201	eb395216af19f8c0a7b9b984a7376de0	763	ProSiteProfiles	PS51125	NHL repeat profile.	681	724	10.033	T	04-01-2018	IPR013017	NHL repeat, subgroup	
evm.model.Contig00001.201	eb395216af19f8c0a7b9b984a7376de0	763	Gene3D	G3DSA:2.120.10.30		496	753	2.2E-28	T	04-01-2018	IPR011042	Six-bladed beta-propeller, TolB-like	
evm.model.Contig00001.201	eb395216af19f8c0a7b9b984a7376de0	763	ProSiteProfiles	PS51125	NHL repeat profile.	596	625	4.976	T	04-01-2018	IPR013017	NHL repeat, subgroup	
evm.model.Contig00001.201	eb395216af19f8c0a7b9b984a7376de0	763	Pfam	PF00643	B-box zinc finger	175	210	7.5E-7	T	04-01-2018	IPR000315	B-box-type zinc finger	GO:0005622|GO:0008270
evm.model.Contig00001.201	eb395216af19f8c0a7b9b984a7376de0	763	SUPERFAMILY	SSF63829		482	756	6.15E-23	T	04-01-2018
evm.model.Contig00001.201	eb395216af19f8c0a7b9b984a7376de0	763	SMART	SM00336		173	213	6.3E-5	T	04-01-2018	IPR000315	B-box-type zinc finger	GO:0005622|GO:0008270
evm.model.Contig00001.201	eb395216af19f8c0a7b9b984a7376de0	763	SMART	SM00336		114	164	0.94	T	04-01-2018	IPR000315	B-box-type zinc finger	GO:0005622|GO:0008270
evm.model.Contig00001.201	eb395216af19f8c0a7b9b984a7376de0	763	Pfam	PF13445	RING-type zinc-finger	22	67	2.8E-8	T	04-01-2018	IPR027370	RING-type zinc-finger, LisH dimerisation motif	
evm.model.Contig00001.110	7fe8b314f91640fc7fc8cc857b40acff	836	PANTHER	PTHR23123		245	690	8.8E-98	T	04-01-2018
evm.model.Contig00001.110	7fe8b314f91640fc7fc8cc857b40acff	836	Gene3D	G3DSA:3.30.40.10		232	298	6.6E-4	T	04-01-2018	IPR013083	Zinc finger, RING/FYVE/PHD-type	
evm.model.Contig00001.110	7fe8b314f91640fc7fc8cc857b40acff	836	SMART	SM00367		668	693	16.0	T	04-01-2018	IPR006553	Leucine-rich repeat, cysteine-containing subtype	
evm.model.Contig00001.110	7fe8b314f91640fc7fc8cc857b40acff	836	SMART	SM00367		603	628	7.1	T	04-01-2018	IPR006553	Leucine-rich repeat, cysteine-containing subtype	
evm.model.Contig00001.110	7fe8b314f91640fc7fc8cc857b40acff	836	PANTHER	PTHR23123:SF10		112	179	8.8E-98	T	04-01-2018
evm.model.Contig00001.110	7fe8b314f91640fc7fc8cc857b40acff	836	Pfam	PF02008	CXXC zinc finger domain	115	159	2.2E-13	T	04-01-2018	IPR002857	Zinc finger, CXXC-type	GO:0003677|GO:0008270
evm.model.Contig00001.110	7fe8b314f91640fc7fc8cc857b40acff	836	SMART	SM00256		496	536	0.0077	T	04-01-2018	IPR001810	F-box domain	GO:0005515
evm.model.Contig00001.110	7fe8b314f91640fc7fc8cc857b40acff	836	Pfam	PF16866	PHD-finger	241	288	3.7E-13	T	04-01-2018	IPR019787	Zinc finger, PHD-finger	GO:0005515
evm.model.Contig00001.110	7fe8b314f91640fc7fc8cc857b40acff	836	ProSiteProfiles	PS51058	Zinc finger CXXC-type profile.	114	160	12.646	T	04-01-2018	IPR002857	Zinc finger, CXXC-type	GO:0003677|GO:0008270
evm.model.Contig00001.110	7fe8b314f91640fc7fc8cc857b40acff	836	Pfam	PF00646	F-box domain	501	534	4.0E-5	T	04-01-2018	IPR001810	F-box domain	GO:0005515
evm.model.Contig00001.110	7fe8b314f91640fc7fc8cc857b40acff	836	PANTHER	PTHR23123		112	179	8.8E-98	T	04-01-2018
evm.model.Contig00001.110	7fe8b314f91640fc7fc8cc857b40acff	836	SUPERFAMILY	SSF52047		513	693	9.81E-20	T	04-01-2018
evm.model.Contig00001.110	7fe8b314f91640fc7fc8cc857b40acff	836	PANTHER	PTHR23123:SF10		245	690	8.8E-98	T	04-01-2018
evm.model.Contig00001.110	7fe8b314f91640fc7fc8cc857b40acff	836	Gene3D	G3DSA:3.80.10.10		498	695	1.1E-27	T	04-01-2018	IPR032675	Leucine-rich repeat domain, L domain-like	
evm.model.Contig00001.135	9dd09162060a1e0e62a5203b8a95be12	513	SUPERFAMILY	SSF48452		263	423	4.02E-22	T	04-01-2018	IPR011990	Tetratricopeptide-like helical domain	GO:0005515
evm.model.Contig00001.135	9dd09162060a1e0e62a5203b8a95be12	513	ProSiteProfiles	PS50293	TPR repeat region circular profile.	268	421	14.179	T	04-01-2018	IPR013026	Tetratricopeptide repeat-containing domain	GO:0005515
evm.model.Contig00001.135	9dd09162060a1e0e62a5203b8a95be12	513	Gene3D	G3DSA:1.25.40.10		268	427	8.1E-18	T	04-01-2018	IPR011990	Tetratricopeptide-like helical domain	GO:0005515
evm.model.Contig00001.135	9dd09162060a1e0e62a5203b8a95be12	513	PANTHER	PTHR10098		77	494	1.9E-31	T	04-01-2018
evm.model.Contig00001.135	9dd09162060a1e0e62a5203b8a95be12	513	PANTHER	PTHR10098:SF120		77	494	1.9E-31	T	04-01-2018
evm.model.Contig00001.135	9dd09162060a1e0e62a5203b8a95be12	513	Pfam	PF13181	Tetratricopeptide repeat	269	300	0.065	T	04-01-2018	IPR019734	Tetratricopeptide repeat	GO:0005515
evm.model.Contig00001.135	9dd09162060a1e0e62a5203b8a95be12	513	Pfam	PF13181	Tetratricopeptide repeat	350	377	0.0014	T	04-01-2018	IPR019734	Tetratricopeptide repeat	GO:0005515
evm.model.Contig00001.135	9dd09162060a1e0e62a5203b8a95be12	513	SMART	SM00028		388	421	250.0	T	04-01-2018	IPR019734	Tetratricopeptide repeat	GO:0005515
evm.model.Contig00001.135	9dd09162060a1e0e62a5203b8a95be12	513	SMART	SM00028		308	341	0.51	T	04-01-2018	IPR019734	Tetratricopeptide repeat	GO:0005515
evm.model.Contig00001.135	9dd09162060a1e0e62a5203b8a95be12	513	SMART	SM00028		348	381	27.0	T	04-01-2018	IPR019734	Tetratricopeptide repeat	GO:0005515
evm.model.Contig00001.135	9dd09162060a1e0e62a5203b8a95be12	513	SMART	SM00028		268	301	11.0	T	04-01-2018	IPR019734	Tetratricopeptide repeat	GO:0005515
evm.model.Contig00001.228	b0ebebcb95bff439b84baf25cad83169	956	PANTHER	PTHR15439:SF0		2	628	3.0E-96	T	04-01-2018
evm.model.Contig00001.228	b0ebebcb95bff439b84baf25cad83169	956	Pfam	PF08783	DWNN domain	5	78	1.7E-18	T	04-01-2018	IPR014891	DWNN domain	GO:0005634|GO:0008270
evm.model.Contig00001.228	b0ebebcb95bff439b84baf25cad83169	956	SMART	SM00184		251	290	0.001	T	04-01-2018	IPR001841	Zinc finger, RING-type	GO:0005515|GO:0008270
evm.model.Contig00001.228	b0ebebcb95bff439b84baf25cad83169	956	ProSiteProfiles	PS51282	DWNN domain profile.	5	78	17.854	T	04-01-2018	IPR014891	DWNN domain	GO:0005634|GO:0008270
evm.model.Contig00001.228	b0ebebcb95bff439b84baf25cad83169	956	SUPERFAMILY	SSF57850		242	316	5.55E-15	T	04-01-2018
evm.model.Contig00001.228	b0ebebcb95bff439b84baf25cad83169	956	Pfam	PF13696	Zinc knuckle	151	169	1.3E-8	T	04-01-2018	IPR025829	Zinc knuckle CX2CX3GHX4C	
evm.model.Contig00001.228	b0ebebcb95bff439b84baf25cad83169	956	PANTHER	PTHR15439:SF0		753	836	3.0E-96	T	04-01-2018
evm.model.Contig00001.228	b0ebebcb95bff439b84baf25cad83169	956	ProSiteProfiles	PS50089	Zinc finger RING-type profile.	251	291	9.789	T	04-01-2018	IPR001841	Zinc finger, RING-type	GO:0005515|GO:0008270
evm.model.Contig00001.228	b0ebebcb95bff439b84baf25cad83169	956	Pfam	PF04564	U-box domain	246	316	6.5E-7	T	04-01-2018	IPR003613	U box domain	GO:0004842|GO:0016567
evm.model.Contig00001.228	b0ebebcb95bff439b84baf25cad83169	956	Gene3D	G3DSA:4.10.60.10		152	171	2.6E-4	T	04-01-2018	IPR001878	Zinc finger, CCHC-type	GO:0003676|GO:0008270
evm.model.Contig00001.228	b0ebebcb95bff439b84baf25cad83169	956	PANTHER	PTHR15439		753	836	3.0E-96	T	04-01-2018
evm.model.Contig00001.228	b0ebebcb95bff439b84baf25cad83169	956	PANTHER	PTHR15439		2	628	3.0E-96	T	04-01-2018
evm.model.Contig00001.228	b0ebebcb95bff439b84baf25cad83169	956	SMART	SM01180		5	78	1.1E-23	T	04-01-2018	IPR014891	DWNN domain	GO:0005634|GO:0008270
evm.model.Contig00001.228	b0ebebcb95bff439b84baf25cad83169	956	Gene3D	G3DSA:3.30.40.10		245	316	2.2E-9	T	04-01-2018	IPR013083	Zinc finger, RING/FYVE/PHD-type	
evm.model.Contig00001.259	7abe27572ddff20c917d9706a76e593c	382	Pfam	PF14696	Hydroxyphenylpyruvate dioxygenase, HPPD, N-terminal	18	152	2.5E-9	T	04-01-2018
evm.model.Contig00001.259	7abe27572ddff20c917d9706a76e593c	382	PANTHER	PTHR11959		1	382	4.3E-239	T	04-01-2018	IPR005956	4-hydroxyphenylpyruvate dioxygenase	GO:0003868|GO:0009072|GO:0016701|GO:0055114
evm.model.Contig00001.259	7abe27572ddff20c917d9706a76e593c	382	SUPERFAMILY	SSF54593		12	369	2.16E-93	T	04-01-2018	IPR029068	Glyoxalase/Bleomycin resistance protein/Dihydroxybiphenyl dioxygenase	
evm.model.Contig00001.259	7abe27572ddff20c917d9706a76e593c	382	PIRSF	PIRSF009283		6	382	4.9E-143	T	04-01-2018	IPR005956	4-hydroxyphenylpyruvate dioxygenase	GO:0003868|GO:0009072|GO:0016701|GO:0055114
evm.model.Contig00001.259	7abe27572ddff20c917d9706a76e593c	382	Pfam	PF00903	Glyoxalase/Bleomycin resistance protein/Dioxygenase superfamily	181	336	1.5E-15	T	04-01-2018	IPR004360	Glyoxalase/fosfomycin resistance/dioxygenase domain	
evm.model.Contig00001.259	7abe27572ddff20c917d9706a76e593c	382	PANTHER	PTHR11959:SF9		1	382	4.3E-239	T	04-01-2018
evm.model.Contig00001.259	7abe27572ddff20c917d9706a76e593c	382	Gene3D	G3DSA:3.10.180.10		185	382	1.8E-83	T	04-01-2018	IPR029068	Glyoxalase/Bleomycin resistance protein/Dihydroxybiphenyl dioxygenase	
evm.model.Contig00001.259	7abe27572ddff20c917d9706a76e593c	382	Gene3D	G3DSA:3.10.180.10		9	184	4.2E-52	T	04-01-2018	IPR029068	Glyoxalase/Bleomycin resistance protein/Dihydroxybiphenyl dioxygenase	
evm.model.Contig00001.259	7abe27572ddff20c917d9706a76e593c	382	TIGRFAM	TIGR01263	4HPPD: 4-hydroxyphenylpyruvate dioxygenase	18	382	1.6E-142	T	04-01-2018	IPR005956	4-hydroxyphenylpyruvate dioxygenase	GO:0003868|GO:0009072|GO:0016701|GO:0055114
evm.model.Contig00001.212	6f95c23e171cc8e8cb160973a2101b37	1022	Pfam	PF00069	Protein kinase domain	2	220	2.3E-48	T	04-01-2018	IPR000719	Protein kinase domain	GO:0004672|GO:0005524|GO:0006468
evm.model.Contig00001.212	6f95c23e171cc8e8cb160973a2101b37	1022	Gene3D	G3DSA:3.30.200.20		1	82	6.8E-28	T	04-01-2018
evm.model.Contig00001.212	6f95c23e171cc8e8cb160973a2101b37	1022	PANTHER	PTHR24356:SF224		1	218	1.2E-159	T	04-01-2018
evm.model.Contig00001.212	6f95c23e171cc8e8cb160973a2101b37	1022	SUPERFAMILY	SSF50156		649	744	5.19E-16	T	04-01-2018	IPR001478	PDZ domain	GO:0005515
evm.model.Contig00001.212	6f95c23e171cc8e8cb160973a2101b37	1022	SUPERFAMILY	SSF56112		1	217	1.34E-64	T	04-01-2018	IPR011009	Protein kinase-like domain	
evm.model.Contig00001.212	6f95c23e171cc8e8cb160973a2101b37	1022	Gene3D	G3DSA:2.30.42.10		657	743	2.1E-16	T	04-01-2018	IPR001478	PDZ domain	GO:0005515
evm.model.Contig00001.212	6f95c23e171cc8e8cb160973a2101b37	1022	SMART	SM00228		665	746	1.5E-12	T	04-01-2018	IPR001478	PDZ domain	GO:0005515
evm.model.Contig00001.212	6f95c23e171cc8e8cb160973a2101b37	1022	SMART	SM00220		3	227	1.1E-54	T	04-01-2018	IPR000719	Protein kinase domain	GO:0004672|GO:0005524|GO:0006468
evm.model.Contig00001.212	6f95c23e171cc8e8cb160973a2101b37	1022	ProSiteProfiles	PS50106	PDZ domain profile.	657	746	13.009	T	04-01-2018	IPR001478	PDZ domain	GO:0005515
evm.model.Contig00001.212	6f95c23e171cc8e8cb160973a2101b37	1022	Gene3D	G3DSA:1.10.510.10		83	207	1.2E-41	T	04-01-2018
evm.model.Contig00001.212	6f95c23e171cc8e8cb160973a2101b37	1022	Pfam	PF00595	PDZ domain (Also known as DHR or GLGF)	660	742	1.7E-7	T	04-01-2018	IPR001478	PDZ domain	GO:0005515
evm.model.Contig00001.212	6f95c23e171cc8e8cb160973a2101b37	1022	ProSiteProfiles	PS50011	Protein kinase domain profile.	1	236	36.202	T	04-01-2018	IPR000719	Protein kinase domain	GO:0004672|GO:0005524|GO:0006468
evm.model.Contig00001.212	6f95c23e171cc8e8cb160973a2101b37	1022	PANTHER	PTHR24356		1	218	1.2E-159	T	04-01-2018
evm.model.Contig00001.212	6f95c23e171cc8e8cb160973a2101b37	1022	ProSitePatterns	PS00108	Serine/Threonine protein kinases active-site signature.	93	105	-	T	04-01-2018	IPR008271	Serine/threonine-protein kinase, active site	GO:0004672|GO:0006468
evm.model.Contig00001.243	d4612cc5830991226d0047eb94a47e79	709	ProSitePatterns	PS00028	Zinc finger C2H2 type domain signature.	585	605	-	T	04-01-2018	IPR007087	Zinc finger, C2H2	GO:0046872
evm.model.Contig00001.243	d4612cc5830991226d0047eb94a47e79	709	Gene3D	G3DSA:3.30.160.60		612	630	1.7E-16	T	04-01-2018	IPR013087	Zinc finger C2H2-type/integrase DNA-binding domain	GO:0003676
evm.model.Contig00001.243	d4612cc5830991226d0047eb94a47e79	709	ProSiteProfiles	PS50157	Zinc finger C2H2 type domain profile.	667	694	10.97	T	04-01-2018	IPR007087	Zinc finger, C2H2	GO:0046872
evm.model.Contig00001.243	d4612cc5830991226d0047eb94a47e79	709	ProSiteProfiles	PS50280	SET domain profile.	275	388	12.829	T	04-01-2018	IPR001214	SET domain	GO:0005515
evm.model.Contig00001.243	d4612cc5830991226d0047eb94a47e79	709	Pfam	PF00096	Zinc finger, C2H2 type	611	633	2.2E-5	T	04-01-2018	IPR007087	Zinc finger, C2H2	GO:0046872
evm.model.Contig00001.243	d4612cc5830991226d0047eb94a47e79	709	Pfam	PF00096	Zinc finger, C2H2 type	639	661	7.3E-6	T	04-01-2018	IPR007087	Zinc finger, C2H2	GO:0046872
evm.model.Contig00001.243	d4612cc5830991226d0047eb94a47e79	709	SUPERFAMILY	SSF82199		277	393	1.96E-12	T	04-01-2018
evm.model.Contig00001.243	d4612cc5830991226d0047eb94a47e79	709	Coils	Coil		178	198	-	T	04-01-2018
evm.model.Contig00001.243	d4612cc5830991226d0047eb94a47e79	709	Pfam	PF00856	SET domain	210	387	4.9E-9	T	04-01-2018	IPR001214	SET domain	GO:0005515
evm.model.Contig00001.243	d4612cc5830991226d0047eb94a47e79	709	ProSitePatterns	PS00028	Zinc finger C2H2 type domain signature.	557	577	-	T	04-01-2018	IPR007087	Zinc finger, C2H2	GO:0046872
evm.model.Contig00001.243	d4612cc5830991226d0047eb94a47e79	709	ProSiteProfiles	PS50157	Zinc finger C2H2 type domain profile.	555	582	17.184	T	04-01-2018	IPR007087	Zinc finger, C2H2	GO:0046872
evm.model.Contig00001.243	d4612cc5830991226d0047eb94a47e79	709	PANTHER	PTHR24409		479	689	1.6E-136	T	04-01-2018
evm.model.Contig00001.243	d4612cc5830991226d0047eb94a47e79	709	ProSiteProfiles	PS50157	Zinc finger C2H2 type domain profile.	527	554	15.542	T	04-01-2018	IPR007087	Zinc finger, C2H2	GO:0046872
evm.model.Contig00001.243	d4612cc5830991226d0047eb94a47e79	709	ProSitePatterns	PS00028	Zinc finger C2H2 type domain signature.	667	689	-	T	04-01-2018	IPR007087	Zinc finger, C2H2	GO:0046872
evm.model.Contig00001.243	d4612cc5830991226d0047eb94a47e79	709	SUPERFAMILY	SSF57667		535	592	2.11E-23	T	04-01-2018
evm.model.Contig00001.243	d4612cc5830991226d0047eb94a47e79	709	ProSitePatterns	PS00028	Zinc finger C2H2 type domain signature.	641	661	-	T	04-01-2018	IPR007087	Zinc finger, C2H2	GO:0046872
evm.model.Contig00001.243	d4612cc5830991226d0047eb94a47e79	709	ProSiteProfiles	PS50157	Zinc finger C2H2 type domain profile.	583	610	15.833	T	04-01-2018	IPR007087	Zinc finger, C2H2	GO:0046872
evm.model.Contig00001.243	d4612cc5830991226d0047eb94a47e79	709	ProSitePatterns	PS00028	Zinc finger C2H2 type domain signature.	529	549	-	T	04-01-2018	IPR007087	Zinc finger, C2H2	GO:0046872
evm.model.Contig00001.243	d4612cc5830991226d0047eb94a47e79	709	ProSiteProfiles	PS50157	Zinc finger C2H2 type domain profile.	468	498	10.637	T	04-01-2018	IPR007087	Zinc finger, C2H2	GO:0046872
evm.model.Contig00001.243	d4612cc5830991226d0047eb94a47e79	709	ProSiteProfiles	PS50157	Zinc finger C2H2 type domain profile.	611	638	16.914	T	04-01-2018	IPR007087	Zinc finger, C2H2	GO:0046872
evm.model.Contig00001.243	d4612cc5830991226d0047eb94a47e79	709	SMART	SM00317		277	394	8.6E-13	T	04-01-2018	IPR001214	SET domain	GO:0005515
evm.model.Contig00001.243	d4612cc5830991226d0047eb94a47e79	709	SUPERFAMILY	SSF57667		479	536	3.14E-22	T	04-01-2018
evm.model.Contig00001.243	d4612cc5830991226d0047eb94a47e79	709	SUPERFAMILY	SSF57667		591	648	9.37E-24	T	04-01-2018
evm.model.Contig00001.243	d4612cc5830991226d0047eb94a47e79	709	ProSiteProfiles	PS50157	Zinc finger C2H2 type domain profile.	639	666	14.752	T	04-01-2018	IPR007087	Zinc finger, C2H2	GO:0046872
evm.model.Contig00001.243	d4612cc5830991226d0047eb94a47e79	709	ProSitePatterns	PS00028	Zinc finger C2H2 type domain signature.	501	521	-	T	04-01-2018	IPR007087	Zinc finger, C2H2	GO:0046872
evm.model.Contig00001.243	d4612cc5830991226d0047eb94a47e79	709	ProSitePatterns	PS00028	Zinc finger C2H2 type domain signature.	613	633	-	T	04-01-2018	IPR007087	Zinc finger, C2H2	GO:0046872
evm.model.Contig00001.243	d4612cc5830991226d0047eb94a47e79	709	SMART	SM00355		639	661	2.3E-5	T	04-01-2018	IPR015880	Zinc finger, C2H2-like	
evm.model.Contig00001.243	d4612cc5830991226d0047eb94a47e79	709	SMART	SM00355		527	549	3.8E-4	T	04-01-2018	IPR015880	Zinc finger, C2H2-like	
evm.model.Contig00001.243	d4612cc5830991226d0047eb94a47e79	709	SMART	SM00355		667	689	0.018	T	04-01-2018	IPR015880	Zinc finger, C2H2-like	
evm.model.Contig00001.243	d4612cc5830991226d0047eb94a47e79	709	SMART	SM00355		555	577	8.3E-5	T	04-01-2018	IPR015880	Zinc finger, C2H2-like	
evm.model.Contig00001.243	d4612cc5830991226d0047eb94a47e79	709	SMART	SM00355		611	633	1.9E-4	T	04-01-2018	IPR015880	Zinc finger, C2H2-like	
evm.model.Contig00001.243	d4612cc5830991226d0047eb94a47e79	709	SMART	SM00355		499	521	2.8E-4	T	04-01-2018	IPR015880	Zinc finger, C2H2-like	
evm.model.Contig00001.243	d4612cc5830991226d0047eb94a47e79	709	SMART	SM00355		480	493	250.0	T	04-01-2018	IPR015880	Zinc finger, C2H2-like	
evm.model.Contig00001.243	d4612cc5830991226d0047eb94a47e79	709	SMART	SM00355		583	605	1.8E-4	T	04-01-2018	IPR015880	Zinc finger, C2H2-like	
evm.model.Contig00001.243	d4612cc5830991226d0047eb94a47e79	709	Gene3D	G3DSA:3.30.160.60		501	528	1.2E-17	T	04-01-2018	IPR013087	Zinc finger C2H2-type/integrase DNA-binding domain	GO:0003676
evm.model.Contig00001.243	d4612cc5830991226d0047eb94a47e79	709	Gene3D	G3DSA:3.30.160.60		557	584	2.3E-18	T	04-01-2018	IPR013087	Zinc finger C2H2-type/integrase DNA-binding domain	GO:0003676
evm.model.Contig00001.243	d4612cc5830991226d0047eb94a47e79	709	Gene3D	G3DSA:3.30.160.60		476	500	2.3E-11	T	04-01-2018	IPR013087	Zinc finger C2H2-type/integrase DNA-binding domain	GO:0003676
evm.model.Contig00001.243	d4612cc5830991226d0047eb94a47e79	709	Gene3D	G3DSA:3.30.160.60		529	556	1.3E-16	T	04-01-2018	IPR013087	Zinc finger C2H2-type/integrase DNA-binding domain	GO:0003676
evm.model.Contig00001.243	d4612cc5830991226d0047eb94a47e79	709	Gene3D	G3DSA:3.30.160.60		585	611	7.0E-18	T	04-01-2018	IPR013087	Zinc finger C2H2-type/integrase DNA-binding domain	GO:0003676
evm.model.Contig00001.243	d4612cc5830991226d0047eb94a47e79	709	ProSiteProfiles	PS50157	Zinc finger C2H2 type domain profile.	499	526	16.685	T	04-01-2018	IPR007087	Zinc finger, C2H2	GO:0046872
evm.model.Contig00001.243	d4612cc5830991226d0047eb94a47e79	709	Gene3D	G3DSA:2.170.270.10		266	386	5.2E-39	T	04-01-2018
evm.model.Contig00001.243	d4612cc5830991226d0047eb94a47e79	709	Gene3D	G3DSA:3.30.160.60		659	690	1.4E-10	T	04-01-2018	IPR013087	Zinc finger C2H2-type/integrase DNA-binding domain	GO:0003676
evm.model.Contig00001.243	d4612cc5830991226d0047eb94a47e79	709	Gene3D	G3DSA:3.30.160.60		631	658	2.0E-18	T	04-01-2018	IPR013087	Zinc finger C2H2-type/integrase DNA-binding domain	GO:0003676
evm.model.Contig00001.243	d4612cc5830991226d0047eb94a47e79	709	SUPERFAMILY	SSF57667		633	685	1.59E-17	T	04-01-2018
evm.model.Contig00001.103	d6e0cdc5f094d17cfd380f5146411c94	254	PANTHER	PTHR22950		162	225	2.1E-20	T	04-01-2018
evm.model.Contig00001.103	d6e0cdc5f094d17cfd380f5146411c94	254	PANTHER	PTHR22950:SF244		162	225	2.1E-20	T	04-01-2018
evm.model.Contig00001.137	31725714d41c8833bee1484d8046560c	773	Coils	Coil		645	667	-	T	04-01-2018
evm.model.Contig00001.137	31725714d41c8833bee1484d8046560c	773	PANTHER	PTHR11850:SF108		39	326	1.6E-199	T	04-01-2018
evm.model.Contig00001.137	31725714d41c8833bee1484d8046560c	773	SMART	SM00389		231	296	1.4E-17	T	04-01-2018	IPR001356	Homeobox domain	GO:0003677
evm.model.Contig00001.137	31725714d41c8833bee1484d8046560c	773	SUPERFAMILY	SSF46689		231	299	4.28E-20	T	04-01-2018	IPR009057	Homeodomain-like	GO:0003677
evm.model.Contig00001.137	31725714d41c8833bee1484d8046560c	773	ProSitePatterns	PS00027	'Homeobox' domain signature.	267	290	-	T	04-01-2018	IPR017970	Homeobox, conserved site	GO:0006355|GO:0043565
evm.model.Contig00001.137	31725714d41c8833bee1484d8046560c	773	Coils	Coil		563	587	-	T	04-01-2018
evm.model.Contig00001.137	31725714d41c8833bee1484d8046560c	773	Coils	Coil		677	767	-	T	04-01-2018
evm.model.Contig00001.137	31725714d41c8833bee1484d8046560c	773	PANTHER	PTHR11850		39	326	1.6E-199	T	04-01-2018
evm.model.Contig00001.137	31725714d41c8833bee1484d8046560c	773	Pfam	PF00046	Homeobox domain	232	291	3.1E-18	T	04-01-2018	IPR001356	Homeobox domain	GO:0003677
evm.model.Contig00001.137	31725714d41c8833bee1484d8046560c	773	ProSiteProfiles	PS50071	'Homeobox' domain profile.	229	292	17.394	T	04-01-2018	IPR001356	Homeobox domain	GO:0003677
evm.model.Contig00001.137	31725714d41c8833bee1484d8046560c	773	Coils	Coil		507	527	-	T	04-01-2018
evm.model.Contig00001.137	31725714d41c8833bee1484d8046560c	773	Pfam	PF09738	Double stranded RNA binding protein (DUF2051)	503	700	6.0E-26	T	04-01-2018	IPR019139	Leucine-rich repeat flightless-interacting protein 1/2	GO:0006355
evm.model.Contig00001.137	31725714d41c8833bee1484d8046560c	773	Pfam	PF03792	PBC domain	45	230	2.0E-88	T	04-01-2018	IPR005542	PBX	GO:0003700|GO:0005634
evm.model.Contig00001.137	31725714d41c8833bee1484d8046560c	773	Gene3D	G3DSA:1.10.10.60		231	301	2.0E-31	T	04-01-2018	IPR009057	Homeodomain-like	GO:0003677
evm.model.Contig00001.242	8ccaa557721c7d490617441e5d5a82ba	400	ProSiteProfiles	PS51433	Pointed (PNT) domain profile.	111	198	17.619	T	04-01-2018	IPR003118	Pointed domain	GO:0005634|GO:0043565
evm.model.Contig00001.242	8ccaa557721c7d490617441e5d5a82ba	400	Gene3D	G3DSA:1.10.150.50		123	198	1.7E-9	T	04-01-2018	IPR013761	Sterile alpha motif/pointed domain	
evm.model.Contig00001.242	8ccaa557721c7d490617441e5d5a82ba	400	PANTHER	PTHR11849:SF190		272	399	2.7E-42	T	04-01-2018
evm.model.Contig00001.242	8ccaa557721c7d490617441e5d5a82ba	400	PANTHER	PTHR11849:SF190		120	200	2.7E-42	T	04-01-2018
evm.model.Contig00001.242	8ccaa557721c7d490617441e5d5a82ba	400	PANTHER	PTHR11849:SF190		216	237	2.7E-42	T	04-01-2018
evm.model.Contig00001.242	8ccaa557721c7d490617441e5d5a82ba	400	PRINTS	PR00454	ETS domain signature	300	313	4.8E-9	T	04-01-2018	IPR000418	Ets domain	GO:0003700|GO:0006355|GO:0043565
evm.model.Contig00001.242	8ccaa557721c7d490617441e5d5a82ba	400	PRINTS	PR00454	ETS domain signature	328	346	4.8E-9	T	04-01-2018	IPR000418	Ets domain	GO:0003700|GO:0006355|GO:0043565
evm.model.Contig00001.242	8ccaa557721c7d490617441e5d5a82ba	400	PRINTS	PR00454	ETS domain signature	347	365	4.8E-9	T	04-01-2018	IPR000418	Ets domain	GO:0003700|GO:0006355|GO:0043565
evm.model.Contig00001.242	8ccaa557721c7d490617441e5d5a82ba	400	Gene3D	G3DSA:1.10.10.10		287	395	4.2E-24	T	04-01-2018	IPR011991	Winged helix-turn-helix DNA-binding domain	
evm.model.Contig00001.242	8ccaa557721c7d490617441e5d5a82ba	400	ProSiteProfiles	PS50061	Ets-domain profile.	300	389	13.355	T	04-01-2018	IPR000418	Ets domain	GO:0003700|GO:0006355|GO:0043565
evm.model.Contig00001.242	8ccaa557721c7d490617441e5d5a82ba	400	SUPERFAMILY	SSF46785		291	394	4.08E-23	T	04-01-2018	IPR011991	Winged helix-turn-helix DNA-binding domain	
evm.model.Contig00001.242	8ccaa557721c7d490617441e5d5a82ba	400	Pfam	PF00178	Ets-domain	301	388	1.1E-21	T	04-01-2018	IPR000418	Ets domain	GO:0003700|GO:0006355|GO:0043565
evm.model.Contig00001.242	8ccaa557721c7d490617441e5d5a82ba	400	SUPERFAMILY	SSF47769		114	197	1.83E-9	T	04-01-2018	IPR013761	Sterile alpha motif/pointed domain	
evm.model.Contig00001.242	8ccaa557721c7d490617441e5d5a82ba	400	PANTHER	PTHR11849		272	399	2.7E-42	T	04-01-2018
evm.model.Contig00001.242	8ccaa557721c7d490617441e5d5a82ba	400	PANTHER	PTHR11849		120	200	2.7E-42	T	04-01-2018
evm.model.Contig00001.242	8ccaa557721c7d490617441e5d5a82ba	400	Pfam	PF02198	Sterile alpha motif (SAM)/Pointed domain	120	197	1.1E-5	T	04-01-2018	IPR003118	Pointed domain	GO:0005634|GO:0043565
evm.model.Contig00001.242	8ccaa557721c7d490617441e5d5a82ba	400	SMART	SM00413		299	393	1.7E-19	T	04-01-2018	IPR000418	Ets domain	GO:0003700|GO:0006355|GO:0043565
evm.model.Contig00001.242	8ccaa557721c7d490617441e5d5a82ba	400	PANTHER	PTHR11849		216	237	2.7E-42	T	04-01-2018
evm.model.Contig00001.2	511721d424c5f68d31e80355d423c04b	286	ProSiteProfiles	PS50071	'Homeobox' domain profile.	229	286	10.398	T	04-01-2018	IPR001356	Homeobox domain	GO:0003677
evm.model.Contig00001.2	511721d424c5f68d31e80355d423c04b	286	Pfam	PF00046	Homeobox domain	232	274	4.3E-9	T	04-01-2018	IPR001356	Homeobox domain	GO:0003677
evm.model.Contig00001.2	511721d424c5f68d31e80355d423c04b	286	PANTHER	PTHR24340		229	274	8.2E-16	T	04-01-2018
evm.model.Contig00001.2	511721d424c5f68d31e80355d423c04b	286	Gene3D	G3DSA:1.10.10.60		229	274	5.5E-11	T	04-01-2018	IPR009057	Homeodomain-like	GO:0003677
evm.model.Contig00001.2	511721d424c5f68d31e80355d423c04b	286	SUPERFAMILY	SSF46689		212	275	3.51E-11	T	04-01-2018	IPR009057	Homeodomain-like	GO:0003677
evm.model.Contig00001.2	511721d424c5f68d31e80355d423c04b	286	SMART	SM00389		231	286	0.0026	T	04-01-2018	IPR001356	Homeobox domain	GO:0003677
evm.model.Contig00001.233	4a87dcaf12d6189618fdfaaeeb2411e7	646	PANTHER	PTHR11630:SF47		232	646	1.5E-243	T	04-01-2018
evm.model.Contig00001.233	4a87dcaf12d6189618fdfaaeeb2411e7	646	SMART	SM00350		69	552	1.3E-51	T	04-01-2018	IPR031327	Mini-chromosome maintenance protein	
evm.model.Contig00001.233	4a87dcaf12d6189618fdfaaeeb2411e7	646	Gene3D	G3DSA:2.40.50.140		156	202	5.1E-5	T	04-01-2018	IPR012340	Nucleic acid-binding, OB-fold	
evm.model.Contig00001.233	4a87dcaf12d6189618fdfaaeeb2411e7	646	Pfam	PF00493	MCM2/3/5 family	245	551	2.7E-94	T	04-01-2018	IPR001208	MCM domain	GO:0003677|GO:0005524|GO:0006260
evm.model.Contig00001.233	4a87dcaf12d6189618fdfaaeeb2411e7	646	PANTHER	PTHR11630		159	206	1.5E-243	T	04-01-2018
evm.model.Contig00001.233	4a87dcaf12d6189618fdfaaeeb2411e7	646	ProSiteProfiles	PS50051	MCM family domain profile.	256	431	58.935	T	04-01-2018	IPR001208	MCM domain	GO:0003677|GO:0005524|GO:0006260
evm.model.Contig00001.233	4a87dcaf12d6189618fdfaaeeb2411e7	646	SUPERFAMILY	SSF52540		266	558	5.74E-32	T	04-01-2018	IPR027417	P-loop containing nucleoside triphosphate hydrolase	
evm.model.Contig00001.233	4a87dcaf12d6189618fdfaaeeb2411e7	646	PANTHER	PTHR11630:SF47		159	206	1.5E-243	T	04-01-2018
evm.model.Contig00001.233	4a87dcaf12d6189618fdfaaeeb2411e7	646	PANTHER	PTHR11630		232	646	1.5E-243	T	04-01-2018
evm.model.Contig00001.233	4a87dcaf12d6189618fdfaaeeb2411e7	646	PRINTS	PR01657	Mini-chromosome maintenance (MCM) protein family signature	359	373	9.1E-26	T	04-01-2018	IPR001208	MCM domain	GO:0003677|GO:0005524|GO:0006260
evm.model.Contig00001.233	4a87dcaf12d6189618fdfaaeeb2411e7	646	PRINTS	PR01657	Mini-chromosome maintenance (MCM) protein family signature	410	422	9.1E-26	T	04-01-2018	IPR001208	MCM domain	GO:0003677|GO:0005524|GO:0006260
evm.model.Contig00001.233	4a87dcaf12d6189618fdfaaeeb2411e7	646	PRINTS	PR01657	Mini-chromosome maintenance (MCM) protein family signature	386	399	9.1E-26	T	04-01-2018	IPR001208	MCM domain	GO:0003677|GO:0005524|GO:0006260
evm.model.Contig00001.233	4a87dcaf12d6189618fdfaaeeb2411e7	646	PRINTS	PR01657	Mini-chromosome maintenance (MCM) protein family signature	299	314	9.1E-26	T	04-01-2018	IPR001208	MCM domain	GO:0003677|GO:0005524|GO:0006260
evm.model.Contig00001.233	4a87dcaf12d6189618fdfaaeeb2411e7	646	SMART	SM00382		300	444	1.2E-4	T	04-01-2018	IPR003593	AAA+ ATPase domain	
evm.model.Contig00001.233	4a87dcaf12d6189618fdfaaeeb2411e7	646	Gene3D	G3DSA:3.40.50.300		266	426	5.5E-36	T	04-01-2018	IPR027417	P-loop containing nucleoside triphosphate hydrolase	
evm.model.Contig00001.189	ab80ab7ea0200272465694686172c388	314	SMART	SM00248		92	121	1.5	T	04-01-2018	IPR002110	Ankyrin repeat	GO:0005515
evm.model.Contig00001.189	ab80ab7ea0200272465694686172c388	314	SMART	SM00248		158	214	330.0	T	04-01-2018	IPR002110	Ankyrin repeat	GO:0005515
evm.model.Contig00001.189	ab80ab7ea0200272465694686172c388	314	SMART	SM00248		218	248	290.0	T	04-01-2018	IPR002110	Ankyrin repeat	GO:0005515
evm.model.Contig00001.189	ab80ab7ea0200272465694686172c388	314	SMART	SM00248		59	88	5.1E-7	T	04-01-2018	IPR002110	Ankyrin repeat	GO:0005515
evm.model.Contig00001.189	ab80ab7ea0200272465694686172c388	314	SMART	SM00248		125	154	0.59	T	04-01-2018	IPR002110	Ankyrin repeat	GO:0005515
evm.model.Contig00001.189	ab80ab7ea0200272465694686172c388	314	SMART	SM00248		25	54	56.0	T	04-01-2018	IPR002110	Ankyrin repeat	GO:0005515
evm.model.Contig00001.189	ab80ab7ea0200272465694686172c388	314	Gene3D	G3DSA:1.25.40.20		3	257	4.9E-52	T	04-01-2018	IPR020683	Ankyrin repeat-containing domain	
evm.model.Contig00001.189	ab80ab7ea0200272465694686172c388	314	PRINTS	PR01415	Ankyrin repeat signature	60	75	3.4E-5	T	04-01-2018	IPR002110	Ankyrin repeat	GO:0005515
evm.model.Contig00001.189	ab80ab7ea0200272465694686172c388	314	PRINTS	PR01415	Ankyrin repeat signature	201	215	3.4E-5	T	04-01-2018	IPR002110	Ankyrin repeat	GO:0005515
evm.model.Contig00001.189	ab80ab7ea0200272465694686172c388	314	SUPERFAMILY	SSF158235		263	306	2.09E-6	T	04-01-2018	IPR001496	SOCS box domain	GO:0035556
evm.model.Contig00001.189	ab80ab7ea0200272465694686172c388	314	ProSiteProfiles	PS50225	SOCS box domain profile.	264	303	10.895	T	04-01-2018	IPR001496	SOCS box domain	GO:0035556
evm.model.Contig00001.189	ab80ab7ea0200272465694686172c388	314	ProSiteProfiles	PS50297	Ankyrin repeat region circular profile.	1	251	46.554	T	04-01-2018	IPR020683	Ankyrin repeat-containing domain	
evm.model.Contig00001.189	ab80ab7ea0200272465694686172c388	314	Pfam	PF13637	Ankyrin repeats (many copies)	62	113	6.3E-12	T	04-01-2018
evm.model.Contig00001.189	ab80ab7ea0200272465694686172c388	314	SUPERFAMILY	SSF48403		5	173	5.09E-44	T	04-01-2018	IPR020683	Ankyrin repeat-containing domain	
evm.model.Contig00001.189	ab80ab7ea0200272465694686172c388	314	SUPERFAMILY	SSF48403		201	243	5.09E-44	T	04-01-2018	IPR020683	Ankyrin repeat-containing domain	
evm.model.Contig00001.189	ab80ab7ea0200272465694686172c388	314	ProSiteProfiles	PS50088	Ankyrin repeat profile.	92	124	9.591	T	04-01-2018	IPR002110	Ankyrin repeat	GO:0005515
evm.model.Contig00001.189	ab80ab7ea0200272465694686172c388	314	PANTHER	PTHR24198		3	172	3.1E-48	T	04-01-2018
evm.model.Contig00001.189	ab80ab7ea0200272465694686172c388	314	PANTHER	PTHR24198		200	266	3.1E-48	T	04-01-2018
evm.model.Contig00001.189	ab80ab7ea0200272465694686172c388	314	SMART	SM00969		267	306	2.2E-7	T	04-01-2018	IPR001496	SOCS box domain	GO:0035556
evm.model.Contig00001.189	ab80ab7ea0200272465694686172c388	314	Pfam	PF07525	SOCS box	267	304	3.8E-9	T	04-01-2018	IPR001496	SOCS box domain	GO:0035556
evm.model.Contig00001.189	ab80ab7ea0200272465694686172c388	314	ProSiteProfiles	PS50088	Ankyrin repeat profile.	125	157	9.858	T	04-01-2018	IPR002110	Ankyrin repeat	GO:0005515
evm.model.Contig00001.189	ab80ab7ea0200272465694686172c388	314	ProSiteProfiles	PS50088	Ankyrin repeat profile.	59	91	15.788	T	04-01-2018	IPR002110	Ankyrin repeat	GO:0005515
evm.model.Contig00001.189	ab80ab7ea0200272465694686172c388	314	ProSiteProfiles	PS50088	Ankyrin repeat profile.	218	251	8.576	T	04-01-2018	IPR002110	Ankyrin repeat	GO:0005515
evm.model.Contig00001.133	c7d53ac6ede3fa490ed05db5d7fd90f6	691	Coils	Coil		165	185	-	T	04-01-2018
evm.model.Contig00001.133	c7d53ac6ede3fa490ed05db5d7fd90f6	691	ProSiteProfiles	PS50293	TPR repeat region circular profile.	98	189	7.778	T	04-01-2018	IPR013026	Tetratricopeptide repeat-containing domain	GO:0005515
evm.model.Contig00001.133	c7d53ac6ede3fa490ed05db5d7fd90f6	691	SMART	SM00558		491	645	8.5E-29	T	04-01-2018	IPR003347	JmjC domain	
evm.model.Contig00001.133	c7d53ac6ede3fa490ed05db5d7fd90f6	691	ProSiteProfiles	PS50293	TPR repeat region circular profile.	218	285	10.642	T	04-01-2018	IPR013026	Tetratricopeptide repeat-containing domain	GO:0005515
evm.model.Contig00001.133	c7d53ac6ede3fa490ed05db5d7fd90f6	691	Gene3D	G3DSA:1.25.40.10		43	293	5.6E-28	T	04-01-2018	IPR011990	Tetratricopeptide-like helical domain	GO:0005515
evm.model.Contig00001.133	c7d53ac6ede3fa490ed05db5d7fd90f6	691	Pfam	PF13181	Tetratricopeptide repeat	157	184	0.038	T	04-01-2018	IPR019734	Tetratricopeptide repeat	GO:0005515
evm.model.Contig00001.133	c7d53ac6ede3fa490ed05db5d7fd90f6	691	SMART	SM00028		218	251	72.0	T	04-01-2018	IPR019734	Tetratricopeptide repeat	GO:0005515
evm.model.Contig00001.133	c7d53ac6ede3fa490ed05db5d7fd90f6	691	SMART	SM00028		252	285	1.7	T	04-01-2018	IPR019734	Tetratricopeptide repeat	GO:0005515
evm.model.Contig00001.133	c7d53ac6ede3fa490ed05db5d7fd90f6	691	SMART	SM00028		156	188	13.0	T	04-01-2018	IPR019734	Tetratricopeptide repeat	GO:0005515
evm.model.Contig00001.133	c7d53ac6ede3fa490ed05db5d7fd90f6	691	Pfam	PF02373	JmjC domain, hydroxylase	529	629	1.7E-26	T	04-01-2018	IPR003347	JmjC domain	
evm.model.Contig00001.133	c7d53ac6ede3fa490ed05db5d7fd90f6	691	SUPERFAMILY	SSF48452		43	192	1.77E-13	T	04-01-2018	IPR011990	Tetratricopeptide-like helical domain	GO:0005515
evm.model.Contig00001.133	c7d53ac6ede3fa490ed05db5d7fd90f6	691	SUPERFAMILY	SSF48452		234	281	1.77E-13	T	04-01-2018	IPR011990	Tetratricopeptide-like helical domain	GO:0005515
evm.model.Contig00001.133	c7d53ac6ede3fa490ed05db5d7fd90f6	691	SUPERFAMILY	SSF51197		391	627	4.03E-31	T	04-01-2018
evm.model.Contig00001.133	c7d53ac6ede3fa490ed05db5d7fd90f6	691	PANTHER	PTHR14017		385	627	3.0E-143	T	04-01-2018
evm.model.Contig00001.133	c7d53ac6ede3fa490ed05db5d7fd90f6	691	ProSiteProfiles	PS51184	JmjC domain profile.	491	651	25.736	T	04-01-2018	IPR003347	JmjC domain	
evm.model.Contig00001.123	28aaf6018cac5c72727f759448f77746	758	Pfam	PF05461	Apolipoprotein L	518	734	8.2E-15	T	04-01-2018	IPR008405	Apolipoprotein L	GO:0005576|GO:0006869|GO:0008289|GO:0042157
evm.model.Contig00001.123	28aaf6018cac5c72727f759448f77746	758	PANTHER	PTHR14096		516	598	3.7E-15	T	04-01-2018	IPR008405	Apolipoprotein L	GO:0005576|GO:0006869|GO:0008289|GO:0042157
evm.model.Contig00001.235	d5f00801a71084425335646da0c3f5b5	368	SMART	SM00443		3	45	3.9E-8	T	04-01-2018	IPR000467	G-patch domain	GO:0003676
evm.model.Contig00001.235	d5f00801a71084425335646da0c3f5b5	368	PANTHER	PTHR23149		1	350	1.9E-27	T	04-01-2018
evm.model.Contig00001.235	d5f00801a71084425335646da0c3f5b5	368	ProSiteProfiles	PS50174	G-patch domain profile.	8	47	12.835	T	04-01-2018	IPR000467	G-patch domain	GO:0003676
evm.model.Contig00001.235	d5f00801a71084425335646da0c3f5b5	368	PANTHER	PTHR23149:SF8		1	350	1.9E-27	T	04-01-2018
evm.model.Contig00001.235	d5f00801a71084425335646da0c3f5b5	368	Coils	Coil		158	178	-	T	04-01-2018
evm.model.Contig00001.235	d5f00801a71084425335646da0c3f5b5	368	Pfam	PF01585	G-patch domain	8	44	2.1E-11	T	04-01-2018	IPR000467	G-patch domain	GO:0003676
evm.model.Contig00001.249	b15b8535295dfb08ccea5a8724284254	513	ProSiteProfiles	PS51214	IBB domain profile.	1	54	14.173	T	04-01-2018	IPR002652	Importin-alpha, importin-beta-binding domain	GO:0005634|GO:0005737|GO:0006606|GO:0008565
evm.model.Contig00001.249	b15b8535295dfb08ccea5a8724284254	513	PANTHER	PTHR23316		1	513	0.0	T	04-01-2018
evm.model.Contig00001.249	b15b8535295dfb08ccea5a8724284254	513	PIRSF	PIRSF005673		1	513	5.1E-208	T	04-01-2018	IPR024931	Importin subunit alpha	GO:0005634|GO:0005737|GO:0006606|GO:0008565
evm.model.Contig00001.249	b15b8535295dfb08ccea5a8724284254	513	Pfam	PF16186	Atypical Arm repeat	441	488	2.1E-21	T	04-01-2018	IPR032413	Atypical Arm repeat	
evm.model.Contig00001.249	b15b8535295dfb08ccea5a8724284254	513	ProSiteProfiles	PS50176	Armadillo/plakoglobin ARM repeat profile.	277	319	9.852	T	04-01-2018	IPR000225	Armadillo	GO:0005515
evm.model.Contig00001.249	b15b8535295dfb08ccea5a8724284254	513	SUPERFAMILY	SSF48371		13	482	6.91E-126	T	04-01-2018	IPR016024	Armadillo-type fold	GO:0005488
evm.model.Contig00001.249	b15b8535295dfb08ccea5a8724284254	513	ProSiteProfiles	PS50176	Armadillo/plakoglobin ARM repeat profile.	107	150	9.047	T	04-01-2018	IPR000225	Armadillo	GO:0005515
evm.model.Contig00001.249	b15b8535295dfb08ccea5a8724284254	513	PANTHER	PTHR23316:SF28		1	513	0.0	T	04-01-2018
evm.model.Contig00001.249	b15b8535295dfb08ccea5a8724284254	513	Gene3D	G3DSA:1.25.10.10		10	479	3.1E-134	T	04-01-2018	IPR011989	Armadillo-like helical	
evm.model.Contig00001.249	b15b8535295dfb08ccea5a8724284254	513	ProSiteProfiles	PS50176	Armadillo/plakoglobin ARM repeat profile.	150	177	9.432	T	04-01-2018	IPR000225	Armadillo	GO:0005515
evm.model.Contig00001.249	b15b8535295dfb08ccea5a8724284254	513	SMART	SM00185		393	433	0.0043	T	04-01-2018	IPR000225	Armadillo	GO:0005515
evm.model.Contig00001.249	b15b8535295dfb08ccea5a8724284254	513	SMART	SM00185		266	306	1.4E-8	T	04-01-2018	IPR000225	Armadillo	GO:0005515
evm.model.Contig00001.249	b15b8535295dfb08ccea5a8724284254	513	SMART	SM00185		96	137	6.1E-10	T	04-01-2018	IPR000225	Armadillo	GO:0005515
evm.model.Contig00001.249	b15b8535295dfb08ccea5a8724284254	513	SMART	SM00185		181	222	0.42	T	04-01-2018	IPR000225	Armadillo	GO:0005515
evm.model.Contig00001.249	b15b8535295dfb08ccea5a8724284254	513	SMART	SM00185		308	348	4.9E-5	T	04-01-2018	IPR000225	Armadillo	GO:0005515
evm.model.Contig00001.249	b15b8535295dfb08ccea5a8724284254	513	SMART	SM00185		350	390	6.1E-9	T	04-01-2018	IPR000225	Armadillo	GO:0005515
evm.model.Contig00001.249	b15b8535295dfb08ccea5a8724284254	513	SMART	SM00185		225	264	7.1	T	04-01-2018	IPR000225	Armadillo	GO:0005515
evm.model.Contig00001.249	b15b8535295dfb08ccea5a8724284254	513	SMART	SM00185		139	179	5.4E-9	T	04-01-2018	IPR000225	Armadillo	GO:0005515
evm.model.Contig00001.249	b15b8535295dfb08ccea5a8724284254	513	Pfam	PF00514	Armadillo/beta-catenin-like repeat	182	222	5.3E-6	T	04-01-2018	IPR000225	Armadillo	GO:0005515
evm.model.Contig00001.249	b15b8535295dfb08ccea5a8724284254	513	Pfam	PF00514	Armadillo/beta-catenin-like repeat	350	389	8.4E-11	T	04-01-2018	IPR000225	Armadillo	GO:0005515
evm.model.Contig00001.249	b15b8535295dfb08ccea5a8724284254	513	Pfam	PF00514	Armadillo/beta-catenin-like repeat	97	137	1.1E-10	T	04-01-2018	IPR000225	Armadillo	GO:0005515
evm.model.Contig00001.249	b15b8535295dfb08ccea5a8724284254	513	Pfam	PF00514	Armadillo/beta-catenin-like repeat	308	348	3.7E-5	T	04-01-2018	IPR000225	Armadillo	GO:0005515
evm.model.Contig00001.249	b15b8535295dfb08ccea5a8724284254	513	Pfam	PF00514	Armadillo/beta-catenin-like repeat	267	305	3.3E-10	T	04-01-2018	IPR000225	Armadillo	GO:0005515
evm.model.Contig00001.249	b15b8535295dfb08ccea5a8724284254	513	Pfam	PF00514	Armadillo/beta-catenin-like repeat	226	263	1.7E-5	T	04-01-2018	IPR000225	Armadillo	GO:0005515
evm.model.Contig00001.249	b15b8535295dfb08ccea5a8724284254	513	Pfam	PF00514	Armadillo/beta-catenin-like repeat	395	431	1.1E-5	T	04-01-2018	IPR000225	Armadillo	GO:0005515
evm.model.Contig00001.249	b15b8535295dfb08ccea5a8724284254	513	Pfam	PF00514	Armadillo/beta-catenin-like repeat	140	177	5.0E-13	T	04-01-2018	IPR000225	Armadillo	GO:0005515
evm.model.Contig00001.249	b15b8535295dfb08ccea5a8724284254	513	Pfam	PF01749	Importin beta binding domain	10	86	6.3E-21	T	04-01-2018	IPR002652	Importin-alpha, importin-beta-binding domain	GO:0005634|GO:0005737|GO:0006606|GO:0008565
evm.model.Contig00001.130	9252c969971292e666ae153a75ba413e	185	Pfam	PF01094	Receptor family ligand binding region	2	140	4.7E-15	T	04-01-2018	IPR001828	Receptor, ligand binding region	
evm.model.Contig00001.130	9252c969971292e666ae153a75ba413e	185	Gene3D	G3DSA:3.40.50.2300		5	95	7.6E-19	T	04-01-2018
evm.model.Contig00001.130	9252c969971292e666ae153a75ba413e	185	SUPERFAMILY	SSF53822		2	138	6.91E-23	T	04-01-2018	IPR028082	Periplasmic binding protein-like I	
evm.model.Contig00001.130	9252c969971292e666ae153a75ba413e	185	PANTHER	PTHR11920:SF316		1	137	1.8E-29	T	04-01-2018
evm.model.Contig00001.130	9252c969971292e666ae153a75ba413e	185	Gene3D	G3DSA:3.40.50.2300		96	139	3.1E-14	T	04-01-2018
evm.model.Contig00001.130	9252c969971292e666ae153a75ba413e	185	PANTHER	PTHR11920		1	137	1.8E-29	T	04-01-2018
evm.model.Contig00001.271	98860e085396b084097ce7d20430313a	1251	SMART	SM00462		851	1034	9.5E-8	T	04-01-2018	IPR006020	PTB/PI domain	GO:0005515
evm.model.Contig00001.271	98860e085396b084097ce7d20430313a	1251	ProSiteProfiles	PS01179	Phosphotyrosine interaction domain (PID) profile.	922	1057	21.54	T	04-01-2018	IPR006020	PTB/PI domain	GO:0005515
evm.model.Contig00001.271	98860e085396b084097ce7d20430313a	1251	SUPERFAMILY	SSF50729		912	1030	2.71E-23	T	04-01-2018	IPR011993	PH domain-like	
evm.model.Contig00001.271	98860e085396b084097ce7d20430313a	1251	Pfam	PF00640	Phosphotyrosine interaction domain (PTB/PID)	913	1030	3.0E-23	T	04-01-2018	IPR006020	PTB/PI domain	GO:0005515
evm.model.Contig00001.271	98860e085396b084097ce7d20430313a	1251	Gene3D	G3DSA:2.30.29.30		900	1035	5.7E-35	T	04-01-2018	IPR011993	PH domain-like	
evm.model.Contig00001.271	98860e085396b084097ce7d20430313a	1251	ProSiteProfiles	PS50106	PDZ domain profile.	1161	1237	15.461	T	04-01-2018	IPR001478	PDZ domain	GO:0005515
evm.model.Contig00001.271	98860e085396b084097ce7d20430313a	1251	Gene3D	G3DSA:2.30.42.10		1163	1234	1.1E-15	T	04-01-2018	IPR001478	PDZ domain	GO:0005515
evm.model.Contig00001.271	98860e085396b084097ce7d20430313a	1251	Gene3D	G3DSA:2.30.42.10		1069	1146	4.6E-14	T	04-01-2018	IPR001478	PDZ domain	GO:0005515
evm.model.Contig00001.271	98860e085396b084097ce7d20430313a	1251	Pfam	PF00595	PDZ domain (Also known as DHR or GLGF)	1071	1146	2.1E-11	T	04-01-2018	IPR001478	PDZ domain	GO:0005515
evm.model.Contig00001.271	98860e085396b084097ce7d20430313a	1251	Pfam	PF00595	PDZ domain (Also known as DHR or GLGF)	1165	1233	8.4E-12	T	04-01-2018	IPR001478	PDZ domain	GO:0005515
evm.model.Contig00001.271	98860e085396b084097ce7d20430313a	1251	PANTHER	PTHR12345:SF16		914	1251	4.1E-256	T	04-01-2018
evm.model.Contig00001.271	98860e085396b084097ce7d20430313a	1251	PANTHER	PTHR12345		914	1251	4.1E-256	T	04-01-2018
evm.model.Contig00001.271	98860e085396b084097ce7d20430313a	1251	SUPERFAMILY	SSF50156		1062	1159	1.13E-16	T	04-01-2018	IPR001478	PDZ domain	GO:0005515
evm.model.Contig00001.271	98860e085396b084097ce7d20430313a	1251	ProSiteProfiles	PS50106	PDZ domain profile.	1070	1147	14.476	T	04-01-2018	IPR001478	PDZ domain	GO:0005515
evm.model.Contig00001.271	98860e085396b084097ce7d20430313a	1251	SMART	SM00228		1079	1157	3.4E-10	T	04-01-2018	IPR001478	PDZ domain	GO:0005515
evm.model.Contig00001.271	98860e085396b084097ce7d20430313a	1251	SMART	SM00228		1171	1237	7.6E-11	T	04-01-2018	IPR001478	PDZ domain	GO:0005515
evm.model.Contig00001.271	98860e085396b084097ce7d20430313a	1251	SUPERFAMILY	SSF50156		1162	1240	6.31E-14	T	04-01-2018	IPR001478	PDZ domain	GO:0005515
evm.model.Contig00001.144	cb13f3264ec2a27a2c9e1288342f5c79	936	ProSitePatterns	PS00375	UDP-glycosyltransferases signature.	349	392	-	T	04-01-2018	IPR002213	UDP-glucuronosyl/UDP-glucosyltransferase	GO:0008152|GO:0016758
evm.model.Contig00001.144	cb13f3264ec2a27a2c9e1288342f5c79	936	PANTHER	PTHR11926:SF284		14	488	5.0E-108	T	04-01-2018
evm.model.Contig00001.144	cb13f3264ec2a27a2c9e1288342f5c79	936	SUPERFAMILY	SSF53756		569	877	1.42E-68	T	04-01-2018
evm.model.Contig00001.144	cb13f3264ec2a27a2c9e1288342f5c79	936	ProSitePatterns	PS00375	UDP-glycosyltransferases signature.	762	805	-	T	04-01-2018	IPR002213	UDP-glucuronosyl/UDP-glucosyltransferase	GO:0008152|GO:0016758
evm.model.Contig00001.144	cb13f3264ec2a27a2c9e1288342f5c79	936	Pfam	PF00201	UDP-glucoronosyl and UDP-glucosyl transferase	21	500	1.3E-58	T	04-01-2018	IPR002213	UDP-glucuronosyl/UDP-glucosyltransferase	GO:0008152|GO:0016758
evm.model.Contig00001.144	cb13f3264ec2a27a2c9e1288342f5c79	936	Pfam	PF00201	UDP-glucoronosyl and UDP-glucosyl transferase	593	916	1.1E-57	T	04-01-2018	IPR002213	UDP-glucuronosyl/UDP-glucosyltransferase	GO:0008152|GO:0016758
evm.model.Contig00001.144	cb13f3264ec2a27a2c9e1288342f5c79	936	SUPERFAMILY	SSF53756		17	464	3.14E-81	T	04-01-2018
evm.model.Contig00001.144	cb13f3264ec2a27a2c9e1288342f5c79	936	PANTHER	PTHR11926		14	488	5.0E-108	T	04-01-2018	IPR002213	UDP-glucuronosyl/UDP-glucosyltransferase	GO:0008152|GO:0016758
evm.model.Contig00001.144	cb13f3264ec2a27a2c9e1288342f5c79	936	Gene3D	G3DSA:3.40.50.2000		693	852	3.7E-29	T	04-01-2018
evm.model.Contig00001.144	cb13f3264ec2a27a2c9e1288342f5c79	936	Gene3D	G3DSA:3.40.50.2000		280	440	2.1E-28	T	04-01-2018
evm.model.Contig00001.270	5cf6976ed7735ff68df90a4ce831a73a	944	PANTHER	PTHR21575		2	585	0.0	T	04-01-2018	IPR026705	Hid-1/Ecm30	
evm.model.Contig00001.270	5cf6976ed7735ff68df90a4ce831a73a	944	PANTHER	PTHR21575		704	944	0.0	T	04-01-2018	IPR026705	Hid-1/Ecm30	
evm.model.Contig00001.270	5cf6976ed7735ff68df90a4ce831a73a	944	PANTHER	PTHR21575:SF12		2	585	0.0	T	04-01-2018
evm.model.Contig00001.270	5cf6976ed7735ff68df90a4ce831a73a	944	PANTHER	PTHR21575:SF12		704	944	0.0	T	04-01-2018
evm.model.Contig00001.270	5cf6976ed7735ff68df90a4ce831a73a	944	Pfam	PF09742	Dyggve-Melchior-Clausen syndrome protein	1	920	3.6E-257	T	04-01-2018
evm.model.Contig00001.21	bb419afeb7e9ef644814411585d8fe10	119	Gene3D	G3DSA:3.10.200.10		7	70	1.3E-7	T	04-01-2018	IPR001148	Alpha carbonic anhydrase	
evm.model.Contig00001.21	bb419afeb7e9ef644814411585d8fe10	119	Pfam	PF00194	Eukaryotic-type carbonic anhydrase	8	59	1.8E-7	T	04-01-2018	IPR001148	Alpha carbonic anhydrase	
evm.model.Contig00001.21	bb419afeb7e9ef644814411585d8fe10	119	SUPERFAMILY	SSF51069		7	64	4.58E-8	T	04-01-2018	IPR001148	Alpha carbonic anhydrase	
evm.model.Contig00001.174	74d96f3d21633db0340fd0bb0ce9cc1f	1148	Coils	Coil		860	887	-	T	04-01-2018
evm.model.Contig00001.174	74d96f3d21633db0340fd0bb0ce9cc1f	1148	Coils	Coil		612	646	-	T	04-01-2018
evm.model.Contig00001.174	74d96f3d21633db0340fd0bb0ce9cc1f	1148	Coils	Coil		524	551	-	T	04-01-2018
evm.model.Contig00001.174	74d96f3d21633db0340fd0bb0ce9cc1f	1148	Coils	Coil		1006	1026	-	T	04-01-2018
evm.model.Contig00001.174	74d96f3d21633db0340fd0bb0ce9cc1f	1148	Coils	Coil		570	597	-	T	04-01-2018
evm.model.Contig00001.174	74d96f3d21633db0340fd0bb0ce9cc1f	1148	Coils	Coil		762	782	-	T	04-01-2018
evm.model.Contig00001.174	74d96f3d21633db0340fd0bb0ce9cc1f	1148	Coils	Coil		392	412	-	T	04-01-2018
evm.model.Contig00001.174	74d96f3d21633db0340fd0bb0ce9cc1f	1148	Coils	Coil		929	963	-	T	04-01-2018
evm.model.Contig00001.174	74d96f3d21633db0340fd0bb0ce9cc1f	1148	Coils	Coil		661	681	-	T	04-01-2018
evm.model.Contig00001.174	74d96f3d21633db0340fd0bb0ce9cc1f	1148	Coils	Coil		470	490	-	T	04-01-2018
evm.model.Contig00001.174	74d96f3d21633db0340fd0bb0ce9cc1f	1148	Coils	Coil		790	817	-	T	04-01-2018
evm.model.Contig00001.174	74d96f3d21633db0340fd0bb0ce9cc1f	1148	Coils	Coil		737	757	-	T	04-01-2018
evm.model.Contig00001.213	c02e6af9bf62c0022befe987bba73b6b	558	SUPERFAMILY	SSF56300		144	413	6.65E-49	T	04-01-2018	IPR029052	Metallo-dependent phosphatase-like	
evm.model.Contig00001.213	c02e6af9bf62c0022befe987bba73b6b	558	PANTHER	PTHR10340		32	522	1.6E-190	T	04-01-2018
evm.model.Contig00001.213	c02e6af9bf62c0022befe987bba73b6b	558	Gene3D	G3DSA:3.60.21.10		143	413	4.6E-58	T	04-01-2018	IPR029052	Metallo-dependent phosphatase-like	
evm.model.Contig00001.213	c02e6af9bf62c0022befe987bba73b6b	558	SUPERFAMILY	SSF47862		32	104	2.35E-10	T	04-01-2018	IPR011001	Saposin-like	
evm.model.Contig00001.213	c02e6af9bf62c0022befe987bba73b6b	558	SMART	SM00741		31	109	1.6E-6	T	04-01-2018	IPR008139	Saposin B type domain	
evm.model.Contig00001.213	c02e6af9bf62c0022befe987bba73b6b	558	PANTHER	PTHR10340:SF34		32	522	1.6E-190	T	04-01-2018
evm.model.Contig00001.213	c02e6af9bf62c0022befe987bba73b6b	558	PIRSF	PIRSF000948		12	535	1.7E-152	T	04-01-2018	IPR011160	Sphingomyelin phosphodiesterase	GO:0004767|GO:0006685
evm.model.Contig00001.213	c02e6af9bf62c0022befe987bba73b6b	558	ProSiteProfiles	PS50015	Saposin B type domain profile.	29	113	13.433	T	04-01-2018	IPR008139	Saposin B type domain	
evm.model.Contig00001.213	c02e6af9bf62c0022befe987bba73b6b	558	Gene3D	G3DSA:1.10.225.10		32	104	4.6E-9	T	04-01-2018	IPR011001	Saposin-like	
evm.model.Contig00001.213	c02e6af9bf62c0022befe987bba73b6b	558	Pfam	PF00149	Calcineurin-like phosphoesterase	145	368	4.0E-21	T	04-01-2018	IPR004843	Calcineurin-like phosphoesterase domain, apaH type	GO:0016787
evm.model.Contig00001.141	69a4656277ce2c06b0e0832bf95fcedb	581	PANTHER	PTHR31075		152	581	1.2E-14	T	04-01-2018
evm.model.Contig00001.141	69a4656277ce2c06b0e0832bf95fcedb	581	Coils	Coil		264	298	-	T	04-01-2018
evm.model.Contig00001.141	69a4656277ce2c06b0e0832bf95fcedb	581	Coils	Coil		343	363	-	T	04-01-2018
evm.model.Contig00001.141	69a4656277ce2c06b0e0832bf95fcedb	581	Coils	Coil		373	474	-	T	04-01-2018
evm.model.Contig00001.141	69a4656277ce2c06b0e0832bf95fcedb	581	PANTHER	PTHR31075:SF4		152	581	1.2E-14	T	04-01-2018
evm.model.Contig00001.141	69a4656277ce2c06b0e0832bf95fcedb	581	Coils	Coil		543	570	-	T	04-01-2018
evm.model.Contig00001.141	69a4656277ce2c06b0e0832bf95fcedb	581	Coils	Coil		200	220	-	T	04-01-2018
evm.model.Contig00001.206	7252bbe25b1fbfd1f5eabe73905c0228	785	ProSiteProfiles	PS51526	RFX-type winged-helix DNA-binding domain profile.	169	244	27.009	T	04-01-2018	IPR003150	DNA-binding RFX-type winged-helix domain	GO:0003677|GO:0006355
evm.model.Contig00001.206	7252bbe25b1fbfd1f5eabe73905c0228	785	PANTHER	PTHR12619		1	663	5.5E-190	T	04-01-2018
evm.model.Contig00001.206	7252bbe25b1fbfd1f5eabe73905c0228	785	SUPERFAMILY	SSF46785		170	243	1.5E-22	T	04-01-2018	IPR011991	Winged helix-turn-helix DNA-binding domain	
evm.model.Contig00001.206	7252bbe25b1fbfd1f5eabe73905c0228	785	PANTHER	PTHR12619:SF5		1	663	5.5E-190	T	04-01-2018
evm.model.Contig00001.206	7252bbe25b1fbfd1f5eabe73905c0228	785	Gene3D	G3DSA:1.10.10.10		169	243	1.8E-36	T	04-01-2018	IPR011991	Winged helix-turn-helix DNA-binding domain	
evm.model.Contig00001.206	7252bbe25b1fbfd1f5eabe73905c0228	785	Pfam	PF02257	RFX DNA-binding domain	168	243	4.6E-32	T	04-01-2018	IPR003150	DNA-binding RFX-type winged-helix domain	GO:0003677|GO:0006355
evm.model.Contig00001.204	d20318e25c9436030dd46e8658ad6706	921	SUPERFAMILY	SSF48208		73	427	3.06E-50	T	04-01-2018	IPR008928	Six-hairpin glycosidase-like	GO:0003824
evm.model.Contig00001.204	d20318e25c9436030dd46e8658ad6706	921	PANTHER	PTHR10749:SF8		45	921	0.0	T	04-01-2018
evm.model.Contig00001.204	d20318e25c9436030dd46e8658ad6706	921	Pfam	PF00723	Glycosyl hydrolases family 15	54	721	1.0E-95	T	04-01-2018	IPR011613	Glycoside hydrolase family 15/Phosphorylase b kinase regulatory chain family	
evm.model.Contig00001.204	d20318e25c9436030dd46e8658ad6706	921	Gene3D	G3DSA:1.50.10.10		135	393	9.1E-7	T	04-01-2018	IPR012341	Six-hairpin glycosidase	GO:0003824
evm.model.Contig00001.204	d20318e25c9436030dd46e8658ad6706	921	PANTHER	PTHR10749		45	921	0.0	T	04-01-2018	IPR008734	Phosphorylase kinase alpha/beta subunit	GO:0005516|GO:0005977
evm.model.Contig00001.223	372194f997e92b842c8296d77cbc1006	228	SUPERFAMILY	SSF48452		80	167	1.23E-18	T	04-01-2018	IPR011990	Tetratricopeptide-like helical domain	GO:0005515
evm.model.Contig00001.223	372194f997e92b842c8296d77cbc1006	228	SMART	SM00028		82	115	29.0	T	04-01-2018	IPR019734	Tetratricopeptide repeat	GO:0005515
evm.model.Contig00001.223	372194f997e92b842c8296d77cbc1006	228	SMART	SM00028		116	149	3.7E-4	T	04-01-2018	IPR019734	Tetratricopeptide repeat	GO:0005515
evm.model.Contig00001.223	372194f997e92b842c8296d77cbc1006	228	ProSiteProfiles	PS50005	TPR repeat profile.	82	115	7.611	T	04-01-2018	IPR019734	Tetratricopeptide repeat	GO:0005515
evm.model.Contig00001.223	372194f997e92b842c8296d77cbc1006	228	Pfam	PF13181	Tetratricopeptide repeat	117	148	5.2E-4	T	04-01-2018	IPR019734	Tetratricopeptide repeat	GO:0005515
evm.model.Contig00001.223	372194f997e92b842c8296d77cbc1006	228	PANTHER	PTHR10516		57	172	2.3E-18	T	04-01-2018	IPR023566	Peptidyl-prolyl cis-trans isomerase, FKBP-type	
evm.model.Contig00001.223	372194f997e92b842c8296d77cbc1006	228	ProSiteProfiles	PS50293	TPR repeat region circular profile.	82	149	16.873	T	04-01-2018	IPR013026	Tetratricopeptide repeat-containing domain	GO:0005515
evm.model.Contig00001.223	372194f997e92b842c8296d77cbc1006	228	ProSiteProfiles	PS50005	TPR repeat profile.	116	149	9.676	T	04-01-2018	IPR019734	Tetratricopeptide repeat	GO:0005515
evm.model.Contig00001.223	372194f997e92b842c8296d77cbc1006	228	Gene3D	G3DSA:1.25.40.10		79	165	8.3E-19	T	04-01-2018	IPR011990	Tetratricopeptide-like helical domain	GO:0005515
evm.model.Contig00001.223	372194f997e92b842c8296d77cbc1006	228	PANTHER	PTHR10516:SF274		57	172	2.3E-18	T	04-01-2018
evm.model.Contig00001.132	1ec2acbf80672ec4b2f396736a9e0a3c	1021	ProSiteProfiles	PS50106	PDZ domain profile.	541	613	16.064	T	04-01-2018	IPR001478	PDZ domain	GO:0005515
evm.model.Contig00001.132	1ec2acbf80672ec4b2f396736a9e0a3c	1021	ProSiteProfiles	PS50106	PDZ domain profile.	226	285	9.009	T	04-01-2018	IPR001478	PDZ domain	GO:0005515
evm.model.Contig00001.132	1ec2acbf80672ec4b2f396736a9e0a3c	1021	Gene3D	G3DSA:2.30.42.10		423	518	2.5E-25	T	04-01-2018	IPR001478	PDZ domain	GO:0005515
evm.model.Contig00001.132	1ec2acbf80672ec4b2f396736a9e0a3c	1021	Gene3D	G3DSA:2.30.42.10		223	285	1.0E-8	T	04-01-2018	IPR001478	PDZ domain	GO:0005515
evm.model.Contig00001.132	1ec2acbf80672ec4b2f396736a9e0a3c	1021	Gene3D	G3DSA:2.30.42.10		540	633	4.7E-20	T	04-01-2018	IPR001478	PDZ domain	GO:0005515
evm.model.Contig00001.132	1ec2acbf80672ec4b2f396736a9e0a3c	1021	Pfam	PF00595	PDZ domain (Also known as DHR or GLGF)	538	613	3.4E-12	T	04-01-2018	IPR001478	PDZ domain	GO:0005515
evm.model.Contig00001.132	1ec2acbf80672ec4b2f396736a9e0a3c	1021	Pfam	PF00595	PDZ domain (Also known as DHR or GLGF)	428	510	1.4E-14	T	04-01-2018	IPR001478	PDZ domain	GO:0005515
evm.model.Contig00001.132	1ec2acbf80672ec4b2f396736a9e0a3c	1021	PANTHER	PTHR16484:SF17		314	630	1.6E-89	T	04-01-2018
evm.model.Contig00001.132	1ec2acbf80672ec4b2f396736a9e0a3c	1021	PANTHER	PTHR16484		4	292	1.6E-89	T	04-01-2018
evm.model.Contig00001.132	1ec2acbf80672ec4b2f396736a9e0a3c	1021	ProSiteProfiles	PS50106	PDZ domain profile.	427	499	16.848	T	04-01-2018	IPR001478	PDZ domain	GO:0005515
evm.model.Contig00001.132	1ec2acbf80672ec4b2f396736a9e0a3c	1021	SUPERFAMILY	SSF50156		527	630	3.55E-20	T	04-01-2018	IPR001478	PDZ domain	GO:0005515
evm.model.Contig00001.132	1ec2acbf80672ec4b2f396736a9e0a3c	1021	SMART	SM00228		544	632	9.7E-13	T	04-01-2018	IPR001478	PDZ domain	GO:0005515
evm.model.Contig00001.132	1ec2acbf80672ec4b2f396736a9e0a3c	1021	SMART	SM00228		435	514	3.5E-18	T	04-01-2018	IPR001478	PDZ domain	GO:0005515
evm.model.Contig00001.132	1ec2acbf80672ec4b2f396736a9e0a3c	1021	SMART	SM00228		191	287	1.8E-4	T	04-01-2018	IPR001478	PDZ domain	GO:0005515
evm.model.Contig00001.132	1ec2acbf80672ec4b2f396736a9e0a3c	1021	Pfam	PF12053	Domain of unknown function (DUF3534)	5	117	9.3E-29	T	04-01-2018	IPR021922	Domain of unknown function DUF3534	
evm.model.Contig00001.132	1ec2acbf80672ec4b2f396736a9e0a3c	1021	SUPERFAMILY	SSF50156		223	287	5.59E-9	T	04-01-2018	IPR001478	PDZ domain	GO:0005515
evm.model.Contig00001.132	1ec2acbf80672ec4b2f396736a9e0a3c	1021	PANTHER	PTHR16484		314	630	1.6E-89	T	04-01-2018
evm.model.Contig00001.132	1ec2acbf80672ec4b2f396736a9e0a3c	1021	SUPERFAMILY	SSF50156		422	514	3.94E-23	T	04-01-2018	IPR001478	PDZ domain	GO:0005515
evm.model.Contig00001.132	1ec2acbf80672ec4b2f396736a9e0a3c	1021	PANTHER	PTHR16484:SF17		4	292	1.6E-89	T	04-01-2018
evm.model.Contig00001.113	cf5270396d3d918c34a17fd8e74796ed	1204	ProSiteProfiles	PS51450	Leucine-rich repeat profile.	334	355	7.396	T	04-01-2018	IPR001611	Leucine-rich repeat	GO:0005515
evm.model.Contig00001.113	cf5270396d3d918c34a17fd8e74796ed	1204	ProSiteProfiles	PS51450	Leucine-rich repeat profile.	356	377	8.367	T	04-01-2018	IPR001611	Leucine-rich repeat	GO:0005515
evm.model.Contig00001.113	cf5270396d3d918c34a17fd8e74796ed	1204	ProSiteProfiles	PS50052	Guanylate kinase-like domain profile.	522	704	24.534	T	04-01-2018	IPR008144	Guanylate kinase-like domain	
evm.model.Contig00001.113	cf5270396d3d918c34a17fd8e74796ed	1204	PANTHER	PTHR24365		290	476	2.6E-37	T	04-01-2018
evm.model.Contig00001.113	cf5270396d3d918c34a17fd8e74796ed	1204	PANTHER	PTHR24365		658	670	2.6E-37	T	04-01-2018
evm.model.Contig00001.113	cf5270396d3d918c34a17fd8e74796ed	1204	Gene3D	G3DSA:3.40.50.300		524	550	5.3E-10	T	04-01-2018	IPR027417	P-loop containing nucleoside triphosphate hydrolase	
evm.model.Contig00001.113	cf5270396d3d918c34a17fd8e74796ed	1204	Gene3D	G3DSA:3.40.50.300		614	704	5.3E-10	T	04-01-2018	IPR027417	P-loop containing nucleoside triphosphate hydrolase	
evm.model.Contig00001.113	cf5270396d3d918c34a17fd8e74796ed	1204	Coils	Coil		207	227	-	T	04-01-2018
evm.model.Contig00001.113	cf5270396d3d918c34a17fd8e74796ed	1204	SUPERFAMILY	SSF52540		522	706	7.84E-31	T	04-01-2018	IPR027417	P-loop containing nucleoside triphosphate hydrolase	
evm.model.Contig00001.113	cf5270396d3d918c34a17fd8e74796ed	1204	Pfam	PF00625	Guanylate kinase	525	705	6.8E-21	T	04-01-2018	IPR008145	Guanylate kinase/L-type calcium channel beta subunit	
evm.model.Contig00001.113	cf5270396d3d918c34a17fd8e74796ed	1204	ProSiteProfiles	PS51450	Leucine-rich repeat profile.	311	332	7.15	T	04-01-2018	IPR001611	Leucine-rich repeat	GO:0005515
evm.model.Contig00001.113	cf5270396d3d918c34a17fd8e74796ed	1204	Gene3D	G3DSA:3.80.10.10		273	470	6.2E-38	T	04-01-2018	IPR032675	Leucine-rich repeat domain, L domain-like	
evm.model.Contig00001.113	cf5270396d3d918c34a17fd8e74796ed	1204	ProSiteProfiles	PS51450	Leucine-rich repeat profile.	438	459	6.195	T	04-01-2018	IPR001611	Leucine-rich repeat	GO:0005515
evm.model.Contig00001.113	cf5270396d3d918c34a17fd8e74796ed	1204	SMART	SM00072		521	707	3.8E-11	T	04-01-2018	IPR008145	Guanylate kinase/L-type calcium channel beta subunit	
evm.model.Contig00001.113	cf5270396d3d918c34a17fd8e74796ed	1204	ProSiteProfiles	PS51450	Leucine-rich repeat profile.	289	310	6.842	T	04-01-2018	IPR001611	Leucine-rich repeat	GO:0005515
evm.model.Contig00001.113	cf5270396d3d918c34a17fd8e74796ed	1204	Gene3D	G3DSA:3.30.63.10		555	611	4.2E-13	T	04-01-2018
evm.model.Contig00001.113	cf5270396d3d918c34a17fd8e74796ed	1204	ProSiteProfiles	PS51450	Leucine-rich repeat profile.	378	399	9.036	T	04-01-2018	IPR001611	Leucine-rich repeat	GO:0005515
evm.model.Contig00001.113	cf5270396d3d918c34a17fd8e74796ed	1204	ProSiteProfiles	PS51450	Leucine-rich repeat profile.	400	420	8.182	T	04-01-2018	IPR001611	Leucine-rich repeat	GO:0005515
evm.model.Contig00001.113	cf5270396d3d918c34a17fd8e74796ed	1204	SUPERFAMILY	SSF52058		272	468	2.83E-26	T	04-01-2018	IPR032675	Leucine-rich repeat domain, L domain-like	
evm.model.Contig00001.232	bdefe4b9f628774bbedc9b396486a8ed	159	SUPERFAMILY	SSF49606		45	127	2.62E-15	T	04-01-2018	IPR000981	Neurohypophysial hormone	GO:0005185|GO:0005576
evm.model.Contig00001.232	bdefe4b9f628774bbedc9b396486a8ed	159	ProSitePatterns	PS00264	Neurohypophysial hormones signature.	25	33	-	T	04-01-2018	IPR022423	Neurohypophysial hormone, conserved site	GO:0005185|GO:0005576
evm.model.Contig00001.232	bdefe4b9f628774bbedc9b396486a8ed	159	Gene3D	G3DSA:2.60.9.10		48	125	9.2E-15	T	04-01-2018	IPR000981	Neurohypophysial hormone	GO:0005185|GO:0005576
evm.model.Contig00001.232	bdefe4b9f628774bbedc9b396486a8ed	159	ProDom	PD001676	PRECURSOR SIGNAL NEUROPHYSIN BASIC PAIR ON RESIDUES CLEAVAGE AMIDATION CONTAINS:	49	121	3.0E-8	T	04-01-2018	IPR000981	Neurohypophysial hormone	GO:0005185|GO:0005576
evm.model.Contig00001.232	bdefe4b9f628774bbedc9b396486a8ed	159	SMART	SM00003		48	132	4.8E-5	T	04-01-2018	IPR000981	Neurohypophysial hormone	GO:0005185|GO:0005576
evm.model.Contig00001.232	bdefe4b9f628774bbedc9b396486a8ed	159	PANTHER	PTHR11681		2	125	1.0E-19	T	04-01-2018	IPR000981	Neurohypophysial hormone	GO:0005185|GO:0005576
evm.model.Contig00001.232	bdefe4b9f628774bbedc9b396486a8ed	159	Pfam	PF00184	Neurohypophysial hormones, C-terminal Domain	48	125	1.3E-13	T	04-01-2018	IPR000981	Neurohypophysial hormone	GO:0005185|GO:0005576
evm.model.Contig00001.27	09fb04c8b20e00d99b01f6bea7a421cc	527	PANTHER	PTHR14102:SF7		1	88	3.8E-31	T	04-01-2018
evm.model.Contig00001.27	09fb04c8b20e00d99b01f6bea7a421cc	527	ProSiteProfiles	PS50106	PDZ domain profile.	10	77	16.486	T	04-01-2018	IPR001478	PDZ domain	GO:0005515
evm.model.Contig00001.27	09fb04c8b20e00d99b01f6bea7a421cc	527	PANTHER	PTHR14102		1	88	3.8E-31	T	04-01-2018
evm.model.Contig00001.27	09fb04c8b20e00d99b01f6bea7a421cc	527	Gene3D	G3DSA:2.30.42.10		5	96	2.7E-17	T	04-01-2018	IPR001478	PDZ domain	GO:0005515
evm.model.Contig00001.27	09fb04c8b20e00d99b01f6bea7a421cc	527	SUPERFAMILY	SSF50156		8	95	4.21E-19	T	04-01-2018	IPR001478	PDZ domain	GO:0005515
evm.model.Contig00001.27	09fb04c8b20e00d99b01f6bea7a421cc	527	SMART	SM00228		19	94	1.0E-13	T	04-01-2018	IPR001478	PDZ domain	GO:0005515
evm.model.Contig00001.27	09fb04c8b20e00d99b01f6bea7a421cc	527	Pfam	PF00595	PDZ domain (Also known as DHR or GLGF)	12	84	4.1E-12	T	04-01-2018	IPR001478	PDZ domain	GO:0005515
evm.model.Contig00001.116	9215b2cf87789e0d01546482d8a91d43	3901	SUPERFAMILY	SSF52540		2235	2353	5.87E-23	T	04-01-2018	IPR027417	P-loop containing nucleoside triphosphate hydrolase	
evm.model.Contig00001.116	9215b2cf87789e0d01546482d8a91d43	3901	SUPERFAMILY	SSF52540		2388	2509	5.87E-23	T	04-01-2018	IPR027417	P-loop containing nucleoside triphosphate hydrolase	
evm.model.Contig00001.116	9215b2cf87789e0d01546482d8a91d43	3901	Pfam	PF12775	P-loop containing dynein motor region D3	1876	2139	1.2E-42	T	04-01-2018
evm.model.Contig00001.116	9215b2cf87789e0d01546482d8a91d43	3901	Coils	Coil		646	666	-	T	04-01-2018
evm.model.Contig00001.116	9215b2cf87789e0d01546482d8a91d43	3901	Pfam	PF12777	Microtubule-binding stalk of dynein motor	2513	2858	4.6E-47	T	04-01-2018	IPR024743	Dynein heavy chain, coiled coil stalk	
evm.model.Contig00001.116	9215b2cf87789e0d01546482d8a91d43	3901	Pfam	PF12774	Hydrolytic ATP binding site of dynein motor region D1	1259	1489	1.7E-94	T	04-01-2018
evm.model.Contig00001.116	9215b2cf87789e0d01546482d8a91d43	3901	Pfam	PF12781	ATP-binding dynein motor region D5	2883	3108	3.6E-78	T	04-01-2018
evm.model.Contig00001.116	9215b2cf87789e0d01546482d8a91d43	3901	Pfam	PF12780	P-loop containing dynein motor region D4	2237	2499	1.4E-64	T	04-01-2018	IPR024317	Dynein heavy chain, P-loop containing D4 domain	
evm.model.Contig00001.116	9215b2cf87789e0d01546482d8a91d43	3901	Coils	Coil		3101	3128	-	T	04-01-2018
evm.model.Contig00001.116	9215b2cf87789e0d01546482d8a91d43	3901	PANTHER	PTHR10676:SF242		25	3901	0.0	T	04-01-2018
evm.model.Contig00001.116	9215b2cf87789e0d01546482d8a91d43	3901	Pfam	PF07728	AAA domain (dynein-related subfamily)	1574	1714	1.2E-6	T	04-01-2018	IPR011704	ATPase, dynein-related, AAA domain	GO:0005524|GO:0016887
evm.model.Contig00001.116	9215b2cf87789e0d01546482d8a91d43	3901	Gene3D	G3DSA:3.40.50.300		1507	1721	2.5E-31	T	04-01-2018	IPR027417	P-loop containing nucleoside triphosphate hydrolase	
evm.model.Contig00001.116	9215b2cf87789e0d01546482d8a91d43	3901	Gene3D	G3DSA:3.40.50.300		1296	1433	9.0E-20	T	04-01-2018	IPR027417	P-loop containing nucleoside triphosphate hydrolase	
evm.model.Contig00001.116	9215b2cf87789e0d01546482d8a91d43	3901	Gene3D	G3DSA:3.40.50.300		1900	2063	4.7E-30	T	04-01-2018	IPR027417	P-loop containing nucleoside triphosphate hydrolase	
evm.model.Contig00001.116	9215b2cf87789e0d01546482d8a91d43	3901	Gene3D	G3DSA:3.40.50.300		2239	2353	1.3E-21	T	04-01-2018	IPR027417	P-loop containing nucleoside triphosphate hydrolase	
evm.model.Contig00001.116	9215b2cf87789e0d01546482d8a91d43	3901	Gene3D	G3DSA:3.40.50.300		2388	2444	1.3E-21	T	04-01-2018	IPR027417	P-loop containing nucleoside triphosphate hydrolase	
evm.model.Contig00001.116	9215b2cf87789e0d01546482d8a91d43	3901	Coils	Coil		998	1021	-	T	04-01-2018
evm.model.Contig00001.116	9215b2cf87789e0d01546482d8a91d43	3901	Pfam	PF08393	Dynein heavy chain, N-terminal region 2	722	1128	2.4E-135	T	04-01-2018	IPR013602	Dynein heavy chain, domain-2	
evm.model.Contig00001.116	9215b2cf87789e0d01546482d8a91d43	3901	SUPERFAMILY	SSF52540		1505	1721	2.56E-13	T	04-01-2018	IPR027417	P-loop containing nucleoside triphosphate hydrolase	
evm.model.Contig00001.116	9215b2cf87789e0d01546482d8a91d43	3901	SUPERFAMILY	SSF52540		1276	1485	1.25E-23	T	04-01-2018	IPR027417	P-loop containing nucleoside triphosphate hydrolase	
evm.model.Contig00001.116	9215b2cf87789e0d01546482d8a91d43	3901	Coils	Coil		2739	2804	-	T	04-01-2018
evm.model.Contig00001.116	9215b2cf87789e0d01546482d8a91d43	3901	Coils	Coil		3056	3076	-	T	04-01-2018
evm.model.Contig00001.116	9215b2cf87789e0d01546482d8a91d43	3901	SUPERFAMILY	SSF52540		1897	2160	4.49E-19	T	04-01-2018	IPR027417	P-loop containing nucleoside triphosphate hydrolase	
evm.model.Contig00001.116	9215b2cf87789e0d01546482d8a91d43	3901	PANTHER	PTHR10676		25	3901	0.0	T	04-01-2018	IPR026983	Dynein heavy chain	GO:0003777|GO:0007018
evm.model.Contig00001.116	9215b2cf87789e0d01546482d8a91d43	3901	Pfam	PF03028	Dynein heavy chain and region D6 of dynein motor	3492	3897	1.7E-127	T	04-01-2018	IPR004273	Dynein heavy chain domain	GO:0003777|GO:0007018|GO:0030286
evm.model.Contig00001.116	9215b2cf87789e0d01546482d8a91d43	3901	Pfam	PF03028	Dynein heavy chain and region D6 of dynein motor	3245	3482	1.9E-87	T	04-01-2018	IPR004273	Dynein heavy chain domain	GO:0003777|GO:0007018|GO:0030286
evm.model.Contig00001.116	9215b2cf87789e0d01546482d8a91d43	3901	Coils	Coil		2217	2237	-	T	04-01-2018
evm.model.Contig00001.247	9a630906fb0bb38cdc9154d4b01073c5	678	PANTHER	PTHR23170		19	620	8.6E-78	T	04-01-2018
evm.model.Contig00001.247	9a630906fb0bb38cdc9154d4b01073c5	678	Coils	Coil		118	145	-	T	04-01-2018
evm.model.Contig00001.247	9a630906fb0bb38cdc9154d4b01073c5	678	Coils	Coil		65	99	-	T	04-01-2018
evm.model.Contig00001.247	9a630906fb0bb38cdc9154d4b01073c5	678	Coils	Coil		427	471	-	T	04-01-2018
evm.model.Contig00001.247	9a630906fb0bb38cdc9154d4b01073c5	678	Coils	Coil		479	506	-	T	04-01-2018
evm.model.Contig00001.247	9a630906fb0bb38cdc9154d4b01073c5	678	Coils	Coil		23	57	-	T	04-01-2018
evm.model.Contig00001.247	9a630906fb0bb38cdc9154d4b01073c5	678	Coils	Coil		656	676	-	T	04-01-2018
evm.model.Contig00001.247	9a630906fb0bb38cdc9154d4b01073c5	678	PANTHER	PTHR23170:SF2		19	620	8.6E-78	T	04-01-2018	IPR029631	Centrosomal protein of 83kDa	GO:0005814|GO:0042384|GO:0048278
evm.model.Contig00001.247	9a630906fb0bb38cdc9154d4b01073c5	678	Coils	Coil		200	227	-	T	04-01-2018
evm.model.Contig00001.247	9a630906fb0bb38cdc9154d4b01073c5	678	Coils	Coil		253	315	-	T	04-01-2018
evm.model.Contig00001.247	9a630906fb0bb38cdc9154d4b01073c5	678	Coils	Coil		338	365	-	T	04-01-2018
evm.model.Contig00001.247	9a630906fb0bb38cdc9154d4b01073c5	678	Coils	Coil		150	181	-	T	04-01-2018
evm.model.Contig00001.247	9a630906fb0bb38cdc9154d4b01073c5	678	Coils	Coil		381	422	-	T	04-01-2018
evm.model.Contig00001.17	62f7018e63ad8b8eceb608b26b96f4b6	1076	ProSiteProfiles	PS51469	SUN domain profile.	229	392	34.811	T	04-01-2018	IPR012919	SUN domain	
evm.model.Contig00001.17	62f7018e63ad8b8eceb608b26b96f4b6	1076	Gene3D	G3DSA:2.60.120.260		272	389	5.0E-5	T	04-01-2018	IPR008979	Galactose-binding domain-like	
evm.model.Contig00001.17	62f7018e63ad8b8eceb608b26b96f4b6	1076	Pfam	PF07738	Sad1 / UNC-like C-terminal	268	390	4.7E-35	T	04-01-2018	IPR012919	SUN domain	
evm.model.Contig00001.17	62f7018e63ad8b8eceb608b26b96f4b6	1076	Coils	Coil		730	750	-	T	04-01-2018
evm.model.Contig00001.17	62f7018e63ad8b8eceb608b26b96f4b6	1076	PANTHER	PTHR12953		144	808	2.7E-100	T	04-01-2018
evm.model.Contig00001.17	62f7018e63ad8b8eceb608b26b96f4b6	1076	Coils	Coil		687	728	-	T	04-01-2018
evm.model.Contig00001.17	62f7018e63ad8b8eceb608b26b96f4b6	1076	PANTHER	PTHR12953:SF0		144	808	2.7E-100	T	04-01-2018
evm.model.Contig00001.231	f2dfcfe5bcbfe24eacac8d46ba3508ac	326	ProSiteProfiles	PS50235	Ubiquitin specific protease (USP) domain profile.	190	326	19.947	T	04-01-2018	IPR028889	Ubiquitin specific protease domain	
evm.model.Contig00001.231	f2dfcfe5bcbfe24eacac8d46ba3508ac	326	PANTHER	PTHR24006		187	323	1.1E-31	T	04-01-2018
evm.model.Contig00001.231	f2dfcfe5bcbfe24eacac8d46ba3508ac	326	ProSitePatterns	PS00972	Ubiquitin specific protease (USP) domain signature 1.	191	206	-	T	04-01-2018	IPR018200	Ubiquitin specific protease, conserved site	GO:0006511|GO:0036459
evm.model.Contig00001.231	f2dfcfe5bcbfe24eacac8d46ba3508ac	326	SUPERFAMILY	SSF54001		187	324	8.24E-33	T	04-01-2018
evm.model.Contig00001.231	f2dfcfe5bcbfe24eacac8d46ba3508ac	326	Pfam	PF00443	Ubiquitin carboxyl-terminal hydrolase	190	258	1.8E-16	T	04-01-2018	IPR001394	Peptidase C19, ubiquitin carboxyl-terminal hydrolase	GO:0016579|GO:0036459
evm.model.Contig00001.251	5c7e78b21b03bda4c02855f5d80c20a1	365	PANTHER	PTHR10857:SF11		62	319	1.9E-91	T	04-01-2018
evm.model.Contig00001.251	5c7e78b21b03bda4c02855f5d80c20a1	365	Pfam	PF07002	Copine	114	317	8.2E-46	T	04-01-2018	IPR010734	Copine	
evm.model.Contig00001.251	5c7e78b21b03bda4c02855f5d80c20a1	365	SMART	SM00327		89	281	4.4E-5	T	04-01-2018	IPR002035	von Willebrand factor, type A	
evm.model.Contig00001.251	5c7e78b21b03bda4c02855f5d80c20a1	365	SUPERFAMILY	SSF53300		118	256	1.27E-12	T	04-01-2018	IPR002035	von Willebrand factor, type A	
evm.model.Contig00001.251	5c7e78b21b03bda4c02855f5d80c20a1	365	Gene3D	G3DSA:3.40.50.410		185	255	5.9E-5	T	04-01-2018	IPR002035	von Willebrand factor, type A	
evm.model.Contig00001.251	5c7e78b21b03bda4c02855f5d80c20a1	365	PANTHER	PTHR10857		62	319	1.9E-91	T	04-01-2018
evm.model.Contig00001.237	d36f2854d607e20ca5a446e431268933	587	SMART	SM00248		527	557	3.8E-6	T	04-01-2018	IPR002110	Ankyrin repeat	GO:0005515
evm.model.Contig00001.237	d36f2854d607e20ca5a446e431268933	587	SUPERFAMILY	SSF48403		500	582	7.93E-17	T	04-01-2018	IPR020683	Ankyrin repeat-containing domain	
evm.model.Contig00001.237	d36f2854d607e20ca5a446e431268933	587	SUPERFAMILY	SSF56601		147	452	1.29E-61	T	04-01-2018	IPR012338	Beta-lactamase/transpeptidase-like	
evm.model.Contig00001.237	d36f2854d607e20ca5a446e431268933	587	ProSiteProfiles	PS50088	Ankyrin repeat profile.	527	550	11.434	T	04-01-2018	IPR002110	Ankyrin repeat	GO:0005515
evm.model.Contig00001.237	d36f2854d607e20ca5a446e431268933	587	Pfam	PF12796	Ankyrin repeats (3 copies)	501	581	2.9E-10	T	04-01-2018	IPR020683	Ankyrin repeat-containing domain	
evm.model.Contig00001.237	d36f2854d607e20ca5a446e431268933	587	Pfam	PF04960	Glutaminase	165	451	2.1E-72	T	04-01-2018	IPR015868	Glutaminase	GO:0004359|GO:0006541
evm.model.Contig00001.237	d36f2854d607e20ca5a446e431268933	587	ProSiteProfiles	PS50297	Ankyrin repeat region circular profile.	501	587	15.91	T	04-01-2018	IPR020683	Ankyrin repeat-containing domain	
evm.model.Contig00001.237	d36f2854d607e20ca5a446e431268933	587	PANTHER	PTHR12544		80	581	3.4E-136	T	04-01-2018	IPR015868	Glutaminase	GO:0004359|GO:0006541
evm.model.Contig00001.237	d36f2854d607e20ca5a446e431268933	587	Gene3D	G3DSA:3.40.710.10		143	451	4.2E-79	T	04-01-2018	IPR012338	Beta-lactamase/transpeptidase-like	
evm.model.Contig00001.237	d36f2854d607e20ca5a446e431268933	587	PANTHER	PTHR12544:SF29		80	581	3.4E-136	T	04-01-2018
evm.model.Contig00001.237	d36f2854d607e20ca5a446e431268933	587	Gene3D	G3DSA:1.25.40.20		500	581	5.3E-17	T	04-01-2018	IPR020683	Ankyrin repeat-containing domain	
evm.model.Contig00001.191	49f3b2c8cd444f0d78254934dd9663dd	237	ProSiteProfiles	PS51329	C-CAP/cofactor C-like domain profile.	1	143	38.58	T	04-01-2018	IPR017901	C-CAP/cofactor C-like domain	
evm.model.Contig00001.191	49f3b2c8cd444f0d78254934dd9663dd	237	Pfam	PF07986	Tubulin binding cofactor C	23	141	4.2E-42	T	04-01-2018	IPR012945	Tubulin binding cofactor C-like domain	
evm.model.Contig00001.191	49f3b2c8cd444f0d78254934dd9663dd	237	PANTHER	PTHR15440		4	159	2.4E-78	T	04-01-2018
evm.model.Contig00001.191	49f3b2c8cd444f0d78254934dd9663dd	237	Gene3D	G3DSA:2.160.20.70		8	139	9.5E-25	T	04-01-2018	IPR016098	Cyclase-associated protein CAP/septum formation inhibitor MinC, C-terminal	GO:0000902
evm.model.Contig00001.191	49f3b2c8cd444f0d78254934dd9663dd	237	SUPERFAMILY	SSF69340		10	76	6.67E-5	T	04-01-2018	IPR013912	Adenylate cyclase-associated CAP, C-terminal	GO:0003779|GO:0007010
evm.model.Contig00001.191	49f3b2c8cd444f0d78254934dd9663dd	237	SMART	SM00673		69	103	0.56	T	04-01-2018	IPR006599	CARP motif	
evm.model.Contig00001.191	49f3b2c8cd444f0d78254934dd9663dd	237	SMART	SM00673		31	68	1.5E-4	T	04-01-2018	IPR006599	CARP motif	
evm.model.Contig00001.191	49f3b2c8cd444f0d78254934dd9663dd	237	PANTHER	PTHR15440:SF0		4	159	2.4E-78	T	04-01-2018	IPR017332	Protein XRP2	GO:0005096
evm.model.Contig00001.254	e5a6739b2c34747ee3048e8f7108d7c5	577	SMART	SM00209		369	430	2.0E-4	T	04-01-2018	IPR000884	Thrombospondin type-1 (TSP1) repeat	
evm.model.Contig00001.254	e5a6739b2c34747ee3048e8f7108d7c5	577	SMART	SM00209		194	241	1.7E-4	T	04-01-2018	IPR000884	Thrombospondin type-1 (TSP1) repeat	
evm.model.Contig00001.254	e5a6739b2c34747ee3048e8f7108d7c5	577	SMART	SM00209		309	365	1.8E-7	T	04-01-2018	IPR000884	Thrombospondin type-1 (TSP1) repeat	
evm.model.Contig00001.254	e5a6739b2c34747ee3048e8f7108d7c5	577	PANTHER	PTHR11036:SF79		238	432	2.3E-18	T	04-01-2018
evm.model.Contig00001.254	e5a6739b2c34747ee3048e8f7108d7c5	577	PANTHER	PTHR11036:SF79		2	214	2.3E-18	T	04-01-2018
evm.model.Contig00001.254	e5a6739b2c34747ee3048e8f7108d7c5	577	SUPERFAMILY	SSF101912		2	103	1.75E-8	T	04-01-2018	IPR001627	Sema domain	GO:0005515
evm.model.Contig00001.254	e5a6739b2c34747ee3048e8f7108d7c5	577	ProSiteProfiles	PS50092	Thrombospondin type-1 (TSP1) repeat profile.	190	241	10.587	T	04-01-2018	IPR000884	Thrombospondin type-1 (TSP1) repeat	
evm.model.Contig00001.254	e5a6739b2c34747ee3048e8f7108d7c5	577	ProSiteProfiles	PS50092	Thrombospondin type-1 (TSP1) repeat profile.	306	365	9.957	T	04-01-2018	IPR000884	Thrombospondin type-1 (TSP1) repeat	
evm.model.Contig00001.254	e5a6739b2c34747ee3048e8f7108d7c5	577	SUPERFAMILY	SSF82895		192	235	3.92E-8	T	04-01-2018	IPR000884	Thrombospondin type-1 (TSP1) repeat	
evm.model.Contig00001.254	e5a6739b2c34747ee3048e8f7108d7c5	577	SUPERFAMILY	SSF82895		367	429	7.85E-8	T	04-01-2018	IPR000884	Thrombospondin type-1 (TSP1) repeat	
evm.model.Contig00001.254	e5a6739b2c34747ee3048e8f7108d7c5	577	Pfam	PF00090	Thrombospondin type 1 domain	312	344	6.0E-6	T	04-01-2018	IPR000884	Thrombospondin type-1 (TSP1) repeat	
evm.model.Contig00001.254	e5a6739b2c34747ee3048e8f7108d7c5	577	Pfam	PF00090	Thrombospondin type 1 domain	370	429	2.4E-6	T	04-01-2018	IPR000884	Thrombospondin type-1 (TSP1) repeat	
evm.model.Contig00001.254	e5a6739b2c34747ee3048e8f7108d7c5	577	Pfam	PF00090	Thrombospondin type 1 domain	196	240	1.0E-8	T	04-01-2018	IPR000884	Thrombospondin type-1 (TSP1) repeat	
evm.model.Contig00001.254	e5a6739b2c34747ee3048e8f7108d7c5	577	Gene3D	G3DSA:2.20.100.10		311	360	9.3E-7	T	04-01-2018
evm.model.Contig00001.254	e5a6739b2c34747ee3048e8f7108d7c5	577	Gene3D	G3DSA:2.20.100.10		369	429	5.3E-10	T	04-01-2018
evm.model.Contig00001.254	e5a6739b2c34747ee3048e8f7108d7c5	577	Gene3D	G3DSA:2.20.100.10		192	240	1.9E-9	T	04-01-2018
evm.model.Contig00001.254	e5a6739b2c34747ee3048e8f7108d7c5	577	SUPERFAMILY	SSF82895		310	358	4.05E-8	T	04-01-2018	IPR000884	Thrombospondin type-1 (TSP1) repeat	
evm.model.Contig00001.254	e5a6739b2c34747ee3048e8f7108d7c5	577	ProSiteProfiles	PS50092	Thrombospondin type-1 (TSP1) repeat profile.	366	430	11.13	T	04-01-2018	IPR000884	Thrombospondin type-1 (TSP1) repeat	
evm.model.Contig00001.254	e5a6739b2c34747ee3048e8f7108d7c5	577	PANTHER	PTHR11036		238	432	2.3E-18	T	04-01-2018	IPR027231	Semaphorin	
evm.model.Contig00001.254	e5a6739b2c34747ee3048e8f7108d7c5	577	PANTHER	PTHR11036		2	214	2.3E-18	T	04-01-2018	IPR027231	Semaphorin	
evm.model.Contig00001.254	e5a6739b2c34747ee3048e8f7108d7c5	577	Gene3D	G3DSA:2.130.10.10		2	103	2.2E-10	T	04-01-2018	IPR015943	WD40/YVTN repeat-like-containing domain	GO:0005515
evm.model.Contig00001.182	16e1fbbe80c0784323c68d358668de1a	699	ProSiteProfiles	PS51419	small GTPase Rab1 family profile.	71	296	12.714	T	04-01-2018
evm.model.Contig00001.182	16e1fbbe80c0784323c68d358668de1a	699	SUPERFAMILY	SSF52540		75	243	2.14E-32	T	04-01-2018	IPR027417	P-loop containing nucleoside triphosphate hydrolase	
evm.model.Contig00001.182	16e1fbbe80c0784323c68d358668de1a	699	PRINTS	PR00405	HIV Rev interacting protein signature	526	547	2.3E-20	T	04-01-2018	IPR001164	Arf GTPase activating protein	GO:0005096
evm.model.Contig00001.182	16e1fbbe80c0784323c68d358668de1a	699	PRINTS	PR00405	HIV Rev interacting protein signature	486	505	2.3E-20	T	04-01-2018	IPR001164	Arf GTPase activating protein	GO:0005096
evm.model.Contig00001.182	16e1fbbe80c0784323c68d358668de1a	699	PRINTS	PR00405	HIV Rev interacting protein signature	505	522	2.3E-20	T	04-01-2018	IPR001164	Arf GTPase activating protein	GO:0005096
evm.model.Contig00001.182	16e1fbbe80c0784323c68d358668de1a	699	PANTHER	PTHR23180		154	245	7.5E-141	T	04-01-2018
evm.model.Contig00001.182	16e1fbbe80c0784323c68d358668de1a	699	PANTHER	PTHR23180:SF260		154	245	7.5E-141	T	04-01-2018
evm.model.Contig00001.182	16e1fbbe80c0784323c68d358668de1a	699	SMART	SM00174		79	241	0.0013	T	04-01-2018
evm.model.Contig00001.182	16e1fbbe80c0784323c68d358668de1a	699	ProSiteProfiles	PS50115	ARF GTPase-activating proteins domain profile.	474	595	27.787	T	04-01-2018	IPR001164	Arf GTPase activating protein	GO:0005096
evm.model.Contig00001.182	16e1fbbe80c0784323c68d358668de1a	699	SUPERFAMILY	SSF48403		613	659	7.0E-5	T	04-01-2018	IPR020683	Ankyrin repeat-containing domain	
evm.model.Contig00001.182	16e1fbbe80c0784323c68d358668de1a	699	SMART	SM00105		474	594	5.3E-54	T	04-01-2018	IPR001164	Arf GTPase activating protein	GO:0005096
evm.model.Contig00001.182	16e1fbbe80c0784323c68d358668de1a	699	Pfam	PF00071	Ras family	78	239	8.9E-17	T	04-01-2018	IPR001806	Small GTPase superfamily	GO:0005525|GO:0007264
evm.model.Contig00001.182	16e1fbbe80c0784323c68d358668de1a	699	PANTHER	PTHR23180		348	664	7.5E-141	T	04-01-2018
evm.model.Contig00001.182	16e1fbbe80c0784323c68d358668de1a	699	SMART	SM00175		77	241	3.1E-5	T	04-01-2018
evm.model.Contig00001.182	16e1fbbe80c0784323c68d358668de1a	699	SUPERFAMILY	SSF57863		475	589	2.75E-42	T	04-01-2018
evm.model.Contig00001.182	16e1fbbe80c0784323c68d358668de1a	699	Pfam	PF01412	Putative GTPase activating protein for Arf	475	587	9.2E-40	T	04-01-2018	IPR001164	Arf GTPase activating protein	GO:0005096
evm.model.Contig00001.182	16e1fbbe80c0784323c68d358668de1a	699	Gene3D	G3DSA:3.40.50.300		75	239	9.1E-24	T	04-01-2018	IPR027417	P-loop containing nucleoside triphosphate hydrolase	
evm.model.Contig00001.182	16e1fbbe80c0784323c68d358668de1a	699	Gene3D	G3DSA:3.40.50.300		271	278	9.1E-24	T	04-01-2018	IPR027417	P-loop containing nucleoside triphosphate hydrolase	
evm.model.Contig00001.182	16e1fbbe80c0784323c68d358668de1a	699	PANTHER	PTHR23180:SF260		348	664	7.5E-141	T	04-01-2018
evm.model.Contig00001.182	16e1fbbe80c0784323c68d358668de1a	699	SMART	SM00173		74	241	5.3E-8	T	04-01-2018
evm.model.Contig00001.148	c0c82603bb73045ffd2f8ed86d18542c	1206	PANTHER	PTHR13369:SF0		1052	1196	2.1E-87	T	04-01-2018
evm.model.Contig00001.148	c0c82603bb73045ffd2f8ed86d18542c	1206	SUPERFAMILY	SSF81296		561	628	8.4E-6	T	04-01-2018	IPR014756	Immunoglobulin E-set	
evm.model.Contig00001.148	c0c82603bb73045ffd2f8ed86d18542c	1206	PANTHER	PTHR13369		1052	1196	2.1E-87	T	04-01-2018
evm.model.Contig00001.148	c0c82603bb73045ffd2f8ed86d18542c	1206	Gene3D	G3DSA:2.60.40.10		562	620	2.4E-6	T	04-01-2018	IPR013783	Immunoglobulin-like fold	
evm.model.Contig00001.148	c0c82603bb73045ffd2f8ed86d18542c	1206	Pfam	PF01833	IPT/TIG domain	562	615	3.0E-4	T	04-01-2018	IPR002909	IPT domain	GO:0005515
evm.model.Contig00001.148	c0c82603bb73045ffd2f8ed86d18542c	1206	SUPERFAMILY	SSF47616		810	871	1.19E-6	T	04-01-2018	IPR010987	Glutathione S-transferase, C-terminal-like	
evm.model.Contig00001.148	c0c82603bb73045ffd2f8ed86d18542c	1206	PANTHER	PTHR13369		612	1030	2.1E-87	T	04-01-2018
evm.model.Contig00001.148	c0c82603bb73045ffd2f8ed86d18542c	1206	Gene3D	G3DSA:3.40.50.150		973	1073	5.1E-8	T	04-01-2018	IPR029063	S-adenosyl-L-methionine-dependent methyltransferase	
evm.model.Contig00001.148	c0c82603bb73045ffd2f8ed86d18542c	1206	Pfam	PF13679	Methyltransferase domain	959	1101	2.2E-13	T	04-01-2018	IPR025714	Methyltransferase domain	
evm.model.Contig00001.148	c0c82603bb73045ffd2f8ed86d18542c	1206	Pfam	PF00962	Adenosine/AMP deaminase	406	522	4.7E-15	T	04-01-2018	IPR001365	Adenosine/AMP deaminase domain	GO:0019239
evm.model.Contig00001.148	c0c82603bb73045ffd2f8ed86d18542c	1206	PANTHER	PTHR13369:SF0		612	1030	2.1E-87	T	04-01-2018
evm.model.Contig00001.148	c0c82603bb73045ffd2f8ed86d18542c	1206	SUPERFAMILY	SSF51556		36	528	4.99E-53	T	04-01-2018	IPR032466	Metal-dependent hydrolase	
evm.model.Contig00001.148	c0c82603bb73045ffd2f8ed86d18542c	1206	Gene3D	G3DSA:1.20.1050.10		739	871	2.6E-7	T	04-01-2018	IPR010987	Glutathione S-transferase, C-terminal-like	
evm.model.Contig00001.148	c0c82603bb73045ffd2f8ed86d18542c	1206	SUPERFAMILY	SSF53335		978	1090	1.11E-10	T	04-01-2018	IPR029063	S-adenosyl-L-methionine-dependent methyltransferase	
evm.model.Contig00001.148	c0c82603bb73045ffd2f8ed86d18542c	1206	ProSiteProfiles	PS51257	Prokaryotic membrane lipoprotein lipid attachment site profile.	1	19	5.0	T	04-01-2018
evm.model.Contig00001.148	c0c82603bb73045ffd2f8ed86d18542c	1206	Gene3D	G3DSA:3.20.20.140		210	527	2.3E-52	T	04-01-2018
evm.model.Contig00001.148	c0c82603bb73045ffd2f8ed86d18542c	1206	Gene3D	G3DSA:3.20.20.140		110	168	2.3E-52	T	04-01-2018
evm.model.Contig00001.104	14eec534e8e3d91d5ad85903d40816ba	407	PANTHER	PTHR10709		1	403	4.2E-189	T	04-01-2018	IPR017383	Actin-related protein 2/3 complex subunit 1	GO:0005885|GO:0015629|GO:0030833|GO:0034314
evm.model.Contig00001.104	14eec534e8e3d91d5ad85903d40816ba	407	ProSiteProfiles	PS50294	Trp-Asp (WD) repeats circular profile.	49	180	13.448	T	04-01-2018	IPR017986	WD40-repeat-containing domain	GO:0005515
evm.model.Contig00001.104	14eec534e8e3d91d5ad85903d40816ba	407	SUPERFAMILY	SSF50978		10	357	4.21E-53	T	04-01-2018	IPR017986	WD40-repeat-containing domain	GO:0005515
evm.model.Contig00001.104	14eec534e8e3d91d5ad85903d40816ba	407	ProSitePatterns	PS00678	Trp-Asp (WD) repeats signature.	342	356	-	T	04-01-2018	IPR019775	WD40 repeat, conserved site	
evm.model.Contig00001.104	14eec534e8e3d91d5ad85903d40816ba	407	SMART	SM00320		86	125	0.24	T	04-01-2018	IPR001680	WD40 repeat	GO:0005515
evm.model.Contig00001.104	14eec534e8e3d91d5ad85903d40816ba	407	SMART	SM00320		135	171	0.001	T	04-01-2018	IPR001680	WD40 repeat	GO:0005515
evm.model.Contig00001.104	14eec534e8e3d91d5ad85903d40816ba	407	SMART	SM00320		42	81	2.3E-5	T	04-01-2018	IPR001680	WD40 repeat	GO:0005515
evm.model.Contig00001.104	14eec534e8e3d91d5ad85903d40816ba	407	SMART	SM00320		192	232	0.96	T	04-01-2018	IPR001680	WD40 repeat	GO:0005515
evm.model.Contig00001.104	14eec534e8e3d91d5ad85903d40816ba	407	SMART	SM00320		311	355	11.0	T	04-01-2018	IPR001680	WD40 repeat	GO:0005515
evm.model.Contig00001.104	14eec534e8e3d91d5ad85903d40816ba	407	Gene3D	G3DSA:2.130.10.10		10	357	1.0E-50	T	04-01-2018	IPR015943	WD40/YVTN repeat-like-containing domain	GO:0005515
evm.model.Contig00001.104	14eec534e8e3d91d5ad85903d40816ba	407	ProSiteProfiles	PS50082	Trp-Asp (WD) repeats profile.	49	86	11.845	T	04-01-2018	IPR001680	WD40 repeat	GO:0005515
evm.model.Contig00001.104	14eec534e8e3d91d5ad85903d40816ba	407	PIRSF	PIRSF038093		2	360	2.9E-139	T	04-01-2018	IPR017383	Actin-related protein 2/3 complex subunit 1	GO:0005885|GO:0015629|GO:0030833|GO:0034314
evm.model.Contig00001.104	14eec534e8e3d91d5ad85903d40816ba	407	Pfam	PF00400	WD domain, G-beta repeat	145	170	4.1E-4	T	04-01-2018	IPR001680	WD40 repeat	GO:0005515
evm.model.Contig00001.104	14eec534e8e3d91d5ad85903d40816ba	407	Pfam	PF00400	WD domain, G-beta repeat	47	80	0.0023	T	04-01-2018	IPR001680	WD40 repeat	GO:0005515
evm.model.Contig00001.203	e09bc86db627b1a17d6b4ec92683de7e	665	Pfam	PF00005	ABC transporter	100	214	5.8E-17	T	04-01-2018	IPR003439	ABC transporter-like	GO:0005524|GO:0016887
evm.model.Contig00001.203	e09bc86db627b1a17d6b4ec92683de7e	665	PANTHER	PTHR19241		60	662	2.0E-213	T	04-01-2018
evm.model.Contig00001.203	e09bc86db627b1a17d6b4ec92683de7e	665	ProSiteProfiles	PS50893	ATP-binding cassette, ABC transporter-type domain profile.	62	287	16.327	T	04-01-2018	IPR003439	ABC transporter-like	GO:0005524|GO:0016887
evm.model.Contig00001.203	e09bc86db627b1a17d6b4ec92683de7e	665	SUPERFAMILY	SSF52540		86	287	1.13E-41	T	04-01-2018	IPR027417	P-loop containing nucleoside triphosphate hydrolase	
evm.model.Contig00001.203	e09bc86db627b1a17d6b4ec92683de7e	665	Pfam	PF01061	ABC-2 type transporter	381	594	2.1E-39	T	04-01-2018	IPR013525	ABC-2 type transporter	GO:0016020
evm.model.Contig00001.203	e09bc86db627b1a17d6b4ec92683de7e	665	Gene3D	G3DSA:3.40.50.300		85	276	1.6E-40	T	04-01-2018	IPR027417	P-loop containing nucleoside triphosphate hydrolase	
evm.model.Contig00001.203	e09bc86db627b1a17d6b4ec92683de7e	665	SMART	SM00382		97	264	5.9E-10	T	04-01-2018	IPR003593	AAA+ ATPase domain	
evm.model.Contig00001.260	323e0f49b9a0c38fb5a06e312031fd53	206	PANTHER	PTHR23155		10	164	9.0E-38	T	04-01-2018
evm.model.Contig00001.260	323e0f49b9a0c38fb5a06e312031fd53	206	SMART	SM00369		138	160	1.6	T	04-01-2018	IPR003591	Leucine-rich repeat, typical subtype	
evm.model.Contig00001.260	323e0f49b9a0c38fb5a06e312031fd53	206	SMART	SM00369		46	68	0.069	T	04-01-2018	IPR003591	Leucine-rich repeat, typical subtype	
evm.model.Contig00001.260	323e0f49b9a0c38fb5a06e312031fd53	206	SMART	SM00369		69	92	0.044	T	04-01-2018	IPR003591	Leucine-rich repeat, typical subtype	
evm.model.Contig00001.260	323e0f49b9a0c38fb5a06e312031fd53	206	SMART	SM00369		23	45	10.0	T	04-01-2018	IPR003591	Leucine-rich repeat, typical subtype	
evm.model.Contig00001.260	323e0f49b9a0c38fb5a06e312031fd53	206	SMART	SM00369		115	137	13.0	T	04-01-2018	IPR003591	Leucine-rich repeat, typical subtype	
evm.model.Contig00001.260	323e0f49b9a0c38fb5a06e312031fd53	206	SMART	SM00365		46	77	47.0	T	04-01-2018
evm.model.Contig00001.260	323e0f49b9a0c38fb5a06e312031fd53	206	SMART	SM00365		92	117	2.6	T	04-01-2018
evm.model.Contig00001.260	323e0f49b9a0c38fb5a06e312031fd53	206	SMART	SM00365		138	163	22.0	T	04-01-2018
evm.model.Contig00001.260	323e0f49b9a0c38fb5a06e312031fd53	206	Pfam	PF13855	Leucine rich repeat	48	105	5.1E-11	T	04-01-2018	IPR001611	Leucine-rich repeat	GO:0005515
evm.model.Contig00001.260	323e0f49b9a0c38fb5a06e312031fd53	206	Gene3D	G3DSA:3.80.10.10		13	164	1.4E-36	T	04-01-2018	IPR032675	Leucine-rich repeat domain, L domain-like	
evm.model.Contig00001.260	323e0f49b9a0c38fb5a06e312031fd53	206	ProSiteProfiles	PS51450	Leucine-rich repeat profile.	71	92	6.318	T	04-01-2018	IPR001611	Leucine-rich repeat	GO:0005515
evm.model.Contig00001.260	323e0f49b9a0c38fb5a06e312031fd53	206	ProSiteProfiles	PS51450	Leucine-rich repeat profile.	140	162	6.934	T	04-01-2018	IPR001611	Leucine-rich repeat	GO:0005515
evm.model.Contig00001.260	323e0f49b9a0c38fb5a06e312031fd53	206	SMART	SM00364		115	134	83.0	T	04-01-2018
evm.model.Contig00001.260	323e0f49b9a0c38fb5a06e312031fd53	206	SMART	SM00364		138	157	34.0	T	04-01-2018
evm.model.Contig00001.260	323e0f49b9a0c38fb5a06e312031fd53	206	SMART	SM00364		46	65	0.44	T	04-01-2018
evm.model.Contig00001.260	323e0f49b9a0c38fb5a06e312031fd53	206	SMART	SM00364		69	88	16.0	T	04-01-2018
evm.model.Contig00001.260	323e0f49b9a0c38fb5a06e312031fd53	206	SMART	SM00364		23	42	51.0	T	04-01-2018
evm.model.Contig00001.260	323e0f49b9a0c38fb5a06e312031fd53	206	ProSiteProfiles	PS51450	Leucine-rich repeat profile.	94	115	5.525	T	04-01-2018	IPR001611	Leucine-rich repeat	GO:0005515
evm.model.Contig00001.260	323e0f49b9a0c38fb5a06e312031fd53	206	ProSiteProfiles	PS51450	Leucine-rich repeat profile.	117	138	6.826	T	04-01-2018	IPR001611	Leucine-rich repeat	GO:0005515
evm.model.Contig00001.260	323e0f49b9a0c38fb5a06e312031fd53	206	SUPERFAMILY	SSF52058		11	165	6.8E-34	T	04-01-2018	IPR032675	Leucine-rich repeat domain, L domain-like	
evm.model.Contig00001.260	323e0f49b9a0c38fb5a06e312031fd53	206	ProSiteProfiles	PS51450	Leucine-rich repeat profile.	25	46	7.82	T	04-01-2018	IPR001611	Leucine-rich repeat	GO:0005515
evm.model.Contig00001.260	323e0f49b9a0c38fb5a06e312031fd53	206	ProSiteProfiles	PS51450	Leucine-rich repeat profile.	48	69	7.342	T	04-01-2018	IPR001611	Leucine-rich repeat	GO:0005515
evm.model.Contig00001.248	03cca16b6cd518ca1fb5257459029059	501	Coils	Coil		275	302	-	T	04-01-2018
evm.model.Contig00001.248	03cca16b6cd518ca1fb5257459029059	501	PANTHER	PTHR12565:SF166		53	75	1.9E-18	T	04-01-2018
evm.model.Contig00001.248	03cca16b6cd518ca1fb5257459029059	501	PANTHER	PTHR12565:SF166		185	337	1.9E-18	T	04-01-2018
evm.model.Contig00001.248	03cca16b6cd518ca1fb5257459029059	501	Gene3D	G3DSA:4.10.280.10		216	271	7.6E-17	T	04-01-2018	IPR011598	Myc-type, basic helix-loop-helix (bHLH) domain	GO:0046983
evm.model.Contig00001.248	03cca16b6cd518ca1fb5257459029059	501	PANTHER	PTHR12565		53	75	1.9E-18	T	04-01-2018
evm.model.Contig00001.248	03cca16b6cd518ca1fb5257459029059	501	SMART	SM00353		221	274	3.9E-9	T	04-01-2018	IPR011598	Myc-type, basic helix-loop-helix (bHLH) domain	GO:0046983
evm.model.Contig00001.248	03cca16b6cd518ca1fb5257459029059	501	SUPERFAMILY	SSF47459		208	273	4.19E-13	T	04-01-2018	IPR011598	Myc-type, basic helix-loop-helix (bHLH) domain	GO:0046983
evm.model.Contig00001.248	03cca16b6cd518ca1fb5257459029059	501	PANTHER	PTHR12565		185	337	1.9E-18	T	04-01-2018
evm.model.Contig00001.248	03cca16b6cd518ca1fb5257459029059	501	Pfam	PF00010	Helix-loop-helix DNA-binding domain	216	268	4.8E-14	T	04-01-2018	IPR011598	Myc-type, basic helix-loop-helix (bHLH) domain	GO:0046983
evm.model.Contig00001.248	03cca16b6cd518ca1fb5257459029059	501	Coils	Coil		212	232	-	T	04-01-2018
evm.model.Contig00001.248	03cca16b6cd518ca1fb5257459029059	501	ProSiteProfiles	PS50888	Myc-type, basic helix-loop-helix (bHLH) domain profile.	215	268	14.545	T	04-01-2018	IPR011598	Myc-type, basic helix-loop-helix (bHLH) domain	GO:0046983
evm.model.Contig00001.221	20b6de14431cbecad54868df2cb7c538	157	ProSiteProfiles	PS50053	Ubiquitin domain profile.	1	76	30.626	T	04-01-2018	IPR000626	Ubiquitin domain	GO:0005515
evm.model.Contig00001.221	20b6de14431cbecad54868df2cb7c538	157	SMART	SM00213		1	72	1.3E-35	T	04-01-2018	IPR000626	Ubiquitin domain	GO:0005515
evm.model.Contig00001.221	20b6de14431cbecad54868df2cb7c538	157	PANTHER	PTHR10666		1	150	4.7E-184	T	04-01-2018
evm.model.Contig00001.221	20b6de14431cbecad54868df2cb7c538	157	SMART	SM01402		102	147	1.6E-29	T	04-01-2018	IPR002906	Ribosomal protein S27a	GO:0003735|GO:0005840|GO:0006412
evm.model.Contig00001.221	20b6de14431cbecad54868df2cb7c538	157	PRINTS	PR00348	Ubiquitin signature	11	31	1.9E-38	T	04-01-2018	IPR019956	Ubiquitin	
evm.model.Contig00001.221	20b6de14431cbecad54868df2cb7c538	157	PRINTS	PR00348	Ubiquitin signature	53	74	1.9E-38	T	04-01-2018	IPR019956	Ubiquitin	
evm.model.Contig00001.221	20b6de14431cbecad54868df2cb7c538	157	PRINTS	PR00348	Ubiquitin signature	32	52	1.9E-38	T	04-01-2018	IPR019956	Ubiquitin	
evm.model.Contig00001.221	20b6de14431cbecad54868df2cb7c538	157	ProSitePatterns	PS00299	Ubiquitin domain signature.	27	52	-	T	04-01-2018	IPR019954	Ubiquitin conserved site	
evm.model.Contig00001.221	20b6de14431cbecad54868df2cb7c538	157	Gene3D	G3DSA:3.10.20.90		1	90	5.5E-51	T	04-01-2018
evm.model.Contig00001.221	20b6de14431cbecad54868df2cb7c538	157	SUPERFAMILY	SSF57829		100	153	9.89E-21	T	04-01-2018	IPR011332	Zinc-binding ribosomal protein	GO:0006412
evm.model.Contig00001.221	20b6de14431cbecad54868df2cb7c538	157	Pfam	PF00240	Ubiquitin family	3	74	5.7E-34	T	04-01-2018	IPR000626	Ubiquitin domain	GO:0005515
evm.model.Contig00001.221	20b6de14431cbecad54868df2cb7c538	157	Pfam	PF01599	Ribosomal protein S27a	102	147	5.7E-28	T	04-01-2018	IPR002906	Ribosomal protein S27a	GO:0003735|GO:0005840|GO:0006412
evm.model.Contig00001.221	20b6de14431cbecad54868df2cb7c538	157	SUPERFAMILY	SSF54236		1	93	5.51E-35	T	04-01-2018	IPR029071	Ubiquitin-related domain	
evm.model.Contig00001.224	acf5f7b04f0c568c2431a9ff8aa15a6f	277	PANTHER	PTHR10516		6	210	5.4E-42	T	04-01-2018	IPR023566	Peptidyl-prolyl cis-trans isomerase, FKBP-type	
evm.model.Contig00001.224	acf5f7b04f0c568c2431a9ff8aa15a6f	277	SUPERFAMILY	SSF54534		129	242	1.85E-12	T	04-01-2018
evm.model.Contig00001.224	acf5f7b04f0c568c2431a9ff8aa15a6f	277	Coils	Coil		275	277	-	T	04-01-2018
evm.model.Contig00001.224	acf5f7b04f0c568c2431a9ff8aa15a6f	277	SUPERFAMILY	SSF54534		11	126	6.68E-29	T	04-01-2018
evm.model.Contig00001.224	acf5f7b04f0c568c2431a9ff8aa15a6f	277	ProSiteProfiles	PS50059	FKBP-type peptidyl-prolyl cis-trans isomerase domain profile.	154	242	11.059	T	04-01-2018	IPR001179	FKBP-type peptidyl-prolyl cis-trans isomerase domain	GO:0006457
evm.model.Contig00001.224	acf5f7b04f0c568c2431a9ff8aa15a6f	277	ProSiteProfiles	PS50059	FKBP-type peptidyl-prolyl cis-trans isomerase domain profile.	38	126	23.423	T	04-01-2018	IPR001179	FKBP-type peptidyl-prolyl cis-trans isomerase domain	GO:0006457
evm.model.Contig00001.224	acf5f7b04f0c568c2431a9ff8aa15a6f	277	Gene3D	G3DSA:3.10.50.40		130	254	2.5E-16	T	04-01-2018
evm.model.Contig00001.224	acf5f7b04f0c568c2431a9ff8aa15a6f	277	Gene3D	G3DSA:3.10.50.40		13	127	3.2E-31	T	04-01-2018
evm.model.Contig00001.224	acf5f7b04f0c568c2431a9ff8aa15a6f	277	Pfam	PF00254	FKBP-type peptidyl-prolyl cis-trans isomerase	37	123	1.3E-20	T	04-01-2018	IPR001179	FKBP-type peptidyl-prolyl cis-trans isomerase domain	GO:0006457
evm.model.Contig00001.224	acf5f7b04f0c568c2431a9ff8aa15a6f	277	Pfam	PF00254	FKBP-type peptidyl-prolyl cis-trans isomerase	150	239	4.9E-6	T	04-01-2018	IPR001179	FKBP-type peptidyl-prolyl cis-trans isomerase domain	GO:0006457
evm.model.Contig00001.224	acf5f7b04f0c568c2431a9ff8aa15a6f	277	PANTHER	PTHR10516:SF274		6	210	5.4E-42	T	04-01-2018
evm.model.Contig00001.202	94023f17b81b886f59e4ff22a199ccce	419	Coils	Coil		38	86	-	T	04-01-2018
evm.model.Contig00001.202	94023f17b81b886f59e4ff22a199ccce	419	Pfam	PF00004	ATPase family associated with various cellular activities (AAA)	203	336	3.2E-43	T	04-01-2018	IPR003959	ATPase, AAA-type, core	GO:0005524
evm.model.Contig00001.202	94023f17b81b886f59e4ff22a199ccce	419	SUPERFAMILY	SSF52540		161	407	1.66E-65	T	04-01-2018	IPR027417	P-loop containing nucleoside triphosphate hydrolase	
evm.model.Contig00001.202	94023f17b81b886f59e4ff22a199ccce	419	ProSitePatterns	PS00674	AAA-protein family signature.	306	324	-	T	04-01-2018	IPR003960	ATPase, AAA-type, conserved site	GO:0005524
evm.model.Contig00001.202	94023f17b81b886f59e4ff22a199ccce	419	PANTHER	PTHR23073:SF8		37	419	0.0	T	04-01-2018
evm.model.Contig00001.202	94023f17b81b886f59e4ff22a199ccce	419	TIGRFAM	TIGR01242	26Sp45: 26S proteasome subunit P45 family	47	402	7.5E-137	T	04-01-2018	IPR005937	26S proteasome subunit P45	GO:0005737|GO:0016787|GO:0030163
evm.model.Contig00001.202	94023f17b81b886f59e4ff22a199ccce	419	Gene3D	G3DSA:3.40.50.300		158	344	4.4E-61	T	04-01-2018	IPR027417	P-loop containing nucleoside triphosphate hydrolase	
evm.model.Contig00001.202	94023f17b81b886f59e4ff22a199ccce	419	SMART	SM00382		199	338	2.1E-23	T	04-01-2018	IPR003593	AAA+ ATPase domain	
evm.model.Contig00001.202	94023f17b81b886f59e4ff22a199ccce	419	Gene3D	G3DSA:1.10.8.60		345	417	6.3E-19	T	04-01-2018
evm.model.Contig00001.202	94023f17b81b886f59e4ff22a199ccce	419	PANTHER	PTHR23073		37	419	0.0	T	04-01-2018
evm.model.Contig00001.134	ca84a073755999a45bdb4984ece39814	319	PANTHER	PTHR24322:SF355		41	169	1.6E-65	T	04-01-2018
evm.model.Contig00001.134	ca84a073755999a45bdb4984ece39814	319	PANTHER	PTHR24322:SF355		185	220	1.6E-65	T	04-01-2018
evm.model.Contig00001.134	ca84a073755999a45bdb4984ece39814	319	PANTHER	PTHR24322		185	220	1.6E-65	T	04-01-2018	IPR002347	Short-chain dehydrogenase/reductase SDR	
evm.model.Contig00001.134	ca84a073755999a45bdb4984ece39814	319	PRINTS	PR00080	Short-chain dehydrogenase/reductase (SDR) superfamily signature	165	173	2.3E-10	T	04-01-2018	IPR002347	Short-chain dehydrogenase/reductase SDR	
evm.model.Contig00001.134	ca84a073755999a45bdb4984ece39814	319	PRINTS	PR00080	Short-chain dehydrogenase/reductase (SDR) superfamily signature	112	123	2.3E-10	T	04-01-2018	IPR002347	Short-chain dehydrogenase/reductase SDR	
evm.model.Contig00001.134	ca84a073755999a45bdb4984ece39814	319	PRINTS	PR00080	Short-chain dehydrogenase/reductase (SDR) superfamily signature	185	204	2.3E-10	T	04-01-2018	IPR002347	Short-chain dehydrogenase/reductase SDR	
evm.model.Contig00001.134	ca84a073755999a45bdb4984ece39814	319	SUPERFAMILY	SSF51735		31	273	6.14E-67	T	04-01-2018	IPR016040	NAD(P)-binding domain	
evm.model.Contig00001.134	ca84a073755999a45bdb4984ece39814	319	PRINTS	PR00081	Glucose/ribitol dehydrogenase family signature	209	226	1.8E-26	T	04-01-2018	IPR002347	Short-chain dehydrogenase/reductase SDR	
evm.model.Contig00001.134	ca84a073755999a45bdb4984ece39814	319	PRINTS	PR00081	Glucose/ribitol dehydrogenase family signature	112	123	1.8E-26	T	04-01-2018	IPR002347	Short-chain dehydrogenase/reductase SDR	
evm.model.Contig00001.134	ca84a073755999a45bdb4984ece39814	319	PRINTS	PR00081	Glucose/ribitol dehydrogenase family signature	38	55	1.8E-26	T	04-01-2018	IPR002347	Short-chain dehydrogenase/reductase SDR	
evm.model.Contig00001.134	ca84a073755999a45bdb4984ece39814	319	PRINTS	PR00081	Glucose/ribitol dehydrogenase family signature	185	204	1.8E-26	T	04-01-2018	IPR002347	Short-chain dehydrogenase/reductase SDR	
evm.model.Contig00001.134	ca84a073755999a45bdb4984ece39814	319	PRINTS	PR00081	Glucose/ribitol dehydrogenase family signature	159	175	1.8E-26	T	04-01-2018	IPR002347	Short-chain dehydrogenase/reductase SDR	
evm.model.Contig00001.134	ca84a073755999a45bdb4984ece39814	319	Pfam	PF00106	short chain dehydrogenase	37	227	2.8E-54	T	04-01-2018	IPR002347	Short-chain dehydrogenase/reductase SDR	
evm.model.Contig00001.134	ca84a073755999a45bdb4984ece39814	319	PANTHER	PTHR24322		41	169	1.6E-65	T	04-01-2018	IPR002347	Short-chain dehydrogenase/reductase SDR	
evm.model.Contig00001.134	ca84a073755999a45bdb4984ece39814	319	Gene3D	G3DSA:3.40.50.720		35	257	4.4E-68	T	04-01-2018	IPR016040	NAD(P)-binding domain	
evm.model.Contig00001.13	1cef2f628d01715987f5beab64363a9c	349	SUPERFAMILY	SSF57667		230	263	5.33E-7	T	04-01-2018
evm.model.Contig00001.13	1cef2f628d01715987f5beab64363a9c	349	ProSiteProfiles	PS50157	Zinc finger C2H2 type domain profile.	236	265	10.699	T	04-01-2018	IPR007087	Zinc finger, C2H2	GO:0046872
evm.model.Contig00001.13	1cef2f628d01715987f5beab64363a9c	349	ProSitePatterns	PS00028	Zinc finger C2H2 type domain signature.	238	261	-	T	04-01-2018	IPR007087	Zinc finger, C2H2	GO:0046872
evm.model.Contig00001.13	1cef2f628d01715987f5beab64363a9c	349	Gene3D	G3DSA:3.30.160.60		227	258	1.8E-7	T	04-01-2018	IPR013087	Zinc finger C2H2-type/integrase DNA-binding domain	GO:0003676
evm.model.Contig00001.13	1cef2f628d01715987f5beab64363a9c	349	SMART	SM00355		236	261	0.0072	T	04-01-2018	IPR015880	Zinc finger, C2H2-like	
evm.model.Contig00001.192	c94aa1ca7cce806d4b71d606624c98af	763	SUPERFAMILY	SSF49265		56	178	1.15E-7	T	04-01-2018	IPR003961	Fibronectin type III	GO:0005515
evm.model.Contig00001.192	c94aa1ca7cce806d4b71d606624c98af	763	SMART	SM00060		168	245	190.0	T	04-01-2018	IPR003961	Fibronectin type III	GO:0005515
evm.model.Contig00001.192	c94aa1ca7cce806d4b71d606624c98af	763	SMART	SM00060		256	325	150.0	T	04-01-2018	IPR003961	Fibronectin type III	GO:0005515
evm.model.Contig00001.192	c94aa1ca7cce806d4b71d606624c98af	763	SMART	SM00060		532	661	4.9	T	04-01-2018	IPR003961	Fibronectin type III	GO:0005515
evm.model.Contig00001.192	c94aa1ca7cce806d4b71d606624c98af	763	SMART	SM00060		446	521	20.0	T	04-01-2018	IPR003961	Fibronectin type III	GO:0005515
evm.model.Contig00001.192	c94aa1ca7cce806d4b71d606624c98af	763	SMART	SM00060		69	151	0.001	T	04-01-2018	IPR003961	Fibronectin type III	GO:0005515
evm.model.Contig00001.192	c94aa1ca7cce806d4b71d606624c98af	763	ProSiteProfiles	PS50853	Fibronectin type-III domain profile.	531	625	8.616	T	04-01-2018	IPR003961	Fibronectin type III	GO:0005515
evm.model.Contig00001.192	c94aa1ca7cce806d4b71d606624c98af	763	ProSiteProfiles	PS50853	Fibronectin type-III domain profile.	369	469	6.383	T	04-01-2018	IPR003961	Fibronectin type III	GO:0005515
evm.model.Contig00001.192	c94aa1ca7cce806d4b71d606624c98af	763	SUPERFAMILY	SSF49265		537	662	1.13E-5	T	04-01-2018	IPR003961	Fibronectin type III	GO:0005515
evm.model.Contig00001.192	c94aa1ca7cce806d4b71d606624c98af	763	ProSiteProfiles	PS50853	Fibronectin type-III domain profile.	71	169	10.691	T	04-01-2018	IPR003961	Fibronectin type III	GO:0005515
evm.model.Contig00001.192	c94aa1ca7cce806d4b71d606624c98af	763	Pfam	PF00041	Fibronectin type III domain	71	147	6.2E-7	T	04-01-2018	IPR003961	Fibronectin type III	GO:0005515
evm.model.Contig00001.192	c94aa1ca7cce806d4b71d606624c98af	763	Gene3D	G3DSA:2.60.40.10		68	165	3.1E-7	T	04-01-2018	IPR013783	Immunoglobulin-like fold	
evm.model.Contig00001.10	77e5c3a264095c05325ddb47695dca63	140	PANTHER	PTHR21561		1	136	5.4E-32	T	04-01-2018	IPR029523	INO80 complex, subunit Ies2	GO:0006338|GO:0006355|GO:0031011
evm.model.Contig00001.10	77e5c3a264095c05325ddb47695dca63	140	Coils	Coil		7	34	-	T	04-01-2018
evm.model.Contig00001.10	77e5c3a264095c05325ddb47695dca63	140	SMART	SM01406		4	78	1.8E-13	T	04-01-2018	IPR006880	INO80 complex subunit B-like conserved region	GO:0031011
evm.model.Contig00001.10	77e5c3a264095c05325ddb47695dca63	140	Pfam	PF04438	HIT zinc finger	94	123	1.5E-10	T	04-01-2018	IPR007529	Zinc finger, HIT-type	
evm.model.Contig00001.10	77e5c3a264095c05325ddb47695dca63	140	Pfam	PF04795	PAPA-1-like conserved region	4	76	2.3E-7	T	04-01-2018	IPR006880	INO80 complex subunit B-like conserved region	GO:0031011
evm.model.Contig00001.131	0d0386052bc8e9e27b5fc58ed4084f2c	454	ProSiteProfiles	PS50125	Guanylate cyclase domain profile.	116	135	8.567	T	04-01-2018	IPR001054	Adenylyl cyclase class-3/4/guanylyl cyclase	GO:0009190|GO:0016849|GO:0035556
evm.model.Contig00001.131	0d0386052bc8e9e27b5fc58ed4084f2c	454	PANTHER	PTHR11920		354	371	5.9E-147	T	04-01-2018
evm.model.Contig00001.131	0d0386052bc8e9e27b5fc58ed4084f2c	454	PANTHER	PTHR11920		50	274	5.9E-147	T	04-01-2018
evm.model.Contig00001.131	0d0386052bc8e9e27b5fc58ed4084f2c	454	SUPERFAMILY	SSF55073		102	269	1.08E-52	T	04-01-2018	IPR029787	Nucleotide cyclase	
evm.model.Contig00001.131	0d0386052bc8e9e27b5fc58ed4084f2c	454	ProSitePatterns	PS00452	Guanylate cyclase signature.	200	223	-	T	04-01-2018	IPR018297	Adenylyl cyclase class-4/guanylyl cyclase, conserved site	GO:0009190|GO:0016849|GO:0035556
evm.model.Contig00001.131	0d0386052bc8e9e27b5fc58ed4084f2c	454	ProSiteProfiles	PS50125	Guanylate cyclase domain profile.	136	223	34.309	T	04-01-2018	IPR001054	Adenylyl cyclase class-3/4/guanylyl cyclase	GO:0009190|GO:0016849|GO:0035556
evm.model.Contig00001.131	0d0386052bc8e9e27b5fc58ed4084f2c	454	SMART	SM00044		80	251	7.5E-74	T	04-01-2018	IPR001054	Adenylyl cyclase class-3/4/guanylyl cyclase	GO:0009190|GO:0016849|GO:0035556
evm.model.Contig00001.131	0d0386052bc8e9e27b5fc58ed4084f2c	454	Pfam	PF08399	VWA N-terminal	364	447	7.9E-20	T	04-01-2018	IPR013608	VWA N-terminal	
evm.model.Contig00001.131	0d0386052bc8e9e27b5fc58ed4084f2c	454	PANTHER	PTHR11920:SF316		354	371	5.9E-147	T	04-01-2018
evm.model.Contig00001.131	0d0386052bc8e9e27b5fc58ed4084f2c	454	Coils	Coil		53	73	-	T	04-01-2018
evm.model.Contig00001.131	0d0386052bc8e9e27b5fc58ed4084f2c	454	PANTHER	PTHR11920:SF316		50	274	5.9E-147	T	04-01-2018
evm.model.Contig00001.131	0d0386052bc8e9e27b5fc58ed4084f2c	454	Gene3D	G3DSA:3.30.70.1230		103	275	9.4E-64	T	04-01-2018	IPR001054	Adenylyl cyclase class-3/4/guanylyl cyclase	GO:0009190|GO:0016849|GO:0035556
evm.model.Contig00001.131	0d0386052bc8e9e27b5fc58ed4084f2c	454	Pfam	PF00211	Adenylate and Guanylate cyclase catalytic domain	136	269	3.0E-43	T	04-01-2018	IPR001054	Adenylyl cyclase class-3/4/guanylyl cyclase	GO:0009190|GO:0016849|GO:0035556
evm.model.Contig00001.188	90e8ff6a8d964faa4af9f3c5b1eb3a6f	216	PRINTS	PR00449	Transforming protein P21 ras signature	58	80	1.6E-31	T	04-01-2018
evm.model.Contig00001.188	90e8ff6a8d964faa4af9f3c5b1eb3a6f	216	PRINTS	PR00449	Transforming protein P21 ras signature	40	56	1.6E-31	T	04-01-2018
evm.model.Contig00001.188	90e8ff6a8d964faa4af9f3c5b1eb3a6f	216	PRINTS	PR00449	Transforming protein P21 ras signature	155	177	1.6E-31	T	04-01-2018
evm.model.Contig00001.188	90e8ff6a8d964faa4af9f3c5b1eb3a6f	216	PRINTS	PR00449	Transforming protein P21 ras signature	17	38	1.6E-31	T	04-01-2018
evm.model.Contig00001.188	90e8ff6a8d964faa4af9f3c5b1eb3a6f	216	PRINTS	PR00449	Transforming protein P21 ras signature	120	133	1.6E-31	T	04-01-2018
evm.model.Contig00001.188	90e8ff6a8d964faa4af9f3c5b1eb3a6f	216	ProSiteProfiles	PS51419	small GTPase Rab1 family profile.	11	216	30.722	T	04-01-2018
evm.model.Contig00001.188	90e8ff6a8d964faa4af9f3c5b1eb3a6f	216	SMART	SM00173		14	180	5.9E-34	T	04-01-2018
evm.model.Contig00001.188	90e8ff6a8d964faa4af9f3c5b1eb3a6f	216	Pfam	PF00071	Ras family	18	178	3.5E-57	T	04-01-2018	IPR001806	Small GTPase superfamily	GO:0005525|GO:0007264
evm.model.Contig00001.188	90e8ff6a8d964faa4af9f3c5b1eb3a6f	216	SMART	SM00176		22	215	2.0E-5	T	04-01-2018
evm.model.Contig00001.188	90e8ff6a8d964faa4af9f3c5b1eb3a6f	216	SUPERFAMILY	SSF52540		15	180	8.5E-53	T	04-01-2018	IPR027417	P-loop containing nucleoside triphosphate hydrolase	
evm.model.Contig00001.188	90e8ff6a8d964faa4af9f3c5b1eb3a6f	216	TIGRFAM	TIGR00231	small_GTP: small GTP-binding protein domain	16	170	2.5E-26	T	04-01-2018	IPR005225	Small GTP-binding protein domain	GO:0005525
evm.model.Contig00001.188	90e8ff6a8d964faa4af9f3c5b1eb3a6f	216	SMART	SM00175		17	180	4.6E-68	T	04-01-2018
evm.model.Contig00001.188	90e8ff6a8d964faa4af9f3c5b1eb3a6f	216	PANTHER	PTHR24073		9	216	1.1E-103	T	04-01-2018
evm.model.Contig00001.188	90e8ff6a8d964faa4af9f3c5b1eb3a6f	216	Gene3D	G3DSA:3.40.50.300		10	216	2.2E-64	T	04-01-2018	IPR027417	P-loop containing nucleoside triphosphate hydrolase	
evm.model.Contig00001.188	90e8ff6a8d964faa4af9f3c5b1eb3a6f	216	PANTHER	PTHR24073:SF509		9	216	1.1E-103	T	04-01-2018
evm.model.Contig00001.188	90e8ff6a8d964faa4af9f3c5b1eb3a6f	216	SMART	SM00174		19	180	1.2E-13	T	04-01-2018
evm.model.Contig00001.158	6a744872669889b73c053493c74917cb	867	Pfam	PF01433	Peptidase family M1	8	396	2.4E-107	T	04-01-2018	IPR014782	Peptidase M1, membrane alanine aminopeptidase, N-terminal	GO:0008237|GO:0008270
evm.model.Contig00001.158	6a744872669889b73c053493c74917cb	867	PANTHER	PTHR11533		8	865	1.8E-270	T	04-01-2018	IPR001930	Peptidase M1, alanine aminopeptidase/leukotriene A4 hydrolase	GO:0006508
evm.model.Contig00001.158	6a744872669889b73c053493c74917cb	867	PRINTS	PR00756	Membrane alanyl dipeptidase (M1) family signature	304	319	2.3E-21	T	04-01-2018	IPR014782	Peptidase M1, membrane alanine aminopeptidase, N-terminal	GO:0008237|GO:0008270
evm.model.Contig00001.158	6a744872669889b73c053493c74917cb	867	PRINTS	PR00756	Membrane alanyl dipeptidase (M1) family signature	139	154	2.3E-21	T	04-01-2018	IPR014782	Peptidase M1, membrane alanine aminopeptidase, N-terminal	GO:0008237|GO:0008270
evm.model.Contig00001.158	6a744872669889b73c053493c74917cb	867	PRINTS	PR00756	Membrane alanyl dipeptidase (M1) family signature	189	204	2.3E-21	T	04-01-2018	IPR014782	Peptidase M1, membrane alanine aminopeptidase, N-terminal	GO:0008237|GO:0008270
evm.model.Contig00001.158	6a744872669889b73c053493c74917cb	867	PRINTS	PR00756	Membrane alanyl dipeptidase (M1) family signature	323	335	2.3E-21	T	04-01-2018	IPR014782	Peptidase M1, membrane alanine aminopeptidase, N-terminal	GO:0008237|GO:0008270
evm.model.Contig00001.158	6a744872669889b73c053493c74917cb	867	PANTHER	PTHR11533:SF190		8	865	1.8E-270	T	04-01-2018
evm.model.Contig00001.158	6a744872669889b73c053493c74917cb	867	SUPERFAMILY	SSF63737		5	206	2.09E-51	T	04-01-2018
evm.model.Contig00001.158	6a744872669889b73c053493c74917cb	867	Pfam	PF11838	ERAP1-like C-terminal domain	537	847	2.3E-72	T	04-01-2018	IPR024571	ERAP1-like C-terminal domain	
evm.model.Contig00001.158	6a744872669889b73c053493c74917cb	867	SUPERFAMILY	SSF55486		220	465	9.52E-61	T	04-01-2018
evm.model.Contig00001.158	6a744872669889b73c053493c74917cb	867	Coils	Coil		864	867	-	T	04-01-2018
evm.model.Contig00001.158	6a744872669889b73c053493c74917cb	867	Gene3D	G3DSA:1.10.390.10		317	467	2.7E-42	T	04-01-2018
evm.model.Contig00001.181	06c07dc58cf86787110d801b8a3761cf	599	Gene3D	G3DSA:3.30.1370.10		226	315	4.3E-22	T	04-01-2018	IPR004088	K Homology domain, type 1	GO:0003723
evm.model.Contig00001.181	06c07dc58cf86787110d801b8a3761cf	599	SUPERFAMILY	SSF54791		221	321	6.17E-10	T	04-01-2018	IPR004088	K Homology domain, type 1	GO:0003723
evm.model.Contig00001.181	06c07dc58cf86787110d801b8a3761cf	599	PANTHER	PTHR10603		294	322	1.2E-123	T	04-01-2018
evm.model.Contig00001.181	06c07dc58cf86787110d801b8a3761cf	599	PANTHER	PTHR10603		4	274	1.2E-123	T	04-01-2018
evm.model.Contig00001.181	06c07dc58cf86787110d801b8a3761cf	599	Pfam	PF00013	KH domain	228	315	4.6E-8	T	04-01-2018	IPR004088	K Homology domain, type 1	GO:0003723
evm.model.Contig00001.181	06c07dc58cf86787110d801b8a3761cf	599	ProSiteProfiles	PS50084	Type-1 KH domain profile.	225	314	12.768	T	04-01-2018	IPR004088	K Homology domain, type 1	GO:0003723
evm.model.Contig00001.181	06c07dc58cf86787110d801b8a3761cf	599	ProSiteProfiles	PS51641	Agenet-like domain profile.	64	116	22.145	T	04-01-2018	IPR008395	Agenet-like domain	
evm.model.Contig00001.181	06c07dc58cf86787110d801b8a3761cf	599	SMART	SM00322		224	319	7.7E-6	T	04-01-2018	IPR004087	K Homology domain	GO:0003676
evm.model.Contig00001.265	6b37357433c4195a857f5d22927d1ac6	276	PRINTS	PR00937	T-Box domain signature	257	270	1.0E-9	T	04-01-2018	IPR001699	Transcription factor, T-box	GO:0003700|GO:0005634|GO:0006355
evm.model.Contig00001.265	6b37357433c4195a857f5d22927d1ac6	276	PRINTS	PR00937	T-Box domain signature	218	232	1.0E-9	T	04-01-2018	IPR001699	Transcription factor, T-box	GO:0003700|GO:0005634|GO:0006355
evm.model.Contig00001.265	6b37357433c4195a857f5d22927d1ac6	276	SMART	SM00425		75	274	1.9E-4	T	04-01-2018	IPR001699	Transcription factor, T-box	GO:0003700|GO:0005634|GO:0006355
evm.model.Contig00001.265	6b37357433c4195a857f5d22927d1ac6	276	PANTHER	PTHR11267		216	270	4.2E-24	T	04-01-2018	IPR001699	Transcription factor, T-box	GO:0003700|GO:0005634|GO:0006355
evm.model.Contig00001.265	6b37357433c4195a857f5d22927d1ac6	276	ProSiteProfiles	PS50252	T-box domain profile.	198	276	20.268	T	04-01-2018	IPR001699	Transcription factor, T-box	GO:0003700|GO:0005634|GO:0006355
evm.model.Contig00001.265	6b37357433c4195a857f5d22927d1ac6	276	SUPERFAMILY	SSF49417		215	272	9.44E-15	T	04-01-2018	IPR008967	p53-like transcription factor, DNA-binding	GO:0003700|GO:0006355
evm.model.Contig00001.265	6b37357433c4195a857f5d22927d1ac6	276	Gene3D	G3DSA:2.60.40.820		206	272	9.2E-20	T	04-01-2018	IPR001699	Transcription factor, T-box	GO:0003700|GO:0005634|GO:0006355
evm.model.Contig00001.265	6b37357433c4195a857f5d22927d1ac6	276	Pfam	PF00907	T-box	210	272	2.2E-18	T	04-01-2018	IPR001699	Transcription factor, T-box	GO:0003700|GO:0005634|GO:0006355
evm.model.Contig00001.19	3cc92532b03ee2603e14799f25ea3dc0	698	SMART	SM00409		5	106	2.3E-7	T	04-01-2018	IPR003599	Immunoglobulin subtype	
evm.model.Contig00001.19	3cc92532b03ee2603e14799f25ea3dc0	698	Gene3D	G3DSA:2.60.40.10		2	108	1.1E-8	T	04-01-2018	IPR013783	Immunoglobulin-like fold	
evm.model.Contig00001.19	3cc92532b03ee2603e14799f25ea3dc0	698	SUPERFAMILY	SSF48726		5	107	5.21E-9	T	04-01-2018	IPR007110	Immunoglobulin-like domain	GO:0005515
evm.model.Contig00001.19	3cc92532b03ee2603e14799f25ea3dc0	698	ProSiteProfiles	PS50835	Ig-like domain profile.	1	104	7.958	T	04-01-2018	IPR007110	Immunoglobulin-like domain	GO:0005515
evm.model.Contig00001.172	e6b78a945988605f8959b28d9314c401	288	Gene3D	G3DSA:1.10.10.10		40	152	2.6E-22	T	04-01-2018	IPR011991	Winged helix-turn-helix DNA-binding domain	
evm.model.Contig00001.172	e6b78a945988605f8959b28d9314c401	288	SUPERFAMILY	SSF46785		48	79	2.04E-5	T	04-01-2018	IPR011991	Winged helix-turn-helix DNA-binding domain	
evm.model.Contig00001.172	e6b78a945988605f8959b28d9314c401	288	PANTHER	PTHR11829		45	84	6.7E-32	T	04-01-2018
evm.model.Contig00001.172	e6b78a945988605f8959b28d9314c401	288	Pfam	PF00250	Forkhead domain	48	150	1.6E-21	T	04-01-2018	IPR001766	Fork head domain	GO:0003700|GO:0006355|GO:0043565
evm.model.Contig00001.172	e6b78a945988605f8959b28d9314c401	288	PANTHER	PTHR11829:SF142		110	204	6.7E-32	T	04-01-2018
evm.model.Contig00001.172	e6b78a945988605f8959b28d9314c401	288	PANTHER	PTHR11829:SF142		45	84	6.7E-32	T	04-01-2018
evm.model.Contig00001.172	e6b78a945988605f8959b28d9314c401	288	PANTHER	PTHR11829		110	204	6.7E-32	T	04-01-2018
evm.model.Contig00001.172	e6b78a945988605f8959b28d9314c401	288	ProSitePatterns	PS00658	Fork head domain signature 2.	112	118	-	T	04-01-2018	IPR030456	Fork head domain conserved site 2	GO:0003700|GO:0006355|GO:0043565
evm.model.Contig00001.172	e6b78a945988605f8959b28d9314c401	288	SMART	SM00339		38	154	1.4E-17	T	04-01-2018	IPR001766	Fork head domain	GO:0003700|GO:0006355|GO:0043565
evm.model.Contig00001.172	e6b78a945988605f8959b28d9314c401	288	ProSiteProfiles	PS50039	Fork head domain profile.	43	160	20.004	T	04-01-2018	IPR001766	Fork head domain	GO:0003700|GO:0006355|GO:0043565
evm.model.Contig00001.172	e6b78a945988605f8959b28d9314c401	288	PRINTS	PR00053	Fork head domain signature	64	81	9.3E-7	T	04-01-2018	IPR001766	Fork head domain	GO:0003700|GO:0006355|GO:0043565
evm.model.Contig00001.172	e6b78a945988605f8959b28d9314c401	288	PRINTS	PR00053	Fork head domain signature	112	129	9.3E-7	T	04-01-2018	IPR001766	Fork head domain	GO:0003700|GO:0006355|GO:0043565
evm.model.Contig00001.172	e6b78a945988605f8959b28d9314c401	288	PRINTS	PR00053	Fork head domain signature	43	56	9.3E-7	T	04-01-2018	IPR001766	Fork head domain	GO:0003700|GO:0006355|GO:0043565
evm.model.Contig00001.172	e6b78a945988605f8959b28d9314c401	288	SUPERFAMILY	SSF46785		106	159	2.72E-12	T	04-01-2018	IPR011991	Winged helix-turn-helix DNA-binding domain	
evm.model.Contig00001.222	4b52fa5a83bf0f9461b5f9756d2b4314	557	SMART	SM00389		418	480	7.9E-21	T	04-01-2018	IPR001356	Homeobox domain	GO:0003677
evm.model.Contig00001.222	4b52fa5a83bf0f9461b5f9756d2b4314	557	ProSitePatterns	PS00027	'Homeobox' domain signature.	451	474	-	T	04-01-2018	IPR017970	Homeobox, conserved site	GO:0006355|GO:0043565
evm.model.Contig00001.222	4b52fa5a83bf0f9461b5f9756d2b4314	557	Pfam	PF00046	Homeobox domain	419	475	1.0E-19	T	04-01-2018	IPR001356	Homeobox domain	GO:0003677
evm.model.Contig00001.222	4b52fa5a83bf0f9461b5f9756d2b4314	557	ProSiteProfiles	PS50071	'Homeobox' domain profile.	416	476	17.945	T	04-01-2018	IPR001356	Homeobox domain	GO:0003677
evm.model.Contig00001.222	4b52fa5a83bf0f9461b5f9756d2b4314	557	PANTHER	PTHR24329:SF330		12	19	3.3E-74	T	04-01-2018
evm.model.Contig00001.222	4b52fa5a83bf0f9461b5f9756d2b4314	557	PANTHER	PTHR24329:SF330		414	529	3.3E-74	T	04-01-2018
evm.model.Contig00001.222	4b52fa5a83bf0f9461b5f9756d2b4314	557	ProSiteProfiles	PS51496	CVC domain profile.	478	531	21.486	T	04-01-2018	IPR023339	CVC domain	
evm.model.Contig00001.222	4b52fa5a83bf0f9461b5f9756d2b4314	557	PANTHER	PTHR24329		12	19	3.3E-74	T	04-01-2018
evm.model.Contig00001.222	4b52fa5a83bf0f9461b5f9756d2b4314	557	PANTHER	PTHR24329		414	529	3.3E-74	T	04-01-2018
evm.model.Contig00001.222	4b52fa5a83bf0f9461b5f9756d2b4314	557	SUPERFAMILY	SSF46689		406	478	1.24E-21	T	04-01-2018	IPR009057	Homeodomain-like	GO:0003677
evm.model.Contig00001.222	4b52fa5a83bf0f9461b5f9756d2b4314	557	Gene3D	G3DSA:1.10.10.60		415	480	6.0E-24	T	04-01-2018	IPR009057	Homeodomain-like	GO:0003677
evm.model.Contig00001.263	aaca2e5bebd9067d378e99b14f3c8ea6	134	Pfam	PF01776	Ribosomal L22e protein family	23	129	3.3E-51	T	04-01-2018	IPR002671	Ribosomal protein L22e	GO:0003735|GO:0005622|GO:0005840|GO:0006412
evm.model.Contig00001.263	aaca2e5bebd9067d378e99b14f3c8ea6	134	PANTHER	PTHR10064		1	134	4.8E-85	T	04-01-2018	IPR002671	Ribosomal protein L22e	GO:0003735|GO:0005622|GO:0005840|GO:0006412
evm.model.Contig00001.160	bd9db929d926764e4e32288626ec3b03	276	ProSiteProfiles	PS50127	Ubiquitin-conjugating enzymes family profile.	30	154	28.732	T	04-01-2018	IPR000608	Ubiquitin-conjugating enzyme E2	
evm.model.Contig00001.160	bd9db929d926764e4e32288626ec3b03	276	Gene3D	G3DSA:3.10.110.10		27	252	6.1E-62	T	04-01-2018	IPR016135	Ubiquitin-conjugating enzyme/RWD-like	
evm.model.Contig00001.160	bd9db929d926764e4e32288626ec3b03	276	PANTHER	PTHR24067:SF22		10	236	6.4E-70	T	04-01-2018
evm.model.Contig00001.160	bd9db929d926764e4e32288626ec3b03	276	SMART	SM00212		30	181	7.9E-34	T	04-01-2018
evm.model.Contig00001.160	bd9db929d926764e4e32288626ec3b03	276	Coils	Coil		238	258	-	T	04-01-2018
evm.model.Contig00001.160	bd9db929d926764e4e32288626ec3b03	276	Pfam	PF00179	Ubiquitin-conjugating enzyme	31	154	2.7E-30	T	04-01-2018	IPR000608	Ubiquitin-conjugating enzyme E2	
evm.model.Contig00001.160	bd9db929d926764e4e32288626ec3b03	276	PANTHER	PTHR24067		10	236	6.4E-70	T	04-01-2018
evm.model.Contig00001.160	bd9db929d926764e4e32288626ec3b03	276	SUPERFAMILY	SSF54495		28	186	6.33E-44	T	04-01-2018	IPR016135	Ubiquitin-conjugating enzyme/RWD-like	
evm.model.Contig00001.22	fe3ed1c3fb8bdf74efe98f423f0c5e7e	188	SMART	SM01057		19	183	4.0E-8	T	04-01-2018	IPR001148	Alpha carbonic anhydrase	
evm.model.Contig00001.22	fe3ed1c3fb8bdf74efe98f423f0c5e7e	188	Pfam	PF00194	Eukaryotic-type carbonic anhydrase	65	173	1.8E-29	T	04-01-2018	IPR001148	Alpha carbonic anhydrase	
evm.model.Contig00001.22	fe3ed1c3fb8bdf74efe98f423f0c5e7e	188	PANTHER	PTHR18952		65	171	3.8E-36	T	04-01-2018	IPR023561	Carbonic anhydrase, alpha-class	
evm.model.Contig00001.22	fe3ed1c3fb8bdf74efe98f423f0c5e7e	188	SUPERFAMILY	SSF51069		64	173	6.94E-32	T	04-01-2018	IPR001148	Alpha carbonic anhydrase	
evm.model.Contig00001.22	fe3ed1c3fb8bdf74efe98f423f0c5e7e	188	ProSiteProfiles	PS51144	Alpha-carbonic anhydrases profile.	1	188	23.87	T	04-01-2018	IPR001148	Alpha carbonic anhydrase	
evm.model.Contig00001.22	fe3ed1c3fb8bdf74efe98f423f0c5e7e	188	Gene3D	G3DSA:3.10.200.10		65	173	4.2E-31	T	04-01-2018	IPR001148	Alpha carbonic anhydrase	
evm.model.Contig00001.227	e3c872a776dde50af9414dfbabb1b771	320	Pfam	PF08473	Neuronal voltage-dependent calcium channel alpha 2acd	172	311	2.6E-7	T	04-01-2018	IPR013680	Voltage-dependent calcium channel, alpha-2/delta subunit, conserved region	
evm.model.Contig00001.227	e3c872a776dde50af9414dfbabb1b771	320	PANTHER	PTHR10166		112	302	1.8E-18	T	04-01-2018
evm.model.Contig00001.227	e3c872a776dde50af9414dfbabb1b771	320	PANTHER	PTHR10166:SF41		112	302	1.8E-18	T	04-01-2018
evm.model.Contig00001.229	149506c6a33256991cd2e0e1b8123fd5	767	ProSiteProfiles	PS50089	Zinc finger RING-type profile.	69	123	11.737	T	04-01-2018	IPR001841	Zinc finger, RING-type	GO:0005515|GO:0008270
evm.model.Contig00001.229	149506c6a33256991cd2e0e1b8123fd5	767	Pfam	PF13445	RING-type zinc-finger	69	120	7.4E-7	T	04-01-2018	IPR027370	RING-type zinc-finger, LisH dimerisation motif	
evm.model.Contig00001.229	149506c6a33256991cd2e0e1b8123fd5	767	PANTHER	PTHR24103:SF314		59	314	6.0E-53	T	04-01-2018
evm.model.Contig00001.229	149506c6a33256991cd2e0e1b8123fd5	767	SUPERFAMILY	SSF57845		212	260	3.05E-9	T	04-01-2018
evm.model.Contig00001.229	149506c6a33256991cd2e0e1b8123fd5	767	ProSitePatterns	PS00518	Zinc finger RING-type signature.	84	93	-	T	04-01-2018	IPR017907	Zinc finger, RING-type, conserved site	
evm.model.Contig00001.229	149506c6a33256991cd2e0e1b8123fd5	767	ProSiteProfiles	PS50119	Zinc finger B-box type profile.	211	243	8.93	T	04-01-2018	IPR000315	B-box-type zinc finger	GO:0005622|GO:0008270
evm.model.Contig00001.229	149506c6a33256991cd2e0e1b8123fd5	767	Pfam	PF00643	B-box zinc finger	158	203	3.0E-5	T	04-01-2018	IPR000315	B-box-type zinc finger	GO:0005622|GO:0008270
evm.model.Contig00001.229	149506c6a33256991cd2e0e1b8123fd5	767	Pfam	PF00643	B-box zinc finger	212	240	1.0E-6	T	04-01-2018	IPR000315	B-box-type zinc finger	GO:0005622|GO:0008270
evm.model.Contig00001.229	149506c6a33256991cd2e0e1b8123fd5	767	SMART	SM00184		69	122	1.6E-6	T	04-01-2018	IPR001841	Zinc finger, RING-type	GO:0005515|GO:0008270
evm.model.Contig00001.229	149506c6a33256991cd2e0e1b8123fd5	767	SMART	SM00184		160	225	1.5	T	04-01-2018	IPR001841	Zinc finger, RING-type	GO:0005515|GO:0008270
evm.model.Contig00001.229	149506c6a33256991cd2e0e1b8123fd5	767	SUPERFAMILY	SSF57850		64	152	2.72E-11	T	04-01-2018
evm.model.Contig00001.229	149506c6a33256991cd2e0e1b8123fd5	767	PANTHER	PTHR24103		59	314	6.0E-53	T	04-01-2018
evm.model.Contig00001.229	149506c6a33256991cd2e0e1b8123fd5	767	SMART	SM00336		155	206	0.0037	T	04-01-2018	IPR000315	B-box-type zinc finger	GO:0005622|GO:0008270
evm.model.Contig00001.229	149506c6a33256991cd2e0e1b8123fd5	767	SMART	SM00336		211	243	0.15	T	04-01-2018	IPR000315	B-box-type zinc finger	GO:0005622|GO:0008270
evm.model.Contig00001.229	149506c6a33256991cd2e0e1b8123fd5	767	Gene3D	G3DSA:4.10.45.10		212	240	4.1E-6	T	04-01-2018	IPR000315	B-box-type zinc finger	GO:0005622|GO:0008270
evm.model.Contig00001.229	149506c6a33256991cd2e0e1b8123fd5	767	Gene3D	G3DSA:3.30.40.10		65	132	2.5E-14	T	04-01-2018	IPR013083	Zinc finger, RING/FYVE/PHD-type	
evm.model.Contig00001.139	04ad6aa1906d22daeb725bb3410ed3bd	753	PANTHER	PTHR18863:SF6		1	644	9.6E-62	T	04-01-2018
evm.model.Contig00001.139	04ad6aa1906d22daeb725bb3410ed3bd	753	Coils	Coil		315	342	-	T	04-01-2018
evm.model.Contig00001.139	04ad6aa1906d22daeb725bb3410ed3bd	753	Coils	Coil		406	565	-	T	04-01-2018
evm.model.Contig00001.139	04ad6aa1906d22daeb725bb3410ed3bd	753	PANTHER	PTHR18863		1	644	9.6E-62	T	04-01-2018
evm.model.Contig00001.139	04ad6aa1906d22daeb725bb3410ed3bd	753	Coils	Coil		709	729	-	T	04-01-2018
evm.model.Contig00001.139	04ad6aa1906d22daeb725bb3410ed3bd	753	Coils	Coil		181	215	-	T	04-01-2018
evm.model.Contig00001.139	04ad6aa1906d22daeb725bb3410ed3bd	753	Coils	Coil		49	97	-	T	04-01-2018
evm.model.Contig00001.200	c1d8dda9670f77d1c6676eee8014c0f5	549	SUPERFAMILY	SSF54001		273	310	3.34E-59	T	04-01-2018
evm.model.Contig00001.200	c1d8dda9670f77d1c6676eee8014c0f5	549	SUPERFAMILY	SSF54001		505	547	3.34E-59	T	04-01-2018
evm.model.Contig00001.200	c1d8dda9670f77d1c6676eee8014c0f5	549	SUPERFAMILY	SSF54001		349	462	3.34E-59	T	04-01-2018
evm.model.Contig00001.200	c1d8dda9670f77d1c6676eee8014c0f5	549	SUPERFAMILY	SSF54001		105	218	3.34E-59	T	04-01-2018
evm.model.Contig00001.200	c1d8dda9670f77d1c6676eee8014c0f5	549	ProSiteProfiles	PS50235	Ubiquitin specific protease (USP) domain profile.	107	548	38.129	T	04-01-2018	IPR028889	Ubiquitin specific protease domain	
evm.model.Contig00001.200	c1d8dda9670f77d1c6676eee8014c0f5	549	PANTHER	PTHR24006		108	217	9.7E-51	T	04-01-2018
evm.model.Contig00001.200	c1d8dda9670f77d1c6676eee8014c0f5	549	PANTHER	PTHR24006		345	461	9.7E-51	T	04-01-2018
evm.model.Contig00001.200	c1d8dda9670f77d1c6676eee8014c0f5	549	PANTHER	PTHR24006		250	310	9.7E-51	T	04-01-2018
evm.model.Contig00001.200	c1d8dda9670f77d1c6676eee8014c0f5	549	PANTHER	PTHR24006		83	92	9.7E-51	T	04-01-2018
evm.model.Contig00001.200	c1d8dda9670f77d1c6676eee8014c0f5	549	PANTHER	PTHR24006		505	547	9.7E-51	T	04-01-2018
evm.model.Contig00001.200	c1d8dda9670f77d1c6676eee8014c0f5	549	Pfam	PF00443	Ubiquitin carboxyl-terminal hydrolase	108	545	5.0E-39	T	04-01-2018	IPR001394	Peptidase C19, ubiquitin carboxyl-terminal hydrolase	GO:0016579|GO:0036459
evm.model.Contig00001.200	c1d8dda9670f77d1c6676eee8014c0f5	549	ProSitePatterns	PS00972	Ubiquitin specific protease (USP) domain signature 1.	108	123	-	T	04-01-2018	IPR018200	Ubiquitin specific protease, conserved site	GO:0006511|GO:0036459
evm.model.Contig00001.125	d61207de91054d91f34d673550ed267b	777	Pfam	PF13920	Zinc finger, C3HC4 type (RING finger)	308	350	1.2E-10	T	04-01-2018
evm.model.Contig00001.125	d61207de91054d91f34d673550ed267b	777	SUPERFAMILY	SSF57850		306	358	3.81E-7	T	04-01-2018
evm.model.Contig00001.125	d61207de91054d91f34d673550ed267b	777	Gene3D	G3DSA:3.30.40.10		306	350	5.5E-8	T	04-01-2018	IPR013083	Zinc finger, RING/FYVE/PHD-type	
evm.model.Contig00001.125	d61207de91054d91f34d673550ed267b	777	PANTHER	PTHR12183		10	350	1.5E-17	T	04-01-2018
evm.model.Contig00001.125	d61207de91054d91f34d673550ed267b	777	Pfam	PF12483	E3 Ubiquitin ligase	682	760	8.9E-5	T	04-01-2018	IPR022170	Mitochondrial ubiquitin ligase activator of NFKB 1	GO:0004842|GO:0007005
evm.model.Contig00001.125	d61207de91054d91f34d673550ed267b	777	Pfam	PF12483	E3 Ubiquitin ligase	160	260	9.0E-10	T	04-01-2018	IPR022170	Mitochondrial ubiquitin ligase activator of NFKB 1	GO:0004842|GO:0007005
evm.model.Contig00001.125	d61207de91054d91f34d673550ed267b	777	SMART	SM00184		311	348	3.6E-4	T	04-01-2018	IPR001841	Zinc finger, RING-type	GO:0005515|GO:0008270
evm.model.Contig00001.125	d61207de91054d91f34d673550ed267b	777	ProSiteProfiles	PS50089	Zinc finger RING-type profile.	311	349	10.837	T	04-01-2018	IPR001841	Zinc finger, RING-type	GO:0005515|GO:0008270
evm.model.Contig00001.122	67178d6bab5193d011ef91afc19de9db	661	Pfam	PF05461	Apolipoprotein L	401	509	2.0E-12	T	04-01-2018	IPR008405	Apolipoprotein L	GO:0005576|GO:0006869|GO:0008289|GO:0042157
evm.model.Contig00001.122	67178d6bab5193d011ef91afc19de9db	661	PANTHER	PTHR14096		402	512	3.4E-17	T	04-01-2018	IPR008405	Apolipoprotein L	GO:0005576|GO:0006869|GO:0008289|GO:0042157
evm.model.Contig00001.159	274b3675c49aa154999b4fe552f147cd	866	Pfam	PF01433	Peptidase family M1	8	396	1.8E-139	T	04-01-2018	IPR014782	Peptidase M1, membrane alanine aminopeptidase, N-terminal	GO:0008237|GO:0008270
evm.model.Contig00001.159	274b3675c49aa154999b4fe552f147cd	866	SUPERFAMILY	SSF55486		216	463	6.45E-88	T	04-01-2018
evm.model.Contig00001.159	274b3675c49aa154999b4fe552f147cd	866	Coils	Coil		835	862	-	T	04-01-2018
evm.model.Contig00001.159	274b3675c49aa154999b4fe552f147cd	866	Gene3D	G3DSA:1.10.390.10		317	464	6.4E-56	T	04-01-2018
evm.model.Contig00001.159	274b3675c49aa154999b4fe552f147cd	866	PANTHER	PTHR11533:SF187		3	864	0.0	T	04-01-2018
evm.model.Contig00001.159	274b3675c49aa154999b4fe552f147cd	866	PRINTS	PR00756	Membrane alanyl dipeptidase (M1) family signature	140	155	2.2E-30	T	04-01-2018	IPR014782	Peptidase M1, membrane alanine aminopeptidase, N-terminal	GO:0008237|GO:0008270
evm.model.Contig00001.159	274b3675c49aa154999b4fe552f147cd	866	PRINTS	PR00756	Membrane alanyl dipeptidase (M1) family signature	190	205	2.2E-30	T	04-01-2018	IPR014782	Peptidase M1, membrane alanine aminopeptidase, N-terminal	GO:0008237|GO:0008270
evm.model.Contig00001.159	274b3675c49aa154999b4fe552f147cd	866	PRINTS	PR00756	Membrane alanyl dipeptidase (M1) family signature	268	278	2.2E-30	T	04-01-2018	IPR014782	Peptidase M1, membrane alanine aminopeptidase, N-terminal	GO:0008237|GO:0008270
evm.model.Contig00001.159	274b3675c49aa154999b4fe552f147cd	866	PRINTS	PR00756	Membrane alanyl dipeptidase (M1) family signature	304	319	2.2E-30	T	04-01-2018	IPR014782	Peptidase M1, membrane alanine aminopeptidase, N-terminal	GO:0008237|GO:0008270
evm.model.Contig00001.159	274b3675c49aa154999b4fe552f147cd	866	PRINTS	PR00756	Membrane alanyl dipeptidase (M1) family signature	323	335	2.2E-30	T	04-01-2018	IPR014782	Peptidase M1, membrane alanine aminopeptidase, N-terminal	GO:0008237|GO:0008270
evm.model.Contig00001.159	274b3675c49aa154999b4fe552f147cd	866	SUPERFAMILY	SSF63737		5	207	4.71E-59	T	04-01-2018
evm.model.Contig00001.159	274b3675c49aa154999b4fe552f147cd	866	Pfam	PF11838	ERAP1-like C-terminal domain	532	846	7.0E-85	T	04-01-2018	IPR024571	ERAP1-like C-terminal domain	
evm.model.Contig00001.159	274b3675c49aa154999b4fe552f147cd	866	PANTHER	PTHR11533		3	864	0.0	T	04-01-2018	IPR001930	Peptidase M1, alanine aminopeptidase/leukotriene A4 hydrolase	GO:0006508
evm.model.Contig00001.171	1a1ab27ed6252b3a682d589ba1c93f7e	605	PANTHER	PTHR11409		98	185	1.9E-82	T	04-01-2018
evm.model.Contig00001.171	1a1ab27ed6252b3a682d589ba1c93f7e	605	SUPERFAMILY	SSF51556		214	557	9.79E-51	T	04-01-2018	IPR032466	Metal-dependent hydrolase	
evm.model.Contig00001.171	1a1ab27ed6252b3a682d589ba1c93f7e	605	SUPERFAMILY	SSF51556		124	183	9.79E-51	T	04-01-2018	IPR032466	Metal-dependent hydrolase	
evm.model.Contig00001.171	1a1ab27ed6252b3a682d589ba1c93f7e	605	Gene3D	G3DSA:3.20.20.140		142	171	2.5E-51	T	04-01-2018
evm.model.Contig00001.171	1a1ab27ed6252b3a682d589ba1c93f7e	605	Gene3D	G3DSA:3.20.20.140		224	554	2.5E-51	T	04-01-2018
evm.model.Contig00001.171	1a1ab27ed6252b3a682d589ba1c93f7e	605	PANTHER	PTHR11409:SF39		98	185	1.9E-82	T	04-01-2018
evm.model.Contig00001.171	1a1ab27ed6252b3a682d589ba1c93f7e	605	PANTHER	PTHR11409:SF39		206	568	1.9E-82	T	04-01-2018
evm.model.Contig00001.171	1a1ab27ed6252b3a682d589ba1c93f7e	605	PANTHER	PTHR11409		206	568	1.9E-82	T	04-01-2018
evm.model.Contig00001.171	1a1ab27ed6252b3a682d589ba1c93f7e	605	Pfam	PF00962	Adenosine/AMP deaminase	437	550	3.7E-15	T	04-01-2018	IPR001365	Adenosine/AMP deaminase domain	GO:0019239
evm.model.Contig00001.117	6e88133dd6311f29ba6ce7aed5877fc7	947	PANTHER	PTHR14898:SF0		1	401	6.0E-100	T	04-01-2018
evm.model.Contig00001.117	6e88133dd6311f29ba6ce7aed5877fc7	947	Pfam	PF10513	Enhancer of polycomb-like	38	151	3.7E-7	T	04-01-2018	IPR019542	Enhancer of polycomb-like, N-terminal	
evm.model.Contig00001.117	6e88133dd6311f29ba6ce7aed5877fc7	947	PANTHER	PTHR14898		505	580	6.0E-100	T	04-01-2018	IPR024943	Enhancer of polycomb protein	GO:0006357|GO:0032777|GO:0035267
evm.model.Contig00001.117	6e88133dd6311f29ba6ce7aed5877fc7	947	PANTHER	PTHR14898:SF0		505	580	6.0E-100	T	04-01-2018
evm.model.Contig00001.117	6e88133dd6311f29ba6ce7aed5877fc7	947	PANTHER	PTHR14898		1	401	6.0E-100	T	04-01-2018	IPR024943	Enhancer of polycomb protein	GO:0006357|GO:0032777|GO:0035267
evm.model.Contig00001.114	049b3e5aab9f926aa5093b8b67f563d8	1158	Gene3D	G3DSA:2.60.40.10		3	96	2.0E-13	T	04-01-2018	IPR013783	Immunoglobulin-like fold	
evm.model.Contig00001.114	049b3e5aab9f926aa5093b8b67f563d8	1158	SUPERFAMILY	SSF48726		2	96	3.84E-12	T	04-01-2018	IPR007110	Immunoglobulin-like domain	GO:0005515
evm.model.Contig00001.114	049b3e5aab9f926aa5093b8b67f563d8	1158	Pfam	PF07679	Immunoglobulin I-set domain	11	96	4.7E-12	T	04-01-2018	IPR013098	Immunoglobulin I-set	
evm.model.Contig00001.114	049b3e5aab9f926aa5093b8b67f563d8	1158	ProSiteProfiles	PS50835	Ig-like domain profile.	4	102	8.085	T	04-01-2018	IPR007110	Immunoglobulin-like domain	GO:0005515
evm.model.Contig00001.230	5a7fdc2ecc0621ee85743d30cf4b77c5	424	PANTHER	PTHR13361		14	424	2.2E-23	T	04-01-2018
evm.model.Contig00001.230	5a7fdc2ecc0621ee85743d30cf4b77c5	424	Coils	Coil		14	34	-	T	04-01-2018
evm.model.Contig00001.230	5a7fdc2ecc0621ee85743d30cf4b77c5	424	PANTHER	PTHR13361:SF1		14	424	2.2E-23	T	04-01-2018
evm.model.Contig00001.230	5a7fdc2ecc0621ee85743d30cf4b77c5	424	Pfam	PF09429	WW domain binding protein 11	14	88	4.1E-9	T	04-01-2018	IPR019007	WW domain binding protein 11	GO:0006396
evm.model.Contig00001.220	d3a9251d80183e19712eacf59ddbb31d	475	Coils	Coil		17	44	-	T	04-01-2018
evm.model.Contig00001.183	413714affe5d729177b1927e8a92a883	420	Coils	Coil		76	96	-	T	04-01-2018
evm.model.Contig00001.183	413714affe5d729177b1927e8a92a883	420	Gene3D	G3DSA:1.25.40.180		127	327	5.0E-21	T	04-01-2018	IPR016021	MIF4G-like domain	
evm.model.Contig00001.183	413714affe5d729177b1927e8a92a883	420	PANTHER	PTHR23254		55	217	2.5E-33	T	04-01-2018
evm.model.Contig00001.183	413714affe5d729177b1927e8a92a883	420	PANTHER	PTHR23254		240	408	2.5E-33	T	04-01-2018
evm.model.Contig00001.183	413714affe5d729177b1927e8a92a883	420	PANTHER	PTHR23254:SF15		240	408	2.5E-33	T	04-01-2018
evm.model.Contig00001.183	413714affe5d729177b1927e8a92a883	420	SUPERFAMILY	SSF48371		124	209	2.59E-12	T	04-01-2018	IPR016024	Armadillo-type fold	GO:0005488
evm.model.Contig00001.183	413714affe5d729177b1927e8a92a883	420	SUPERFAMILY	SSF48371		254	322	2.59E-12	T	04-01-2018	IPR016024	Armadillo-type fold	GO:0005488
evm.model.Contig00001.183	413714affe5d729177b1927e8a92a883	420	PANTHER	PTHR23254:SF15		55	217	2.5E-33	T	04-01-2018
evm.model.Contig00001.225	612f3c9e7ea262ee413c0dae6731dd34	657	PANTHER	PTHR11804:SF52		9	651	1.7E-173	T	04-01-2018
evm.model.Contig00001.225	612f3c9e7ea262ee413c0dae6731dd34	657	SUPERFAMILY	SSF55486		19	654	5.74E-92	T	04-01-2018
evm.model.Contig00001.225	612f3c9e7ea262ee413c0dae6731dd34	657	Gene3D	G3DSA:3.40.390.10		377	521	8.9E-30	T	04-01-2018	IPR024079	Metallopeptidase, catalytic domain	GO:0008237
evm.model.Contig00001.225	612f3c9e7ea262ee413c0dae6731dd34	657	PANTHER	PTHR11804		9	651	1.7E-173	T	04-01-2018
evm.model.Contig00001.225	612f3c9e7ea262ee413c0dae6731dd34	657	Gene3D	G3DSA:1.20.1050.40		62	157	2.1E-10	T	04-01-2018	IPR024080	Neurolysin/Thimet oligopeptidase, N-terminal	
evm.model.Contig00001.225	612f3c9e7ea262ee413c0dae6731dd34	657	Pfam	PF01432	Peptidase family M3	243	584	9.9E-77	T	04-01-2018	IPR001567	Peptidase M3A/M3B	GO:0004222|GO:0006508
evm.model.Contig00001.225	612f3c9e7ea262ee413c0dae6731dd34	657	Pfam	PF01432	Peptidase family M3	589	652	2.7E-8	T	04-01-2018	IPR001567	Peptidase M3A/M3B	GO:0004222|GO:0006508
evm.model.Contig00001.225	612f3c9e7ea262ee413c0dae6731dd34	657	Gene3D	G3DSA:1.10.1370.10		161	368	1.3E-65	T	04-01-2018	IPR024077	Neurolysin/Thimet oligopeptidase, domain 2	
evm.model.Contig00001.225	612f3c9e7ea262ee413c0dae6731dd34	657	Gene3D	G3DSA:1.10.1370.10		522	653	1.3E-65	T	04-01-2018	IPR024077	Neurolysin/Thimet oligopeptidase, domain 2	
evm.model.Contig00001.161	29a7a8418d0db1b9d6c9dc8b62356281	163	PANTHER	PTHR22738:SF10		9	160	4.9E-21	T	04-01-2018
evm.model.Contig00001.161	29a7a8418d0db1b9d6c9dc8b62356281	163	Pfam	PF00788	Ras association (RalGDS/AF-6) domain	11	105	5.3E-7	T	04-01-2018	IPR000159	Ras-associating (RA) domain	GO:0007165
evm.model.Contig00001.161	29a7a8418d0db1b9d6c9dc8b62356281	163	PANTHER	PTHR22738		9	160	4.9E-21	T	04-01-2018
evm.model.Contig00001.161	29a7a8418d0db1b9d6c9dc8b62356281	163	SUPERFAMILY	SSF54236		9	92	1.93E-6	T	04-01-2018	IPR029071	Ubiquitin-related domain	
evm.model.Contig00001.161	29a7a8418d0db1b9d6c9dc8b62356281	163	Coils	Coil		161	163	-	T	04-01-2018
evm.model.Contig00001.161	29a7a8418d0db1b9d6c9dc8b62356281	163	ProSiteProfiles	PS50951	SARAH domain profile.	109	156	11.455	T	04-01-2018	IPR011524	SARAH domain	GO:0007165
evm.model.Contig00001.161	29a7a8418d0db1b9d6c9dc8b62356281	163	Pfam	PF16517	Novel Ras effector 1 C-terminal SARAH (Sav/Rassf/Hpo) domain	114	151	1.6E-12	T	04-01-2018	IPR011524	SARAH domain	GO:0007165
evm.model.Contig00001.207	4cb4187f3f3c4435f3c30b3524ef813f	182	SUPERFAMILY	SSF110857		1	117	1.96E-8	T	04-01-2018	IPR013024	Butirosin biosynthesis, BtrG-like	
evm.model.Contig00001.207	4cb4187f3f3c4435f3c30b3524ef813f	182	Gene3D	G3DSA:3.10.490.10		1	156	1.5E-14	T	04-01-2018	IPR013024	Butirosin biosynthesis, BtrG-like	
evm.model.Contig00001.207	4cb4187f3f3c4435f3c30b3524ef813f	182	Pfam	PF04752	ChaC-like protein	1	175	2.0E-58	T	04-01-2018	IPR006840	ChaC-like protein	
evm.model.Contig00001.207	4cb4187f3f3c4435f3c30b3524ef813f	182	PANTHER	PTHR12192		1	181	1.2E-94	T	04-01-2018	IPR006840	ChaC-like protein	
evm.model.Contig00001.219	68513d2a52f10fac8f7a6591d00a4b2c	862	PANTHER	PTHR14374		1	368	2.5E-152	T	04-01-2018
evm.model.Contig00001.219	68513d2a52f10fac8f7a6591d00a4b2c	862	Pfam	PF11817	Foie gras liver health family 1	218	318	6.0E-23	T	04-01-2018	IPR021773	Foie gras liver health family 1	
evm.model.Contig00001.147	8ad269ffaa95c465eb028748a94bbd25	386	Pfam	PF01266	FAD dependent oxidoreductase	2	378	5.4E-55	T	04-01-2018	IPR006076	FAD dependent oxidoreductase	GO:0016491|GO:0055114
evm.model.Contig00001.147	8ad269ffaa95c465eb028748a94bbd25	386	PANTHER	PTHR13847		1	385	2.1E-172	T	04-01-2018
evm.model.Contig00001.147	8ad269ffaa95c465eb028748a94bbd25	386	Gene3D	G3DSA:3.30.9.10		57	108	3.5E-5	T	04-01-2018
evm.model.Contig00001.147	8ad269ffaa95c465eb028748a94bbd25	386	Gene3D	G3DSA:3.30.9.10		206	213	3.5E-5	T	04-01-2018
evm.model.Contig00001.147	8ad269ffaa95c465eb028748a94bbd25	386	SUPERFAMILY	SSF51905		2	266	1.94E-28	T	04-01-2018	IPR023753	FAD/NAD(P)-binding domain	GO:0016491|GO:0055114
evm.model.Contig00001.147	8ad269ffaa95c465eb028748a94bbd25	386	PANTHER	PTHR13847:SF191		1	385	2.1E-172	T	04-01-2018
evm.model.Contig00001.147	8ad269ffaa95c465eb028748a94bbd25	386	Gene3D	G3DSA:3.50.50.60		2	47	1.9E-12	T	04-01-2018	IPR023753	FAD/NAD(P)-binding domain	GO:0016491|GO:0055114
evm.model.Contig00001.147	8ad269ffaa95c465eb028748a94bbd25	386	Gene3D	G3DSA:3.50.50.60		109	205	1.9E-12	T	04-01-2018	IPR023753	FAD/NAD(P)-binding domain	GO:0016491|GO:0055114
evm.model.Contig00001.147	8ad269ffaa95c465eb028748a94bbd25	386	Gene3D	G3DSA:3.50.50.60		339	379	1.9E-12	T	04-01-2018	IPR023753	FAD/NAD(P)-binding domain	GO:0016491|GO:0055114
evm.model.Contig00001.154	15740e984abe1b2e4f9fb7c73f818659	1271	PANTHER	PTHR31938		154	315	1.9E-33	T	04-01-2018
evm.model.Contig00001.154	15740e984abe1b2e4f9fb7c73f818659	1271	Coils	Coil		1267	1271	-	T	04-01-2018
evm.model.Contig00001.154	15740e984abe1b2e4f9fb7c73f818659	1271	PANTHER	PTHR31938:SF6		154	315	1.9E-33	T	04-01-2018
evm.model.Contig00001.136	343cadde26b2a0ad790d6c38687e3804	447	PANTHER	PTHR22807:SF34		8	445	4.0E-157	T	04-01-2018
evm.model.Contig00001.136	343cadde26b2a0ad790d6c38687e3804	447	ProSiteProfiles	PS50890	PUA domain profile.	108	201	11.7	T	04-01-2018	IPR002478	PUA domain	GO:0003723
evm.model.Contig00001.136	343cadde26b2a0ad790d6c38687e3804	447	Pfam	PF01189	16S rRNA methyltransferase RsmB/F	226	441	1.9E-45	T	04-01-2018	IPR001678	SAM-dependent methyltransferase RsmB/NOP2-type	GO:0008168
evm.model.Contig00001.136	343cadde26b2a0ad790d6c38687e3804	447	Gene3D	G3DSA:2.30.130.10		110	199	2.4E-12	T	04-01-2018	IPR015947	PUA-like domain	
evm.model.Contig00001.136	343cadde26b2a0ad790d6c38687e3804	447	Pfam	PF01472	PUA domain	110	154	8.4E-6	T	04-01-2018	IPR002478	PUA domain	GO:0003723
evm.model.Contig00001.136	343cadde26b2a0ad790d6c38687e3804	447	PANTHER	PTHR22807		8	445	4.0E-157	T	04-01-2018
evm.model.Contig00001.136	343cadde26b2a0ad790d6c38687e3804	447	PRINTS	PR02008	RNA (C5-cytosine) methyltransferase signature	314	326	6.1E-18	T	04-01-2018	IPR023267	RNA (C5-cytosine) methyltransferase	
evm.model.Contig00001.136	343cadde26b2a0ad790d6c38687e3804	447	PRINTS	PR02008	RNA (C5-cytosine) methyltransferase signature	237	247	6.1E-18	T	04-01-2018	IPR023267	RNA (C5-cytosine) methyltransferase	
evm.model.Contig00001.136	343cadde26b2a0ad790d6c38687e3804	447	PRINTS	PR02008	RNA (C5-cytosine) methyltransferase signature	361	377	6.1E-18	T	04-01-2018	IPR023267	RNA (C5-cytosine) methyltransferase	
evm.model.Contig00001.136	343cadde26b2a0ad790d6c38687e3804	447	PRINTS	PR02008	RNA (C5-cytosine) methyltransferase signature	426	443	6.1E-18	T	04-01-2018	IPR023267	RNA (C5-cytosine) methyltransferase	
evm.model.Contig00001.136	343cadde26b2a0ad790d6c38687e3804	447	SUPERFAMILY	SSF88697		111	185	9.94E-8	T	04-01-2018	IPR015947	PUA-like domain	
evm.model.Contig00001.136	343cadde26b2a0ad790d6c38687e3804	447	ProSitePatterns	PS01153	NOL1/NOP2/sun family signature.	313	324	-	T	04-01-2018	IPR018314	Bacterial Fmu (Sun)/eukaryotic nucleolar NOL1/Nop2p, conserved site	GO:0003723|GO:0008168
evm.model.Contig00001.136	343cadde26b2a0ad790d6c38687e3804	447	Gene3D	G3DSA:3.40.50.150		220	443	1.7E-53	T	04-01-2018	IPR029063	S-adenosyl-L-methionine-dependent methyltransferase	
evm.model.Contig00001.136	343cadde26b2a0ad790d6c38687e3804	447	ProSiteProfiles	PS51686	SAM-dependent MTase RsmB/NOP-type domain profile.	139	444	46.851	T	04-01-2018	IPR001678	SAM-dependent methyltransferase RsmB/NOP2-type	GO:0008168
evm.model.Contig00001.136	343cadde26b2a0ad790d6c38687e3804	447	SUPERFAMILY	SSF53335		214	443	5.73E-47	T	04-01-2018	IPR029063	S-adenosyl-L-methionine-dependent methyltransferase	
evm.model.Contig00001.177	565afa1ec82bee5e957e2f9682ff5805	966	PANTHER	PTHR24112		1	245	8.1E-33	T	04-01-2018
evm.model.Contig00001.177	565afa1ec82bee5e957e2f9682ff5805	966	SUPERFAMILY	SSF52047		6	249	3.34E-20	T	04-01-2018
evm.model.Contig00001.177	565afa1ec82bee5e957e2f9682ff5805	966	SUPERFAMILY	SSF52047		278	314	3.34E-20	T	04-01-2018
evm.model.Contig00001.177	565afa1ec82bee5e957e2f9682ff5805	966	Gene3D	G3DSA:3.80.10.10		3	313	3.5E-27	T	04-01-2018	IPR032675	Leucine-rich repeat domain, L domain-like	
evm.model.Contig00001.236	2a6e6b25706bbc21264632edda7bf465	314	Gene3D	G3DSA:3.40.50.300		4	179	1.1E-18	T	04-01-2018	IPR027417	P-loop containing nucleoside triphosphate hydrolase	
evm.model.Contig00001.236	2a6e6b25706bbc21264632edda7bf465	314	SUPERFAMILY	SSF52540		4	179	5.86E-22	T	04-01-2018	IPR027417	P-loop containing nucleoside triphosphate hydrolase	
evm.model.Contig00001.236	2a6e6b25706bbc21264632edda7bf465	314	PANTHER	PTHR11259:SF1		1	300	1.2E-155	T	04-01-2018
evm.model.Contig00001.236	2a6e6b25706bbc21264632edda7bf465	314	PANTHER	PTHR11259		1	300	1.2E-155	T	04-01-2018	IPR006762	Gtr1/RagA G protein	GO:0005525
evm.model.Contig00001.236	2a6e6b25706bbc21264632edda7bf465	314	Pfam	PF04670	Gtr1/RagA G protein conserved region	6	232	6.2E-88	T	04-01-2018	IPR006762	Gtr1/RagA G protein	GO:0005525
evm.model.Contig00001.250	fa8caa78e3b721c9d6aae410560d67ed	364	PANTHER	PTHR12203:SF34		75	364	4.5E-182	T	04-01-2018
evm.model.Contig00001.250	fa8caa78e3b721c9d6aae410560d67ed	364	SMART	SM00672		95	347	2.6E-84	T	04-01-2018	IPR006598	Lipopolysaccharide-modifying protein	
evm.model.Contig00001.250	fa8caa78e3b721c9d6aae410560d67ed	364	PANTHER	PTHR12203		75	364	4.5E-182	T	04-01-2018
evm.model.Contig00001.250	fa8caa78e3b721c9d6aae410560d67ed	364	Coils	Coil		354	364	-	T	04-01-2018
evm.model.Contig00001.250	fa8caa78e3b721c9d6aae410560d67ed	364	Pfam	PF05686	Glycosyl transferase family 90	82	358	4.0E-82	T	04-01-2018	IPR006598	Lipopolysaccharide-modifying protein	
evm.model.Contig00001.16	148d1bd1c84cc89d23933608e28d3ec3	563	PIRSF	PIRSF005715		40	559	5.5E-32	T	04-01-2018	IPR001619	Sec1-like protein	GO:0006904|GO:0016192
evm.model.Contig00001.16	148d1bd1c84cc89d23933608e28d3ec3	563	Pfam	PF00995	Sec1 family	14	547	1.9E-82	T	04-01-2018	IPR001619	Sec1-like protein	GO:0006904|GO:0016192
evm.model.Contig00001.16	148d1bd1c84cc89d23933608e28d3ec3	563	PANTHER	PTHR11679:SF36		1	558	5.6E-207	T	04-01-2018
evm.model.Contig00001.16	148d1bd1c84cc89d23933608e28d3ec3	563	Gene3D	G3DSA:3.40.50.1910		453	551	1.1E-17	T	04-01-2018	IPR027482	Sec1-like, domain 2	
evm.model.Contig00001.16	148d1bd1c84cc89d23933608e28d3ec3	563	Gene3D	G3DSA:3.40.50.1910		87	184	1.1E-17	T	04-01-2018	IPR027482	Sec1-like, domain 2	
evm.model.Contig00001.16	148d1bd1c84cc89d23933608e28d3ec3	563	Gene3D	G3DSA:3.90.830.10		185	309	5.8E-19	T	04-01-2018
evm.model.Contig00001.16	148d1bd1c84cc89d23933608e28d3ec3	563	SUPERFAMILY	SSF56815		14	551	4.58E-107	T	04-01-2018	IPR001619	Sec1-like protein	GO:0006904|GO:0016192
evm.model.Contig00001.16	148d1bd1c84cc89d23933608e28d3ec3	563	PANTHER	PTHR11679		1	558	5.6E-207	T	04-01-2018	IPR001619	Sec1-like protein	GO:0006904|GO:0016192
evm.model.Contig00001.145	412688223844eb92e2a47a694533ea22	518	SUPERFAMILY	SSF53756		10	459	9.8E-80	T	04-01-2018
evm.model.Contig00001.145	412688223844eb92e2a47a694533ea22	518	Gene3D	G3DSA:3.40.50.2000		275	435	1.4E-27	T	04-01-2018
evm.model.Contig00001.145	412688223844eb92e2a47a694533ea22	518	PANTHER	PTHR11926		7	483	6.5E-105	T	04-01-2018	IPR002213	UDP-glucuronosyl/UDP-glucosyltransferase	GO:0008152|GO:0016758
evm.model.Contig00001.145	412688223844eb92e2a47a694533ea22	518	Pfam	PF00201	UDP-glucoronosyl and UDP-glucosyl transferase	14	504	3.9E-62	T	04-01-2018	IPR002213	UDP-glucuronosyl/UDP-glucosyltransferase	GO:0008152|GO:0016758
evm.model.Contig00001.145	412688223844eb92e2a47a694533ea22	518	PANTHER	PTHR11926:SF284		7	483	6.5E-105	T	04-01-2018
evm.model.Contig00001.145	412688223844eb92e2a47a694533ea22	518	ProSitePatterns	PS00375	UDP-glycosyltransferases signature.	344	387	-	T	04-01-2018	IPR002213	UDP-glucuronosyl/UDP-glucosyltransferase	GO:0008152|GO:0016758
evm.model.Contig00001.157	6fbed26cc7fabc19c2cacef9f53d88aa	494	Pfam	PF06602	Myotubularin-like phosphatase domain	17	155	7.4E-30	T	04-01-2018	IPR010569	Myotubularin-like phosphatase domain	
evm.model.Contig00001.157	6fbed26cc7fabc19c2cacef9f53d88aa	494	PANTHER	PTHR10807		421	445	1.1E-39	T	04-01-2018	IPR030564	Myotubularin family	
evm.model.Contig00001.157	6fbed26cc7fabc19c2cacef9f53d88aa	494	PANTHER	PTHR10807:SF68		421	445	1.1E-39	T	04-01-2018
evm.model.Contig00001.157	6fbed26cc7fabc19c2cacef9f53d88aa	494	SUPERFAMILY	SSF52799		15	157	8.47E-35	T	04-01-2018	IPR029021	Protein-tyrosine phosphatase-like	
evm.model.Contig00001.157	6fbed26cc7fabc19c2cacef9f53d88aa	494	ProSiteProfiles	PS51339	Myotubularin phosphatase domain.	1	155	28.861	T	04-01-2018	IPR010569	Myotubularin-like phosphatase domain	
evm.model.Contig00001.157	6fbed26cc7fabc19c2cacef9f53d88aa	494	PANTHER	PTHR10807:SF68		12	178	1.1E-39	T	04-01-2018
evm.model.Contig00001.157	6fbed26cc7fabc19c2cacef9f53d88aa	494	PANTHER	PTHR10807		12	178	1.1E-39	T	04-01-2018	IPR030564	Myotubularin family	
evm.model.Contig00001.205	1eb1a321a40f64252e6340adc942fcf0	986	SMART	SM00863		712	773	5.5E-8	T	04-01-2018	IPR012947	Threonyl/alanyl tRNA synthetase, SAD	GO:0005524|GO:0016876|GO:0043039
evm.model.Contig00001.205	1eb1a321a40f64252e6340adc942fcf0	986	SUPERFAMILY	SSF55681		25	279	8.2E-92	T	04-01-2018
evm.model.Contig00001.205	1eb1a321a40f64252e6340adc942fcf0	986	SUPERFAMILY	SSF55186		610	799	1.44E-28	T	04-01-2018	IPR018163	Threonyl/alanyl tRNA synthetase, class II-like, putative editing domain	GO:0000166
evm.model.Contig00001.205	1eb1a321a40f64252e6340adc942fcf0	986	Pfam	PF07973	Threonyl and Alanyl tRNA synthetase second additional domain	713	772	5.3E-9	T	04-01-2018	IPR012947	Threonyl/alanyl tRNA synthetase, SAD	GO:0005524|GO:0016876|GO:0043039
evm.model.Contig00001.205	1eb1a321a40f64252e6340adc942fcf0	986	SUPERFAMILY	SSF101353		280	485	1.57E-29	T	04-01-2018	IPR018162	Alanine-tRNA ligase, class IIc, anti-codon-binding domain	GO:0000166|GO:0004813|GO:0005524|GO:0005737|GO:0006419
evm.model.Contig00001.205	1eb1a321a40f64252e6340adc942fcf0	986	ProSiteProfiles	PS50860	Alanyl-transfer RNA synthetases family profile.	25	786	89.868	T	04-01-2018	IPR018165	Alanyl-tRNA synthetase, class IIc, core domain	GO:0003676|GO:0004813|GO:0005524|GO:0006419
evm.model.Contig00001.205	1eb1a321a40f64252e6340adc942fcf0	986	SUPERFAMILY	SSF50447		519	610	1.02E-12	T	04-01-2018	IPR009000	Translation protein, beta-barrel domain	
evm.model.Contig00001.205	1eb1a321a40f64252e6340adc942fcf0	986	Pfam	PF01411	tRNA synthetases class II (A)	29	612	7.1E-160	T	04-01-2018	IPR018164	Alanyl-tRNA synthetase, class IIc, N-terminal	GO:0000166|GO:0004813|GO:0005524|GO:0006419
evm.model.Contig00001.205	1eb1a321a40f64252e6340adc942fcf0	986	PANTHER	PTHR11777		20	980	0.0	T	04-01-2018
evm.model.Contig00001.205	1eb1a321a40f64252e6340adc942fcf0	986	Hamap	MF_00036_B	Alanine--tRNA ligase [alaS].	1	979	93.846	T	04-01-2018	IPR023033	Alanine-tRNA ligase, eukaryota/bacteria	GO:0004813
evm.model.Contig00001.205	1eb1a321a40f64252e6340adc942fcf0	986	PANTHER	PTHR11777:SF9		20	980	0.0	T	04-01-2018
evm.model.Contig00001.205	1eb1a321a40f64252e6340adc942fcf0	986	Gene3D	G3DSA:3.30.930.10		25	274	4.7E-105	T	04-01-2018
evm.model.Contig00001.205	1eb1a321a40f64252e6340adc942fcf0	986	TIGRFAM	TIGR00344	alaS: alanine--tRNA ligase	29	817	1.2E-186	T	04-01-2018	IPR002318	Alanine-tRNA ligase, class IIc	GO:0000166|GO:0005737
evm.model.Contig00001.205	1eb1a321a40f64252e6340adc942fcf0	986	Coils	Coil		780	800	-	T	04-01-2018
evm.model.Contig00001.205	1eb1a321a40f64252e6340adc942fcf0	986	PRINTS	PR00980	Alanyl-tRNA synthetase signature	103	114	7.9E-18	T	04-01-2018	IPR002318	Alanine-tRNA ligase, class IIc	GO:0000166|GO:0005737
evm.model.Contig00001.205	1eb1a321a40f64252e6340adc942fcf0	986	PRINTS	PR00980	Alanyl-tRNA synthetase signature	260	273	7.9E-18	T	04-01-2018	IPR002318	Alanine-tRNA ligase, class IIc	GO:0000166|GO:0005737
evm.model.Contig00001.205	1eb1a321a40f64252e6340adc942fcf0	986	PRINTS	PR00980	Alanyl-tRNA synthetase signature	233	244	7.9E-18	T	04-01-2018	IPR002318	Alanine-tRNA ligase, class IIc	GO:0000166|GO:0005737
evm.model.Contig00001.205	1eb1a321a40f64252e6340adc942fcf0	986	PRINTS	PR00980	Alanyl-tRNA synthetase signature	313	329	7.9E-18	T	04-01-2018	IPR002318	Alanine-tRNA ligase, class IIc	GO:0000166|GO:0005737
evm.model.Contig00001.151	c8e18db0efabe7ec02a25a05dfe3f517	249	PANTHER	PTHR22835		26	209	1.6E-94	T	04-01-2018
evm.model.Contig00001.151	c8e18db0efabe7ec02a25a05dfe3f517	249	PANTHER	PTHR22835:SF41		26	209	1.6E-94	T	04-01-2018
evm.model.Contig00001.23	9898fa8c49d81a47a76dbc8d18ad2c42	213	Pfam	PF10204	Dual oxidase maturation factor	99	193	1.5E-5	T	04-01-2018	IPR018469	Dual oxidase maturation factor	GO:0005789|GO:0015031|GO:0016021
evm.model.Contig00001.23	9898fa8c49d81a47a76dbc8d18ad2c42	213	Pfam	PF13903	PMP-22/EMP/MP20/Claudin tight junction	22	183	5.0E-9	T	04-01-2018	IPR004031	PMP-22/EMP/MP20/Claudin superfamily	GO:0016021
evm.model.Contig00001.101	811c16b398f635949d76919972237a67	211	SUPERFAMILY	SSF48726		131	209	3.79E-17	T	04-01-2018	IPR007110	Immunoglobulin-like domain	GO:0005515
evm.model.Contig00001.101	811c16b398f635949d76919972237a67	211	Gene3D	G3DSA:2.60.40.10		131	209	4.7E-16	T	04-01-2018	IPR013783	Immunoglobulin-like fold	
evm.model.Contig00001.101	811c16b398f635949d76919972237a67	211	Pfam	PF13927	Immunoglobulin domain	132	209	2.8E-13	T	04-01-2018
evm.model.Contig00001.101	811c16b398f635949d76919972237a67	211	ProSiteProfiles	PS50835	Ig-like domain profile.	127	211	12.187	T	04-01-2018	IPR007110	Immunoglobulin-like domain	GO:0005515
evm.model.Contig00001.20	5ab2d3b3b1ee88f24e49a47cfdcc5720	724	SMART	SM00409		26	128	1.0E-4	T	04-01-2018	IPR003599	Immunoglobulin subtype	
evm.model.Contig00001.20	5ab2d3b3b1ee88f24e49a47cfdcc5720	724	Gene3D	G3DSA:2.60.40.10		22	125	2.3E-6	T	04-01-2018	IPR013783	Immunoglobulin-like fold	
evm.model.Contig00001.20	5ab2d3b3b1ee88f24e49a47cfdcc5720	724	ProSiteProfiles	PS50835	Ig-like domain profile.	35	121	7.468	T	04-01-2018	IPR007110	Immunoglobulin-like domain	GO:0005515
evm.model.Contig00001.20	5ab2d3b3b1ee88f24e49a47cfdcc5720	724	SUPERFAMILY	SSF48726		25	126	4.1E-8	T	04-01-2018	IPR007110	Immunoglobulin-like domain	GO:0005515
evm.model.Contig00001.262	f15b0c50b12ce7185e2ad025f6ee13fa	327	PANTHER	PTHR11080		192	322	1.3E-64	T	04-01-2018
evm.model.Contig00001.262	f15b0c50b12ce7185e2ad025f6ee13fa	327	PANTHER	PTHR11080		60	176	1.3E-64	T	04-01-2018
evm.model.Contig00001.262	f15b0c50b12ce7185e2ad025f6ee13fa	327	Gene3D	G3DSA:3.40.50.850		84	318	4.8E-53	T	04-01-2018	IPR000868	Isochorismatase-like	GO:0003824|GO:0008152
evm.model.Contig00001.262	f15b0c50b12ce7185e2ad025f6ee13fa	327	PANTHER	PTHR11080:SF2		192	322	1.3E-64	T	04-01-2018
evm.model.Contig00001.262	f15b0c50b12ce7185e2ad025f6ee13fa	327	SUPERFAMILY	SSF52499		82	146	1.57E-38	T	04-01-2018	IPR000868	Isochorismatase-like	GO:0003824|GO:0008152
evm.model.Contig00001.262	f15b0c50b12ce7185e2ad025f6ee13fa	327	SUPERFAMILY	SSF52499		185	321	1.57E-38	T	04-01-2018	IPR000868	Isochorismatase-like	GO:0003824|GO:0008152
evm.model.Contig00001.262	f15b0c50b12ce7185e2ad025f6ee13fa	327	Pfam	PF00857	Isochorismatase family	87	317	6.2E-27	T	04-01-2018	IPR000868	Isochorismatase-like	GO:0003824|GO:0008152
evm.model.Contig00001.262	f15b0c50b12ce7185e2ad025f6ee13fa	327	PANTHER	PTHR11080:SF2		60	176	1.3E-64	T	04-01-2018
evm.model.Contig00001.178	4641da0e36462c1bfbb1c4a17a93e25e	493	Pfam	PF00505	HMG (high mobility group) box	1	61	1.7E-12	T	04-01-2018	IPR009071	High mobility group box domain	
evm.model.Contig00001.178	4641da0e36462c1bfbb1c4a17a93e25e	493	SMART	SM00398		1	62	1.1E-7	T	04-01-2018	IPR009071	High mobility group box domain	
evm.model.Contig00001.178	4641da0e36462c1bfbb1c4a17a93e25e	493	Gene3D	G3DSA:1.10.30.10		1	63	2.7E-16	T	04-01-2018	IPR009071	High mobility group box domain	
evm.model.Contig00001.178	4641da0e36462c1bfbb1c4a17a93e25e	493	PANTHER	PTHR13059:SF13		1	64	1.7E-45	T	04-01-2018
evm.model.Contig00001.178	4641da0e36462c1bfbb1c4a17a93e25e	493	SUPERFAMILY	SSF47095		1	65	4.71E-17	T	04-01-2018	IPR009071	High mobility group box domain	
evm.model.Contig00001.178	4641da0e36462c1bfbb1c4a17a93e25e	493	ProSiteProfiles	PS50118	HMG boxes A and B DNA-binding domains profile.	1	61	13.864	T	04-01-2018	IPR009071	High mobility group box domain	
evm.model.Contig00001.178	4641da0e36462c1bfbb1c4a17a93e25e	493	PANTHER	PTHR13059		1	64	1.7E-45	T	04-01-2018
evm.model.Contig00001.138	f061ba7895023d4a9e1b58dbe7e76675	382	Pfam	PF02732	ERCC4 domain	103	256	4.7E-8	T	04-01-2018	IPR006166	ERCC4 domain	GO:0003677|GO:0004518
evm.model.Contig00001.138	f061ba7895023d4a9e1b58dbe7e76675	382	Coils	Coil		55	75	-	T	04-01-2018
evm.model.Contig00001.138	f061ba7895023d4a9e1b58dbe7e76675	382	PANTHER	PTHR21077		42	345	8.2E-41	T	04-01-2018	IPR033310	Mms4/EME1/EME2	GO:0005634|GO:0006281|GO:0048476
evm.model.Contig00001.273	59f2e2db72ee1dbaae57793e89102754	367	SMART	SM00730		66	337	2.3E-96	T	04-01-2018	IPR006639	Presenilin/signal peptide peptidase	GO:0004190|GO:0016021
evm.model.Contig00001.273	59f2e2db72ee1dbaae57793e89102754	367	PANTHER	PTHR12174:SF23		18	363	4.1E-157	T	04-01-2018
evm.model.Contig00001.273	59f2e2db72ee1dbaae57793e89102754	367	PANTHER	PTHR12174		18	363	4.1E-157	T	04-01-2018	IPR007369	Peptidase A22B, signal peptide peptidase	GO:0004190|GO:0016021
evm.model.Contig00001.273	59f2e2db72ee1dbaae57793e89102754	367	Pfam	PF04258	Signal peptide peptidase	66	348	2.6E-98	T	04-01-2018	IPR007369	Peptidase A22B, signal peptide peptidase	GO:0004190|GO:0016021
evm.model.Contig00001.241	8f6d6ea2adc8b81d95d2bc557c55a6f9	459	Gene3D	G3DSA:1.10.2000.10		170	285	4.9E-34	T	04-01-2018	IPR020067	Frizzled domain	GO:0005515
evm.model.Contig00001.241	8f6d6ea2adc8b81d95d2bc557c55a6f9	459	PANTHER	PTHR11309		169	373	1.7E-76	T	04-01-2018	IPR015526	Frizzled/secreted frizzled-related protein	
evm.model.Contig00001.241	8f6d6ea2adc8b81d95d2bc557c55a6f9	459	Pfam	PF01392	Fz domain	174	280	1.0E-26	T	04-01-2018	IPR020067	Frizzled domain	GO:0005515
evm.model.Contig00001.241	8f6d6ea2adc8b81d95d2bc557c55a6f9	459	SMART	SM00063		173	288	6.5E-46	T	04-01-2018	IPR020067	Frizzled domain	GO:0005515
evm.model.Contig00001.241	8f6d6ea2adc8b81d95d2bc557c55a6f9	459	ProSiteProfiles	PS50189	NTR domain profile.	298	454	10.35	T	04-01-2018	IPR001134	Netrin domain	GO:0005515
evm.model.Contig00001.241	8f6d6ea2adc8b81d95d2bc557c55a6f9	459	PANTHER	PTHR11309:SF93		169	373	1.7E-76	T	04-01-2018
evm.model.Contig00001.241	8f6d6ea2adc8b81d95d2bc557c55a6f9	459	SUPERFAMILY	SSF63501		172	284	1.83E-36	T	04-01-2018	IPR020067	Frizzled domain	GO:0005515
evm.model.Contig00001.241	8f6d6ea2adc8b81d95d2bc557c55a6f9	459	SUPERFAMILY	SSF50242		300	383	1.35E-7	T	04-01-2018	IPR008993	Tissue inhibitor of metalloproteinases-like, OB-fold	
evm.model.Contig00001.241	8f6d6ea2adc8b81d95d2bc557c55a6f9	459	SUPERFAMILY	SSF50242		412	432	1.35E-7	T	04-01-2018	IPR008993	Tissue inhibitor of metalloproteinases-like, OB-fold	
evm.model.Contig00001.241	8f6d6ea2adc8b81d95d2bc557c55a6f9	459	ProSiteProfiles	PS50038	Frizzled (fz) domain profile.	169	286	22.951	T	04-01-2018	IPR020067	Frizzled domain	GO:0005515
evm.model.Contig00001.215	e5b1ee120b187970bcff1dda254a1b86	565	SMART	SM00204		474	565	3.0E-22	T	04-01-2018	IPR001839	Transforming growth factor-beta, C-terminal	GO:0008083
evm.model.Contig00001.215	e5b1ee120b187970bcff1dda254a1b86	565	ProSitePatterns	PS00250	TGF-beta family signature.	491	506	-	T	04-01-2018	IPR017948	Transforming growth factor beta, conserved site	GO:0008083
evm.model.Contig00001.215	e5b1ee120b187970bcff1dda254a1b86	565	PANTHER	PTHR11848		348	565	1.6E-52	T	04-01-2018	IPR015615	Transforming growth factor-beta-related	
evm.model.Contig00001.215	e5b1ee120b187970bcff1dda254a1b86	565	PANTHER	PTHR11848		188	326	1.6E-52	T	04-01-2018	IPR015615	Transforming growth factor-beta-related	
evm.model.Contig00001.215	e5b1ee120b187970bcff1dda254a1b86	565	ProSiteProfiles	PS51362	TGF-beta family profile.	455	565	27.832	T	04-01-2018	IPR001839	Transforming growth factor-beta, C-terminal	GO:0008083
evm.model.Contig00001.215	e5b1ee120b187970bcff1dda254a1b86	565	Gene3D	G3DSA:2.10.90.10		469	565	1.2E-22	T	04-01-2018	IPR029034	Cystine-knot cytokine	
evm.model.Contig00001.215	e5b1ee120b187970bcff1dda254a1b86	565	Pfam	PF00019	Transforming growth factor beta like domain	473	564	1.2E-20	T	04-01-2018	IPR001839	Transforming growth factor-beta, C-terminal	GO:0008083
evm.model.Contig00001.215	e5b1ee120b187970bcff1dda254a1b86	565	Pfam	PF00688	TGF-beta propeptide	185	442	4.9E-7	T	04-01-2018	IPR001111	Transforming growth factor-beta, N-terminal	GO:0008083|GO:0040007
evm.model.Contig00001.215	e5b1ee120b187970bcff1dda254a1b86	565	SUPERFAMILY	SSF57501		467	564	1.07E-23	T	04-01-2018	IPR029034	Cystine-knot cytokine	
evm.model.Contig00001.215	e5b1ee120b187970bcff1dda254a1b86	565	PANTHER	PTHR11848:SF161		348	565	1.6E-52	T	04-01-2018
evm.model.Contig00001.215	e5b1ee120b187970bcff1dda254a1b86	565	PANTHER	PTHR11848:SF161		188	326	1.6E-52	T	04-01-2018
evm.model.Contig00001.165	7674f5734b60e934281dc479c536f550	435	SUPERFAMILY	SSF49785		271	434	1.45E-16	T	04-01-2018	IPR008979	Galactose-binding domain-like	
evm.model.Contig00001.165	7674f5734b60e934281dc479c536f550	435	Gene3D	G3DSA:2.60.120.260		97	171	3.5E-10	T	04-01-2018	IPR008979	Galactose-binding domain-like	
evm.model.Contig00001.165	7674f5734b60e934281dc479c536f550	435	Gene3D	G3DSA:2.60.120.260		271	434	6.2E-18	T	04-01-2018	IPR008979	Galactose-binding domain-like	
evm.model.Contig00001.165	7674f5734b60e934281dc479c536f550	435	SUPERFAMILY	SSF49785		97	172	1.61E-8	T	04-01-2018	IPR008979	Galactose-binding domain-like	
evm.model.Contig00001.244	7e07886cba75d93c39636fe2c4fff3d2	1350	Coils	Coil		91	125	-	T	04-01-2018
evm.model.Contig00001.120	fab44956324858d81d55e8d7ee2c64a3	522	Pfam	PF05461	Apolipoprotein L	4	189	2.7E-11	T	04-01-2018	IPR008405	Apolipoprotein L	GO:0005576|GO:0006869|GO:0008289|GO:0042157
evm.model.Contig00001.214	d993d2827a5583dab2ebdac93bdfd814	453	Pfam	PF12872	OST-HTH/LOTUS domain	8	72	6.3E-7	T	04-01-2018	IPR025605	OST-HTH/LOTUS domain	
evm.model.Contig00001.214	d993d2827a5583dab2ebdac93bdfd814	453	ProSiteProfiles	PS51644	OST-type HTH domain profile.	6	79	13.897	T	04-01-2018	IPR025605	OST-HTH/LOTUS domain	
evm.model.Contig00001.214	d993d2827a5583dab2ebdac93bdfd814	453	SUPERFAMILY	SSF63748		342	401	3.01E-7	T	04-01-2018
evm.model.Contig00001.214	d993d2827a5583dab2ebdac93bdfd814	453	Gene3D	G3DSA:2.30.30.140		323	388	1.3E-6	T	04-01-2018
evm.model.Contig00001.214	d993d2827a5583dab2ebdac93bdfd814	453	Pfam	PF00567	Tudor domain	338	396	8.0E-5	T	04-01-2018	IPR002999	Tudor domain	
evm.model.Contig00001.261	18ca73de36e38260f175a9b3b55691a6	108	Pfam	PF15884	Protein QIL1	10	87	2.8E-15	T	04-01-2018	IPR026769	MICOS complex subunit Mic13	
evm.model.Contig00001.252	2003c051863c74c42678d69e81f76447	55	SUPERFAMILY	SSF81514		3	53	5.75E-19	T	04-01-2018	IPR008027	Cytochrome b-c1 complex subunit 9	GO:0005743|GO:0005750|GO:0006122
evm.model.Contig00001.252	2003c051863c74c42678d69e81f76447	55	PANTHER	PTHR12980:SF0		1	54	7.8E-18	T	04-01-2018
evm.model.Contig00001.252	2003c051863c74c42678d69e81f76447	55	Gene3D	G3DSA:1.20.5.260		2	53	1.9E-21	T	04-01-2018	IPR008027	Cytochrome b-c1 complex subunit 9	GO:0005743|GO:0005750|GO:0006122
evm.model.Contig00001.252	2003c051863c74c42678d69e81f76447	55	PANTHER	PTHR12980		1	54	7.8E-18	T	04-01-2018	IPR008027	Cytochrome b-c1 complex subunit 9	GO:0005743|GO:0005750|GO:0006122
evm.model.Contig00001.252	2003c051863c74c42678d69e81f76447	55	Pfam	PF05365	Ubiquinol-cytochrome C reductase, UQCRX/QCR9 like	4	53	4.7E-22	T	04-01-2018	IPR008027	Cytochrome b-c1 complex subunit 9	GO:0005743|GO:0005750|GO:0006122
evm.model.Contig00001.119	173b121ab93b8340ed8959021df423e6	546	Pfam	PF05461	Apolipoprotein L	315	393	1.0E-13	T	04-01-2018	IPR008405	Apolipoprotein L	GO:0005576|GO:0006869|GO:0008289|GO:0042157
evm.model.Contig00001.119	173b121ab93b8340ed8959021df423e6	546	Coils	Coil		84	104	-	T	04-01-2018
evm.model.Contig00001.119	173b121ab93b8340ed8959021df423e6	546	PANTHER	PTHR14096		295	393	7.0E-15	T	04-01-2018	IPR008405	Apolipoprotein L	GO:0005576|GO:0006869|GO:0008289|GO:0042157
evm.model.Contig00001.216	d8a23ab7885999f300bd87d1addc9ef8	104	Coils	Coil		63	93	-	T	04-01-2018
evm.model.Contig00001.238	ec3059e10840612053a379d47dc445aa	418	PANTHER	PTHR18884		212	413	9.2E-50	T	04-01-2018	IPR016491	Septin	GO:0005525
evm.model.Contig00001.238	ec3059e10840612053a379d47dc445aa	418	PANTHER	PTHR18884:SF79		212	413	9.2E-50	T	04-01-2018
evm.model.Contig00001.238	ec3059e10840612053a379d47dc445aa	418	Pfam	PF00735	Septin	211	282	2.5E-22	T	04-01-2018	IPR030379	Septin-type guanine nucleotide-binding (G) domain	GO:0005525
evm.model.Contig00001.238	ec3059e10840612053a379d47dc445aa	418	Pfam	PF00735	Septin	330	361	2.2E-6	T	04-01-2018	IPR030379	Septin-type guanine nucleotide-binding (G) domain	GO:0005525
evm.model.Contig00001.238	ec3059e10840612053a379d47dc445aa	418	Coils	Coil		380	407	-	T	04-01-2018
evm.model.Contig00001.169	f3d4c07b27d39c304d2f83a1c1bbcbdb	350	PANTHER	PTHR13258		16	335	7.3E-87	T	04-01-2018
evm.model.Contig00001.169	f3d4c07b27d39c304d2f83a1c1bbcbdb	350	Pfam	PF10475	Vacuolar-sorting protein 54, of GARP complex	16	140	1.1E-31	T	04-01-2018	IPR019515	Vacuolar protein sorting-associated protein 54, N-terminal	
evm.model.Contig00001.169	f3d4c07b27d39c304d2f83a1c1bbcbdb	350	Coils	Coil		281	301	-	T	04-01-2018
evm.model.Contig00001.266	9443e65cc082a983c78c323322d9ba05	289	Pfam	PF04116	Fatty acid hydroxylase superfamily	139	271	3.2E-28	T	04-01-2018	IPR006694	Fatty acid hydroxylase	GO:0005506|GO:0006633|GO:0016491|GO:0055114
evm.model.Contig00001.266	9443e65cc082a983c78c323322d9ba05	289	PANTHER	PTHR11863:SF45		11	289	1.4E-160	T	04-01-2018
evm.model.Contig00001.266	9443e65cc082a983c78c323322d9ba05	289	PANTHER	PTHR11863		11	289	1.4E-160	T	04-01-2018
evm.model.Contig00001.105	a53d719121d4bd03cb05b70ac1b8baba	1219	SUPERFAMILY	SSF48371		413	594	7.41E-6	T	04-01-2018	IPR016024	Armadillo-type fold	GO:0005488
evm.model.Contig00001.105	a53d719121d4bd03cb05b70ac1b8baba	1219	SUPERFAMILY	SSF48371		987	1151	7.41E-6	T	04-01-2018	IPR016024	Armadillo-type fold	GO:0005488
evm.model.Contig00001.105	a53d719121d4bd03cb05b70ac1b8baba	1219	SUPERFAMILY	SSF48371		630	709	7.41E-6	T	04-01-2018	IPR016024	Armadillo-type fold	GO:0005488
evm.model.Contig00001.105	a53d719121d4bd03cb05b70ac1b8baba	1219	SUPERFAMILY	SSF48371		296	379	7.41E-6	T	04-01-2018	IPR016024	Armadillo-type fold	GO:0005488
evm.model.Contig00001.105	a53d719121d4bd03cb05b70ac1b8baba	1219	SUPERFAMILY	SSF48371		736	757	7.41E-6	T	04-01-2018	IPR016024	Armadillo-type fold	GO:0005488
evm.model.Contig00001.105	a53d719121d4bd03cb05b70ac1b8baba	1219	SUPERFAMILY	SSF48371		185	218	7.41E-6	T	04-01-2018	IPR016024	Armadillo-type fold	GO:0005488
evm.model.Contig00001.179	ec55e90791f6663390b49110a3a0b51d	305	PANTHER	PTHR13059		16	96	2.4E-35	T	04-01-2018
evm.model.Contig00001.127	bc31c54318d9789b2d5889afbf097ace	313	Coils	Coil		228	248	-	T	04-01-2018
evm.model.Contig00001.127	bc31c54318d9789b2d5889afbf097ace	313	Gene3D	G3DSA:3.40.50.2300		83	149	3.6E-5	T	04-01-2018
evm.model.Contig00001.246	96f151696f243b4f00bf92575390df27	306	Coils	Coil		187	207	-	T	04-01-2018
evm.model.Contig00001.245	6326c86adac2b5bff5a6ae9b953fe490	87	SUPERFAMILY	SSF46689		28	69	3.23E-8	T	04-01-2018	IPR009057	Homeodomain-like	GO:0003677
evm.model.Contig00001.256	78c04e9e65cc86573b53a4a7471affe7	125	Coils	Coil		72	92	-	T	04-01-2018
evm.model.Contig00001.115	3a2ed2833c38a67441324bfb544114ea	485	SUPERFAMILY	SSF48726		117	155	1.26E-5	T	04-01-2018	IPR007110	Immunoglobulin-like domain	GO:0005515
evm.model.Contig00001.115	3a2ed2833c38a67441324bfb544114ea	485	SUPERFAMILY	SSF48726		33	77	1.26E-5	T	04-01-2018	IPR007110	Immunoglobulin-like domain	GO:0005515
evm.model.Contig00001.115	3a2ed2833c38a67441324bfb544114ea	485	Gene3D	G3DSA:2.60.40.10		112	167	5.8E-4	T	04-01-2018	IPR013783	Immunoglobulin-like fold	
evm.model.Contig00001.115	3a2ed2833c38a67441324bfb544114ea	485	Gene3D	G3DSA:2.60.40.10		37	80	5.8E-4	T	04-01-2018	IPR013783	Immunoglobulin-like fold	
evm.model.Contig00001.115	3a2ed2833c38a67441324bfb544114ea	485	SMART	SM00409		34	166	0.0046	T	04-01-2018	IPR003599	Immunoglobulin subtype	
evm.model.Contig00001.26	70909a05bee9609342e1e658a4d49e7a	356	Gene3D	G3DSA:1.10.287.90		267	308	3.4E-4	T	04-01-2018	IPR011759	Cytochrome C oxidase subunit II, transmembrane domain	GO:0016021|GO:0022900
evm.model.Contig00001.150	94abbf4edb446289c2e0b66aa3351819	377	Coils	Coil		94	114	-	T	04-01-2018
evm.model.Contig00001.155	50a18f282a557bb1256638c8fac3fceb	656	Gene3D	G3DSA:1.10.555.10		313	356	1.4E-4	T	04-01-2018	IPR000198	Rho GTPase-activating protein domain	GO:0007165
evm.model.Contig00001.155	50a18f282a557bb1256638c8fac3fceb	656	Gene3D	G3DSA:1.10.555.10		423	431	1.4E-4	T	04-01-2018	IPR000198	Rho GTPase-activating protein domain	GO:0007165
evm.model.Contig00001.170	ff09328c78f41a257222f71d392869a7	320	Pfam	PF10474	Protein of unknown function C-terminus (DUF2451)	94	312	3.8E-80	T	04-01-2018	IPR019514	Protein of unknown function DUF2451, C-terminal	
evm.model.Contig00001.170	ff09328c78f41a257222f71d392869a7	320	PANTHER	PTHR13258		1	320	1.7E-114	T	04-01-2018
evm.model.Contig00003.78	a22af07c914576204e33ab4bbed36eef	608	ProSitePatterns	PS00061	Short-chain dehydrogenases/reductases family signature.	148	176	-	T	04-01-2018	IPR020904	Short-chain dehydrogenase/reductase, conserved site	GO:0016491
evm.model.Contig00003.78	a22af07c914576204e33ab4bbed36eef	608	SUPERFAMILY	SSF51735		1	290	1.19E-61	T	04-01-2018	IPR016040	NAD(P)-binding domain	
evm.model.Contig00003.78	a22af07c914576204e33ab4bbed36eef	608	Pfam	PF01575	MaoC like domain	474	585	5.1E-33	T	04-01-2018	IPR002539	MaoC-like domain	
evm.model.Contig00003.78	a22af07c914576204e33ab4bbed36eef	608	SMART	SM00822	This enzymatic domain is part of bacterial polyketide synthases and catalyses the first step in the reductive modification of the beta-carbonyl centres in the growing polyketide chain. It uses NADPH to reduce the keto group to a hydroxy group.	7	195	9.9E-4	T	04-01-2018
evm.model.Contig00003.78	a22af07c914576204e33ab4bbed36eef	608	SUPERFAMILY	SSF54637		320	466	2.54E-36	T	04-01-2018	IPR029069	HotDog domain	
evm.model.Contig00003.78	a22af07c914576204e33ab4bbed36eef	608	Gene3D	G3DSA:3.40.50.720		2	262	1.5E-61	T	04-01-2018	IPR016040	NAD(P)-binding domain	
evm.model.Contig00003.78	a22af07c914576204e33ab4bbed36eef	608	SUPERFAMILY	SSF54637		475	590	1.03E-27	T	04-01-2018	IPR029069	HotDog domain	
evm.model.Contig00003.78	a22af07c914576204e33ab4bbed36eef	608	PRINTS	PR00080	Short-chain dehydrogenase/reductase (SDR) superfamily signature	141	149	3.7E-10	T	04-01-2018	IPR002347	Short-chain dehydrogenase/reductase SDR	
evm.model.Contig00003.78	a22af07c914576204e33ab4bbed36eef	608	PRINTS	PR00080	Short-chain dehydrogenase/reductase (SDR) superfamily signature	161	180	3.7E-10	T	04-01-2018	IPR002347	Short-chain dehydrogenase/reductase SDR	
evm.model.Contig00003.78	a22af07c914576204e33ab4bbed36eef	608	PRINTS	PR00080	Short-chain dehydrogenase/reductase (SDR) superfamily signature	88	99	3.7E-10	T	04-01-2018	IPR002347	Short-chain dehydrogenase/reductase SDR	
evm.model.Contig00003.78	a22af07c914576204e33ab4bbed36eef	608	Pfam	PF13452	N-terminal half of MaoC dehydratase	384	435	2.8E-6	T	04-01-2018
evm.model.Contig00003.78	a22af07c914576204e33ab4bbed36eef	608	PANTHER	PTHR13078		306	603	2.5E-116	T	04-01-2018
evm.model.Contig00003.78	a22af07c914576204e33ab4bbed36eef	608	PANTHER	PTHR13078		52	253	2.5E-116	T	04-01-2018
evm.model.Contig00003.78	a22af07c914576204e33ab4bbed36eef	608	Gene3D	G3DSA:3.10.129.10		455	593	6.7E-38	T	04-01-2018	IPR029069	HotDog domain	
evm.model.Contig00003.78	a22af07c914576204e33ab4bbed36eef	608	PANTHER	PTHR13078:SF53		52	253	2.5E-116	T	04-01-2018
evm.model.Contig00003.78	a22af07c914576204e33ab4bbed36eef	608	PRINTS	PR00081	Glucose/ribitol dehydrogenase family signature	88	99	7.8E-23	T	04-01-2018	IPR002347	Short-chain dehydrogenase/reductase SDR	
evm.model.Contig00003.78	a22af07c914576204e33ab4bbed36eef	608	PRINTS	PR00081	Glucose/ribitol dehydrogenase family signature	135	151	7.8E-23	T	04-01-2018	IPR002347	Short-chain dehydrogenase/reductase SDR	
evm.model.Contig00003.78	a22af07c914576204e33ab4bbed36eef	608	PRINTS	PR00081	Glucose/ribitol dehydrogenase family signature	161	180	7.8E-23	T	04-01-2018	IPR002347	Short-chain dehydrogenase/reductase SDR	
evm.model.Contig00003.78	a22af07c914576204e33ab4bbed36eef	608	PRINTS	PR00081	Glucose/ribitol dehydrogenase family signature	8	25	7.8E-23	T	04-01-2018	IPR002347	Short-chain dehydrogenase/reductase SDR	
evm.model.Contig00003.78	a22af07c914576204e33ab4bbed36eef	608	PANTHER	PTHR13078:SF53		306	603	2.5E-116	T	04-01-2018
evm.model.Contig00003.78	a22af07c914576204e33ab4bbed36eef	608	Gene3D	G3DSA:3.10.129.10		321	454	8.3E-41	T	04-01-2018	IPR029069	HotDog domain	
evm.model.Contig00003.78	a22af07c914576204e33ab4bbed36eef	608	Pfam	PF00106	short chain dehydrogenase	8	191	3.0E-41	T	04-01-2018	IPR002347	Short-chain dehydrogenase/reductase SDR	
evm.model.Contig00003.84	d7020a10ec6506a7ffdbb51e5be6e6af	894	PANTHER	PTHR10336		1	894	0.0	T	04-01-2018	IPR001192	Phosphoinositide phospholipase C family	GO:0035556
evm.model.Contig00003.84	d7020a10ec6506a7ffdbb51e5be6e6af	894	Coils	Coil		638	658	-	T	04-01-2018
evm.model.Contig00003.84	d7020a10ec6506a7ffdbb51e5be6e6af	894	SUPERFAMILY	SSF47473		139	279	2.11E-38	T	04-01-2018	IPR011992	EF-hand domain pair	
evm.model.Contig00003.84	d7020a10ec6506a7ffdbb51e5be6e6af	894	ProSiteProfiles	PS50004	C2 domain profile.	464	562	20.313	T	04-01-2018	IPR000008	C2 domain	GO:0005515
evm.model.Contig00003.84	d7020a10ec6506a7ffdbb51e5be6e6af	894	Pfam	PF00388	Phosphatidylinositol-specific phospholipase C, X domain	294	396	3.9E-36	T	04-01-2018	IPR000909	Phosphatidylinositol-specific phospholipase C, X domain	
evm.model.Contig00003.84	d7020a10ec6506a7ffdbb51e5be6e6af	894	Gene3D	G3DSA:1.10.238.10		181	274	1.4E-24	T	04-01-2018	IPR011992	EF-hand domain pair	
evm.model.Contig00003.84	d7020a10ec6506a7ffdbb51e5be6e6af	894	SUPERFAMILY	SSF51695		280	458	1.26E-58	T	04-01-2018	IPR017946	PLC-like phosphodiesterase, TIM beta/alpha-barrel domain	GO:0006629|GO:0008081
evm.model.Contig00003.84	d7020a10ec6506a7ffdbb51e5be6e6af	894	Gene3D	G3DSA:2.60.40.150		480	585	8.8E-11	T	04-01-2018	IPR000008	C2 domain	GO:0005515
evm.model.Contig00003.84	d7020a10ec6506a7ffdbb51e5be6e6af	894	SMART	SM00148		280	396	1.4E-37	T	04-01-2018	IPR000909	Phosphatidylinositol-specific phospholipase C, X domain	
evm.model.Contig00003.84	d7020a10ec6506a7ffdbb51e5be6e6af	894	PRINTS	PR00390	Phospholipase C signature	282	302	5.7E-6	T	04-01-2018	IPR001192	Phosphoinositide phospholipase C family	GO:0035556
evm.model.Contig00003.84	d7020a10ec6506a7ffdbb51e5be6e6af	894	PRINTS	PR00390	Phospholipase C signature	380	397	5.7E-6	T	04-01-2018	IPR001192	Phosphoinositide phospholipase C family	GO:0035556
evm.model.Contig00003.84	d7020a10ec6506a7ffdbb51e5be6e6af	894	SUPERFAMILY	SSF49562		480	571	2.36E-19	T	04-01-2018	IPR000008	C2 domain	GO:0005515
evm.model.Contig00003.84	d7020a10ec6506a7ffdbb51e5be6e6af	894	PANTHER	PTHR10336:SF106		1	894	0.0	T	04-01-2018
evm.model.Contig00003.84	d7020a10ec6506a7ffdbb51e5be6e6af	894	Pfam	PF09279	Phosphoinositide-specific phospholipase C, efhand-like	181	267	2.3E-9	T	04-01-2018	IPR015359	Phosphoinositide-specific phospholipase C, EF-hand-like domain	
evm.model.Contig00003.84	d7020a10ec6506a7ffdbb51e5be6e6af	894	Coils	Coil		689	716	-	T	04-01-2018
evm.model.Contig00003.84	d7020a10ec6506a7ffdbb51e5be6e6af	894	Coils	Coil		835	887	-	T	04-01-2018
evm.model.Contig00003.84	d7020a10ec6506a7ffdbb51e5be6e6af	894	Pfam	PF06631	Protein of unknown function (DUF1154)	652	691	2.8E-6	T	04-01-2018	IPR009535	Phospholipase C-beta, conserved site	
evm.model.Contig00003.84	d7020a10ec6506a7ffdbb51e5be6e6af	894	ProSiteProfiles	PS50007	Phosphatidylinositol-specific phospholipase X-box domain profile.	294	396	38.29	T	04-01-2018	IPR000909	Phosphatidylinositol-specific phospholipase C, X domain	
evm.model.Contig00003.84	d7020a10ec6506a7ffdbb51e5be6e6af	894	Gene3D	G3DSA:1.20.1230.10		649	883	1.3E-35	T	04-01-2018
evm.model.Contig00003.84	d7020a10ec6506a7ffdbb51e5be6e6af	894	SUPERFAMILY	SSF69989		651	889	2.09E-44	T	04-01-2018
evm.model.Contig00003.84	d7020a10ec6506a7ffdbb51e5be6e6af	894	Gene3D	G3DSA:2.30.29.30		12	139	9.9E-17	T	04-01-2018	IPR011993	PH domain-like	
evm.model.Contig00003.84	d7020a10ec6506a7ffdbb51e5be6e6af	894	Pfam	PF00168	C2 domain	479	571	1.7E-6	T	04-01-2018	IPR000008	C2 domain	GO:0005515
evm.model.Contig00003.84	d7020a10ec6506a7ffdbb51e5be6e6af	894	SMART	SM00239		478	577	2.2E-10	T	04-01-2018	IPR000008	C2 domain	GO:0005515
evm.model.Contig00003.84	d7020a10ec6506a7ffdbb51e5be6e6af	894	SUPERFAMILY	SSF50729		11	138	2.66E-32	T	04-01-2018	IPR011993	PH domain-like	
evm.model.Contig00003.84	d7020a10ec6506a7ffdbb51e5be6e6af	894	ProSiteProfiles	PS50008	Phosphatidylinositol-specific phospholipase Y-box domain profile.	439	457	11.696	T	04-01-2018	IPR001711	Phospholipase C, phosphatidylinositol-specific, Y domain	GO:0004435|GO:0006629|GO:0007165|GO:0035556
evm.model.Contig00003.84	d7020a10ec6506a7ffdbb51e5be6e6af	894	Coils	Coil		778	801	-	T	04-01-2018
evm.model.Contig00003.84	d7020a10ec6506a7ffdbb51e5be6e6af	894	Gene3D	G3DSA:3.20.20.190		294	419	2.8E-42	T	04-01-2018	IPR017946	PLC-like phosphodiesterase, TIM beta/alpha-barrel domain	GO:0006629|GO:0008081
evm.model.Contig00003.84	d7020a10ec6506a7ffdbb51e5be6e6af	894	Gene3D	G3DSA:3.20.20.190		438	471	6.3E-6	T	04-01-2018	IPR017946	PLC-like phosphodiesterase, TIM beta/alpha-barrel domain	GO:0006629|GO:0008081
evm.model.Contig00003.416	08d5ac8a82ee49fb212f3296df52e152	360	Coils	Coil		159	200	-	T	04-01-2018
evm.model.Contig00003.416	08d5ac8a82ee49fb212f3296df52e152	360	SUPERFAMILY	SSF49599		202	334	3.43E-36	T	04-01-2018	IPR008974	TRAF-like	GO:0005515
evm.model.Contig00003.416	08d5ac8a82ee49fb212f3296df52e152	360	PANTHER	PTHR10131		5	332	5.5E-89	T	04-01-2018
evm.model.Contig00003.416	08d5ac8a82ee49fb212f3296df52e152	360	Pfam	PF02176	TRAF-type zinc finger	25	83	3.2E-8	T	04-01-2018	IPR001293	Zinc finger, TRAF-type	GO:0008270
evm.model.Contig00003.416	08d5ac8a82ee49fb212f3296df52e152	360	SUPERFAMILY	SSF49599		13	126	9.81E-9	T	04-01-2018	IPR008974	TRAF-like	GO:0005515
evm.model.Contig00003.416	08d5ac8a82ee49fb212f3296df52e152	360	ProSiteProfiles	PS50145	Zinc finger TRAF-type profile.	24	70	9.187	T	04-01-2018	IPR001293	Zinc finger, TRAF-type	GO:0008270
evm.model.Contig00003.416	08d5ac8a82ee49fb212f3296df52e152	360	SMART	SM00061		208	331	2.9E-9	T	04-01-2018	IPR002083	MATH/TRAF domain	GO:0005515
evm.model.Contig00003.416	08d5ac8a82ee49fb212f3296df52e152	360	Gene3D	G3DSA:2.60.210.10		189	332	3.0E-48	T	04-01-2018	IPR008974	TRAF-like	GO:0005515
evm.model.Contig00003.416	08d5ac8a82ee49fb212f3296df52e152	360	ProSiteProfiles	PS50144	MATH/TRAF domain profile.	203	350	12.337	T	04-01-2018	IPR002083	MATH/TRAF domain	GO:0005515
evm.model.Contig00003.416	08d5ac8a82ee49fb212f3296df52e152	360	PANTHER	PTHR10131:SF52		5	332	5.5E-89	T	04-01-2018
evm.model.Contig00003.380	24ead62dd88498126c272e951d8725d5	222	PANTHER	PTHR24416:SF88		12	193	1.6E-30	T	04-01-2018
evm.model.Contig00003.380	24ead62dd88498126c272e951d8725d5	222	Pfam	PF01030	Receptor L domain	40	163	2.5E-22	T	04-01-2018	IPR000494	Receptor L-domain	
evm.model.Contig00003.380	24ead62dd88498126c272e951d8725d5	222	PANTHER	PTHR24416		12	193	1.6E-30	T	04-01-2018
evm.model.Contig00003.380	24ead62dd88498126c272e951d8725d5	222	SUPERFAMILY	SSF52058		26	206	6.81E-28	T	04-01-2018	IPR032675	Leucine-rich repeat domain, L domain-like	
evm.model.Contig00003.380	24ead62dd88498126c272e951d8725d5	222	Gene3D	G3DSA:3.80.20.20		12	209	1.4E-39	T	04-01-2018	IPR000494	Receptor L-domain	
evm.model.Contig00003.365	b5af4571c92670ab38eb09f7a405231e	335	Pfam	PF13520	Amino acid permease	44	334	2.5E-24	T	04-01-2018	IPR002293	Amino acid/polyamine transporter I	GO:0003333|GO:0015171|GO:0016020
evm.model.Contig00003.365	b5af4571c92670ab38eb09f7a405231e	335	PIRSF	PIRSF006060		16	334	8.2E-32	T	04-01-2018	IPR002293	Amino acid/polyamine transporter I	GO:0003333|GO:0015171|GO:0016020
evm.model.Contig00003.365	b5af4571c92670ab38eb09f7a405231e	335	PANTHER	PTHR11785		8	333	1.5E-69	T	04-01-2018	IPR002293	Amino acid/polyamine transporter I	GO:0003333|GO:0015171|GO:0016020
evm.model.Contig00003.365	b5af4571c92670ab38eb09f7a405231e	335	PANTHER	PTHR11785:SF309		8	333	1.5E-69	T	04-01-2018
evm.model.Contig00003.367	323da45a8c39c97c1643d87f414bfabb	1000	ProSiteProfiles	PS50053	Ubiquitin domain profile.	88	163	30.626	T	04-01-2018	IPR000626	Ubiquitin domain	GO:0005515
evm.model.Contig00003.367	323da45a8c39c97c1643d87f414bfabb	1000	SUPERFAMILY	SSF54236		239	315	2.07E-33	T	04-01-2018	IPR029071	Ubiquitin-related domain	
evm.model.Contig00003.367	323da45a8c39c97c1643d87f414bfabb	1000	SUPERFAMILY	SSF54236		163	239	6.43E-34	T	04-01-2018	IPR029071	Ubiquitin-related domain	
evm.model.Contig00003.367	323da45a8c39c97c1643d87f414bfabb	1000	SUPERFAMILY	SSF54236		847	923	2.07E-33	T	04-01-2018	IPR029071	Ubiquitin-related domain	
evm.model.Contig00003.367	323da45a8c39c97c1643d87f414bfabb	1000	SUPERFAMILY	SSF54236		543	619	2.07E-33	T	04-01-2018	IPR029071	Ubiquitin-related domain	
evm.model.Contig00003.367	323da45a8c39c97c1643d87f414bfabb	1000	ProSitePatterns	PS00299	Ubiquitin domain signature.	950	975	-	T	04-01-2018	IPR019954	Ubiquitin conserved site	
evm.model.Contig00003.367	323da45a8c39c97c1643d87f414bfabb	1000	ProSitePatterns	PS00299	Ubiquitin domain signature.	570	595	-	T	04-01-2018	IPR019954	Ubiquitin conserved site	
evm.model.Contig00003.367	323da45a8c39c97c1643d87f414bfabb	1000	ProSitePatterns	PS00299	Ubiquitin domain signature.	190	215	-	T	04-01-2018	IPR019954	Ubiquitin conserved site	
evm.model.Contig00003.367	323da45a8c39c97c1643d87f414bfabb	1000	SUPERFAMILY	SSF54236		619	695	1.51E-33	T	04-01-2018	IPR029071	Ubiquitin-related domain	
evm.model.Contig00003.367	323da45a8c39c97c1643d87f414bfabb	1000	PANTHER	PTHR10666:SF164		582	959	0.0	T	04-01-2018
evm.model.Contig00003.367	323da45a8c39c97c1643d87f414bfabb	1000	PANTHER	PTHR10666:SF164		88	536	0.0	T	04-01-2018
evm.model.Contig00003.367	323da45a8c39c97c1643d87f414bfabb	1000	ProSitePatterns	PS00299	Ubiquitin domain signature.	798	823	-	T	04-01-2018	IPR019954	Ubiquitin conserved site	
evm.model.Contig00003.367	323da45a8c39c97c1643d87f414bfabb	1000	ProSitePatterns	PS00299	Ubiquitin domain signature.	418	443	-	T	04-01-2018	IPR019954	Ubiquitin conserved site	
evm.model.Contig00003.367	323da45a8c39c97c1643d87f414bfabb	1000	SUPERFAMILY	SSF54236		922	999	1.2E-33	T	04-01-2018	IPR029071	Ubiquitin-related domain	
evm.model.Contig00003.367	323da45a8c39c97c1643d87f414bfabb	1000	SUPERFAMILY	SSF54236		314	391	1.14E-33	T	04-01-2018	IPR029071	Ubiquitin-related domain	
evm.model.Contig00003.367	323da45a8c39c97c1643d87f414bfabb	1000	ProSitePatterns	PS00299	Ubiquitin domain signature.	27	52	-	T	04-01-2018	IPR019954	Ubiquitin conserved site	
evm.model.Contig00003.367	323da45a8c39c97c1643d87f414bfabb	1000	ProSiteProfiles	PS50053	Ubiquitin domain profile.	164	239	30.975	T	04-01-2018	IPR000626	Ubiquitin domain	GO:0005515
evm.model.Contig00003.367	323da45a8c39c97c1643d87f414bfabb	1000	Pfam	PF00240	Ubiquitin family	926	997	1.3E-32	T	04-01-2018	IPR000626	Ubiquitin domain	GO:0005515
evm.model.Contig00003.367	323da45a8c39c97c1643d87f414bfabb	1000	Pfam	PF00240	Ubiquitin family	850	921	1.3E-32	T	04-01-2018	IPR000626	Ubiquitin domain	GO:0005515
evm.model.Contig00003.367	323da45a8c39c97c1643d87f414bfabb	1000	Pfam	PF00240	Ubiquitin family	774	845	1.3E-32	T	04-01-2018	IPR000626	Ubiquitin domain	GO:0005515
evm.model.Contig00003.367	323da45a8c39c97c1643d87f414bfabb	1000	Pfam	PF00240	Ubiquitin family	698	769	1.3E-32	T	04-01-2018	IPR000626	Ubiquitin domain	GO:0005515
evm.model.Contig00003.367	323da45a8c39c97c1643d87f414bfabb	1000	Pfam	PF00240	Ubiquitin family	622	693	1.3E-32	T	04-01-2018	IPR000626	Ubiquitin domain	GO:0005515
evm.model.Contig00003.367	323da45a8c39c97c1643d87f414bfabb	1000	Pfam	PF00240	Ubiquitin family	546	617	1.3E-32	T	04-01-2018	IPR000626	Ubiquitin domain	GO:0005515
evm.model.Contig00003.367	323da45a8c39c97c1643d87f414bfabb	1000	Pfam	PF00240	Ubiquitin family	470	541	1.3E-32	T	04-01-2018	IPR000626	Ubiquitin domain	GO:0005515
evm.model.Contig00003.367	323da45a8c39c97c1643d87f414bfabb	1000	Pfam	PF00240	Ubiquitin family	394	465	1.3E-32	T	04-01-2018	IPR000626	Ubiquitin domain	GO:0005515
evm.model.Contig00003.367	323da45a8c39c97c1643d87f414bfabb	1000	Pfam	PF00240	Ubiquitin family	318	389	1.3E-32	T	04-01-2018	IPR000626	Ubiquitin domain	GO:0005515
evm.model.Contig00003.367	323da45a8c39c97c1643d87f414bfabb	1000	Pfam	PF00240	Ubiquitin family	242	313	1.3E-32	T	04-01-2018	IPR000626	Ubiquitin domain	GO:0005515
evm.model.Contig00003.367	323da45a8c39c97c1643d87f414bfabb	1000	Pfam	PF00240	Ubiquitin family	166	237	4.3E-33	T	04-01-2018	IPR000626	Ubiquitin domain	GO:0005515
evm.model.Contig00003.367	323da45a8c39c97c1643d87f414bfabb	1000	Pfam	PF00240	Ubiquitin family	90	161	1.3E-32	T	04-01-2018	IPR000626	Ubiquitin domain	GO:0005515
evm.model.Contig00003.367	323da45a8c39c97c1643d87f414bfabb	1000	Pfam	PF00240	Ubiquitin family	3	74	1.3E-32	T	04-01-2018	IPR000626	Ubiquitin domain	GO:0005515
evm.model.Contig00003.367	323da45a8c39c97c1643d87f414bfabb	1000	ProSitePatterns	PS00299	Ubiquitin domain signature.	646	671	-	T	04-01-2018	IPR019954	Ubiquitin conserved site	
evm.model.Contig00003.367	323da45a8c39c97c1643d87f414bfabb	1000	ProSitePatterns	PS00299	Ubiquitin domain signature.	266	291	-	T	04-01-2018	IPR019954	Ubiquitin conserved site	
evm.model.Contig00003.367	323da45a8c39c97c1643d87f414bfabb	1000	SUPERFAMILY	SSF54236		695	771	2.07E-33	T	04-01-2018	IPR029071	Ubiquitin-related domain	
evm.model.Contig00003.367	323da45a8c39c97c1643d87f414bfabb	1000	ProSiteProfiles	PS50053	Ubiquitin domain profile.	1	76	28.906	T	04-01-2018	IPR000626	Ubiquitin domain	GO:0005515
evm.model.Contig00003.367	323da45a8c39c97c1643d87f414bfabb	1000	ProSiteProfiles	PS50053	Ubiquitin domain profile.	924	999	30.626	T	04-01-2018	IPR000626	Ubiquitin domain	GO:0005515
evm.model.Contig00003.367	323da45a8c39c97c1643d87f414bfabb	1000	SUPERFAMILY	SSF54236		467	543	1.51E-33	T	04-01-2018	IPR029071	Ubiquitin-related domain	
evm.model.Contig00003.367	323da45a8c39c97c1643d87f414bfabb	1000	ProSitePatterns	PS00299	Ubiquitin domain signature.	874	899	-	T	04-01-2018	IPR019954	Ubiquitin conserved site	
evm.model.Contig00003.367	323da45a8c39c97c1643d87f414bfabb	1000	ProSiteProfiles	PS50053	Ubiquitin domain profile.	848	923	30.626	T	04-01-2018	IPR000626	Ubiquitin domain	GO:0005515
evm.model.Contig00003.367	323da45a8c39c97c1643d87f414bfabb	1000	SUPERFAMILY	SSF54236		771	847	1.51E-33	T	04-01-2018	IPR029071	Ubiquitin-related domain	
evm.model.Contig00003.367	323da45a8c39c97c1643d87f414bfabb	1000	ProSitePatterns	PS00299	Ubiquitin domain signature.	494	519	-	T	04-01-2018	IPR019954	Ubiquitin conserved site	
evm.model.Contig00003.367	323da45a8c39c97c1643d87f414bfabb	1000	ProSiteProfiles	PS50053	Ubiquitin domain profile.	772	847	30.626	T	04-01-2018	IPR000626	Ubiquitin domain	GO:0005515
evm.model.Contig00003.367	323da45a8c39c97c1643d87f414bfabb	1000	PANTHER	PTHR10666		582	959	0.0	T	04-01-2018
evm.model.Contig00003.367	323da45a8c39c97c1643d87f414bfabb	1000	PANTHER	PTHR10666		88	536	0.0	T	04-01-2018
evm.model.Contig00003.367	323da45a8c39c97c1643d87f414bfabb	1000	ProSiteProfiles	PS50053	Ubiquitin domain profile.	696	771	30.626	T	04-01-2018	IPR000626	Ubiquitin domain	GO:0005515
evm.model.Contig00003.367	323da45a8c39c97c1643d87f414bfabb	1000	ProSitePatterns	PS00299	Ubiquitin domain signature.	114	139	-	T	04-01-2018	IPR019954	Ubiquitin conserved site	
evm.model.Contig00003.367	323da45a8c39c97c1643d87f414bfabb	1000	ProSiteProfiles	PS50053	Ubiquitin domain profile.	620	695	30.626	T	04-01-2018	IPR000626	Ubiquitin domain	GO:0005515
evm.model.Contig00003.367	323da45a8c39c97c1643d87f414bfabb	1000	PRINTS	PR00348	Ubiquitin signature	11	31	2.3E-36	T	04-01-2018	IPR019956	Ubiquitin	
evm.model.Contig00003.367	323da45a8c39c97c1643d87f414bfabb	1000	PRINTS	PR00348	Ubiquitin signature	53	74	2.3E-36	T	04-01-2018	IPR019956	Ubiquitin	
evm.model.Contig00003.367	323da45a8c39c97c1643d87f414bfabb	1000	PRINTS	PR00348	Ubiquitin signature	32	52	2.3E-36	T	04-01-2018	IPR019956	Ubiquitin	
evm.model.Contig00003.367	323da45a8c39c97c1643d87f414bfabb	1000	ProSiteProfiles	PS50053	Ubiquitin domain profile.	544	619	30.626	T	04-01-2018	IPR000626	Ubiquitin domain	GO:0005515
evm.model.Contig00003.367	323da45a8c39c97c1643d87f414bfabb	1000	SMART	SM00213		88	159	1.3E-35	T	04-01-2018	IPR000626	Ubiquitin domain	GO:0005515
evm.model.Contig00003.367	323da45a8c39c97c1643d87f414bfabb	1000	SMART	SM00213		468	539	1.3E-35	T	04-01-2018	IPR000626	Ubiquitin domain	GO:0005515
evm.model.Contig00003.367	323da45a8c39c97c1643d87f414bfabb	1000	SMART	SM00213		696	767	1.3E-35	T	04-01-2018	IPR000626	Ubiquitin domain	GO:0005515
evm.model.Contig00003.367	323da45a8c39c97c1643d87f414bfabb	1000	SMART	SM00213		924	995	1.3E-35	T	04-01-2018	IPR000626	Ubiquitin domain	GO:0005515
evm.model.Contig00003.367	323da45a8c39c97c1643d87f414bfabb	1000	SMART	SM00213		316	387	1.3E-35	T	04-01-2018	IPR000626	Ubiquitin domain	GO:0005515
evm.model.Contig00003.367	323da45a8c39c97c1643d87f414bfabb	1000	SMART	SM00213		544	615	1.3E-35	T	04-01-2018	IPR000626	Ubiquitin domain	GO:0005515
evm.model.Contig00003.367	323da45a8c39c97c1643d87f414bfabb	1000	SMART	SM00213		772	843	1.3E-35	T	04-01-2018	IPR000626	Ubiquitin domain	GO:0005515
evm.model.Contig00003.367	323da45a8c39c97c1643d87f414bfabb	1000	SMART	SM00213		1	72	1.3E-35	T	04-01-2018	IPR000626	Ubiquitin domain	GO:0005515
evm.model.Contig00003.367	323da45a8c39c97c1643d87f414bfabb	1000	SMART	SM00213		392	463	1.3E-35	T	04-01-2018	IPR000626	Ubiquitin domain	GO:0005515
evm.model.Contig00003.367	323da45a8c39c97c1643d87f414bfabb	1000	SMART	SM00213		164	235	4.2E-36	T	04-01-2018	IPR000626	Ubiquitin domain	GO:0005515
evm.model.Contig00003.367	323da45a8c39c97c1643d87f414bfabb	1000	SMART	SM00213		620	691	1.3E-35	T	04-01-2018	IPR000626	Ubiquitin domain	GO:0005515
evm.model.Contig00003.367	323da45a8c39c97c1643d87f414bfabb	1000	SMART	SM00213		848	919	1.3E-35	T	04-01-2018	IPR000626	Ubiquitin domain	GO:0005515
evm.model.Contig00003.367	323da45a8c39c97c1643d87f414bfabb	1000	SMART	SM00213		240	311	1.3E-35	T	04-01-2018	IPR000626	Ubiquitin domain	GO:0005515
evm.model.Contig00003.367	323da45a8c39c97c1643d87f414bfabb	1000	SUPERFAMILY	SSF54236		76	163	1.31E-35	T	04-01-2018	IPR029071	Ubiquitin-related domain	
evm.model.Contig00003.367	323da45a8c39c97c1643d87f414bfabb	1000	ProSiteProfiles	PS50053	Ubiquitin domain profile.	468	543	30.626	T	04-01-2018	IPR000626	Ubiquitin domain	GO:0005515
evm.model.Contig00003.367	323da45a8c39c97c1643d87f414bfabb	1000	ProSiteProfiles	PS50053	Ubiquitin domain profile.	392	467	30.626	T	04-01-2018	IPR000626	Ubiquitin domain	GO:0005515
evm.model.Contig00003.367	323da45a8c39c97c1643d87f414bfabb	1000	ProSiteProfiles	PS50053	Ubiquitin domain profile.	316	391	30.626	T	04-01-2018	IPR000626	Ubiquitin domain	GO:0005515
evm.model.Contig00003.367	323da45a8c39c97c1643d87f414bfabb	1000	Gene3D	G3DSA:3.10.20.90		88	165	2.6E-50	T	04-01-2018
evm.model.Contig00003.367	323da45a8c39c97c1643d87f414bfabb	1000	Gene3D	G3DSA:3.10.20.90		774	849	2.6E-50	T	04-01-2018
evm.model.Contig00003.367	323da45a8c39c97c1643d87f414bfabb	1000	Gene3D	G3DSA:3.10.20.90		166	241	3.4E-50	T	04-01-2018
evm.model.Contig00003.367	323da45a8c39c97c1643d87f414bfabb	1000	Gene3D	G3DSA:3.10.20.90		470	545	2.6E-50	T	04-01-2018
evm.model.Contig00003.367	323da45a8c39c97c1643d87f414bfabb	1000	Gene3D	G3DSA:3.10.20.90		318	393	2.6E-50	T	04-01-2018
evm.model.Contig00003.367	323da45a8c39c97c1643d87f414bfabb	1000	Gene3D	G3DSA:3.10.20.90		394	469	2.6E-50	T	04-01-2018
evm.model.Contig00003.367	323da45a8c39c97c1643d87f414bfabb	1000	Gene3D	G3DSA:3.10.20.90		697	773	2.6E-50	T	04-01-2018
evm.model.Contig00003.367	323da45a8c39c97c1643d87f414bfabb	1000	Gene3D	G3DSA:3.10.20.90		242	317	2.6E-50	T	04-01-2018
evm.model.Contig00003.367	323da45a8c39c97c1643d87f414bfabb	1000	Gene3D	G3DSA:3.10.20.90		1	75	4.1E-48	T	04-01-2018
evm.model.Contig00003.367	323da45a8c39c97c1643d87f414bfabb	1000	Gene3D	G3DSA:3.10.20.90		621	696	8.0E-50	T	04-01-2018
evm.model.Contig00003.367	323da45a8c39c97c1643d87f414bfabb	1000	Gene3D	G3DSA:3.10.20.90		546	620	8.1E-50	T	04-01-2018
evm.model.Contig00003.367	323da45a8c39c97c1643d87f414bfabb	1000	Gene3D	G3DSA:3.10.20.90		926	1000	2.5E-49	T	04-01-2018
evm.model.Contig00003.367	323da45a8c39c97c1643d87f414bfabb	1000	Gene3D	G3DSA:3.10.20.90		850	925	7.5E-51	T	04-01-2018
evm.model.Contig00003.367	323da45a8c39c97c1643d87f414bfabb	1000	SUPERFAMILY	SSF54236		1	75	5.39E-32	T	04-01-2018	IPR029071	Ubiquitin-related domain	
evm.model.Contig00003.367	323da45a8c39c97c1643d87f414bfabb	1000	ProSitePatterns	PS00299	Ubiquitin domain signature.	722	747	-	T	04-01-2018	IPR019954	Ubiquitin conserved site	
evm.model.Contig00003.367	323da45a8c39c97c1643d87f414bfabb	1000	ProSitePatterns	PS00299	Ubiquitin domain signature.	342	367	-	T	04-01-2018	IPR019954	Ubiquitin conserved site	
evm.model.Contig00003.367	323da45a8c39c97c1643d87f414bfabb	1000	SUPERFAMILY	SSF54236		391	467	1.51E-33	T	04-01-2018	IPR029071	Ubiquitin-related domain	
evm.model.Contig00003.367	323da45a8c39c97c1643d87f414bfabb	1000	ProSiteProfiles	PS50053	Ubiquitin domain profile.	240	315	30.626	T	04-01-2018	IPR000626	Ubiquitin domain	GO:0005515
evm.model.Contig00003.430	0773fcf1a76a75426eb7ddd4c99dd6f4	553	SUPERFAMILY	SSF54373		368	469	3.3E-12	T	04-01-2018
evm.model.Contig00003.430	0773fcf1a76a75426eb7ddd4c99dd6f4	553	PANTHER	PTHR11787:SF4		135	552	1.9E-161	T	04-01-2018
evm.model.Contig00003.430	0773fcf1a76a75426eb7ddd4c99dd6f4	553	PANTHER	PTHR11787:SF4		1	88	1.9E-161	T	04-01-2018
evm.model.Contig00003.430	0773fcf1a76a75426eb7ddd4c99dd6f4	553	PRINTS	PR00891	Rab GDI/REP protein family signature	11	28	1.8E-32	T	04-01-2018	IPR018203	GDP dissociation inhibitor	GO:0005092|GO:0007264
evm.model.Contig00003.430	0773fcf1a76a75426eb7ddd4c99dd6f4	553	PRINTS	PR00891	Rab GDI/REP protein family signature	144	161	1.8E-32	T	04-01-2018	IPR018203	GDP dissociation inhibitor	GO:0005092|GO:0007264
evm.model.Contig00003.430	0773fcf1a76a75426eb7ddd4c99dd6f4	553	PRINTS	PR00891	Rab GDI/REP protein family signature	279	296	1.8E-32	T	04-01-2018	IPR018203	GDP dissociation inhibitor	GO:0005092|GO:0007264
evm.model.Contig00003.430	0773fcf1a76a75426eb7ddd4c99dd6f4	553	PRINTS	PR00891	Rab GDI/REP protein family signature	161	177	1.8E-32	T	04-01-2018	IPR018203	GDP dissociation inhibitor	GO:0005092|GO:0007264
evm.model.Contig00003.430	0773fcf1a76a75426eb7ddd4c99dd6f4	553	PRINTS	PR00891	Rab GDI/REP protein family signature	210	225	1.8E-32	T	04-01-2018	IPR018203	GDP dissociation inhibitor	GO:0005092|GO:0007264
evm.model.Contig00003.430	0773fcf1a76a75426eb7ddd4c99dd6f4	553	PRINTS	PR00891	Rab GDI/REP protein family signature	297	318	1.8E-32	T	04-01-2018	IPR018203	GDP dissociation inhibitor	GO:0005092|GO:0007264
evm.model.Contig00003.430	0773fcf1a76a75426eb7ddd4c99dd6f4	553	PANTHER	PTHR11787		135	552	1.9E-161	T	04-01-2018
evm.model.Contig00003.430	0773fcf1a76a75426eb7ddd4c99dd6f4	553	PANTHER	PTHR11787		1	88	1.9E-161	T	04-01-2018
evm.model.Contig00003.430	0773fcf1a76a75426eb7ddd4c99dd6f4	553	Gene3D	G3DSA:3.50.50.60		290	378	4.9E-23	T	04-01-2018	IPR023753	FAD/NAD(P)-binding domain	GO:0016491|GO:0055114
evm.model.Contig00003.430	0773fcf1a76a75426eb7ddd4c99dd6f4	553	Gene3D	G3DSA:3.50.50.60		2	43	4.9E-23	T	04-01-2018	IPR023753	FAD/NAD(P)-binding domain	GO:0016491|GO:0055114
evm.model.Contig00003.430	0773fcf1a76a75426eb7ddd4c99dd6f4	553	PIRSF	PIRSF016550		1	553	7.2E-142	T	04-01-2018	IPR001738	Rab protein geranylgeranyltransferase component A	GO:0005968|GO:0006886|GO:0018344
evm.model.Contig00003.430	0773fcf1a76a75426eb7ddd4c99dd6f4	553	Gene3D	G3DSA:3.30.519.10		138	192	8.4E-28	T	04-01-2018
evm.model.Contig00003.430	0773fcf1a76a75426eb7ddd4c99dd6f4	553	Gene3D	G3DSA:3.30.519.10		379	441	8.4E-28	T	04-01-2018
evm.model.Contig00003.430	0773fcf1a76a75426eb7ddd4c99dd6f4	553	SUPERFAMILY	SSF51905		15	365	2.07E-36	T	04-01-2018	IPR023753	FAD/NAD(P)-binding domain	GO:0016491|GO:0055114
evm.model.Contig00003.430	0773fcf1a76a75426eb7ddd4c99dd6f4	553	Coils	Coil		525	552	-	T	04-01-2018
evm.model.Contig00003.430	0773fcf1a76a75426eb7ddd4c99dd6f4	553	Pfam	PF00996	GDP dissociation inhibitor	134	385	4.7E-37	T	04-01-2018	IPR018203	GDP dissociation inhibitor	GO:0005092|GO:0007264
evm.model.Contig00003.430	0773fcf1a76a75426eb7ddd4c99dd6f4	553	Gene3D	G3DSA:1.10.405.10		193	289	2.7E-26	T	04-01-2018
evm.model.Contig00003.452	117276602724c688c28c69afd92ecf41	333	Gene3D	G3DSA:1.10.287.70		245	327	1.2E-21	T	04-01-2018
evm.model.Contig00003.452	117276602724c688c28c69afd92ecf41	333	PANTHER	PTHR18966		3	313	4.5E-105	T	04-01-2018
evm.model.Contig00003.452	117276602724c688c28c69afd92ecf41	333	Pfam	PF10613	Ligated ion channel L-glutamate- and glycine-binding site	112	232	7.2E-40	T	04-01-2018	IPR019594	Ionotropic glutamate receptor, L-glutamate and glycine-binding domain	GO:0004970|GO:0005234|GO:0016020
evm.model.Contig00003.452	117276602724c688c28c69afd92ecf41	333	SMART	SM00918		122	193	2.3E-21	T	04-01-2018	IPR019594	Ionotropic glutamate receptor, L-glutamate and glycine-binding domain	GO:0004970|GO:0005234|GO:0016020
evm.model.Contig00003.452	117276602724c688c28c69afd92ecf41	333	SUPERFAMILY	SSF53850		130	254	3.91E-30	T	04-01-2018
evm.model.Contig00003.452	117276602724c688c28c69afd92ecf41	333	Pfam	PF00060	Ligand-gated ion channel	247	326	1.3E-17	T	04-01-2018	IPR001320	Ionotropic glutamate receptor	GO:0004970|GO:0016020
evm.model.Contig00003.452	117276602724c688c28c69afd92ecf41	333	SMART	SM00079		112	329	1.1E-16	T	04-01-2018	IPR001320	Ionotropic glutamate receptor	GO:0004970|GO:0016020
evm.model.Contig00003.452	117276602724c688c28c69afd92ecf41	333	PANTHER	PTHR18966:SF157		3	313	4.5E-105	T	04-01-2018
evm.model.Contig00003.452	117276602724c688c28c69afd92ecf41	333	PRINTS	PR00177	NMDA receptor signature	163	191	5.9E-7	T	04-01-2018	IPR001508	Ionotropic glutamate receptor, metazoa	GO:0004872|GO:0005216|GO:0006811|GO:0016020
evm.model.Contig00003.452	117276602724c688c28c69afd92ecf41	333	PRINTS	PR00177	NMDA receptor signature	289	313	5.9E-7	T	04-01-2018	IPR001508	Ionotropic glutamate receptor, metazoa	GO:0004872|GO:0005216|GO:0006811|GO:0016020
evm.model.Contig00003.452	117276602724c688c28c69afd92ecf41	333	PRINTS	PR00177	NMDA receptor signature	249	274	5.9E-7	T	04-01-2018	IPR001508	Ionotropic glutamate receptor, metazoa	GO:0004872|GO:0005216|GO:0006811|GO:0016020
evm.model.Contig00003.452	117276602724c688c28c69afd92ecf41	333	Gene3D	G3DSA:3.40.190.10		103	244	4.3E-47	T	04-01-2018
evm.model.Contig00003.81	63e30f55171630c05ef87fe1ece15058	512	Gene3D	G3DSA:3.10.20.90		1	71	8.8E-47	T	04-01-2018
evm.model.Contig00003.81	63e30f55171630c05ef87fe1ece15058	512	ProSitePatterns	PS00299	Ubiquitin domain signature.	234	259	-	T	04-01-2018	IPR019954	Ubiquitin conserved site	
evm.model.Contig00003.81	63e30f55171630c05ef87fe1ece15058	512	SUPERFAMILY	SSF54236		131	207	7.46E-34	T	04-01-2018	IPR029071	Ubiquitin-related domain	
evm.model.Contig00003.81	63e30f55171630c05ef87fe1ece15058	512	ProSitePatterns	PS00299	Ubiquitin domain signature.	462	487	-	T	04-01-2018	IPR019954	Ubiquitin conserved site	
evm.model.Contig00003.81	63e30f55171630c05ef87fe1ece15058	512	ProSitePatterns	PS00299	Ubiquitin domain signature.	82	107	-	T	04-01-2018	IPR019954	Ubiquitin conserved site	
evm.model.Contig00003.81	63e30f55171630c05ef87fe1ece15058	512	Gene3D	G3DSA:3.10.20.90		73	132	3.6E-37	T	04-01-2018
evm.model.Contig00003.81	63e30f55171630c05ef87fe1ece15058	512	Gene3D	G3DSA:3.10.20.90		209	284	3.2E-50	T	04-01-2018
evm.model.Contig00003.81	63e30f55171630c05ef87fe1ece15058	512	Gene3D	G3DSA:3.10.20.90		285	360	3.2E-50	T	04-01-2018
evm.model.Contig00003.81	63e30f55171630c05ef87fe1ece15058	512	Gene3D	G3DSA:3.10.20.90		361	437	1.0E-50	T	04-01-2018
evm.model.Contig00003.81	63e30f55171630c05ef87fe1ece15058	512	Gene3D	G3DSA:3.10.20.90		133	208	3.2E-50	T	04-01-2018
evm.model.Contig00003.81	63e30f55171630c05ef87fe1ece15058	512	Gene3D	G3DSA:3.10.20.90		438	512	1.0E-49	T	04-01-2018
evm.model.Contig00003.81	63e30f55171630c05ef87fe1ece15058	512	SUPERFAMILY	SSF54236		72	131	1.42E-24	T	04-01-2018	IPR029071	Ubiquitin-related domain	
evm.model.Contig00003.81	63e30f55171630c05ef87fe1ece15058	512	ProSitePatterns	PS00299	Ubiquitin domain signature.	27	52	-	T	04-01-2018	IPR019954	Ubiquitin conserved site	
evm.model.Contig00003.81	63e30f55171630c05ef87fe1ece15058	512	SUPERFAMILY	SSF54236		207	283	8.29E-34	T	04-01-2018	IPR029071	Ubiquitin-related domain	
evm.model.Contig00003.81	63e30f55171630c05ef87fe1ece15058	512	ProSiteProfiles	PS50053	Ubiquitin domain profile.	1	76	28.1	T	04-01-2018	IPR000626	Ubiquitin domain	GO:0005515
evm.model.Contig00003.81	63e30f55171630c05ef87fe1ece15058	512	PANTHER	PTHR10666		1	512	0.0	T	04-01-2018
evm.model.Contig00003.81	63e30f55171630c05ef87fe1ece15058	512	ProSitePatterns	PS00299	Ubiquitin domain signature.	310	335	-	T	04-01-2018	IPR019954	Ubiquitin conserved site	
evm.model.Contig00003.81	63e30f55171630c05ef87fe1ece15058	512	SUPERFAMILY	SSF54236		360	435	1.2E-33	T	04-01-2018	IPR029071	Ubiquitin-related domain	
evm.model.Contig00003.81	63e30f55171630c05ef87fe1ece15058	512	PANTHER	PTHR10666:SF164		1	512	0.0	T	04-01-2018
evm.model.Contig00003.81	63e30f55171630c05ef87fe1ece15058	512	ProSitePatterns	PS00299	Ubiquitin domain signature.	158	183	-	T	04-01-2018	IPR019954	Ubiquitin conserved site	
evm.model.Contig00003.81	63e30f55171630c05ef87fe1ece15058	512	ProSiteProfiles	PS50053	Ubiquitin domain profile.	72	131	24.573	T	04-01-2018	IPR000626	Ubiquitin domain	GO:0005515
evm.model.Contig00003.81	63e30f55171630c05ef87fe1ece15058	512	PRINTS	PR00348	Ubiquitin signature	184	205	3.7E-37	T	04-01-2018	IPR019956	Ubiquitin	
evm.model.Contig00003.81	63e30f55171630c05ef87fe1ece15058	512	PRINTS	PR00348	Ubiquitin signature	163	183	3.7E-37	T	04-01-2018	IPR019956	Ubiquitin	
evm.model.Contig00003.81	63e30f55171630c05ef87fe1ece15058	512	PRINTS	PR00348	Ubiquitin signature	142	162	3.7E-37	T	04-01-2018	IPR019956	Ubiquitin	
evm.model.Contig00003.81	63e30f55171630c05ef87fe1ece15058	512	SUPERFAMILY	SSF54236		283	359	6.01E-34	T	04-01-2018	IPR029071	Ubiquitin-related domain	
evm.model.Contig00003.81	63e30f55171630c05ef87fe1ece15058	512	ProSiteProfiles	PS50053	Ubiquitin domain profile.	436	511	30.626	T	04-01-2018	IPR000626	Ubiquitin domain	GO:0005515
evm.model.Contig00003.81	63e30f55171630c05ef87fe1ece15058	512	ProSiteProfiles	PS50053	Ubiquitin domain profile.	360	435	30.626	T	04-01-2018	IPR000626	Ubiquitin domain	GO:0005515
evm.model.Contig00003.81	63e30f55171630c05ef87fe1ece15058	512	SUPERFAMILY	SSF54236		1	71	7.94E-31	T	04-01-2018	IPR029071	Ubiquitin-related domain	
evm.model.Contig00003.81	63e30f55171630c05ef87fe1ece15058	512	ProSiteProfiles	PS50053	Ubiquitin domain profile.	284	359	30.626	T	04-01-2018	IPR000626	Ubiquitin domain	GO:0005515
evm.model.Contig00003.81	63e30f55171630c05ef87fe1ece15058	512	SUPERFAMILY	SSF54236		435	511	8.71E-34	T	04-01-2018	IPR029071	Ubiquitin-related domain	
evm.model.Contig00003.81	63e30f55171630c05ef87fe1ece15058	512	ProSitePatterns	PS00299	Ubiquitin domain signature.	386	411	-	T	04-01-2018	IPR019954	Ubiquitin conserved site	
evm.model.Contig00003.81	63e30f55171630c05ef87fe1ece15058	512	ProSiteProfiles	PS50053	Ubiquitin domain profile.	208	283	30.626	T	04-01-2018	IPR000626	Ubiquitin domain	GO:0005515
evm.model.Contig00003.81	63e30f55171630c05ef87fe1ece15058	512	Pfam	PF00240	Ubiquitin family	73	129	4.7E-25	T	04-01-2018	IPR000626	Ubiquitin domain	GO:0005515
evm.model.Contig00003.81	63e30f55171630c05ef87fe1ece15058	512	Pfam	PF00240	Ubiquitin family	134	205	5.2E-33	T	04-01-2018	IPR000626	Ubiquitin domain	GO:0005515
evm.model.Contig00003.81	63e30f55171630c05ef87fe1ece15058	512	Pfam	PF00240	Ubiquitin family	210	281	5.2E-33	T	04-01-2018	IPR000626	Ubiquitin domain	GO:0005515
evm.model.Contig00003.81	63e30f55171630c05ef87fe1ece15058	512	Pfam	PF00240	Ubiquitin family	3	71	6.7E-32	T	04-01-2018	IPR000626	Ubiquitin domain	GO:0005515
evm.model.Contig00003.81	63e30f55171630c05ef87fe1ece15058	512	Pfam	PF00240	Ubiquitin family	286	357	5.2E-33	T	04-01-2018	IPR000626	Ubiquitin domain	GO:0005515
evm.model.Contig00003.81	63e30f55171630c05ef87fe1ece15058	512	Pfam	PF00240	Ubiquitin family	362	433	5.2E-33	T	04-01-2018	IPR000626	Ubiquitin domain	GO:0005515
evm.model.Contig00003.81	63e30f55171630c05ef87fe1ece15058	512	Pfam	PF00240	Ubiquitin family	438	509	5.2E-33	T	04-01-2018	IPR000626	Ubiquitin domain	GO:0005515
evm.model.Contig00003.81	63e30f55171630c05ef87fe1ece15058	512	ProSiteProfiles	PS50053	Ubiquitin domain profile.	132	207	30.626	T	04-01-2018	IPR000626	Ubiquitin domain	GO:0005515
evm.model.Contig00003.81	63e30f55171630c05ef87fe1ece15058	512	SMART	SM00213		132	203	1.3E-35	T	04-01-2018	IPR000626	Ubiquitin domain	GO:0005515
evm.model.Contig00003.81	63e30f55171630c05ef87fe1ece15058	512	SMART	SM00213		1	72	1.6E-34	T	04-01-2018	IPR000626	Ubiquitin domain	GO:0005515
evm.model.Contig00003.81	63e30f55171630c05ef87fe1ece15058	512	SMART	SM00213		436	507	1.3E-35	T	04-01-2018	IPR000626	Ubiquitin domain	GO:0005515
evm.model.Contig00003.81	63e30f55171630c05ef87fe1ece15058	512	SMART	SM00213		360	431	1.3E-35	T	04-01-2018	IPR000626	Ubiquitin domain	GO:0005515
evm.model.Contig00003.81	63e30f55171630c05ef87fe1ece15058	512	SMART	SM00213		284	355	1.3E-35	T	04-01-2018	IPR000626	Ubiquitin domain	GO:0005515
evm.model.Contig00003.81	63e30f55171630c05ef87fe1ece15058	512	SMART	SM00213		73	127	5.3E-16	T	04-01-2018	IPR000626	Ubiquitin domain	GO:0005515
evm.model.Contig00003.81	63e30f55171630c05ef87fe1ece15058	512	SMART	SM00213		208	279	1.3E-35	T	04-01-2018	IPR000626	Ubiquitin domain	GO:0005515
evm.model.Contig00003.350	0fb23831c60646f1b760df7b47296c5d	667	ProSiteProfiles	PS50005	TPR repeat profile.	105	138	8.998	T	04-01-2018	IPR019734	Tetratricopeptide repeat	GO:0005515
evm.model.Contig00003.350	0fb23831c60646f1b760df7b47296c5d	667	Pfam	PF13181	Tetratricopeptide repeat	224	254	0.067	T	04-01-2018	IPR019734	Tetratricopeptide repeat	GO:0005515
evm.model.Contig00003.350	0fb23831c60646f1b760df7b47296c5d	667	ProSiteProfiles	PS50005	TPR repeat profile.	222	255	10.473	T	04-01-2018	IPR019734	Tetratricopeptide repeat	GO:0005515
evm.model.Contig00003.350	0fb23831c60646f1b760df7b47296c5d	667	Pfam	PF08492	SRP72 RNA-binding domain	542	590	1.2E-16	T	04-01-2018	IPR013699	Signal recognition particle, SRP72 subunit, RNA-binding	GO:0006614|GO:0008312|GO:0048500
evm.model.Contig00003.350	0fb23831c60646f1b760df7b47296c5d	667	ProSiteProfiles	PS50293	TPR repeat region circular profile.	105	138	8.755	T	04-01-2018	IPR013026	Tetratricopeptide repeat-containing domain	GO:0005515
evm.model.Contig00003.350	0fb23831c60646f1b760df7b47296c5d	667	Coils	Coil		118	138	-	T	04-01-2018
evm.model.Contig00003.350	0fb23831c60646f1b760df7b47296c5d	667	Pfam	PF17004	Putative TPR-like repeat	24	152	1.7E-24	T	04-01-2018	IPR031545	Putative TPR-like repeat	
evm.model.Contig00003.350	0fb23831c60646f1b760df7b47296c5d	667	Gene3D	G3DSA:1.25.40.10		399	494	2.3E-5	T	04-01-2018	IPR011990	Tetratricopeptide-like helical domain	GO:0005515
evm.model.Contig00003.350	0fb23831c60646f1b760df7b47296c5d	667	Pfam	PF09976	Tetratricopeptide repeat-like domain	313	430	2.5E-6	T	04-01-2018	IPR018704	Tetratricopeptide repeat-like domain	
evm.model.Contig00003.350	0fb23831c60646f1b760df7b47296c5d	667	PANTHER	PTHR14094		2	667	9.9E-219	T	04-01-2018	IPR026270	Signal recognition particle, SRP72 subunit	GO:0006614
evm.model.Contig00003.350	0fb23831c60646f1b760df7b47296c5d	667	Gene3D	G3DSA:1.25.40.10		333	389	6.8E-6	T	04-01-2018	IPR011990	Tetratricopeptide-like helical domain	GO:0005515
evm.model.Contig00003.350	0fb23831c60646f1b760df7b47296c5d	667	Gene3D	G3DSA:1.25.40.10		170	239	6.8E-6	T	04-01-2018	IPR011990	Tetratricopeptide-like helical domain	GO:0005515
evm.model.Contig00003.350	0fb23831c60646f1b760df7b47296c5d	667	PANTHER	PTHR14094:SF9		2	667	9.9E-219	T	04-01-2018
evm.model.Contig00003.350	0fb23831c60646f1b760df7b47296c5d	667	Gene3D	G3DSA:1.25.40.10		240	273	6.7E-19	T	04-01-2018	IPR011990	Tetratricopeptide-like helical domain	GO:0005515
evm.model.Contig00003.350	0fb23831c60646f1b760df7b47296c5d	667	Gene3D	G3DSA:1.25.40.10		9	141	6.7E-19	T	04-01-2018	IPR011990	Tetratricopeptide-like helical domain	GO:0005515
evm.model.Contig00003.350	0fb23831c60646f1b760df7b47296c5d	667	ProSiteProfiles	PS50293	TPR repeat region circular profile.	222	255	11.282	T	04-01-2018	IPR013026	Tetratricopeptide repeat-containing domain	GO:0005515
evm.model.Contig00003.350	0fb23831c60646f1b760df7b47296c5d	667	PIRSF	PIRSF038922		1	667	4.6E-206	T	04-01-2018	IPR026270	Signal recognition particle, SRP72 subunit	GO:0006614
evm.model.Contig00003.350	0fb23831c60646f1b760df7b47296c5d	667	Coils	Coil		347	367	-	T	04-01-2018
evm.model.Contig00003.350	0fb23831c60646f1b760df7b47296c5d	667	SMART	SM00028		222	255	0.0017	T	04-01-2018	IPR019734	Tetratricopeptide repeat	GO:0005515
evm.model.Contig00003.350	0fb23831c60646f1b760df7b47296c5d	667	SMART	SM00028		105	138	3.7	T	04-01-2018	IPR019734	Tetratricopeptide repeat	GO:0005515
evm.model.Contig00003.350	0fb23831c60646f1b760df7b47296c5d	667	SUPERFAMILY	SSF48452		20	144	9.6E-15	T	04-01-2018	IPR011990	Tetratricopeptide-like helical domain	GO:0005515
evm.model.Contig00003.350	0fb23831c60646f1b760df7b47296c5d	667	SUPERFAMILY	SSF48452		185	258	9.6E-15	T	04-01-2018	IPR011990	Tetratricopeptide-like helical domain	GO:0005515
evm.model.Contig00003.350	0fb23831c60646f1b760df7b47296c5d	667	SUPERFAMILY	SSF48452		406	492	9.6E-15	T	04-01-2018	IPR011990	Tetratricopeptide-like helical domain	GO:0005515
evm.model.Contig00003.407	ccf9ffc7688ad77fff3d8387da96eb8b	540	Gene3D	G3DSA:3.20.20.80		180	535	3.2E-118	T	04-01-2018	IPR013781	Glycoside hydrolase, catalytic domain	GO:0005975
evm.model.Contig00003.407	ccf9ffc7688ad77fff3d8387da96eb8b	540	PRINTS	PR00738	Glycosyl hydrolase family 20 signature	205	226	5.8E-63	T	04-01-2018	IPR025705	Beta-hexosaminidase	GO:0004563|GO:0005975
evm.model.Contig00003.407	ccf9ffc7688ad77fff3d8387da96eb8b	540	PRINTS	PR00738	Glycosyl hydrolase family 20 signature	141	161	5.8E-63	T	04-01-2018	IPR025705	Beta-hexosaminidase	GO:0004563|GO:0005975
evm.model.Contig00003.407	ccf9ffc7688ad77fff3d8387da96eb8b	540	PRINTS	PR00738	Glycosyl hydrolase family 20 signature	327	340	5.8E-63	T	04-01-2018	IPR025705	Beta-hexosaminidase	GO:0004563|GO:0005975
evm.model.Contig00003.407	ccf9ffc7688ad77fff3d8387da96eb8b	540	PRINTS	PR00738	Glycosyl hydrolase family 20 signature	480	497	5.8E-63	T	04-01-2018	IPR025705	Beta-hexosaminidase	GO:0004563|GO:0005975
evm.model.Contig00003.407	ccf9ffc7688ad77fff3d8387da96eb8b	540	PRINTS	PR00738	Glycosyl hydrolase family 20 signature	176	193	5.8E-63	T	04-01-2018	IPR025705	Beta-hexosaminidase	GO:0004563|GO:0005975
evm.model.Contig00003.407	ccf9ffc7688ad77fff3d8387da96eb8b	540	PRINTS	PR00738	Glycosyl hydrolase family 20 signature	305	323	5.8E-63	T	04-01-2018	IPR025705	Beta-hexosaminidase	GO:0004563|GO:0005975
evm.model.Contig00003.407	ccf9ffc7688ad77fff3d8387da96eb8b	540	PRINTS	PR00738	Glycosyl hydrolase family 20 signature	463	479	5.8E-63	T	04-01-2018	IPR025705	Beta-hexosaminidase	GO:0004563|GO:0005975
evm.model.Contig00003.407	ccf9ffc7688ad77fff3d8387da96eb8b	540	PRINTS	PR00738	Glycosyl hydrolase family 20 signature	260	277	5.8E-63	T	04-01-2018	IPR025705	Beta-hexosaminidase	GO:0004563|GO:0005975
evm.model.Contig00003.407	ccf9ffc7688ad77fff3d8387da96eb8b	540	Pfam	PF14845	beta-acetyl hexosaminidase like	47	161	2.1E-19	T	04-01-2018	IPR029019	Beta-hexosaminidase, eukaryotic type, N-terminal	
evm.model.Contig00003.407	ccf9ffc7688ad77fff3d8387da96eb8b	540	PANTHER	PTHR22600		38	538	7.0E-224	T	04-01-2018
evm.model.Contig00003.407	ccf9ffc7688ad77fff3d8387da96eb8b	540	SUPERFAMILY	SSF51445		182	535	3.51E-105	T	04-01-2018	IPR017853	Glycoside hydrolase superfamily	
evm.model.Contig00003.407	ccf9ffc7688ad77fff3d8387da96eb8b	540	SUPERFAMILY	SSF55545		48	181	9.07E-28	T	04-01-2018	IPR029018	Chitobiase/beta-hexosaminidase domain 2-like	
evm.model.Contig00003.407	ccf9ffc7688ad77fff3d8387da96eb8b	540	PIRSF	PIRSF001093		2	540	5.7E-160	T	04-01-2018	IPR025705	Beta-hexosaminidase	GO:0004563|GO:0005975
evm.model.Contig00003.407	ccf9ffc7688ad77fff3d8387da96eb8b	540	Gene3D	G3DSA:3.30.379.10		44	179	1.7E-32	T	04-01-2018	IPR029018	Chitobiase/beta-hexosaminidase domain 2-like	
evm.model.Contig00003.407	ccf9ffc7688ad77fff3d8387da96eb8b	540	Pfam	PF00728	Glycosyl hydrolase family 20, catalytic domain	182	498	2.1E-80	T	04-01-2018	IPR015883	Glycoside hydrolase family 20, catalytic domain	GO:0004553|GO:0005975
evm.model.Contig00003.407	ccf9ffc7688ad77fff3d8387da96eb8b	540	ProSiteProfiles	PS51257	Prokaryotic membrane lipoprotein lipid attachment site profile.	1	18	5.0	T	04-01-2018
evm.model.Contig00003.407	ccf9ffc7688ad77fff3d8387da96eb8b	540	PANTHER	PTHR22600:SF5		38	538	7.0E-224	T	04-01-2018
evm.model.Contig00003.379	a88727302d651941cea9ec67c88fa162	338	Pfam	PF00755	Choline/Carnitine o-acyltransferase	145	279	8.6E-34	T	04-01-2018	IPR000542	Acyltransferase ChoActase/COT/CPT	GO:0016746
evm.model.Contig00003.379	a88727302d651941cea9ec67c88fa162	338	SUPERFAMILY	SSF52777		1	145	2.39E-10	T	04-01-2018
evm.model.Contig00003.379	a88727302d651941cea9ec67c88fa162	338	PANTHER	PTHR22589		141	278	7.4E-31	T	04-01-2018	IPR000542	Acyltransferase ChoActase/COT/CPT	GO:0016746
evm.model.Contig00003.379	a88727302d651941cea9ec67c88fa162	338	SUPERFAMILY	SSF52777		143	336	3.45E-37	T	04-01-2018
evm.model.Contig00003.460	5042abf0c75c8116f44b0233c36f5c97	883	Gene3D	G3DSA:1.25.10.10		25	296	2.1E-96	T	04-01-2018	IPR011989	Armadillo-like helical	
evm.model.Contig00003.460	5042abf0c75c8116f44b0233c36f5c97	883	Gene3D	G3DSA:1.25.10.10		504	823	2.1E-96	T	04-01-2018	IPR011989	Armadillo-like helical	
evm.model.Contig00003.460	5042abf0c75c8116f44b0233c36f5c97	883	PANTHER	PTHR10648		25	423	1.2E-224	T	04-01-2018
evm.model.Contig00003.460	5042abf0c75c8116f44b0233c36f5c97	883	SUPERFAMILY	SSF48371		524	819	6.51E-62	T	04-01-2018	IPR016024	Armadillo-type fold	GO:0005488
evm.model.Contig00003.460	5042abf0c75c8116f44b0233c36f5c97	883	SUPERFAMILY	SSF48371		26	309	6.51E-62	T	04-01-2018	IPR016024	Armadillo-type fold	GO:0005488
evm.model.Contig00003.460	5042abf0c75c8116f44b0233c36f5c97	883	PANTHER	PTHR10648		502	877	1.2E-224	T	04-01-2018
evm.model.Contig00003.460	5042abf0c75c8116f44b0233c36f5c97	883	PANTHER	PTHR10648:SF1		25	423	1.2E-224	T	04-01-2018
evm.model.Contig00003.460	5042abf0c75c8116f44b0233c36f5c97	883	PANTHER	PTHR10648:SF1		502	877	1.2E-224	T	04-01-2018
evm.model.Contig00003.460	5042abf0c75c8116f44b0233c36f5c97	883	ProSiteProfiles	PS50077	HEAT repeat profile.	151	189	8.859	T	04-01-2018	IPR021133	HEAT, type 2	
evm.model.Contig00003.368	5c7926752d195a9575ebe188556d7d44	534	SUPERFAMILY	SSF49354		295	429	1.96E-27	T	04-01-2018	IPR008962	PapD-like	
evm.model.Contig00003.368	5c7926752d195a9575ebe188556d7d44	534	SUPERFAMILY	SSF52087		79	229	7.32E-31	T	04-01-2018	IPR001251	CRAL-TRIO lipid binding domain	
evm.model.Contig00003.368	5c7926752d195a9575ebe188556d7d44	534	PANTHER	PTHR10174		239	442	6.3E-80	T	04-01-2018
evm.model.Contig00003.368	5c7926752d195a9575ebe188556d7d44	534	PANTHER	PTHR10174:SF132		3	223	6.3E-80	T	04-01-2018
evm.model.Contig00003.368	5c7926752d195a9575ebe188556d7d44	534	SMART	SM00516		76	226	5.0E-18	T	04-01-2018	IPR001251	CRAL-TRIO lipid binding domain	
evm.model.Contig00003.368	5c7926752d195a9575ebe188556d7d44	534	ProSiteProfiles	PS50202	Major sperm protein (MSP) domain profile.	301	420	20.635	T	04-01-2018	IPR000535	Major sperm protein (MSP) domain	
evm.model.Contig00003.368	5c7926752d195a9575ebe188556d7d44	534	Pfam	PF00635	MSP (Major sperm protein) domain	302	403	6.4E-21	T	04-01-2018	IPR000535	Major sperm protein (MSP) domain	
evm.model.Contig00003.368	5c7926752d195a9575ebe188556d7d44	534	PANTHER	PTHR10174		3	223	6.3E-80	T	04-01-2018
evm.model.Contig00003.368	5c7926752d195a9575ebe188556d7d44	534	PANTHER	PTHR10174:SF132		239	442	6.3E-80	T	04-01-2018
evm.model.Contig00003.368	5c7926752d195a9575ebe188556d7d44	534	Gene3D	G3DSA:2.60.40.360		300	419	1.8E-25	T	04-01-2018	IPR008962	PapD-like	
evm.model.Contig00003.368	5c7926752d195a9575ebe188556d7d44	534	SUPERFAMILY	SSF46938		24	71	4.19E-7	T	04-01-2018	IPR011074	CRAL/TRIO, N-terminal domain	
evm.model.Contig00003.368	5c7926752d195a9575ebe188556d7d44	534	Pfam	PF00650	CRAL/TRIO domain	83	224	1.0E-24	T	04-01-2018	IPR001251	CRAL-TRIO lipid binding domain	
evm.model.Contig00003.368	5c7926752d195a9575ebe188556d7d44	534	ProSiteProfiles	PS50191	CRAL-TRIO lipid binding domain profile.	72	229	13.289	T	04-01-2018	IPR001251	CRAL-TRIO lipid binding domain	
evm.model.Contig00003.368	5c7926752d195a9575ebe188556d7d44	534	Gene3D	G3DSA:3.40.525.10		26	249	3.6E-40	T	04-01-2018	IPR001251	CRAL-TRIO lipid binding domain	
evm.model.Contig00003.388	52b7a78f8c7fa01afb376d14b1e0ae9f	548	SUPERFAMILY	SSF52540		3	176	3.12E-50	T	04-01-2018	IPR027417	P-loop containing nucleoside triphosphate hydrolase	
evm.model.Contig00003.388	52b7a78f8c7fa01afb376d14b1e0ae9f	548	TIGRFAM	TIGR00231	small_GTP: small GTP-binding protein domain	6	163	1.1E-28	T	04-01-2018	IPR005225	Small GTP-binding protein domain	GO:0005525
evm.model.Contig00003.388	52b7a78f8c7fa01afb376d14b1e0ae9f	548	Gene3D	G3DSA:2.40.30.10		178	267	9.4E-15	T	04-01-2018
evm.model.Contig00003.388	52b7a78f8c7fa01afb376d14b1e0ae9f	548	Gene3D	G3DSA:3.40.50.300		4	166	3.3E-45	T	04-01-2018	IPR027417	P-loop containing nucleoside triphosphate hydrolase	
evm.model.Contig00003.388	52b7a78f8c7fa01afb376d14b1e0ae9f	548	PANTHER	PTHR23115:SF184		390	516	4.9E-184	T	04-01-2018
evm.model.Contig00003.388	52b7a78f8c7fa01afb376d14b1e0ae9f	548	Pfam	PF00009	Elongation factor Tu GTP binding domain	8	165	2.1E-35	T	04-01-2018
evm.model.Contig00003.388	52b7a78f8c7fa01afb376d14b1e0ae9f	548	PANTHER	PTHR23115		390	516	4.9E-184	T	04-01-2018
evm.model.Contig00003.388	52b7a78f8c7fa01afb376d14b1e0ae9f	548	Gene3D	G3DSA:2.40.30.10		441	539	3.1E-25	T	04-01-2018
evm.model.Contig00003.388	52b7a78f8c7fa01afb376d14b1e0ae9f	548	ProSitePatterns	PS01176	Initiation factor 2 signature.	491	513	-	T	04-01-2018	IPR000178	Translation initiation factor aIF-2, bacterial-like	GO:0003743|GO:0005525|GO:0005622|GO:0006413
evm.model.Contig00003.388	52b7a78f8c7fa01afb376d14b1e0ae9f	548	Gene3D	G3DSA:3.40.50.10050		332	414	8.4E-18	T	04-01-2018	IPR023115	Translation initiation factor IF- 2, domain 3	
evm.model.Contig00003.388	52b7a78f8c7fa01afb376d14b1e0ae9f	548	PANTHER	PTHR23115:SF184		3	290	4.9E-184	T	04-01-2018
evm.model.Contig00003.388	52b7a78f8c7fa01afb376d14b1e0ae9f	548	PANTHER	PTHR23115:SF184		322	360	4.9E-184	T	04-01-2018
evm.model.Contig00003.388	52b7a78f8c7fa01afb376d14b1e0ae9f	548	ProSiteProfiles	PS51722	Translational (tr)-type guanine nucleotide-binding (G) domain profile.	3	173	48.061	T	04-01-2018	IPR000795	Transcription factor, GTP-binding domain	GO:0003924|GO:0005525
evm.model.Contig00003.388	52b7a78f8c7fa01afb376d14b1e0ae9f	548	Pfam	PF11987	Translation-initiation factor 2	326	424	2.6E-25	T	04-01-2018	IPR023115	Translation initiation factor IF- 2, domain 3	
evm.model.Contig00003.388	52b7a78f8c7fa01afb376d14b1e0ae9f	548	SUPERFAMILY	SSF52156		329	444	9.15E-25	T	04-01-2018	IPR023115	Translation initiation factor IF- 2, domain 3	
evm.model.Contig00003.388	52b7a78f8c7fa01afb376d14b1e0ae9f	548	PANTHER	PTHR23115		322	360	4.9E-184	T	04-01-2018
evm.model.Contig00003.388	52b7a78f8c7fa01afb376d14b1e0ae9f	548	PANTHER	PTHR23115		3	290	4.9E-184	T	04-01-2018
evm.model.Contig00003.388	52b7a78f8c7fa01afb376d14b1e0ae9f	548	SUPERFAMILY	SSF50447		178	259	3.28E-18	T	04-01-2018	IPR009000	Translation protein, beta-barrel domain	
evm.model.Contig00003.388	52b7a78f8c7fa01afb376d14b1e0ae9f	548	SUPERFAMILY	SSF50447		441	538	2.86E-16	T	04-01-2018	IPR009000	Translation protein, beta-barrel domain	
evm.model.Contig00003.417	fd560dc973e514ed65042e01a61f37b8	467	PANTHER	PTHR10156:SF0		18	304	1.0E-66	T	04-01-2018
evm.model.Contig00003.417	fd560dc973e514ed65042e01a61f37b8	467	Gene3D	G3DSA:3.40.50.300		42	179	2.9E-24	T	04-01-2018	IPR027417	P-loop containing nucleoside triphosphate hydrolase	
evm.model.Contig00003.417	fd560dc973e514ed65042e01a61f37b8	467	PANTHER	PTHR10156		346	416	1.0E-66	T	04-01-2018	IPR008431	Cyclic nucleotide phosphodiesterase	GO:0004113|GO:0009214|GO:0016020
evm.model.Contig00003.417	fd560dc973e514ed65042e01a61f37b8	467	SUPERFAMILY	SSF52540		44	175	9.36E-13	T	04-01-2018	IPR027417	P-loop containing nucleoside triphosphate hydrolase	
evm.model.Contig00003.417	fd560dc973e514ed65042e01a61f37b8	467	PANTHER	PTHR10156:SF0		346	416	1.0E-66	T	04-01-2018
evm.model.Contig00003.417	fd560dc973e514ed65042e01a61f37b8	467	Pfam	PF05881	2',3'-cyclic nucleotide 3'-phosphodiesterase (CNP or CNPase)	182	303	1.3E-13	T	04-01-2018	IPR008431	Cyclic nucleotide phosphodiesterase	GO:0004113|GO:0009214|GO:0016020
evm.model.Contig00003.417	fd560dc973e514ed65042e01a61f37b8	467	Pfam	PF05881	2',3'-cyclic nucleotide 3'-phosphodiesterase (CNP or CNPase)	384	466	4.7E-10	T	04-01-2018	IPR008431	Cyclic nucleotide phosphodiesterase	GO:0004113|GO:0009214|GO:0016020
evm.model.Contig00003.417	fd560dc973e514ed65042e01a61f37b8	467	Pfam	PF13671	AAA domain	44	151	5.6E-11	T	04-01-2018
evm.model.Contig00003.417	fd560dc973e514ed65042e01a61f37b8	467	PANTHER	PTHR10156		18	304	1.0E-66	T	04-01-2018	IPR008431	Cyclic nucleotide phosphodiesterase	GO:0004113|GO:0009214|GO:0016020
evm.model.Contig00003.417	fd560dc973e514ed65042e01a61f37b8	467	SUPERFAMILY	SSF55144		179	303	4.03E-13	T	04-01-2018	IPR009097	RNA ligase/cyclic nucleotide phosphodiesterase	
evm.model.Contig00003.417	fd560dc973e514ed65042e01a61f37b8	467	SUPERFAMILY	SSF55144		386	465	6.28E-8	T	04-01-2018	IPR009097	RNA ligase/cyclic nucleotide phosphodiesterase	
evm.model.Contig00003.42	f61d24f036c090022ad912ca29224b86	168	PANTHER	PTHR11819:SF140		8	165	2.2E-45	T	04-01-2018
evm.model.Contig00003.42	f61d24f036c090022ad912ca29224b86	168	Pfam	PF00474	Sodium:solute symporter family	42	161	3.6E-6	T	04-01-2018	IPR001734	Sodium/solute symporter	GO:0005215|GO:0006810|GO:0016020|GO:0055085
evm.model.Contig00003.42	f61d24f036c090022ad912ca29224b86	168	ProSiteProfiles	PS50283	Sodium:solute symporter family profile.	8	168	18.162	T	04-01-2018	IPR001734	Sodium/solute symporter	GO:0005215|GO:0006810|GO:0016020|GO:0055085
evm.model.Contig00003.42	f61d24f036c090022ad912ca29224b86	168	PANTHER	PTHR11819		8	165	2.2E-45	T	04-01-2018	IPR001734	Sodium/solute symporter	GO:0005215|GO:0006810|GO:0016020|GO:0055085
evm.model.Contig00003.446	9652fb721d2324b6a214c80ebd93e4bd	3551	PANTHER	PTHR11915:SF267		3511	3536	1.6E-70	T	04-01-2018	IPR030265	Nesprin-1	GO:0005635|GO:0034993|GO:0051015|GO:0090286
evm.model.Contig00003.446	9652fb721d2324b6a214c80ebd93e4bd	3551	Coils	Coil		1040	1060	-	T	04-01-2018
evm.model.Contig00003.446	9652fb721d2324b6a214c80ebd93e4bd	3551	Coils	Coil		1551	1571	-	T	04-01-2018
evm.model.Contig00003.446	9652fb721d2324b6a214c80ebd93e4bd	3551	SMART	SM00033		57	155	2.6E-16	T	04-01-2018	IPR001715	Calponin homology domain	GO:0005515
evm.model.Contig00003.446	9652fb721d2324b6a214c80ebd93e4bd	3551	Coils	Coil		675	695	-	T	04-01-2018
evm.model.Contig00003.446	9652fb721d2324b6a214c80ebd93e4bd	3551	Coils	Coil		1577	1597	-	T	04-01-2018
evm.model.Contig00003.446	9652fb721d2324b6a214c80ebd93e4bd	3551	Coils	Coil		1323	1343	-	T	04-01-2018
evm.model.Contig00003.446	9652fb721d2324b6a214c80ebd93e4bd	3551	Gene3D	G3DSA:1.10.418.10		57	161	2.1E-32	T	04-01-2018	IPR001715	Calponin homology domain	GO:0005515
evm.model.Contig00003.446	9652fb721d2324b6a214c80ebd93e4bd	3551	PANTHER	PTHR11915		3511	3536	1.6E-70	T	04-01-2018
evm.model.Contig00003.446	9652fb721d2324b6a214c80ebd93e4bd	3551	Coils	Coil		2693	2720	-	T	04-01-2018
evm.model.Contig00003.446	9652fb721d2324b6a214c80ebd93e4bd	3551	Coils	Coil		2969	2989	-	T	04-01-2018
evm.model.Contig00003.446	9652fb721d2324b6a214c80ebd93e4bd	3551	Coils	Coil		2595	2615	-	T	04-01-2018
evm.model.Contig00003.446	9652fb721d2324b6a214c80ebd93e4bd	3551	ProSiteProfiles	PS50021	Calponin homology domain profile.	55	157	14.254	T	04-01-2018	IPR001715	Calponin homology domain	GO:0005515
evm.model.Contig00003.446	9652fb721d2324b6a214c80ebd93e4bd	3551	Pfam	PF00307	Calponin homology (CH) domain	56	160	5.2E-20	T	04-01-2018	IPR001715	Calponin homology domain	GO:0005515
evm.model.Contig00003.446	9652fb721d2324b6a214c80ebd93e4bd	3551	Coils	Coil		3013	3040	-	T	04-01-2018
evm.model.Contig00003.446	9652fb721d2324b6a214c80ebd93e4bd	3551	Coils	Coil		1244	1264	-	T	04-01-2018
evm.model.Contig00003.446	9652fb721d2324b6a214c80ebd93e4bd	3551	PANTHER	PTHR11915:SF267		1	175	1.6E-70	T	04-01-2018	IPR030265	Nesprin-1	GO:0005635|GO:0034993|GO:0051015|GO:0090286
evm.model.Contig00003.446	9652fb721d2324b6a214c80ebd93e4bd	3551	ProSitePatterns	PS00020	Actinin-type actin-binding domain signature 2.	1	25	-	T	04-01-2018	IPR001589	Actinin-type actin-binding domain, conserved site	
evm.model.Contig00003.446	9652fb721d2324b6a214c80ebd93e4bd	3551	Coils	Coil		1694	1714	-	T	04-01-2018
evm.model.Contig00003.446	9652fb721d2324b6a214c80ebd93e4bd	3551	Coils	Coil		1877	1897	-	T	04-01-2018
evm.model.Contig00003.446	9652fb721d2324b6a214c80ebd93e4bd	3551	Coils	Coil		1938	1965	-	T	04-01-2018
evm.model.Contig00003.446	9652fb721d2324b6a214c80ebd93e4bd	3551	PANTHER	PTHR11915		1	175	1.6E-70	T	04-01-2018
evm.model.Contig00003.446	9652fb721d2324b6a214c80ebd93e4bd	3551	Gene3D	G3DSA:1.10.418.10		1	31	2.6E-7	T	04-01-2018	IPR001715	Calponin homology domain	GO:0005515
evm.model.Contig00003.446	9652fb721d2324b6a214c80ebd93e4bd	3551	Coils	Coil		2027	2047	-	T	04-01-2018
evm.model.Contig00003.446	9652fb721d2324b6a214c80ebd93e4bd	3551	SUPERFAMILY	SSF47576		2	155	4.67E-42	T	04-01-2018	IPR001715	Calponin homology domain	GO:0005515
evm.model.Contig00003.446	9652fb721d2324b6a214c80ebd93e4bd	3551	Coils	Coil		2281	2301	-	T	04-01-2018
evm.model.Contig00003.352	b8681ec8825a5ca925ea37541df844f1	346	PANTHER	PTHR10992		4	221	8.1E-123	T	04-01-2018
evm.model.Contig00003.352	b8681ec8825a5ca925ea37541df844f1	346	PANTHER	PTHR10992		238	346	8.1E-123	T	04-01-2018
evm.model.Contig00003.352	b8681ec8825a5ca925ea37541df844f1	346	SUPERFAMILY	SSF53474		69	345	7.09E-70	T	04-01-2018	IPR029058	Alpha/Beta hydrolase fold	
evm.model.Contig00003.352	b8681ec8825a5ca925ea37541df844f1	346	Gene3D	G3DSA:3.40.50.1820		44	346	1.7E-83	T	04-01-2018	IPR029058	Alpha/Beta hydrolase fold	
evm.model.Contig00003.352	b8681ec8825a5ca925ea37541df844f1	346	PANTHER	PTHR10992:SF793		4	221	8.1E-123	T	04-01-2018
evm.model.Contig00003.352	b8681ec8825a5ca925ea37541df844f1	346	PANTHER	PTHR10992:SF793		238	346	8.1E-123	T	04-01-2018
evm.model.Contig00003.352	b8681ec8825a5ca925ea37541df844f1	346	PRINTS	PR00111	Alpha/beta hydrolase fold signature	155	168	1.7E-8	T	04-01-2018	IPR000073	Alpha/beta hydrolase fold-1	
evm.model.Contig00003.352	b8681ec8825a5ca925ea37541df844f1	346	PRINTS	PR00111	Alpha/beta hydrolase fold signature	109	124	1.7E-8	T	04-01-2018	IPR000073	Alpha/beta hydrolase fold-1	
evm.model.Contig00003.352	b8681ec8825a5ca925ea37541df844f1	346	PRINTS	PR00111	Alpha/beta hydrolase fold signature	169	182	1.7E-8	T	04-01-2018	IPR000073	Alpha/beta hydrolase fold-1	
evm.model.Contig00003.352	b8681ec8825a5ca925ea37541df844f1	346	Pfam	PF00561	alpha/beta hydrolase fold	84	329	1.8E-23	T	04-01-2018	IPR000073	Alpha/beta hydrolase fold-1	
evm.model.Contig00003.352	b8681ec8825a5ca925ea37541df844f1	346	PRINTS	PR00412	Epoxide hydrolase signature	90	108	1.3E-14	T	04-01-2018	IPR000639	Epoxide hydrolase-like	GO:0003824
evm.model.Contig00003.352	b8681ec8825a5ca925ea37541df844f1	346	PRINTS	PR00412	Epoxide hydrolase signature	321	343	1.3E-14	T	04-01-2018	IPR000639	Epoxide hydrolase-like	GO:0003824
evm.model.Contig00003.352	b8681ec8825a5ca925ea37541df844f1	346	PRINTS	PR00412	Epoxide hydrolase signature	155	168	1.3E-14	T	04-01-2018	IPR000639	Epoxide hydrolase-like	GO:0003824
evm.model.Contig00003.75	7fef65c228036278b590c6e8c755bb91	125	Gene3D	G3DSA:4.10.280.10		63	117	4.6E-21	T	04-01-2018	IPR011598	Myc-type, basic helix-loop-helix (bHLH) domain	GO:0046983
evm.model.Contig00003.75	7fef65c228036278b590c6e8c755bb91	125	PANTHER	PTHR23042		54	117	2.3E-36	T	04-01-2018
evm.model.Contig00003.75	7fef65c228036278b590c6e8c755bb91	125	ProSiteProfiles	PS50888	Myc-type, basic helix-loop-helix (bHLH) domain profile.	61	114	15.897	T	04-01-2018	IPR011598	Myc-type, basic helix-loop-helix (bHLH) domain	GO:0046983
evm.model.Contig00003.75	7fef65c228036278b590c6e8c755bb91	125	PANTHER	PTHR23042:SF49		54	117	2.3E-36	T	04-01-2018
evm.model.Contig00003.75	7fef65c228036278b590c6e8c755bb91	125	Pfam	PF00010	Helix-loop-helix DNA-binding domain	63	114	1.3E-14	T	04-01-2018	IPR011598	Myc-type, basic helix-loop-helix (bHLH) domain	GO:0046983
evm.model.Contig00003.75	7fef65c228036278b590c6e8c755bb91	125	SUPERFAMILY	SSF47459		53	120	8.77E-17	T	04-01-2018	IPR011598	Myc-type, basic helix-loop-helix (bHLH) domain	GO:0046983
evm.model.Contig00003.75	7fef65c228036278b590c6e8c755bb91	125	PRINTS	PR00785	Nuclear translocator signature	76	91	1.3E-16	T	04-01-2018	IPR001067	Nuclear translocator	GO:0003700|GO:0005634|GO:0005667|GO:0005737|GO:0006355
evm.model.Contig00003.75	7fef65c228036278b590c6e8c755bb91	125	PRINTS	PR00785	Nuclear translocator signature	96	116	1.3E-16	T	04-01-2018	IPR001067	Nuclear translocator	GO:0003700|GO:0005634|GO:0005667|GO:0005737|GO:0006355
evm.model.Contig00003.75	7fef65c228036278b590c6e8c755bb91	125	SMART	SM00353		67	120	2.5E-12	T	04-01-2018	IPR011598	Myc-type, basic helix-loop-helix (bHLH) domain	GO:0046983
evm.model.Contig00003.65	d4e007996895b19cddf17f4dc1f6a8e8	325	PANTHER	PTHR24322:SF468		214	246	4.5E-73	T	04-01-2018
evm.model.Contig00003.65	d4e007996895b19cddf17f4dc1f6a8e8	325	PRINTS	PR00081	Glucose/ribitol dehydrogenase family signature	64	81	2.5E-19	T	04-01-2018	IPR002347	Short-chain dehydrogenase/reductase SDR	
evm.model.Contig00003.65	d4e007996895b19cddf17f4dc1f6a8e8	325	PRINTS	PR00081	Glucose/ribitol dehydrogenase family signature	139	150	2.5E-19	T	04-01-2018	IPR002347	Short-chain dehydrogenase/reductase SDR	
evm.model.Contig00003.65	d4e007996895b19cddf17f4dc1f6a8e8	325	PRINTS	PR00081	Glucose/ribitol dehydrogenase family signature	214	233	2.5E-19	T	04-01-2018	IPR002347	Short-chain dehydrogenase/reductase SDR	
evm.model.Contig00003.65	d4e007996895b19cddf17f4dc1f6a8e8	325	PRINTS	PR00081	Glucose/ribitol dehydrogenase family signature	235	252	2.5E-19	T	04-01-2018	IPR002347	Short-chain dehydrogenase/reductase SDR	
evm.model.Contig00003.65	d4e007996895b19cddf17f4dc1f6a8e8	325	PRINTS	PR00081	Glucose/ribitol dehydrogenase family signature	188	204	2.5E-19	T	04-01-2018	IPR002347	Short-chain dehydrogenase/reductase SDR	
evm.model.Contig00003.65	d4e007996895b19cddf17f4dc1f6a8e8	325	PRINTS	PR00080	Short-chain dehydrogenase/reductase (SDR) superfamily signature	139	150	5.4E-7	T	04-01-2018	IPR002347	Short-chain dehydrogenase/reductase SDR	
evm.model.Contig00003.65	d4e007996895b19cddf17f4dc1f6a8e8	325	PRINTS	PR00080	Short-chain dehydrogenase/reductase (SDR) superfamily signature	214	233	5.4E-7	T	04-01-2018	IPR002347	Short-chain dehydrogenase/reductase SDR	
evm.model.Contig00003.65	d4e007996895b19cddf17f4dc1f6a8e8	325	PRINTS	PR00080	Short-chain dehydrogenase/reductase (SDR) superfamily signature	194	202	5.4E-7	T	04-01-2018	IPR002347	Short-chain dehydrogenase/reductase SDR	
evm.model.Contig00003.65	d4e007996895b19cddf17f4dc1f6a8e8	325	SUPERFAMILY	SSF51735		61	256	9.16E-51	T	04-01-2018	IPR016040	NAD(P)-binding domain	
evm.model.Contig00003.65	d4e007996895b19cddf17f4dc1f6a8e8	325	PANTHER	PTHR24322		67	198	4.5E-73	T	04-01-2018	IPR002347	Short-chain dehydrogenase/reductase SDR	
evm.model.Contig00003.65	d4e007996895b19cddf17f4dc1f6a8e8	325	PANTHER	PTHR24322:SF468		67	198	4.5E-73	T	04-01-2018
evm.model.Contig00003.65	d4e007996895b19cddf17f4dc1f6a8e8	325	PANTHER	PTHR24322		214	246	4.5E-73	T	04-01-2018	IPR002347	Short-chain dehydrogenase/reductase SDR	
evm.model.Contig00003.65	d4e007996895b19cddf17f4dc1f6a8e8	325	PIRSF	PIRSF000126		14	320	4.9E-95	T	04-01-2018	IPR002347	Short-chain dehydrogenase/reductase SDR	
evm.model.Contig00003.65	d4e007996895b19cddf17f4dc1f6a8e8	325	Pfam	PF00106	short chain dehydrogenase	63	253	1.2E-47	T	04-01-2018	IPR002347	Short-chain dehydrogenase/reductase SDR	
evm.model.Contig00003.65	d4e007996895b19cddf17f4dc1f6a8e8	325	Coils	Coil		96	116	-	T	04-01-2018
evm.model.Contig00003.65	d4e007996895b19cddf17f4dc1f6a8e8	325	Gene3D	G3DSA:3.40.50.720		62	258	1.2E-57	T	04-01-2018	IPR016040	NAD(P)-binding domain	
evm.model.Contig00003.448	68cf4cdf624f49fa71b90d3f8d0aa927	429	Gene3D	G3DSA:3.10.100.10		85	190	1.9E-6	T	04-01-2018	IPR016186	C-type lectin-like	
evm.model.Contig00003.448	68cf4cdf624f49fa71b90d3f8d0aa927	429	SUPERFAMILY	SSF56436		44	202	7.87E-10	T	04-01-2018	IPR016187	C-type lectin fold	
evm.model.Contig00003.451	80b645a7adbc85ae2d920b2fa4feb470	260	Gene3D	G3DSA:3.40.190.10		68	137	5.2E-26	T	04-01-2018
evm.model.Contig00003.451	80b645a7adbc85ae2d920b2fa4feb470	260	SUPERFAMILY	SSF53850		70	151	5.12E-8	T	04-01-2018
evm.model.Contig00003.451	80b645a7adbc85ae2d920b2fa4feb470	260	SMART	SM00079		11	168	3.0E-4	T	04-01-2018	IPR001320	Ionotropic glutamate receptor	GO:0004970|GO:0016020
evm.model.Contig00003.451	80b645a7adbc85ae2d920b2fa4feb470	260	PANTHER	PTHR18966		70	211	8.6E-52	T	04-01-2018
evm.model.Contig00003.451	80b645a7adbc85ae2d920b2fa4feb470	260	PANTHER	PTHR18966:SF197		70	211	8.6E-52	T	04-01-2018
evm.model.Contig00003.410	526c110fbed9113ac3ef9a3764f5e2b4	541	Gene3D	G3DSA:3.30.379.10		45	179	3.5E-33	T	04-01-2018	IPR029018	Chitobiase/beta-hexosaminidase domain 2-like	
evm.model.Contig00003.410	526c110fbed9113ac3ef9a3764f5e2b4	541	Pfam	PF00728	Glycosyl hydrolase family 20, catalytic domain	183	499	8.8E-92	T	04-01-2018	IPR015883	Glycoside hydrolase family 20, catalytic domain	GO:0004553|GO:0005975
evm.model.Contig00003.410	526c110fbed9113ac3ef9a3764f5e2b4	541	SUPERFAMILY	SSF55545		48	182	4.36E-28	T	04-01-2018	IPR029018	Chitobiase/beta-hexosaminidase domain 2-like	
evm.model.Contig00003.410	526c110fbed9113ac3ef9a3764f5e2b4	541	PANTHER	PTHR22600		39	538	6.6E-254	T	04-01-2018
evm.model.Contig00003.410	526c110fbed9113ac3ef9a3764f5e2b4	541	ProSiteProfiles	PS51257	Prokaryotic membrane lipoprotein lipid attachment site profile.	1	18	6.0	T	04-01-2018
evm.model.Contig00003.410	526c110fbed9113ac3ef9a3764f5e2b4	541	PANTHER	PTHR22600:SF5		39	538	6.6E-254	T	04-01-2018
evm.model.Contig00003.410	526c110fbed9113ac3ef9a3764f5e2b4	541	Gene3D	G3DSA:3.20.20.80		181	531	5.1E-133	T	04-01-2018	IPR013781	Glycoside hydrolase, catalytic domain	GO:0005975
evm.model.Contig00003.410	526c110fbed9113ac3ef9a3764f5e2b4	541	PRINTS	PR00738	Glycosyl hydrolase family 20 signature	481	498	1.4E-66	T	04-01-2018	IPR025705	Beta-hexosaminidase	GO:0004563|GO:0005975
evm.model.Contig00003.410	526c110fbed9113ac3ef9a3764f5e2b4	541	PRINTS	PR00738	Glycosyl hydrolase family 20 signature	306	324	1.4E-66	T	04-01-2018	IPR025705	Beta-hexosaminidase	GO:0004563|GO:0005975
evm.model.Contig00003.410	526c110fbed9113ac3ef9a3764f5e2b4	541	PRINTS	PR00738	Glycosyl hydrolase family 20 signature	464	480	1.4E-66	T	04-01-2018	IPR025705	Beta-hexosaminidase	GO:0004563|GO:0005975
evm.model.Contig00003.410	526c110fbed9113ac3ef9a3764f5e2b4	541	PRINTS	PR00738	Glycosyl hydrolase family 20 signature	142	162	1.4E-66	T	04-01-2018	IPR025705	Beta-hexosaminidase	GO:0004563|GO:0005975
evm.model.Contig00003.410	526c110fbed9113ac3ef9a3764f5e2b4	541	PRINTS	PR00738	Glycosyl hydrolase family 20 signature	261	278	1.4E-66	T	04-01-2018	IPR025705	Beta-hexosaminidase	GO:0004563|GO:0005975
evm.model.Contig00003.410	526c110fbed9113ac3ef9a3764f5e2b4	541	PRINTS	PR00738	Glycosyl hydrolase family 20 signature	328	341	1.4E-66	T	04-01-2018	IPR025705	Beta-hexosaminidase	GO:0004563|GO:0005975
evm.model.Contig00003.410	526c110fbed9113ac3ef9a3764f5e2b4	541	PRINTS	PR00738	Glycosyl hydrolase family 20 signature	177	194	1.4E-66	T	04-01-2018	IPR025705	Beta-hexosaminidase	GO:0004563|GO:0005975
evm.model.Contig00003.410	526c110fbed9113ac3ef9a3764f5e2b4	541	PRINTS	PR00738	Glycosyl hydrolase family 20 signature	206	227	1.4E-66	T	04-01-2018	IPR025705	Beta-hexosaminidase	GO:0004563|GO:0005975
evm.model.Contig00003.410	526c110fbed9113ac3ef9a3764f5e2b4	541	PIRSF	PIRSF001093		2	541	1.3E-172	T	04-01-2018	IPR025705	Beta-hexosaminidase	GO:0004563|GO:0005975
evm.model.Contig00003.410	526c110fbed9113ac3ef9a3764f5e2b4	541	SUPERFAMILY	SSF51445		183	529	3.34E-117	T	04-01-2018	IPR017853	Glycoside hydrolase superfamily	
evm.model.Contig00003.410	526c110fbed9113ac3ef9a3764f5e2b4	541	Pfam	PF14845	beta-acetyl hexosaminidase like	48	162	2.0E-20	T	04-01-2018	IPR029019	Beta-hexosaminidase, eukaryotic type, N-terminal	
evm.model.Contig00003.393	1221bbcdb1ab0ff020e2c14626675aa9	478	PANTHER	PTHR11089		27	476	3.6E-282	T	04-01-2018
evm.model.Contig00003.393	1221bbcdb1ab0ff020e2c14626675aa9	478	PANTHER	PTHR11089:SF9		27	476	3.6E-282	T	04-01-2018	IPR024929	Nucleolar GTP-binding protein 2	GO:0005730
evm.model.Contig00003.393	1221bbcdb1ab0ff020e2c14626675aa9	478	Pfam	PF01926	50S ribosome-binding GTPase	326	389	1.8E-13	T	04-01-2018	IPR006073	GTP binding domain	GO:0005525
evm.model.Contig00003.393	1221bbcdb1ab0ff020e2c14626675aa9	478	Gene3D	G3DSA:1.10.1580.10		403	469	1.2E-9	T	04-01-2018	IPR023179	GTP-binding protein, orthogonal bundle domain	
evm.model.Contig00003.393	1221bbcdb1ab0ff020e2c14626675aa9	478	SUPERFAMILY	SSF52540		216	451	3.27E-39	T	04-01-2018	IPR027417	P-loop containing nucleoside triphosphate hydrolase	
evm.model.Contig00003.393	1221bbcdb1ab0ff020e2c14626675aa9	478	PRINTS	PR00326	GTP1/OBG GTP-binding protein family signature	372	387	7.8E-7	T	04-01-2018	IPR006073	GTP binding domain	GO:0005525
evm.model.Contig00003.393	1221bbcdb1ab0ff020e2c14626675aa9	478	PRINTS	PR00326	GTP1/OBG GTP-binding protein family signature	326	346	7.8E-7	T	04-01-2018	IPR006073	GTP binding domain	GO:0005525
evm.model.Contig00003.393	1221bbcdb1ab0ff020e2c14626675aa9	478	Gene3D	G3DSA:3.40.50.300		319	402	3.9E-22	T	04-01-2018	IPR027417	P-loop containing nucleoside triphosphate hydrolase	
evm.model.Contig00003.393	1221bbcdb1ab0ff020e2c14626675aa9	478	Gene3D	G3DSA:3.40.50.300		191	290	8.7E-12	T	04-01-2018	IPR027417	P-loop containing nucleoside triphosphate hydrolase	
evm.model.Contig00003.393	1221bbcdb1ab0ff020e2c14626675aa9	478	ProSiteProfiles	PS51721	Circularly permuted (CP)-type guanine nucleotide-binding (G) domain profile.	220	381	35.713	T	04-01-2018	IPR030378	Circularly permuted (CP)-type guanine nucleotide-binding (G) domain	GO:0005525
evm.model.Contig00003.393	1221bbcdb1ab0ff020e2c14626675aa9	478	Pfam	PF08153	NGP1NT (NUC091) domain	57	187	1.1E-52	T	04-01-2018	IPR012971	Nucleolar GTP-binding protein 2, N-terminal domain	
evm.model.Contig00003.392	f24c36594e52bda7e3535284578724e3	275	Pfam	PF01531	Glycosyl transferase family 11	72	273	1.1E-23	T	04-01-2018	IPR002516	Glycosyl transferase, family 11	GO:0005975|GO:0008107|GO:0016020
evm.model.Contig00003.392	f24c36594e52bda7e3535284578724e3	275	PANTHER	PTHR11927		67	275	1.6E-37	T	04-01-2018	IPR002516	Glycosyl transferase, family 11	GO:0005975|GO:0008107|GO:0016020
evm.model.Contig00003.392	f24c36594e52bda7e3535284578724e3	275	PANTHER	PTHR11927:SF9		67	275	1.6E-37	T	04-01-2018
evm.model.Contig00003.413	072411520c630343573c17ec6b764dfc	729	SUPERFAMILY	SSF52540		35	248	6.73E-65	T	04-01-2018	IPR027417	P-loop containing nucleoside triphosphate hydrolase	
evm.model.Contig00003.413	072411520c630343573c17ec6b764dfc	729	Pfam	PF00271	Helicase conserved C-terminal domain	271	381	2.6E-22	T	04-01-2018	IPR001650	Helicase, C-terminal	
evm.model.Contig00003.413	072411520c630343573c17ec6b764dfc	729	Pfam	PF00270	DEAD/DEAH box helicase	69	231	2.5E-50	T	04-01-2018	IPR011545	DEAD/DEAH box helicase domain	GO:0003676|GO:0005524
evm.model.Contig00003.413	072411520c630343573c17ec6b764dfc	729	SUPERFAMILY	SSF52540		186	395	6.53E-46	T	04-01-2018	IPR027417	P-loop containing nucleoside triphosphate hydrolase	
evm.model.Contig00003.413	072411520c630343573c17ec6b764dfc	729	SMART	SM01123		590	648	1.9E-13	T	04-01-2018	IPR012541	DBP10CT	GO:0003723|GO:0004004|GO:0005524|GO:0005634
evm.model.Contig00003.413	072411520c630343573c17ec6b764dfc	729	PANTHER	PTHR24031:SF292		3	409	3.0E-248	T	04-01-2018
evm.model.Contig00003.413	072411520c630343573c17ec6b764dfc	729	Coils	Coil		691	711	-	T	04-01-2018
evm.model.Contig00003.413	072411520c630343573c17ec6b764dfc	729	PANTHER	PTHR24031		427	517	3.0E-248	T	04-01-2018
evm.model.Contig00003.413	072411520c630343573c17ec6b764dfc	729	ProSitePatterns	PS00039	DEAD-box subfamily ATP-dependent helicases signature.	193	201	-	T	04-01-2018	IPR000629	ATP-dependent RNA helicase DEAD-box, conserved site	
evm.model.Contig00003.413	072411520c630343573c17ec6b764dfc	729	SMART	SM00490		300	381	6.6E-24	T	04-01-2018	IPR001650	Helicase, C-terminal	
evm.model.Contig00003.413	072411520c630343573c17ec6b764dfc	729	ProSiteProfiles	PS51192	Superfamilies 1 and 2 helicase ATP-binding type-1 domain profile.	76	247	33.71	T	04-01-2018	IPR014001	Helicase superfamily 1/2, ATP-binding domain	
evm.model.Contig00003.413	072411520c630343573c17ec6b764dfc	729	Gene3D	G3DSA:3.40.50.300		33	249	1.2E-73	T	04-01-2018	IPR027417	P-loop containing nucleoside triphosphate hydrolase	
evm.model.Contig00003.413	072411520c630343573c17ec6b764dfc	729	ProDom	PD024971	HELICASE ATP-BINDING NUCLEOTIDE-BINDING HYDROLASE RNA ATP-DEPENDENT BOX DEAD HELICASE 3.6.1.-	580	691	2.0E-9	T	04-01-2018	IPR012541	DBP10CT	GO:0003723|GO:0004004|GO:0005524|GO:0005634
evm.model.Contig00003.413	072411520c630343573c17ec6b764dfc	729	PANTHER	PTHR24031:SF292		427	517	3.0E-248	T	04-01-2018
evm.model.Contig00003.413	072411520c630343573c17ec6b764dfc	729	PANTHER	PTHR24031:SF292		599	724	3.0E-248	T	04-01-2018
evm.model.Contig00003.413	072411520c630343573c17ec6b764dfc	729	PANTHER	PTHR24031		3	409	3.0E-248	T	04-01-2018
evm.model.Contig00003.413	072411520c630343573c17ec6b764dfc	729	Pfam	PF08147	DBP10CT (NUC160) domain	590	646	1.2E-11	T	04-01-2018	IPR012541	DBP10CT	GO:0003723|GO:0004004|GO:0005524|GO:0005634
evm.model.Contig00003.413	072411520c630343573c17ec6b764dfc	729	SMART	SM00487		64	262	1.1E-59	T	04-01-2018	IPR014001	Helicase superfamily 1/2, ATP-binding domain	
evm.model.Contig00003.413	072411520c630343573c17ec6b764dfc	729	ProSiteProfiles	PS51194	Superfamilies 1 and 2 helicase C-terminal domain profile.	274	423	17.849	T	04-01-2018	IPR001650	Helicase, C-terminal	
evm.model.Contig00003.413	072411520c630343573c17ec6b764dfc	729	Gene3D	G3DSA:3.40.50.300		250	409	1.0E-40	T	04-01-2018	IPR027417	P-loop containing nucleoside triphosphate hydrolase	
evm.model.Contig00003.413	072411520c630343573c17ec6b764dfc	729	PANTHER	PTHR24031		599	724	3.0E-248	T	04-01-2018
evm.model.Contig00003.413	072411520c630343573c17ec6b764dfc	729	ProSiteProfiles	PS51195	DEAD-box RNA helicase Q motif profile.	45	73	9.258	T	04-01-2018	IPR014014	RNA helicase, DEAD-box type, Q motif	
evm.model.Contig00003.90	64f1a286271ba1e07ff2a1ea70b1807c	296	SUPERFAMILY	SSF63707		217	285	2.62E-8	T	04-01-2018
evm.model.Contig00003.90	64f1a286271ba1e07ff2a1ea70b1807c	296	Gene3D	G3DSA:2.70.220.10		216	286	4.0E-13	T	04-01-2018
evm.model.Contig00003.67	2572fcd340d7328d044056c687c11d90	326	Gene3D	G3DSA:3.40.50.720		62	271	4.9E-57	T	04-01-2018	IPR016040	NAD(P)-binding domain	
evm.model.Contig00003.67	2572fcd340d7328d044056c687c11d90	326	SUPERFAMILY	SSF51735		61	278	2.57E-49	T	04-01-2018	IPR016040	NAD(P)-binding domain	
evm.model.Contig00003.67	2572fcd340d7328d044056c687c11d90	326	PIRSF	PIRSF000126		14	320	3.9E-93	T	04-01-2018	IPR002347	Short-chain dehydrogenase/reductase SDR	
evm.model.Contig00003.67	2572fcd340d7328d044056c687c11d90	326	Pfam	PF00106	short chain dehydrogenase	63	256	1.0E-47	T	04-01-2018	IPR002347	Short-chain dehydrogenase/reductase SDR	
evm.model.Contig00003.67	2572fcd340d7328d044056c687c11d90	326	PRINTS	PR00080	Short-chain dehydrogenase/reductase (SDR) superfamily signature	212	231	2.3E-7	T	04-01-2018	IPR002347	Short-chain dehydrogenase/reductase SDR	
evm.model.Contig00003.67	2572fcd340d7328d044056c687c11d90	326	PRINTS	PR00080	Short-chain dehydrogenase/reductase (SDR) superfamily signature	192	200	2.3E-7	T	04-01-2018	IPR002347	Short-chain dehydrogenase/reductase SDR	
evm.model.Contig00003.67	2572fcd340d7328d044056c687c11d90	326	PRINTS	PR00080	Short-chain dehydrogenase/reductase (SDR) superfamily signature	137	148	2.3E-7	T	04-01-2018	IPR002347	Short-chain dehydrogenase/reductase SDR	
evm.model.Contig00003.67	2572fcd340d7328d044056c687c11d90	326	PANTHER	PTHR24322:SF468		67	196	1.4E-68	T	04-01-2018
evm.model.Contig00003.67	2572fcd340d7328d044056c687c11d90	326	PANTHER	PTHR24322:SF468		212	244	1.4E-68	T	04-01-2018
evm.model.Contig00003.67	2572fcd340d7328d044056c687c11d90	326	PRINTS	PR00081	Glucose/ribitol dehydrogenase family signature	212	231	1.8E-18	T	04-01-2018	IPR002347	Short-chain dehydrogenase/reductase SDR	
evm.model.Contig00003.67	2572fcd340d7328d044056c687c11d90	326	PRINTS	PR00081	Glucose/ribitol dehydrogenase family signature	64	81	1.8E-18	T	04-01-2018	IPR002347	Short-chain dehydrogenase/reductase SDR	
evm.model.Contig00003.67	2572fcd340d7328d044056c687c11d90	326	PRINTS	PR00081	Glucose/ribitol dehydrogenase family signature	186	202	1.8E-18	T	04-01-2018	IPR002347	Short-chain dehydrogenase/reductase SDR	
evm.model.Contig00003.67	2572fcd340d7328d044056c687c11d90	326	PRINTS	PR00081	Glucose/ribitol dehydrogenase family signature	233	250	1.8E-18	T	04-01-2018	IPR002347	Short-chain dehydrogenase/reductase SDR	
evm.model.Contig00003.67	2572fcd340d7328d044056c687c11d90	326	PRINTS	PR00081	Glucose/ribitol dehydrogenase family signature	137	148	1.8E-18	T	04-01-2018	IPR002347	Short-chain dehydrogenase/reductase SDR	
evm.model.Contig00003.67	2572fcd340d7328d044056c687c11d90	326	PANTHER	PTHR24322		67	196	1.4E-68	T	04-01-2018	IPR002347	Short-chain dehydrogenase/reductase SDR	
evm.model.Contig00003.67	2572fcd340d7328d044056c687c11d90	326	PANTHER	PTHR24322		212	244	1.4E-68	T	04-01-2018	IPR002347	Short-chain dehydrogenase/reductase SDR	
evm.model.Contig00003.58	89ab18d1336fabf3c386ac594adccada	1048	Coils	Coil		56	76	-	T	04-01-2018
evm.model.Contig00003.58	89ab18d1336fabf3c386ac594adccada	1048	PANTHER	PTHR11388		148	468	1.7E-52	T	04-01-2018	IPR004156	Organic anion transporter polypeptide OATP	GO:0005215|GO:0006810|GO:0016020
evm.model.Contig00003.58	89ab18d1336fabf3c386ac594adccada	1048	PANTHER	PTHR11388		532	872	1.7E-52	T	04-01-2018	IPR004156	Organic anion transporter polypeptide OATP	GO:0005215|GO:0006810|GO:0016020
evm.model.Contig00003.58	89ab18d1336fabf3c386ac594adccada	1048	Gene3D	G3DSA:1.20.1250.20		303	408	1.4E-11	T	04-01-2018
evm.model.Contig00003.58	89ab18d1336fabf3c386ac594adccada	1048	Gene3D	G3DSA:1.20.1250.20		543	637	3.1E-9	T	04-01-2018
evm.model.Contig00003.58	89ab18d1336fabf3c386ac594adccada	1048	Gene3D	G3DSA:1.20.1250.20		706	821	3.1E-9	T	04-01-2018
evm.model.Contig00003.58	89ab18d1336fabf3c386ac594adccada	1048	Gene3D	G3DSA:1.20.1250.20		154	241	1.4E-11	T	04-01-2018
evm.model.Contig00003.58	89ab18d1336fabf3c386ac594adccada	1048	ProSiteProfiles	PS51465	Kazal domain profile.	647	703	9.086	T	04-01-2018	IPR002350	Kazal domain	GO:0005515
evm.model.Contig00003.58	89ab18d1336fabf3c386ac594adccada	1048	Pfam	PF03137	Organic Anion Transporter Polypeptide (OATP) family	154	793	8.1E-77	T	04-01-2018	IPR004156	Organic anion transporter polypeptide OATP	GO:0005215|GO:0006810|GO:0016020
evm.model.Contig00003.58	89ab18d1336fabf3c386ac594adccada	1048	Gene3D	G3DSA:3.30.60.30		650	684	8.5E-5	T	04-01-2018
evm.model.Contig00003.58	89ab18d1336fabf3c386ac594adccada	1048	SUPERFAMILY	SSF103473		710	771	1.44E-23	T	04-01-2018	IPR020846	Major facilitator superfamily domain	
evm.model.Contig00003.58	89ab18d1336fabf3c386ac594adccada	1048	SUPERFAMILY	SSF103473		527	632	1.44E-23	T	04-01-2018	IPR020846	Major facilitator superfamily domain	
evm.model.Contig00003.58	89ab18d1336fabf3c386ac594adccada	1048	SUPERFAMILY	SSF103473		799	824	1.44E-23	T	04-01-2018	IPR020846	Major facilitator superfamily domain	
evm.model.Contig00003.58	89ab18d1336fabf3c386ac594adccada	1048	SUPERFAMILY	SSF103473		305	418	1.44E-23	T	04-01-2018	IPR020846	Major facilitator superfamily domain	
evm.model.Contig00003.355	f3420ce24dbb7cbe9f3b986704b4dbc2	268	ProSiteProfiles	PS50102	Eukaryotic RNA Recognition Motif (RRM) profile.	107	180	13.191	T	04-01-2018	IPR000504	RNA recognition motif domain	GO:0003676
evm.model.Contig00003.355	f3420ce24dbb7cbe9f3b986704b4dbc2	268	PANTHER	PTHR24012:SF487		1	75	2.3E-73	T	04-01-2018
evm.model.Contig00003.355	f3420ce24dbb7cbe9f3b986704b4dbc2	268	PANTHER	PTHR24012:SF487		106	205	2.3E-73	T	04-01-2018
evm.model.Contig00003.355	f3420ce24dbb7cbe9f3b986704b4dbc2	268	PANTHER	PTHR24012		1	75	2.3E-73	T	04-01-2018
evm.model.Contig00003.355	f3420ce24dbb7cbe9f3b986704b4dbc2	268	PANTHER	PTHR24012		106	205	2.3E-73	T	04-01-2018
evm.model.Contig00003.355	f3420ce24dbb7cbe9f3b986704b4dbc2	268	SUPERFAMILY	SSF54928		3	101	1.75E-21	T	04-01-2018	IPR012677	Nucleotide-binding alpha-beta plait domain	GO:0000166
evm.model.Contig00003.355	f3420ce24dbb7cbe9f3b986704b4dbc2	268	ProSiteProfiles	PS50102	Eukaryotic RNA Recognition Motif (RRM) profile.	4	74	15.75	T	04-01-2018	IPR000504	RNA recognition motif domain	GO:0003676
evm.model.Contig00003.355	f3420ce24dbb7cbe9f3b986704b4dbc2	268	SUPERFAMILY	SSF54928		103	204	3.32E-22	T	04-01-2018	IPR012677	Nucleotide-binding alpha-beta plait domain	GO:0000166
evm.model.Contig00003.355	f3420ce24dbb7cbe9f3b986704b4dbc2	268	Pfam	PF00076	RNA recognition motif. (a.k.a. RRM, RBD, or RNP domain)	109	174	3.4E-14	T	04-01-2018	IPR000504	RNA recognition motif domain	GO:0003676
evm.model.Contig00003.355	f3420ce24dbb7cbe9f3b986704b4dbc2	268	Pfam	PF00076	RNA recognition motif. (a.k.a. RRM, RBD, or RNP domain)	6	67	3.0E-16	T	04-01-2018	IPR000504	RNA recognition motif domain	GO:0003676
evm.model.Contig00003.355	f3420ce24dbb7cbe9f3b986704b4dbc2	268	Gene3D	G3DSA:3.30.70.330		2	81	1.9E-21	T	04-01-2018	IPR012677	Nucleotide-binding alpha-beta plait domain	GO:0000166
evm.model.Contig00003.355	f3420ce24dbb7cbe9f3b986704b4dbc2	268	Gene3D	G3DSA:3.30.70.330		104	192	4.2E-26	T	04-01-2018	IPR012677	Nucleotide-binding alpha-beta plait domain	GO:0000166
evm.model.Contig00003.355	f3420ce24dbb7cbe9f3b986704b4dbc2	268	SMART	SM00360		108	176	2.1E-15	T	04-01-2018	IPR000504	RNA recognition motif domain	GO:0003676
evm.model.Contig00003.355	f3420ce24dbb7cbe9f3b986704b4dbc2	268	SMART	SM00360		5	70	3.0E-18	T	04-01-2018	IPR000504	RNA recognition motif domain	GO:0003676
evm.model.Contig00003.364	986455af6e14393e9eb73d56b36f45f7	500	PANTHER	PTHR11785:SF145		10	491	5.1E-100	T	04-01-2018
evm.model.Contig00003.364	986455af6e14393e9eb73d56b36f45f7	500	Pfam	PF13520	Amino acid permease	44	456	5.0E-49	T	04-01-2018	IPR002293	Amino acid/polyamine transporter I	GO:0003333|GO:0015171|GO:0016020
evm.model.Contig00003.364	986455af6e14393e9eb73d56b36f45f7	500	PANTHER	PTHR11785		10	491	5.1E-100	T	04-01-2018	IPR002293	Amino acid/polyamine transporter I	GO:0003333|GO:0015171|GO:0016020
evm.model.Contig00003.364	986455af6e14393e9eb73d56b36f45f7	500	PIRSF	PIRSF006060		17	485	3.4E-59	T	04-01-2018	IPR002293	Amino acid/polyamine transporter I	GO:0003333|GO:0015171|GO:0016020
evm.model.Contig00003.433	7ab253ed9bbb905c59c6840a0820e014	123	SMART	SM00657		1	122	1.8E-22	T	04-01-2018	IPR006590	RNA polymerase II, Rpb4, core	
evm.model.Contig00003.433	7ab253ed9bbb905c59c6840a0820e014	123	PANTHER	PTHR15561		2	121	1.2E-44	T	04-01-2018
evm.model.Contig00003.433	7ab253ed9bbb905c59c6840a0820e014	123	PANTHER	PTHR15561:SF0		2	121	1.2E-44	T	04-01-2018
evm.model.Contig00003.433	7ab253ed9bbb905c59c6840a0820e014	123	SUPERFAMILY	SSF47819		6	121	5.67E-29	T	04-01-2018	IPR010997	HRDC-like	GO:0000166|GO:0003824|GO:0044237
evm.model.Contig00003.433	7ab253ed9bbb905c59c6840a0820e014	123	Gene3D	G3DSA:1.10.150.80		67	121	5.2E-6	T	04-01-2018	IPR002121	HRDC domain	GO:0003676|GO:0005622
evm.model.Contig00003.433	7ab253ed9bbb905c59c6840a0820e014	123	Pfam	PF03874	RNA polymerase Rpb4	10	121	3.2E-26	T	04-01-2018	IPR005574	RNA polymerase II, Rpb4	GO:0003899|GO:0006351
evm.model.Contig00003.356	3dc36ebe065baf0dc295b8a0603cce8e	573	ProSitePatterns	PS00028	Zinc finger C2H2 type domain signature.	312	332	-	T	04-01-2018	IPR007087	Zinc finger, C2H2	GO:0046872
evm.model.Contig00003.356	3dc36ebe065baf0dc295b8a0603cce8e	573	Coils	Coil		255	275	-	T	04-01-2018
evm.model.Contig00003.356	3dc36ebe065baf0dc295b8a0603cce8e	573	ProSitePatterns	PS00028	Zinc finger C2H2 type domain signature.	169	192	-	T	04-01-2018	IPR007087	Zinc finger, C2H2	GO:0046872
evm.model.Contig00003.356	3dc36ebe065baf0dc295b8a0603cce8e	573	SMART	SM00355		284	307	11.0	T	04-01-2018	IPR015880	Zinc finger, C2H2-like	
evm.model.Contig00003.356	3dc36ebe065baf0dc295b8a0603cce8e	573	SMART	SM00355		503	525	0.011	T	04-01-2018	IPR015880	Zinc finger, C2H2-like	
evm.model.Contig00003.356	3dc36ebe065baf0dc295b8a0603cce8e	573	SMART	SM00355		339	359	28.0	T	04-01-2018	IPR015880	Zinc finger, C2H2-like	
evm.model.Contig00003.356	3dc36ebe065baf0dc295b8a0603cce8e	573	SMART	SM00355		167	192	11.0	T	04-01-2018	IPR015880	Zinc finger, C2H2-like	
evm.model.Contig00003.356	3dc36ebe065baf0dc295b8a0603cce8e	573	SMART	SM00355		310	332	1.4	T	04-01-2018	IPR015880	Zinc finger, C2H2-like	
evm.model.Contig00003.356	3dc36ebe065baf0dc295b8a0603cce8e	573	SMART	SM00355		476	500	50.0	T	04-01-2018	IPR015880	Zinc finger, C2H2-like	
evm.model.Contig00003.356	3dc36ebe065baf0dc295b8a0603cce8e	573	SMART	SM00355		531	554	0.76	T	04-01-2018	IPR015880	Zinc finger, C2H2-like	
evm.model.Contig00003.356	3dc36ebe065baf0dc295b8a0603cce8e	573	Gene3D	G3DSA:3.30.160.60		504	528	8.8E-9	T	04-01-2018	IPR013087	Zinc finger C2H2-type/integrase DNA-binding domain	GO:0003676
evm.model.Contig00003.356	3dc36ebe065baf0dc295b8a0603cce8e	573	SUPERFAMILY	SSF57667		504	550	4.51E-12	T	04-01-2018
evm.model.Contig00003.356	3dc36ebe065baf0dc295b8a0603cce8e	573	ProSitePatterns	PS00028	Zinc finger C2H2 type domain signature.	533	554	-	T	04-01-2018	IPR007087	Zinc finger, C2H2	GO:0046872
evm.model.Contig00003.356	3dc36ebe065baf0dc295b8a0603cce8e	573	PANTHER	PTHR24375		281	362	2.3E-27	T	04-01-2018
evm.model.Contig00003.356	3dc36ebe065baf0dc295b8a0603cce8e	573	PANTHER	PTHR24375		472	555	2.3E-27	T	04-01-2018
evm.model.Contig00003.356	3dc36ebe065baf0dc295b8a0603cce8e	573	PANTHER	PTHR24375		174	192	2.3E-27	T	04-01-2018
evm.model.Contig00003.356	3dc36ebe065baf0dc295b8a0603cce8e	573	ProSitePatterns	PS00028	Zinc finger C2H2 type domain signature.	286	307	-	T	04-01-2018	IPR007087	Zinc finger, C2H2	GO:0046872
evm.model.Contig00003.356	3dc36ebe065baf0dc295b8a0603cce8e	573	ProSiteProfiles	PS50157	Zinc finger C2H2 type domain profile.	531	559	10.471	T	04-01-2018	IPR007087	Zinc finger, C2H2	GO:0046872
evm.model.Contig00003.356	3dc36ebe065baf0dc295b8a0603cce8e	573	SUPERFAMILY	SSF57667		311	358	4.15E-8	T	04-01-2018
evm.model.Contig00003.356	3dc36ebe065baf0dc295b8a0603cce8e	573	Gene3D	G3DSA:3.30.160.60		335	358	7.8E-4	T	04-01-2018	IPR013087	Zinc finger C2H2-type/integrase DNA-binding domain	GO:0003676
evm.model.Contig00003.356	3dc36ebe065baf0dc295b8a0603cce8e	573	ProSitePatterns	PS00028	Zinc finger C2H2 type domain signature.	505	525	-	T	04-01-2018	IPR007087	Zinc finger, C2H2	GO:0046872
evm.model.Contig00003.356	3dc36ebe065baf0dc295b8a0603cce8e	573	ProSiteProfiles	PS50157	Zinc finger C2H2 type domain profile.	503	530	14.066	T	04-01-2018	IPR007087	Zinc finger, C2H2	GO:0046872
evm.model.Contig00003.356	3dc36ebe065baf0dc295b8a0603cce8e	573	Gene3D	G3DSA:3.30.160.60		529	554	3.1E-5	T	04-01-2018	IPR013087	Zinc finger C2H2-type/integrase DNA-binding domain	GO:0003676
evm.model.Contig00003.356	3dc36ebe065baf0dc295b8a0603cce8e	573	ProSiteProfiles	PS50157	Zinc finger C2H2 type domain profile.	310	337	8.974	T	04-01-2018	IPR007087	Zinc finger, C2H2	GO:0046872
evm.model.Contig00003.444	e03cfeeeee0713a93b8bbf562802ae07	945	PANTHER	PTHR10027:SF10		60	944	7.6E-193	T	04-01-2018	IPR024939	Calcium-activated potassium channel Slo	GO:0060072
evm.model.Contig00003.444	e03cfeeeee0713a93b8bbf562802ae07	945	Gene3D	G3DSA:1.10.287.70		81	295	1.5E-31	T	04-01-2018
evm.model.Contig00003.444	e03cfeeeee0713a93b8bbf562802ae07	945	SUPERFAMILY	SSF81324		108	294	4.97E-26	T	04-01-2018
evm.model.Contig00003.444	e03cfeeeee0713a93b8bbf562802ae07	945	Pfam	PF03493	Calcium-activated BK potassium channel alpha subunit	445	536	1.1E-24	T	04-01-2018	IPR003929	Potassium channel, calcium-activated, BK, alpha subunit	GO:0006813|GO:0015269|GO:0016020
evm.model.Contig00003.444	e03cfeeeee0713a93b8bbf562802ae07	945	PRINTS	PR01449	Calcium-activated BK potassium channel alpha subunit signature	386	406	3.9E-12	T	04-01-2018	IPR003929	Potassium channel, calcium-activated, BK, alpha subunit	GO:0006813|GO:0015269|GO:0016020
evm.model.Contig00003.444	e03cfeeeee0713a93b8bbf562802ae07	945	PRINTS	PR01449	Calcium-activated BK potassium channel alpha subunit signature	343	363	3.9E-12	T	04-01-2018	IPR003929	Potassium channel, calcium-activated, BK, alpha subunit	GO:0006813|GO:0015269|GO:0016020
evm.model.Contig00003.444	e03cfeeeee0713a93b8bbf562802ae07	945	PRINTS	PR01449	Calcium-activated BK potassium channel alpha subunit signature	463	478	3.9E-12	T	04-01-2018	IPR003929	Potassium channel, calcium-activated, BK, alpha subunit	GO:0006813|GO:0015269|GO:0016020
evm.model.Contig00003.444	e03cfeeeee0713a93b8bbf562802ae07	945	PRINTS	PR01449	Calcium-activated BK potassium channel alpha subunit signature	513	530	3.9E-12	T	04-01-2018	IPR003929	Potassium channel, calcium-activated, BK, alpha subunit	GO:0006813|GO:0015269|GO:0016020
evm.model.Contig00003.444	e03cfeeeee0713a93b8bbf562802ae07	945	Gene3D	G3DSA:3.40.50.720		311	474	2.1E-10	T	04-01-2018	IPR016040	NAD(P)-binding domain	
evm.model.Contig00003.444	e03cfeeeee0713a93b8bbf562802ae07	945	PANTHER	PTHR10027		60	944	7.6E-193	T	04-01-2018
evm.model.Contig00003.444	e03cfeeeee0713a93b8bbf562802ae07	945	Pfam	PF00520	Ion transport protein	85	299	4.5E-15	T	04-01-2018	IPR005821	Ion transport domain	GO:0005216|GO:0006811|GO:0016020|GO:0055085
evm.model.Contig00003.375	a38e05509a961dd43e5e68803bff9699	225	PANTHER	PTHR23074		8	90	1.8E-24	T	04-01-2018
evm.model.Contig00003.375	a38e05509a961dd43e5e68803bff9699	225	PANTHER	PTHR23074		140	214	1.8E-24	T	04-01-2018
evm.model.Contig00003.375	a38e05509a961dd43e5e68803bff9699	225	Gene3D	G3DSA:1.20.58.280		164	223	9.2E-4	T	04-01-2018	IPR007330	MIT	
evm.model.Contig00003.375	a38e05509a961dd43e5e68803bff9699	225	SUPERFAMILY	SSF116846		161	219	3.66E-5	T	04-01-2018	IPR007330	MIT	
evm.model.Contig00003.375	a38e05509a961dd43e5e68803bff9699	225	PANTHER	PTHR23074:SF86		8	90	1.8E-24	T	04-01-2018
evm.model.Contig00003.375	a38e05509a961dd43e5e68803bff9699	225	PANTHER	PTHR23074:SF86		140	214	1.8E-24	T	04-01-2018
evm.model.Contig00003.420	d04d757e5bbb4520365c912c304bdf34	424	Pfam	PF03520	KCNQ voltage-gated potassium channel	133	203	3.7E-24	T	04-01-2018	IPR013821	Potassium channel, voltage dependent, KCNQ, C-terminal	
evm.model.Contig00003.420	d04d757e5bbb4520365c912c304bdf34	424	PANTHER	PTHR11537		126	217	4.0E-31	T	04-01-2018	IPR028325	Voltage-gated potassium channel	GO:0005249|GO:0006813|GO:0008076
evm.model.Contig00003.420	d04d757e5bbb4520365c912c304bdf34	424	PANTHER	PTHR11537:SF142		236	281	4.0E-31	T	04-01-2018
evm.model.Contig00003.420	d04d757e5bbb4520365c912c304bdf34	424	PANTHER	PTHR11537		236	281	4.0E-31	T	04-01-2018	IPR028325	Voltage-gated potassium channel	GO:0005249|GO:0006813|GO:0008076
evm.model.Contig00003.420	d04d757e5bbb4520365c912c304bdf34	424	PANTHER	PTHR11537:SF142		126	217	4.0E-31	T	04-01-2018
evm.model.Contig00003.437	6d094ec28ee81398ebcdbbbc6fb60648	383	PANTHER	PTHR24305:SF100		1	367	5.2E-66	T	04-01-2018
evm.model.Contig00003.437	6d094ec28ee81398ebcdbbbc6fb60648	383	SUPERFAMILY	SSF48264		3	376	6.29E-59	T	04-01-2018	IPR001128	Cytochrome P450	GO:0005506|GO:0016705|GO:0020037|GO:0055114
evm.model.Contig00003.437	6d094ec28ee81398ebcdbbbc6fb60648	383	Gene3D	G3DSA:1.10.630.10		3	377	2.6E-58	T	04-01-2018	IPR001128	Cytochrome P450	GO:0005506|GO:0016705|GO:0020037|GO:0055114
evm.model.Contig00003.437	6d094ec28ee81398ebcdbbbc6fb60648	383	PRINTS	PR00463	E-class P450 group I signature	291	317	3.1E-7	T	04-01-2018	IPR002401	Cytochrome P450, E-class, group I	GO:0005506|GO:0016705|GO:0020037|GO:0055114
evm.model.Contig00003.437	6d094ec28ee81398ebcdbbbc6fb60648	383	PRINTS	PR00463	E-class P450 group I signature	271	288	3.1E-7	T	04-01-2018	IPR002401	Cytochrome P450, E-class, group I	GO:0005506|GO:0016705|GO:0020037|GO:0055114
evm.model.Contig00003.437	6d094ec28ee81398ebcdbbbc6fb60648	383	PRINTS	PR00463	E-class P450 group I signature	42	61	3.1E-7	T	04-01-2018	IPR002401	Cytochrome P450, E-class, group I	GO:0005506|GO:0016705|GO:0020037|GO:0055114
evm.model.Contig00003.437	6d094ec28ee81398ebcdbbbc6fb60648	383	Pfam	PF00067	Cytochrome P450	9	376	1.3E-51	T	04-01-2018	IPR001128	Cytochrome P450	GO:0005506|GO:0016705|GO:0020037|GO:0055114
evm.model.Contig00003.437	6d094ec28ee81398ebcdbbbc6fb60648	383	PANTHER	PTHR24305		1	367	5.2E-66	T	04-01-2018
evm.model.Contig00003.423	73a3ef8095c69cd6c6990407d17e62d9	527	PANTHER	PTHR19854:SF15		1	522	2.6E-165	T	04-01-2018
evm.model.Contig00003.423	73a3ef8095c69cd6c6990407d17e62d9	527	ProSitePatterns	PS00678	Trp-Asp (WD) repeats signature.	478	492	-	T	04-01-2018	IPR019775	WD40 repeat, conserved site	
evm.model.Contig00003.423	73a3ef8095c69cd6c6990407d17e62d9	527	Gene3D	G3DSA:2.130.10.10		26	153	2.5E-22	T	04-01-2018	IPR015943	WD40/YVTN repeat-like-containing domain	GO:0005515
evm.model.Contig00003.423	73a3ef8095c69cd6c6990407d17e62d9	527	ProSiteProfiles	PS50294	Trp-Asp (WD) repeats circular profile.	54	527	39.179	T	04-01-2018	IPR017986	WD40-repeat-containing domain	GO:0005515
evm.model.Contig00003.423	73a3ef8095c69cd6c6990407d17e62d9	527	ProSiteProfiles	PS50231	Lectin domain of ricin B chain profile.	311	404	8.913	T	04-01-2018	IPR000772	Ricin B, lectin domain	
evm.model.Contig00003.423	73a3ef8095c69cd6c6990407d17e62d9	527	PRINTS	PR00320	G protein beta WD-40 repeat signature	390	404	1.3E-6	T	04-01-2018	IPR020472	G-protein beta WD-40 repeat	
evm.model.Contig00003.423	73a3ef8095c69cd6c6990407d17e62d9	527	PRINTS	PR00320	G protein beta WD-40 repeat signature	478	492	1.3E-6	T	04-01-2018	IPR020472	G-protein beta WD-40 repeat	
evm.model.Contig00003.423	73a3ef8095c69cd6c6990407d17e62d9	527	PRINTS	PR00320	G protein beta WD-40 repeat signature	116	130	1.3E-6	T	04-01-2018	IPR020472	G-protein beta WD-40 repeat	
evm.model.Contig00003.423	73a3ef8095c69cd6c6990407d17e62d9	527	ProSiteProfiles	PS50082	Trp-Asp (WD) repeats profile.	317	360	9.105	T	04-01-2018	IPR001680	WD40 repeat	GO:0005515
evm.model.Contig00003.423	73a3ef8095c69cd6c6990407d17e62d9	527	PANTHER	PTHR19854		1	522	2.6E-165	T	04-01-2018
evm.model.Contig00003.423	73a3ef8095c69cd6c6990407d17e62d9	527	Gene3D	G3DSA:2.130.10.10		154	222	3.5E-6	T	04-01-2018	IPR015943	WD40/YVTN repeat-like-containing domain	GO:0005515
evm.model.Contig00003.423	73a3ef8095c69cd6c6990407d17e62d9	527	ProSitePatterns	PS00678	Trp-Asp (WD) repeats signature.	390	404	-	T	04-01-2018	IPR019775	WD40 repeat, conserved site	
evm.model.Contig00003.423	73a3ef8095c69cd6c6990407d17e62d9	527	Pfam	PF00400	WD domain, G-beta repeat	455	491	2.4E-5	T	04-01-2018	IPR001680	WD40 repeat	GO:0005515
evm.model.Contig00003.423	73a3ef8095c69cd6c6990407d17e62d9	527	Pfam	PF00400	WD domain, G-beta repeat	99	129	9.7E-5	T	04-01-2018	IPR001680	WD40 repeat	GO:0005515
evm.model.Contig00003.423	73a3ef8095c69cd6c6990407d17e62d9	527	Pfam	PF00400	WD domain, G-beta repeat	414	449	1.0E-4	T	04-01-2018	IPR001680	WD40 repeat	GO:0005515
evm.model.Contig00003.423	73a3ef8095c69cd6c6990407d17e62d9	527	Pfam	PF00400	WD domain, G-beta repeat	318	351	0.033	T	04-01-2018	IPR001680	WD40 repeat	GO:0005515
evm.model.Contig00003.423	73a3ef8095c69cd6c6990407d17e62d9	527	Pfam	PF00400	WD domain, G-beta repeat	361	403	0.001	T	04-01-2018	IPR001680	WD40 repeat	GO:0005515
evm.model.Contig00003.423	73a3ef8095c69cd6c6990407d17e62d9	527	SMART	SM00320		358	403	0.017	T	04-01-2018	IPR001680	WD40 repeat	GO:0005515
evm.model.Contig00003.423	73a3ef8095c69cd6c6990407d17e62d9	527	SMART	SM00320		46	86	0.26	T	04-01-2018	IPR001680	WD40 repeat	GO:0005515
evm.model.Contig00003.423	73a3ef8095c69cd6c6990407d17e62d9	527	SMART	SM00320		452	491	8.1E-9	T	04-01-2018	IPR001680	WD40 repeat	GO:0005515
evm.model.Contig00003.423	73a3ef8095c69cd6c6990407d17e62d9	527	SMART	SM00320		309	351	5.1E-4	T	04-01-2018	IPR001680	WD40 repeat	GO:0005515
evm.model.Contig00003.423	73a3ef8095c69cd6c6990407d17e62d9	527	SMART	SM00320		270	308	6.1	T	04-01-2018	IPR001680	WD40 repeat	GO:0005515
evm.model.Contig00003.423	73a3ef8095c69cd6c6990407d17e62d9	527	SMART	SM00320		410	449	8.1E-7	T	04-01-2018	IPR001680	WD40 repeat	GO:0005515
evm.model.Contig00003.423	73a3ef8095c69cd6c6990407d17e62d9	527	SMART	SM00320		494	526	97.0	T	04-01-2018	IPR001680	WD40 repeat	GO:0005515
evm.model.Contig00003.423	73a3ef8095c69cd6c6990407d17e62d9	527	SMART	SM00320		89	129	7.1E-7	T	04-01-2018	IPR001680	WD40 repeat	GO:0005515
evm.model.Contig00003.423	73a3ef8095c69cd6c6990407d17e62d9	527	SMART	SM00320		172	213	26.0	T	04-01-2018	IPR001680	WD40 repeat	GO:0005515
evm.model.Contig00003.423	73a3ef8095c69cd6c6990407d17e62d9	527	SUPERFAMILY	SSF50998		26	224	1.8E-57	T	04-01-2018	IPR011047	Quinoprotein alcohol dehydrogenase-like superfamily	
evm.model.Contig00003.423	73a3ef8095c69cd6c6990407d17e62d9	527	SUPERFAMILY	SSF50998		294	513	1.8E-57	T	04-01-2018	IPR011047	Quinoprotein alcohol dehydrogenase-like superfamily	
evm.model.Contig00003.423	73a3ef8095c69cd6c6990407d17e62d9	527	Gene3D	G3DSA:2.130.10.10		252	522	1.5E-52	T	04-01-2018	IPR015943	WD40/YVTN repeat-like-containing domain	GO:0005515
evm.model.Contig00003.423	73a3ef8095c69cd6c6990407d17e62d9	527	ProSiteProfiles	PS50082	Trp-Asp (WD) repeats profile.	459	500	15.053	T	04-01-2018	IPR001680	WD40 repeat	GO:0005515
evm.model.Contig00003.423	73a3ef8095c69cd6c6990407d17e62d9	527	ProSiteProfiles	PS50082	Trp-Asp (WD) repeats profile.	97	131	12.58	T	04-01-2018	IPR001680	WD40 repeat	GO:0005515
evm.model.Contig00003.423	73a3ef8095c69cd6c6990407d17e62d9	527	ProSitePatterns	PS00678	Trp-Asp (WD) repeats signature.	116	130	-	T	04-01-2018	IPR019775	WD40 repeat, conserved site	
evm.model.Contig00003.423	73a3ef8095c69cd6c6990407d17e62d9	527	ProSiteProfiles	PS50082	Trp-Asp (WD) repeats profile.	417	458	12.614	T	04-01-2018	IPR001680	WD40 repeat	GO:0005515
evm.model.Contig00003.432	1badca4e1d85c85a549dd907668900c4	256	Pfam	PF00089	Trypsin	15	249	7.3E-39	T	04-01-2018	IPR001254	Serine proteases, trypsin domain	GO:0004252|GO:0006508
evm.model.Contig00003.432	1badca4e1d85c85a549dd907668900c4	256	SUPERFAMILY	SSF50494		2	253	3.98E-54	T	04-01-2018	IPR009003	Peptidase S1, PA clan	
evm.model.Contig00003.432	1badca4e1d85c85a549dd907668900c4	256	ProSitePatterns	PS00135	Serine proteases, trypsin family, serine active site.	192	203	-	T	04-01-2018	IPR033116	Serine proteases, trypsin family, serine active site	
evm.model.Contig00003.432	1badca4e1d85c85a549dd907668900c4	256	Gene3D	G3DSA:2.40.10.10		47	114	2.5E-20	T	04-01-2018
evm.model.Contig00003.432	1badca4e1d85c85a549dd907668900c4	256	PANTHER	PTHR24260		9	255	4.2E-50	T	04-01-2018
evm.model.Contig00003.432	1badca4e1d85c85a549dd907668900c4	256	Gene3D	G3DSA:2.40.10.10		115	253	1.2E-25	T	04-01-2018
evm.model.Contig00003.432	1badca4e1d85c85a549dd907668900c4	256	ProSitePatterns	PS00134	Serine proteases, trypsin family, histidine active site.	50	55	-	T	04-01-2018	IPR018114	Serine proteases, trypsin family, histidine active site	GO:0004252|GO:0006508
evm.model.Contig00003.432	1badca4e1d85c85a549dd907668900c4	256	ProSiteProfiles	PS50240	Serine proteases, trypsin domain profile.	15	254	24.528	T	04-01-2018	IPR001254	Serine proteases, trypsin domain	GO:0004252|GO:0006508
evm.model.Contig00003.432	1badca4e1d85c85a549dd907668900c4	256	PRINTS	PR00722	Chymotrypsin serine protease family (S1) signature	40	55	6.4E-10	T	04-01-2018	IPR001314	Peptidase S1A, chymotrypsin family	GO:0004252|GO:0006508
evm.model.Contig00003.432	1badca4e1d85c85a549dd907668900c4	256	PRINTS	PR00722	Chymotrypsin serine protease family (S1) signature	101	115	6.4E-10	T	04-01-2018	IPR001314	Peptidase S1A, chymotrypsin family	GO:0004252|GO:0006508
evm.model.Contig00003.432	1badca4e1d85c85a549dd907668900c4	256	PRINTS	PR00722	Chymotrypsin serine protease family (S1) signature	191	203	6.4E-10	T	04-01-2018	IPR001314	Peptidase S1A, chymotrypsin family	GO:0004252|GO:0006508
evm.model.Contig00003.432	1badca4e1d85c85a549dd907668900c4	256	Gene3D	G3DSA:2.40.10.10		15	46	3.0E-13	T	04-01-2018
evm.model.Contig00003.432	1badca4e1d85c85a549dd907668900c4	256	SMART	SM00020		14	249	2.2E-42	T	04-01-2018	IPR001254	Serine proteases, trypsin domain	GO:0004252|GO:0006508
evm.model.Contig00003.456	42018387b16f4ca1202845340083f3ec	1069	PANTHER	PTHR10027:SF10		1	75	2.8E-245	T	04-01-2018	IPR024939	Calcium-activated potassium channel Slo	GO:0060072
evm.model.Contig00003.456	42018387b16f4ca1202845340083f3ec	1069	PANTHER	PTHR10027:SF10		105	870	2.8E-245	T	04-01-2018	IPR024939	Calcium-activated potassium channel Slo	GO:0060072
evm.model.Contig00003.456	42018387b16f4ca1202845340083f3ec	1069	PRINTS	PR00169	Potassium channel signature	168	191	3.0E-11	T	04-01-2018	IPR028325	Voltage-gated potassium channel	GO:0005249|GO:0006813|GO:0008076
evm.model.Contig00003.456	42018387b16f4ca1202845340083f3ec	1069	PRINTS	PR00169	Potassium channel signature	317	343	3.0E-11	T	04-01-2018	IPR028325	Voltage-gated potassium channel	GO:0005249|GO:0006813|GO:0008076
evm.model.Contig00003.456	42018387b16f4ca1202845340083f3ec	1069	PRINTS	PR00169	Potassium channel signature	288	310	3.0E-11	T	04-01-2018	IPR028325	Voltage-gated potassium channel	GO:0005249|GO:0006813|GO:0008076
evm.model.Contig00003.456	42018387b16f4ca1202845340083f3ec	1069	PRINTS	PR00169	Potassium channel signature	122	150	3.0E-11	T	04-01-2018	IPR028325	Voltage-gated potassium channel	GO:0005249|GO:0006813|GO:0008076
evm.model.Contig00003.456	42018387b16f4ca1202845340083f3ec	1069	PRINTS	PR00169	Potassium channel signature	194	214	3.0E-11	T	04-01-2018	IPR028325	Voltage-gated potassium channel	GO:0005249|GO:0006813|GO:0008076
evm.model.Contig00003.456	42018387b16f4ca1202845340083f3ec	1069	Pfam	PF00520	Ion transport protein	130	348	3.0E-13	T	04-01-2018	IPR005821	Ion transport domain	GO:0005216|GO:0006811|GO:0016020|GO:0055085
evm.model.Contig00003.456	42018387b16f4ca1202845340083f3ec	1069	Gene3D	G3DSA:3.40.50.720		410	523	1.3E-10	T	04-01-2018	IPR016040	NAD(P)-binding domain	
evm.model.Contig00003.456	42018387b16f4ca1202845340083f3ec	1069	SUPERFAMILY	SSF51735		414	523	5.12E-6	T	04-01-2018	IPR016040	NAD(P)-binding domain	
evm.model.Contig00003.456	42018387b16f4ca1202845340083f3ec	1069	PRINTS	PR01449	Calcium-activated BK potassium channel alpha subunit signature	468	481	6.0E-15	T	04-01-2018	IPR003929	Potassium channel, calcium-activated, BK, alpha subunit	GO:0006813|GO:0015269|GO:0016020
evm.model.Contig00003.456	42018387b16f4ca1202845340083f3ec	1069	PRINTS	PR01449	Calcium-activated BK potassium channel alpha subunit signature	512	527	6.0E-15	T	04-01-2018	IPR003929	Potassium channel, calcium-activated, BK, alpha subunit	GO:0006813|GO:0015269|GO:0016020
evm.model.Contig00003.456	42018387b16f4ca1202845340083f3ec	1069	PRINTS	PR01449	Calcium-activated BK potassium channel alpha subunit signature	562	579	6.0E-15	T	04-01-2018	IPR003929	Potassium channel, calcium-activated, BK, alpha subunit	GO:0006813|GO:0015269|GO:0016020
evm.model.Contig00003.456	42018387b16f4ca1202845340083f3ec	1069	PRINTS	PR01449	Calcium-activated BK potassium channel alpha subunit signature	392	412	6.0E-15	T	04-01-2018	IPR003929	Potassium channel, calcium-activated, BK, alpha subunit	GO:0006813|GO:0015269|GO:0016020
evm.model.Contig00003.456	42018387b16f4ca1202845340083f3ec	1069	PRINTS	PR01449	Calcium-activated BK potassium channel alpha subunit signature	435	455	6.0E-15	T	04-01-2018	IPR003929	Potassium channel, calcium-activated, BK, alpha subunit	GO:0006813|GO:0015269|GO:0016020
evm.model.Contig00003.456	42018387b16f4ca1202845340083f3ec	1069	Gene3D	G3DSA:3.40.50.720		738	878	6.2E-5	T	04-01-2018	IPR016040	NAD(P)-binding domain	
evm.model.Contig00003.456	42018387b16f4ca1202845340083f3ec	1069	Gene3D	G3DSA:1.10.287.70		131	343	1.8E-32	T	04-01-2018
evm.model.Contig00003.456	42018387b16f4ca1202845340083f3ec	1069	PANTHER	PTHR10027		105	870	2.8E-245	T	04-01-2018
evm.model.Contig00003.456	42018387b16f4ca1202845340083f3ec	1069	SUPERFAMILY	SSF81324		124	343	1.36E-30	T	04-01-2018
evm.model.Contig00003.456	42018387b16f4ca1202845340083f3ec	1069	Pfam	PF03493	Calcium-activated BK potassium channel alpha subunit	493	585	3.9E-25	T	04-01-2018	IPR003929	Potassium channel, calcium-activated, BK, alpha subunit	GO:0006813|GO:0015269|GO:0016020
evm.model.Contig00003.456	42018387b16f4ca1202845340083f3ec	1069	PANTHER	PTHR10027		901	1069	2.8E-245	T	04-01-2018
evm.model.Contig00003.456	42018387b16f4ca1202845340083f3ec	1069	PANTHER	PTHR10027		1	75	2.8E-245	T	04-01-2018
evm.model.Contig00003.456	42018387b16f4ca1202845340083f3ec	1069	PANTHER	PTHR10027:SF10		901	1069	2.8E-245	T	04-01-2018	IPR024939	Calcium-activated potassium channel Slo	GO:0060072
evm.model.Contig00003.382	fe03bbac102b5abb0f67f8abd880f592	1023	SMART	SM00219		507	765	1.2E-121	T	04-01-2018	IPR020635	Tyrosine-protein kinase, catalytic domain	GO:0004713|GO:0006468
evm.model.Contig00003.382	fe03bbac102b5abb0f67f8abd880f592	1023	Gene3D	G3DSA:1.10.510.10		576	763	1.3E-46	T	04-01-2018
evm.model.Contig00003.382	fe03bbac102b5abb0f67f8abd880f592	1023	SMART	SM00261		316	360	7.9E-6	T	04-01-2018	IPR006212	Furin-like repeat	
evm.model.Contig00003.382	fe03bbac102b5abb0f67f8abd880f592	1023	SMART	SM00261		188	233	6.0E-8	T	04-01-2018	IPR006212	Furin-like repeat	
evm.model.Contig00003.382	fe03bbac102b5abb0f67f8abd880f592	1023	SMART	SM00261		237	305	5.7	T	04-01-2018	IPR006212	Furin-like repeat	
evm.model.Contig00003.382	fe03bbac102b5abb0f67f8abd880f592	1023	SMART	SM00261		363	420	8.9E-4	T	04-01-2018	IPR006212	Furin-like repeat	
evm.model.Contig00003.382	fe03bbac102b5abb0f67f8abd880f592	1023	SMART	SM00261		113	162	0.056	T	04-01-2018	IPR006212	Furin-like repeat	
evm.model.Contig00003.382	fe03bbac102b5abb0f67f8abd880f592	1023	Gene3D	G3DSA:2.10.220.10		310	377	4.5E-9	T	04-01-2018
evm.model.Contig00003.382	fe03bbac102b5abb0f67f8abd880f592	1023	Gene3D	G3DSA:3.80.20.20		378	415	7.2E-4	T	04-01-2018	IPR000494	Receptor L-domain	
evm.model.Contig00003.382	fe03bbac102b5abb0f67f8abd880f592	1023	Pfam	PF01030	Receptor L domain	4	97	1.6E-16	T	04-01-2018	IPR000494	Receptor L-domain	
evm.model.Contig00003.382	fe03bbac102b5abb0f67f8abd880f592	1023	PRINTS	PR00109	Tyrosine kinase catalytic domain signature	692	714	2.8E-27	T	04-01-2018	IPR001245	Serine-threonine/tyrosine-protein kinase catalytic domain	GO:0004672|GO:0006468
evm.model.Contig00003.382	fe03bbac102b5abb0f67f8abd880f592	1023	PRINTS	PR00109	Tyrosine kinase catalytic domain signature	673	683	2.8E-27	T	04-01-2018	IPR001245	Serine-threonine/tyrosine-protein kinase catalytic domain	GO:0004672|GO:0006468
evm.model.Contig00003.382	fe03bbac102b5abb0f67f8abd880f592	1023	PRINTS	PR00109	Tyrosine kinase catalytic domain signature	736	758	2.8E-27	T	04-01-2018	IPR001245	Serine-threonine/tyrosine-protein kinase catalytic domain	GO:0004672|GO:0006468
evm.model.Contig00003.382	fe03bbac102b5abb0f67f8abd880f592	1023	PRINTS	PR00109	Tyrosine kinase catalytic domain signature	587	600	2.8E-27	T	04-01-2018	IPR001245	Serine-threonine/tyrosine-protein kinase catalytic domain	GO:0004672|GO:0006468
evm.model.Contig00003.382	fe03bbac102b5abb0f67f8abd880f592	1023	PRINTS	PR00109	Tyrosine kinase catalytic domain signature	624	642	2.8E-27	T	04-01-2018	IPR001245	Serine-threonine/tyrosine-protein kinase catalytic domain	GO:0004672|GO:0006468
evm.model.Contig00003.382	fe03bbac102b5abb0f67f8abd880f592	1023	PANTHER	PTHR24416		4	162	2.0E-199	T	04-01-2018
evm.model.Contig00003.382	fe03bbac102b5abb0f67f8abd880f592	1023	Pfam	PF07714	Protein tyrosine kinase	509	764	8.6E-86	T	04-01-2018	IPR001245	Serine-threonine/tyrosine-protein kinase catalytic domain	GO:0004672|GO:0006468
evm.model.Contig00003.382	fe03bbac102b5abb0f67f8abd880f592	1023	ProSiteProfiles	PS50011	Protein kinase domain profile.	507	776	37.601	T	04-01-2018	IPR000719	Protein kinase domain	GO:0004672|GO:0005524|GO:0006468
evm.model.Contig00003.382	fe03bbac102b5abb0f67f8abd880f592	1023	Gene3D	G3DSA:3.80.20.20		5	131	2.2E-29	T	04-01-2018	IPR000494	Receptor L-domain	
evm.model.Contig00003.382	fe03bbac102b5abb0f67f8abd880f592	1023	ProSitePatterns	PS00109	Tyrosine protein kinases specific active-site signature.	630	642	-	T	04-01-2018	IPR008266	Tyrosine-protein kinase, active site	GO:0004672|GO:0006468
evm.model.Contig00003.382	fe03bbac102b5abb0f67f8abd880f592	1023	Gene3D	G3DSA:2.10.220.10		132	200	3.4E-7	T	04-01-2018
evm.model.Contig00003.382	fe03bbac102b5abb0f67f8abd880f592	1023	SUPERFAMILY	SSF57184		191	309	1.12E-17	T	04-01-2018	IPR009030	Growth factor receptor cysteine-rich domain	
evm.model.Contig00003.382	fe03bbac102b5abb0f67f8abd880f592	1023	SUPERFAMILY	SSF57184		122	161	1.12E-17	T	04-01-2018	IPR009030	Growth factor receptor cysteine-rich domain	
evm.model.Contig00003.382	fe03bbac102b5abb0f67f8abd880f592	1023	PANTHER	PTHR24416:SF95		4	162	2.0E-199	T	04-01-2018
evm.model.Contig00003.382	fe03bbac102b5abb0f67f8abd880f592	1023	SUPERFAMILY	SSF52058		4	134	3.97E-25	T	04-01-2018	IPR032675	Leucine-rich repeat domain, L domain-like	
evm.model.Contig00003.382	fe03bbac102b5abb0f67f8abd880f592	1023	PANTHER	PTHR24416		442	782	2.0E-199	T	04-01-2018
evm.model.Contig00003.382	fe03bbac102b5abb0f67f8abd880f592	1023	ProSitePatterns	PS00107	Protein kinases ATP-binding region signature.	513	540	-	T	04-01-2018	IPR017441	Protein kinase, ATP binding site	GO:0005524
evm.model.Contig00003.382	fe03bbac102b5abb0f67f8abd880f592	1023	PANTHER	PTHR24416:SF95		442	782	2.0E-199	T	04-01-2018
evm.model.Contig00003.382	fe03bbac102b5abb0f67f8abd880f592	1023	PANTHER	PTHR24416		311	398	2.0E-199	T	04-01-2018
evm.model.Contig00003.382	fe03bbac102b5abb0f67f8abd880f592	1023	Gene3D	G3DSA:3.30.200.20		460	575	3.8E-23	T	04-01-2018
evm.model.Contig00003.382	fe03bbac102b5abb0f67f8abd880f592	1023	PANTHER	PTHR24416:SF95		311	398	2.0E-199	T	04-01-2018
evm.model.Contig00003.382	fe03bbac102b5abb0f67f8abd880f592	1023	Pfam	PF14843	Growth factor receptor domain IV	122	257	3.0E-10	T	04-01-2018	IPR032778	Growth factor receptor domain 4	
evm.model.Contig00003.382	fe03bbac102b5abb0f67f8abd880f592	1023	Gene3D	G3DSA:2.10.220.10		201	309	4.5E-13	T	04-01-2018
evm.model.Contig00003.382	fe03bbac102b5abb0f67f8abd880f592	1023	SUPERFAMILY	SSF56112		501	780	2.56E-76	T	04-01-2018	IPR011009	Protein kinase-like domain	
evm.model.Contig00003.382	fe03bbac102b5abb0f67f8abd880f592	1023	SUPERFAMILY	SSF57184		296	426	7.42E-12	T	04-01-2018	IPR009030	Growth factor receptor cysteine-rich domain	
evm.model.Contig00003.79	0e572e845c3ea223bb2f61dbd75ecbd6	357	ProSitePatterns	PS00028	Zinc finger C2H2 type domain signature.	226	247	-	T	04-01-2018	IPR007087	Zinc finger, C2H2	GO:0046872
evm.model.Contig00003.79	0e572e845c3ea223bb2f61dbd75ecbd6	357	SUPERFAMILY	SSF57667		222	275	3.53E-8	T	04-01-2018
evm.model.Contig00003.79	0e572e845c3ea223bb2f61dbd75ecbd6	357	PANTHER	PTHR24409		222	295	4.0E-14	T	04-01-2018
evm.model.Contig00003.79	0e572e845c3ea223bb2f61dbd75ecbd6	357	ProSiteProfiles	PS50157	Zinc finger C2H2 type domain profile.	253	280	10.221	T	04-01-2018	IPR007087	Zinc finger, C2H2	GO:0046872
evm.model.Contig00003.79	0e572e845c3ea223bb2f61dbd75ecbd6	357	SMART	SM00355		253	275	0.073	T	04-01-2018	IPR015880	Zinc finger, C2H2-like	
evm.model.Contig00003.79	0e572e845c3ea223bb2f61dbd75ecbd6	357	SMART	SM00355		224	247	0.14	T	04-01-2018	IPR015880	Zinc finger, C2H2-like	
evm.model.Contig00003.79	0e572e845c3ea223bb2f61dbd75ecbd6	357	ProSitePatterns	PS00028	Zinc finger C2H2 type domain signature.	255	275	-	T	04-01-2018	IPR007087	Zinc finger, C2H2	GO:0046872
evm.model.Contig00003.79	0e572e845c3ea223bb2f61dbd75ecbd6	357	ProSiteProfiles	PS50157	Zinc finger C2H2 type domain profile.	224	247	9.162	T	04-01-2018	IPR007087	Zinc finger, C2H2	GO:0046872
evm.model.Contig00003.377	1d5de207d640ebaa54179344751f7970	134	Pfam	PF09336	Vps4 C terminal oligomerisation domain	71	105	9.7E-6	T	04-01-2018	IPR015415	Vps4 oligomerisation, C-terminal	
evm.model.Contig00003.377	1d5de207d640ebaa54179344751f7970	134	Gene3D	G3DSA:1.10.8.60		1	88	1.4E-14	T	04-01-2018
evm.model.Contig00003.377	1d5de207d640ebaa54179344751f7970	134	PANTHER	PTHR23074		1	121	2.5E-47	T	04-01-2018
evm.model.Contig00003.377	1d5de207d640ebaa54179344751f7970	134	SUPERFAMILY	SSF52540		2	104	3.55E-9	T	04-01-2018	IPR027417	P-loop containing nucleoside triphosphate hydrolase	
evm.model.Contig00003.377	1d5de207d640ebaa54179344751f7970	134	PANTHER	PTHR23074:SF86		1	121	2.5E-47	T	04-01-2018
evm.model.Contig00003.396	0d5922cc77238f37fa9dd87b0c665d0e	4439	Pfam	PF00179	Ubiquitin-conjugating enzyme	4193	4318	6.3E-24	T	04-01-2018	IPR000608	Ubiquitin-conjugating enzyme E2	
evm.model.Contig00003.396	0d5922cc77238f37fa9dd87b0c665d0e	4439	PANTHER	PTHR10044		3950	4426	0.0	T	04-01-2018
evm.model.Contig00003.396	0d5922cc77238f37fa9dd87b0c665d0e	4439	PANTHER	PTHR10044		1368	1709	0.0	T	04-01-2018
evm.model.Contig00003.396	0d5922cc77238f37fa9dd87b0c665d0e	4439	PANTHER	PTHR10044:SF123		450	504	0.0	T	04-01-2018
evm.model.Contig00003.396	0d5922cc77238f37fa9dd87b0c665d0e	4439	PANTHER	PTHR10044:SF123		3340	3380	0.0	T	04-01-2018
evm.model.Contig00003.396	0d5922cc77238f37fa9dd87b0c665d0e	4439	PANTHER	PTHR10044:SF123		1011	1067	0.0	T	04-01-2018
evm.model.Contig00003.396	0d5922cc77238f37fa9dd87b0c665d0e	4439	PANTHER	PTHR10044:SF123		2719	3306	0.0	T	04-01-2018
evm.model.Contig00003.396	0d5922cc77238f37fa9dd87b0c665d0e	4439	PANTHER	PTHR10044		535	645	0.0	T	04-01-2018
evm.model.Contig00003.396	0d5922cc77238f37fa9dd87b0c665d0e	4439	PANTHER	PTHR10044		450	504	0.0	T	04-01-2018
evm.model.Contig00003.396	0d5922cc77238f37fa9dd87b0c665d0e	4439	PANTHER	PTHR10044		3340	3380	0.0	T	04-01-2018
evm.model.Contig00003.396	0d5922cc77238f37fa9dd87b0c665d0e	4439	PANTHER	PTHR10044		2229	2643	0.0	T	04-01-2018
evm.model.Contig00003.396	0d5922cc77238f37fa9dd87b0c665d0e	4439	PANTHER	PTHR10044		1174	1342	0.0	T	04-01-2018
evm.model.Contig00003.396	0d5922cc77238f37fa9dd87b0c665d0e	4439	PANTHER	PTHR10044		1083	1121	0.0	T	04-01-2018
evm.model.Contig00003.396	0d5922cc77238f37fa9dd87b0c665d0e	4439	PANTHER	PTHR10044		1835	2129	0.0	T	04-01-2018
evm.model.Contig00003.396	0d5922cc77238f37fa9dd87b0c665d0e	4439	PANTHER	PTHR10044		1011	1067	0.0	T	04-01-2018
evm.model.Contig00003.396	0d5922cc77238f37fa9dd87b0c665d0e	4439	PANTHER	PTHR10044		3605	3634	0.0	T	04-01-2018
evm.model.Contig00003.396	0d5922cc77238f37fa9dd87b0c665d0e	4439	PANTHER	PTHR10044		2719	3306	0.0	T	04-01-2018
evm.model.Contig00003.396	0d5922cc77238f37fa9dd87b0c665d0e	4439	SUPERFAMILY	SSF54495		4169	4332	1.22E-32	T	04-01-2018	IPR016135	Ubiquitin-conjugating enzyme/RWD-like	
evm.model.Contig00003.396	0d5922cc77238f37fa9dd87b0c665d0e	4439	PANTHER	PTHR10044:SF123		3950	4426	0.0	T	04-01-2018
evm.model.Contig00003.396	0d5922cc77238f37fa9dd87b0c665d0e	4439	PANTHER	PTHR10044:SF123		768	943	0.0	T	04-01-2018
evm.model.Contig00003.396	0d5922cc77238f37fa9dd87b0c665d0e	4439	PANTHER	PTHR10044:SF123		1368	1709	0.0	T	04-01-2018
evm.model.Contig00003.396	0d5922cc77238f37fa9dd87b0c665d0e	4439	SMART	SM00212		4173	4325	1.5E-15	T	04-01-2018
evm.model.Contig00003.396	0d5922cc77238f37fa9dd87b0c665d0e	4439	Coils	Coil		1100	1124	-	T	04-01-2018
evm.model.Contig00003.396	0d5922cc77238f37fa9dd87b0c665d0e	4439	PANTHER	PTHR10044		90	121	0.0	T	04-01-2018
evm.model.Contig00003.396	0d5922cc77238f37fa9dd87b0c665d0e	4439	PANTHER	PTHR10044		3706	3928	0.0	T	04-01-2018
evm.model.Contig00003.396	0d5922cc77238f37fa9dd87b0c665d0e	4439	PANTHER	PTHR10044		1731	1805	0.0	T	04-01-2018
evm.model.Contig00003.396	0d5922cc77238f37fa9dd87b0c665d0e	4439	PANTHER	PTHR10044:SF123		90	121	0.0	T	04-01-2018
evm.model.Contig00003.396	0d5922cc77238f37fa9dd87b0c665d0e	4439	Pfam	PF12356	Protein of unknown function (DUF3643)	3212	3351	3.4E-22	T	04-01-2018	IPR022103	Baculoviral IAP repeat-containing protein 6	GO:0004842|GO:0006915|GO:0032465
evm.model.Contig00003.396	0d5922cc77238f37fa9dd87b0c665d0e	4439	ProSiteProfiles	PS50127	Ubiquitin-conjugating enzymes family profile.	4196	4289	19.11	T	04-01-2018	IPR000608	Ubiquitin-conjugating enzyme E2	
evm.model.Contig00003.396	0d5922cc77238f37fa9dd87b0c665d0e	4439	PANTHER	PTHR10044:SF123		535	645	0.0	T	04-01-2018
evm.model.Contig00003.396	0d5922cc77238f37fa9dd87b0c665d0e	4439	PANTHER	PTHR10044:SF123		2229	2643	0.0	T	04-01-2018
evm.model.Contig00003.396	0d5922cc77238f37fa9dd87b0c665d0e	4439	PANTHER	PTHR10044:SF123		1174	1342	0.0	T	04-01-2018
evm.model.Contig00003.396	0d5922cc77238f37fa9dd87b0c665d0e	4439	PANTHER	PTHR10044:SF123		1083	1121	0.0	T	04-01-2018
evm.model.Contig00003.396	0d5922cc77238f37fa9dd87b0c665d0e	4439	PANTHER	PTHR10044:SF123		1835	2129	0.0	T	04-01-2018
evm.model.Contig00003.396	0d5922cc77238f37fa9dd87b0c665d0e	4439	PANTHER	PTHR10044:SF123		3706	3928	0.0	T	04-01-2018
evm.model.Contig00003.396	0d5922cc77238f37fa9dd87b0c665d0e	4439	PANTHER	PTHR10044:SF123		3605	3634	0.0	T	04-01-2018
evm.model.Contig00003.396	0d5922cc77238f37fa9dd87b0c665d0e	4439	PANTHER	PTHR10044:SF123		1731	1805	0.0	T	04-01-2018
evm.model.Contig00003.396	0d5922cc77238f37fa9dd87b0c665d0e	4439	Gene3D	G3DSA:3.10.110.10		4129	4396	7.6E-63	T	04-01-2018	IPR016135	Ubiquitin-conjugating enzyme/RWD-like	
evm.model.Contig00003.396	0d5922cc77238f37fa9dd87b0c665d0e	4439	PANTHER	PTHR10044		768	943	0.0	T	04-01-2018
evm.model.Contig00003.363	740fd38b42fbed501ea33df9358f2b37	501	PANTHER	PTHR11785		10	501	1.0E-106	T	04-01-2018	IPR002293	Amino acid/polyamine transporter I	GO:0003333|GO:0015171|GO:0016020
evm.model.Contig00003.363	740fd38b42fbed501ea33df9358f2b37	501	PANTHER	PTHR11785:SF309		10	501	1.0E-106	T	04-01-2018
evm.model.Contig00003.363	740fd38b42fbed501ea33df9358f2b37	501	PIRSF	PIRSF006060		17	484	2.1E-50	T	04-01-2018	IPR002293	Amino acid/polyamine transporter I	GO:0003333|GO:0015171|GO:0016020
evm.model.Contig00003.363	740fd38b42fbed501ea33df9358f2b37	501	Pfam	PF13520	Amino acid permease	44	450	1.3E-44	T	04-01-2018	IPR002293	Amino acid/polyamine transporter I	GO:0003333|GO:0015171|GO:0016020
evm.model.Contig00003.439	aac6be01d24677ccd169fd48fc4187b4	164	PANTHER	PTHR21244		5	164	2.9E-55	T	04-01-2018	IPR026146	28S ribosomal protein S24, mitochondrial	GO:0005739
evm.model.Contig00003.439	aac6be01d24677ccd169fd48fc4187b4	164	Pfam	PF14955	Mitochondrial ribosome subunit S24	31	164	6.2E-57	T	04-01-2018	IPR026146	28S ribosomal protein S24, mitochondrial	GO:0005739
evm.model.Contig00003.439	aac6be01d24677ccd169fd48fc4187b4	164	PANTHER	PTHR21244:SF1		5	164	2.9E-55	T	04-01-2018
evm.model.Contig00003.434	f414800d3f821f6c39e5fee4914de1ec	1801	ProSiteProfiles	PS50197	BEACH domain profile.	338	608	16.967	T	04-01-2018	IPR000409	BEACH domain	
evm.model.Contig00003.434	f414800d3f821f6c39e5fee4914de1ec	1801	Gene3D	G3DSA:1.10.1540.10		346	588	1.3E-56	T	04-01-2018	IPR000409	BEACH domain	
evm.model.Contig00003.434	f414800d3f821f6c39e5fee4914de1ec	1801	SUPERFAMILY	SSF50978		1497	1798	5.0E-33	T	04-01-2018	IPR017986	WD40-repeat-containing domain	GO:0005515
evm.model.Contig00003.434	f414800d3f821f6c39e5fee4914de1ec	1801	PANTHER	PTHR13743:SF81		947	1082	1.5E-105	T	04-01-2018
evm.model.Contig00003.434	f414800d3f821f6c39e5fee4914de1ec	1801	Gene3D	G3DSA:2.130.10.10		1493	1797	9.8E-32	T	04-01-2018	IPR015943	WD40/YVTN repeat-like-containing domain	GO:0005515
evm.model.Contig00003.434	f414800d3f821f6c39e5fee4914de1ec	1801	Pfam	PF00400	WD domain, G-beta repeat	1547	1581	0.022	T	04-01-2018	IPR001680	WD40 repeat	GO:0005515
evm.model.Contig00003.434	f414800d3f821f6c39e5fee4914de1ec	1801	Pfam	PF00400	WD domain, G-beta repeat	1499	1533	7.3E-4	T	04-01-2018	IPR001680	WD40 repeat	GO:0005515
evm.model.Contig00003.434	f414800d3f821f6c39e5fee4914de1ec	1801	PANTHER	PTHR13743		1500	1730	1.5E-105	T	04-01-2018
evm.model.Contig00003.434	f414800d3f821f6c39e5fee4914de1ec	1801	PANTHER	PTHR13743		947	1082	1.5E-105	T	04-01-2018
evm.model.Contig00003.434	f414800d3f821f6c39e5fee4914de1ec	1801	PANTHER	PTHR13743		345	657	1.5E-105	T	04-01-2018
evm.model.Contig00003.434	f414800d3f821f6c39e5fee4914de1ec	1801	ProSiteProfiles	PS50294	Trp-Asp (WD) repeats circular profile.	1502	1719	17.956	T	04-01-2018	IPR017986	WD40-repeat-containing domain	GO:0005515
evm.model.Contig00003.434	f414800d3f821f6c39e5fee4914de1ec	1801	Pfam	PF02138	Beige/BEACH domain	352	570	7.5E-38	T	04-01-2018	IPR000409	BEACH domain	
evm.model.Contig00003.434	f414800d3f821f6c39e5fee4914de1ec	1801	Gene3D	G3DSA:1.10.510.10		211	311	2.8E-4	T	04-01-2018
evm.model.Contig00003.434	f414800d3f821f6c39e5fee4914de1ec	1801	SMART	SM01026		350	588	3.3E-83	T	04-01-2018	IPR000409	BEACH domain	
evm.model.Contig00003.434	f414800d3f821f6c39e5fee4914de1ec	1801	SMART	SM00320		1627	1669	20.0	T	04-01-2018	IPR001680	WD40 repeat	GO:0005515
evm.model.Contig00003.434	f414800d3f821f6c39e5fee4914de1ec	1801	SMART	SM00320		1495	1534	4.9E-5	T	04-01-2018	IPR001680	WD40 repeat	GO:0005515
evm.model.Contig00003.434	f414800d3f821f6c39e5fee4914de1ec	1801	SMART	SM00320		1672	1710	70.0	T	04-01-2018	IPR001680	WD40 repeat	GO:0005515
evm.model.Contig00003.434	f414800d3f821f6c39e5fee4914de1ec	1801	SMART	SM00320		1544	1581	0.31	T	04-01-2018	IPR001680	WD40 repeat	GO:0005515
evm.model.Contig00003.434	f414800d3f821f6c39e5fee4914de1ec	1801	SMART	SM00320		1584	1624	67.0	T	04-01-2018	IPR001680	WD40 repeat	GO:0005515
evm.model.Contig00003.434	f414800d3f821f6c39e5fee4914de1ec	1801	SUPERFAMILY	SSF56112		207	310	1.51E-11	T	04-01-2018	IPR011009	Protein kinase-like domain	
evm.model.Contig00003.434	f414800d3f821f6c39e5fee4914de1ec	1801	PANTHER	PTHR13743:SF81		1500	1730	1.5E-105	T	04-01-2018
evm.model.Contig00003.434	f414800d3f821f6c39e5fee4914de1ec	1801	PANTHER	PTHR13743:SF81		345	657	1.5E-105	T	04-01-2018
evm.model.Contig00003.434	f414800d3f821f6c39e5fee4914de1ec	1801	SUPERFAMILY	SSF81837		335	588	4.84E-67	T	04-01-2018	IPR000409	BEACH domain	
evm.model.Contig00003.434	f414800d3f821f6c39e5fee4914de1ec	1801	ProSiteProfiles	PS50082	Trp-Asp (WD) repeats profile.	1502	1537	10.341	T	04-01-2018	IPR001680	WD40 repeat	GO:0005515
evm.model.Contig00003.438	1d43ff30a7f68938bb82ae66224779ab	215	Pfam	PF10277	Frag1/DRAM/Sfk1 family	18	109	7.6E-12	T	04-01-2018	IPR019402	Frag1/DRAM/Sfk1	
evm.model.Contig00003.438	1d43ff30a7f68938bb82ae66224779ab	215	PANTHER	PTHR12892:SF17		23	108	2.0E-24	T	04-01-2018
evm.model.Contig00003.438	1d43ff30a7f68938bb82ae66224779ab	215	PANTHER	PTHR12892		23	108	2.0E-24	T	04-01-2018
evm.model.Contig00003.442	78db4e3eb560129cb7b4614d7730fb7d	591	SUPERFAMILY	SSF52540		203	491	3.94E-68	T	04-01-2018	IPR027417	P-loop containing nucleoside triphosphate hydrolase	
evm.model.Contig00003.442	78db4e3eb560129cb7b4614d7730fb7d	591	PANTHER	PTHR24031		90	586	1.5E-212	T	04-01-2018
evm.model.Contig00003.442	78db4e3eb560129cb7b4614d7730fb7d	591	PANTHER	PTHR24031:SF93		24	72	1.5E-212	T	04-01-2018
evm.model.Contig00003.442	78db4e3eb560129cb7b4614d7730fb7d	591	Gene3D	G3DSA:3.40.50.300		342	496	8.0E-48	T	04-01-2018	IPR027417	P-loop containing nucleoside triphosphate hydrolase	
evm.model.Contig00003.442	78db4e3eb560129cb7b4614d7730fb7d	591	ProSiteProfiles	PS51195	DEAD-box RNA helicase Q motif profile.	130	158	10.369	T	04-01-2018	IPR014014	RNA helicase, DEAD-box type, Q motif	
evm.model.Contig00003.442	78db4e3eb560129cb7b4614d7730fb7d	591	SMART	SM00487		149	351	2.9E-52	T	04-01-2018	IPR014001	Helicase superfamily 1/2, ATP-binding domain	
evm.model.Contig00003.442	78db4e3eb560129cb7b4614d7730fb7d	591	Coils	Coil		509	549	-	T	04-01-2018
evm.model.Contig00003.442	78db4e3eb560129cb7b4614d7730fb7d	591	Pfam	PF00270	DEAD/DEAH box helicase	154	325	9.8E-47	T	04-01-2018	IPR011545	DEAD/DEAH box helicase domain	GO:0003676|GO:0005524
evm.model.Contig00003.442	78db4e3eb560129cb7b4614d7730fb7d	591	Coils	Coil		564	584	-	T	04-01-2018
evm.model.Contig00003.442	78db4e3eb560129cb7b4614d7730fb7d	591	SMART	SM00490		390	471	4.8E-32	T	04-01-2018	IPR001650	Helicase, C-terminal	
evm.model.Contig00003.442	78db4e3eb560129cb7b4614d7730fb7d	591	Gene3D	G3DSA:3.40.50.300		129	341	2.4E-73	T	04-01-2018	IPR027417	P-loop containing nucleoside triphosphate hydrolase	
evm.model.Contig00003.442	78db4e3eb560129cb7b4614d7730fb7d	591	PANTHER	PTHR24031		24	72	1.5E-212	T	04-01-2018
evm.model.Contig00003.442	78db4e3eb560129cb7b4614d7730fb7d	591	ProSitePatterns	PS00039	DEAD-box subfamily ATP-dependent helicases signature.	282	290	-	T	04-01-2018	IPR000629	ATP-dependent RNA helicase DEAD-box, conserved site	
evm.model.Contig00003.442	78db4e3eb560129cb7b4614d7730fb7d	591	ProSiteProfiles	PS51194	Superfamilies 1 and 2 helicase C-terminal domain profile.	347	520	22.265	T	04-01-2018	IPR001650	Helicase, C-terminal	
evm.model.Contig00003.442	78db4e3eb560129cb7b4614d7730fb7d	591	Coils	Coil		91	122	-	T	04-01-2018
evm.model.Contig00003.442	78db4e3eb560129cb7b4614d7730fb7d	591	Pfam	PF00271	Helicase conserved C-terminal domain	362	471	3.9E-29	T	04-01-2018	IPR001650	Helicase, C-terminal	
evm.model.Contig00003.442	78db4e3eb560129cb7b4614d7730fb7d	591	ProSiteProfiles	PS51192	Superfamilies 1 and 2 helicase ATP-binding type-1 domain profile.	161	336	29.749	T	04-01-2018	IPR014001	Helicase superfamily 1/2, ATP-binding domain	
evm.model.Contig00003.442	78db4e3eb560129cb7b4614d7730fb7d	591	PANTHER	PTHR24031:SF93		90	586	1.5E-212	T	04-01-2018
evm.model.Contig00003.458	86c1c1a89d398babb92e8d15b421ce8e	347	Pfam	PF00814	Glycoprotease family	29	300	6.8E-87	T	04-01-2018	IPR000905	Gcp-like domain	
evm.model.Contig00003.458	86c1c1a89d398babb92e8d15b421ce8e	347	PRINTS	PR00789	O-sialoglycoprotein endopeptidase (M22) metallo-protease family signature	257	266	3.9E-37	T	04-01-2018	IPR017861	Kae1/TsaD family	
evm.model.Contig00003.458	86c1c1a89d398babb92e8d15b421ce8e	347	PRINTS	PR00789	O-sialoglycoprotein endopeptidase (M22) metallo-protease family signature	95	114	3.9E-37	T	04-01-2018	IPR017861	Kae1/TsaD family	
evm.model.Contig00003.458	86c1c1a89d398babb92e8d15b421ce8e	347	PRINTS	PR00789	O-sialoglycoprotein endopeptidase (M22) metallo-protease family signature	149	170	3.9E-37	T	04-01-2018	IPR017861	Kae1/TsaD family	
evm.model.Contig00003.458	86c1c1a89d398babb92e8d15b421ce8e	347	PRINTS	PR00789	O-sialoglycoprotein endopeptidase (M22) metallo-protease family signature	74	94	3.9E-37	T	04-01-2018	IPR017861	Kae1/TsaD family	
evm.model.Contig00003.458	86c1c1a89d398babb92e8d15b421ce8e	347	PRINTS	PR00789	O-sialoglycoprotein endopeptidase (M22) metallo-protease family signature	127	139	3.9E-37	T	04-01-2018	IPR017861	Kae1/TsaD family	
evm.model.Contig00003.458	86c1c1a89d398babb92e8d15b421ce8e	347	PRINTS	PR00789	O-sialoglycoprotein endopeptidase (M22) metallo-protease family signature	5	18	3.9E-37	T	04-01-2018	IPR017861	Kae1/TsaD family	
evm.model.Contig00003.458	86c1c1a89d398babb92e8d15b421ce8e	347	PANTHER	PTHR11735		1	330	3.8E-232	T	04-01-2018
evm.model.Contig00003.458	86c1c1a89d398babb92e8d15b421ce8e	347	PANTHER	PTHR11735:SF14		1	330	3.8E-232	T	04-01-2018
evm.model.Contig00003.458	86c1c1a89d398babb92e8d15b421ce8e	347	TIGRFAM	TIGR00329	gcp_kae1: metallohydrolase, glycoprotease/Kae1 family	6	300	6.7E-83	T	04-01-2018	IPR017861	Kae1/TsaD family	
evm.model.Contig00003.458	86c1c1a89d398babb92e8d15b421ce8e	347	Hamap	MF_01446	tRNA N6-adenosine threonylcarbamoyltransferase [kae1].	2	336	86.162	T	04-01-2018
evm.model.Contig00003.458	86c1c1a89d398babb92e8d15b421ce8e	347	ProSitePatterns	PS01016	Glycoprotease family signature.	94	114	-	T	04-01-2018	IPR017860	Peptidase M22, conserved site	
evm.model.Contig00003.458	86c1c1a89d398babb92e8d15b421ce8e	347	Gene3D	G3DSA:3.30.420.40		4	154	6.3E-35	T	04-01-2018
evm.model.Contig00003.458	86c1c1a89d398babb92e8d15b421ce8e	347	SUPERFAMILY	SSF53067		4	303	3.02E-34	T	04-01-2018
evm.model.Contig00003.56	3dcfd3aa84a39738e36e0f3ee3ffd266	96	Pfam	PF00069	Protein kinase domain	3	87	8.3E-16	T	04-01-2018	IPR000719	Protein kinase domain	GO:0004672|GO:0005524|GO:0006468
evm.model.Contig00003.56	3dcfd3aa84a39738e36e0f3ee3ffd266	96	Gene3D	G3DSA:1.10.510.10		2	88	2.2E-24	T	04-01-2018
evm.model.Contig00003.56	3dcfd3aa84a39738e36e0f3ee3ffd266	96	PANTHER	PTHR24347		5	88	2.0E-44	T	04-01-2018	IPR020636	Calcium/calmodulin-dependent/calcium-dependent protein kinase	
evm.model.Contig00003.56	3dcfd3aa84a39738e36e0f3ee3ffd266	96	ProSiteProfiles	PS50011	Protein kinase domain profile.	1	96	16.019	T	04-01-2018	IPR000719	Protein kinase domain	GO:0004672|GO:0005524|GO:0006468
evm.model.Contig00003.56	3dcfd3aa84a39738e36e0f3ee3ffd266	96	SUPERFAMILY	SSF56112		2	87	2.08E-22	T	04-01-2018	IPR011009	Protein kinase-like domain	
evm.model.Contig00003.56	3dcfd3aa84a39738e36e0f3ee3ffd266	96	PANTHER	PTHR24347:SF138		5	88	2.0E-44	T	04-01-2018
evm.model.Contig00003.357	5fa646da8bacff8e36523fae9db09534	620	PANTHER	PTHR12406		13	448	5.9E-124	T	04-01-2018
evm.model.Contig00003.357	5fa646da8bacff8e36523fae9db09534	620	Gene3D	G3DSA:3.40.1090.10		17	182	9.0E-8	T	04-01-2018
evm.model.Contig00003.357	5fa646da8bacff8e36523fae9db09534	620	Pfam	PF01734	Patatin-like phospholipase	17	179	4.1E-16	T	04-01-2018	IPR002641	Patatin/Phospholipase A2-related	GO:0006629
evm.model.Contig00003.357	5fa646da8bacff8e36523fae9db09534	620	SUPERFAMILY	SSF52151		13	258	2.14E-42	T	04-01-2018	IPR016035	Acyl transferase/acyl hydrolase/lysophospholipase	GO:0008152
evm.model.Contig00003.357	5fa646da8bacff8e36523fae9db09534	620	ProSiteProfiles	PS51257	Prokaryotic membrane lipoprotein lipid attachment site profile.	1	35	7.0	T	04-01-2018
evm.model.Contig00003.419	f6cea1d60011d1574eefceb1cfcd9de6	917	ProSitePatterns	PS00916	Phosphatidylinositol 3- and 4-kinases signature 2.	769	789	-	T	04-01-2018	IPR018936	Phosphatidylinositol 3/4-kinase, conserved site	GO:0016301
evm.model.Contig00003.419	f6cea1d60011d1574eefceb1cfcd9de6	917	PANTHER	PTHR10048:SF22		210	398	6.0E-210	T	04-01-2018
evm.model.Contig00003.419	f6cea1d60011d1574eefceb1cfcd9de6	917	PANTHER	PTHR10048:SF22		425	917	6.0E-210	T	04-01-2018
evm.model.Contig00003.419	f6cea1d60011d1574eefceb1cfcd9de6	917	ProSiteProfiles	PS51545	PIK helical domain profile.	126	329	11.161	T	04-01-2018	IPR001263	Phosphoinositide 3-kinase, accessory (PIK) domain	
evm.model.Contig00003.419	f6cea1d60011d1574eefceb1cfcd9de6	917	Gene3D	G3DSA:1.25.40.70		239	305	2.6E-4	T	04-01-2018	IPR001263	Phosphoinositide 3-kinase, accessory (PIK) domain	
evm.model.Contig00003.419	f6cea1d60011d1574eefceb1cfcd9de6	917	Gene3D	G3DSA:3.30.1010.10		436	525	3.2E-40	T	04-01-2018
evm.model.Contig00003.419	f6cea1d60011d1574eefceb1cfcd9de6	917	Gene3D	G3DSA:3.30.1010.10		671	716	3.2E-40	T	04-01-2018
evm.model.Contig00003.419	f6cea1d60011d1574eefceb1cfcd9de6	917	Pfam	PF00454	Phosphatidylinositol 3- and 4-kinase	673	832	8.5E-26	T	04-01-2018	IPR000403	Phosphatidylinositol 3-/4-kinase, catalytic domain	GO:0016301
evm.model.Contig00003.419	f6cea1d60011d1574eefceb1cfcd9de6	917	SMART	SM00146		673	915	4.1E-81	T	04-01-2018	IPR000403	Phosphatidylinositol 3-/4-kinase, catalytic domain	GO:0016301
evm.model.Contig00003.419	f6cea1d60011d1574eefceb1cfcd9de6	917	PANTHER	PTHR10048		210	398	6.0E-210	T	04-01-2018	IPR015433	Phosphatidylinositol Kinase	GO:0046854|GO:0048015
evm.model.Contig00003.419	f6cea1d60011d1574eefceb1cfcd9de6	917	PANTHER	PTHR10048		425	917	6.0E-210	T	04-01-2018	IPR015433	Phosphatidylinositol Kinase	GO:0046854|GO:0048015
evm.model.Contig00003.419	f6cea1d60011d1574eefceb1cfcd9de6	917	ProSiteProfiles	PS50290	Phosphatidylinositol 3- and 4-kinases family profile.	672	916	46.757	T	04-01-2018	IPR000403	Phosphatidylinositol 3-/4-kinase, catalytic domain	GO:0016301
evm.model.Contig00003.419	f6cea1d60011d1574eefceb1cfcd9de6	917	SUPERFAMILY	SSF56112		664	911	3.57E-76	T	04-01-2018	IPR011009	Protein kinase-like domain	
evm.model.Contig00003.419	f6cea1d60011d1574eefceb1cfcd9de6	917	SUPERFAMILY	SSF56112		437	520	3.57E-76	T	04-01-2018	IPR011009	Protein kinase-like domain	
evm.model.Contig00003.419	f6cea1d60011d1574eefceb1cfcd9de6	917	ProSitePatterns	PS00915	Phosphatidylinositol 3- and 4-kinases signature 1.	676	690	-	T	04-01-2018	IPR018936	Phosphatidylinositol 3/4-kinase, conserved site	GO:0016301
evm.model.Contig00003.419	f6cea1d60011d1574eefceb1cfcd9de6	917	Gene3D	G3DSA:1.10.1070.11		717	905	3.3E-52	T	04-01-2018	IPR000403	Phosphatidylinositol 3-/4-kinase, catalytic domain	GO:0016301
evm.model.Contig00003.402	66aec2d141445778377f243b1db62d02	233	TIGRFAM	TIGR01484	HAD-SF-IIB: HAD hydrolase, family IIB	9	208	1.3E-23	T	04-01-2018	IPR006379	HAD-superfamily hydrolase, subfamily IIB	
evm.model.Contig00003.402	66aec2d141445778377f243b1db62d02	233	Gene3D	G3DSA:3.40.50.1000		9	83	4.8E-12	T	04-01-2018	IPR023214	HAD-like domain	
evm.model.Contig00003.402	66aec2d141445778377f243b1db62d02	233	Gene3D	G3DSA:3.40.50.1000		164	208	4.8E-12	T	04-01-2018	IPR023214	HAD-like domain	
evm.model.Contig00003.402	66aec2d141445778377f243b1db62d02	233	SUPERFAMILY	SSF56784		9	229	2.52E-53	T	04-01-2018	IPR023214	HAD-like domain	
evm.model.Contig00003.402	66aec2d141445778377f243b1db62d02	233	PANTHER	PTHR10466		1	231	1.1E-141	T	04-01-2018	IPR005002	Eukaryotic phosphomannomutase	GO:0004615|GO:0005737|GO:0009298
evm.model.Contig00003.402	66aec2d141445778377f243b1db62d02	233	Pfam	PF03332	Eukaryotic phosphomannomutase	29	232	3.0E-81	T	04-01-2018	IPR005002	Eukaryotic phosphomannomutase	GO:0004615|GO:0005737|GO:0009298
evm.model.Contig00003.40	ce8732d78f1d1740e5abdc94d04cee93	281	ProSiteProfiles	PS50283	Sodium:solute symporter family profile.	1	128	14.158	T	04-01-2018	IPR001734	Sodium/solute symporter	GO:0005215|GO:0006810|GO:0016020|GO:0055085
evm.model.Contig00003.40	ce8732d78f1d1740e5abdc94d04cee93	281	PANTHER	PTHR11819		11	146	6.1E-38	T	04-01-2018	IPR001734	Sodium/solute symporter	GO:0005215|GO:0006810|GO:0016020|GO:0055085
evm.model.Contig00003.40	ce8732d78f1d1740e5abdc94d04cee93	281	PANTHER	PTHR11819		164	279	6.1E-38	T	04-01-2018	IPR001734	Sodium/solute symporter	GO:0005215|GO:0006810|GO:0016020|GO:0055085
evm.model.Contig00003.40	ce8732d78f1d1740e5abdc94d04cee93	281	ProSiteProfiles	PS51257	Prokaryotic membrane lipoprotein lipid attachment site profile.	1	16	5.0	T	04-01-2018
evm.model.Contig00003.40	ce8732d78f1d1740e5abdc94d04cee93	281	Pfam	PF00474	Sodium:solute symporter family	8	114	1.8E-7	T	04-01-2018	IPR001734	Sodium/solute symporter	GO:0005215|GO:0006810|GO:0016020|GO:0055085
evm.model.Contig00003.40	ce8732d78f1d1740e5abdc94d04cee93	281	PANTHER	PTHR11819:SF140		11	146	6.1E-38	T	04-01-2018
evm.model.Contig00003.40	ce8732d78f1d1740e5abdc94d04cee93	281	PANTHER	PTHR11819:SF140		164	279	6.1E-38	T	04-01-2018
evm.model.Contig00003.457	8a35097099b2f36aa29199b79ae6bc5b	771	ProSiteProfiles	PS51450	Leucine-rich repeat profile.	195	216	6.749	T	04-01-2018	IPR001611	Leucine-rich repeat	GO:0005515
evm.model.Contig00003.457	8a35097099b2f36aa29199b79ae6bc5b	771	ProSiteProfiles	PS51450	Leucine-rich repeat profile.	286	307	8.859	T	04-01-2018	IPR001611	Leucine-rich repeat	GO:0005515
evm.model.Contig00003.457	8a35097099b2f36aa29199b79ae6bc5b	771	ProSiteProfiles	PS51450	Leucine-rich repeat profile.	311	333	5.463	T	04-01-2018	IPR001611	Leucine-rich repeat	GO:0005515
evm.model.Contig00003.457	8a35097099b2f36aa29199b79ae6bc5b	771	SUPERFAMILY	SSF52075		179	362	1.27E-36	T	04-01-2018
evm.model.Contig00003.457	8a35097099b2f36aa29199b79ae6bc5b	771	ProSiteProfiles	PS51450	Leucine-rich repeat profile.	217	238	8.444	T	04-01-2018	IPR001611	Leucine-rich repeat	GO:0005515
evm.model.Contig00003.457	8a35097099b2f36aa29199b79ae6bc5b	771	PANTHER	PTHR24365:SF315		176	412	2.5E-82	T	04-01-2018	IPR027734	Dynein assembly factor 1, axonemal	GO:0044458
evm.model.Contig00003.457	8a35097099b2f36aa29199b79ae6bc5b	771	PANTHER	PTHR24365:SF315		507	578	2.5E-82	T	04-01-2018	IPR027734	Dynein assembly factor 1, axonemal	GO:0044458
evm.model.Contig00003.457	8a35097099b2f36aa29199b79ae6bc5b	771	PANTHER	PTHR24365		176	412	2.5E-82	T	04-01-2018
evm.model.Contig00003.457	8a35097099b2f36aa29199b79ae6bc5b	771	PANTHER	PTHR24365		507	578	2.5E-82	T	04-01-2018
evm.model.Contig00003.457	8a35097099b2f36aa29199b79ae6bc5b	771	Gene3D	G3DSA:3.80.10.10		177	354	7.2E-40	T	04-01-2018	IPR032675	Leucine-rich repeat domain, L domain-like	
evm.model.Contig00003.457	8a35097099b2f36aa29199b79ae6bc5b	771	SMART	SM00365		215	236	13.0	T	04-01-2018
evm.model.Contig00003.457	8a35097099b2f36aa29199b79ae6bc5b	771	SMART	SM00365		259	280	230.0	T	04-01-2018
evm.model.Contig00003.457	8a35097099b2f36aa29199b79ae6bc5b	771	SMART	SM00365		193	214	170.0	T	04-01-2018
evm.model.Contig00003.457	8a35097099b2f36aa29199b79ae6bc5b	771	SMART	SM00365		237	258	0.41	T	04-01-2018
evm.model.Contig00003.457	8a35097099b2f36aa29199b79ae6bc5b	771	SMART	SM00365		284	305	290.0	T	04-01-2018
evm.model.Contig00003.457	8a35097099b2f36aa29199b79ae6bc5b	771	ProSiteProfiles	PS51450	Leucine-rich repeat profile.	261	282	6.072	T	04-01-2018	IPR001611	Leucine-rich repeat	GO:0005515
evm.model.Contig00003.457	8a35097099b2f36aa29199b79ae6bc5b	771	ProSiteProfiles	PS51450	Leucine-rich repeat profile.	239	260	9.106	T	04-01-2018	IPR001611	Leucine-rich repeat	GO:0005515
evm.model.Contig00003.457	8a35097099b2f36aa29199b79ae6bc5b	771	Pfam	PF14580	Leucine-rich repeat	230	358	2.4E-15	T	04-01-2018
evm.model.Contig00003.457	8a35097099b2f36aa29199b79ae6bc5b	771	Coils	Coil		391	411	-	T	04-01-2018
evm.model.Contig00003.440	1ea603634759ca1f9fc292707b97ce4c	2531	Coils	Coil		134	161	-	T	04-01-2018
evm.model.Contig00003.440	1ea603634759ca1f9fc292707b97ce4c	2531	PANTHER	PTHR18898:SF2		12	1508	2.6E-274	T	04-01-2018
evm.model.Contig00003.440	1ea603634759ca1f9fc292707b97ce4c	2531	Coils	Coil		215	235	-	T	04-01-2018
evm.model.Contig00003.440	1ea603634759ca1f9fc292707b97ce4c	2531	Coils	Coil		64	87	-	T	04-01-2018
evm.model.Contig00003.440	1ea603634759ca1f9fc292707b97ce4c	2531	Pfam	PF07926	TPR/MLP1/MLP2-like protein	1082	1209	2.5E-18	T	04-01-2018	IPR012929	Nucleoprotein TPR/MLP1	GO:0006606
evm.model.Contig00003.440	1ea603634759ca1f9fc292707b97ce4c	2531	PANTHER	PTHR18898		2079	2247	2.6E-274	T	04-01-2018
evm.model.Contig00003.440	1ea603634759ca1f9fc292707b97ce4c	2531	Coils	Coil		680	700	-	T	04-01-2018
evm.model.Contig00003.440	1ea603634759ca1f9fc292707b97ce4c	2531	Coils	Coil		1577	1597	-	T	04-01-2018
evm.model.Contig00003.440	1ea603634759ca1f9fc292707b97ce4c	2531	Coils	Coil		1740	1781	-	T	04-01-2018
evm.model.Contig00003.440	1ea603634759ca1f9fc292707b97ce4c	2531	PANTHER	PTHR18898		12	1508	2.6E-274	T	04-01-2018
evm.model.Contig00003.440	1ea603634759ca1f9fc292707b97ce4c	2531	PANTHER	PTHR18898		1603	2014	2.6E-274	T	04-01-2018
evm.model.Contig00003.440	1ea603634759ca1f9fc292707b97ce4c	2531	Coils	Coil		1441	1461	-	T	04-01-2018
evm.model.Contig00003.440	1ea603634759ca1f9fc292707b97ce4c	2531	Coils	Coil		923	957	-	T	04-01-2018
evm.model.Contig00003.440	1ea603634759ca1f9fc292707b97ce4c	2531	Coils	Coil		992	1012	-	T	04-01-2018
evm.model.Contig00003.440	1ea603634759ca1f9fc292707b97ce4c	2531	Coils	Coil		296	383	-	T	04-01-2018
evm.model.Contig00003.440	1ea603634759ca1f9fc292707b97ce4c	2531	PANTHER	PTHR18898:SF2		2079	2247	2.6E-274	T	04-01-2018
evm.model.Contig00003.440	1ea603634759ca1f9fc292707b97ce4c	2531	Coils	Coil		1079	1128	-	T	04-01-2018
evm.model.Contig00003.440	1ea603634759ca1f9fc292707b97ce4c	2531	Coils	Coil		1017	1072	-	T	04-01-2018
evm.model.Contig00003.440	1ea603634759ca1f9fc292707b97ce4c	2531	Coils	Coil		1647	1709	-	T	04-01-2018
evm.model.Contig00003.440	1ea603634759ca1f9fc292707b97ce4c	2531	Coils	Coil		565	585	-	T	04-01-2018
evm.model.Contig00003.440	1ea603634759ca1f9fc292707b97ce4c	2531	Coils	Coil		591	618	-	T	04-01-2018
evm.model.Contig00003.440	1ea603634759ca1f9fc292707b97ce4c	2531	Coils	Coil		1363	1390	-	T	04-01-2018
evm.model.Contig00003.440	1ea603634759ca1f9fc292707b97ce4c	2531	Coils	Coil		856	883	-	T	04-01-2018
evm.model.Contig00003.440	1ea603634759ca1f9fc292707b97ce4c	2531	Coils	Coil		726	816	-	T	04-01-2018
evm.model.Contig00003.440	1ea603634759ca1f9fc292707b97ce4c	2531	Coils	Coil		1612	1639	-	T	04-01-2018
evm.model.Contig00003.440	1ea603634759ca1f9fc292707b97ce4c	2531	Coils	Coil		446	476	-	T	04-01-2018
evm.model.Contig00003.440	1ea603634759ca1f9fc292707b97ce4c	2531	PANTHER	PTHR18898:SF2		1603	2014	2.6E-274	T	04-01-2018
evm.model.Contig00003.440	1ea603634759ca1f9fc292707b97ce4c	2531	Coils	Coil		1136	1159	-	T	04-01-2018
evm.model.Contig00003.440	1ea603634759ca1f9fc292707b97ce4c	2531	Coils	Coil		1245	1304	-	T	04-01-2018
evm.model.Contig00003.440	1ea603634759ca1f9fc292707b97ce4c	2531	Coils	Coil		1324	1355	-	T	04-01-2018
evm.model.Contig00003.440	1ea603634759ca1f9fc292707b97ce4c	2531	Coils	Coil		264	284	-	T	04-01-2018
evm.model.Contig00003.440	1ea603634759ca1f9fc292707b97ce4c	2531	Coils	Coil		1480	1534	-	T	04-01-2018
evm.model.Contig00003.387	8654de6b4c31b3b7b4a21a57423ffb75	726	Coils	Coil		431	465	-	T	04-01-2018
evm.model.Contig00003.387	8654de6b4c31b3b7b4a21a57423ffb75	726	Gene3D	G3DSA:1.10.220.60		674	725	2.7E-14	T	04-01-2018	IPR000237	GRIP	GO:0000042|GO:0005515
evm.model.Contig00003.387	8654de6b4c31b3b7b4a21a57423ffb75	726	ProSiteProfiles	PS50913	GRIP domain profile.	671	721	14.011	T	04-01-2018	IPR000237	GRIP	GO:0000042|GO:0005515
evm.model.Contig00003.387	8654de6b4c31b3b7b4a21a57423ffb75	726	Pfam	PF01465	GRIP domain	676	718	1.4E-17	T	04-01-2018	IPR000237	GRIP	GO:0000042|GO:0005515
evm.model.Contig00003.387	8654de6b4c31b3b7b4a21a57423ffb75	726	Coils	Coil		202	222	-	T	04-01-2018
evm.model.Contig00003.387	8654de6b4c31b3b7b4a21a57423ffb75	726	Coils	Coil		611	638	-	T	04-01-2018
evm.model.Contig00003.387	8654de6b4c31b3b7b4a21a57423ffb75	726	SMART	SM00755		674	721	3.3E-16	T	04-01-2018	IPR000237	GRIP	GO:0000042|GO:0005515
evm.model.Contig00003.387	8654de6b4c31b3b7b4a21a57423ffb75	726	Coils	Coil		227	258	-	T	04-01-2018
evm.model.Contig00003.387	8654de6b4c31b3b7b4a21a57423ffb75	726	Coils	Coil		262	285	-	T	04-01-2018
evm.model.Contig00003.387	8654de6b4c31b3b7b4a21a57423ffb75	726	Coils	Coil		135	183	-	T	04-01-2018
evm.model.Contig00003.387	8654de6b4c31b3b7b4a21a57423ffb75	726	Coils	Coil		19	46	-	T	04-01-2018
evm.model.Contig00003.387	8654de6b4c31b3b7b4a21a57423ffb75	726	PANTHER	PTHR23157		603	719	8.6E-120	T	04-01-2018
evm.model.Contig00003.387	8654de6b4c31b3b7b4a21a57423ffb75	726	Coils	Coil		485	512	-	T	04-01-2018
evm.model.Contig00003.387	8654de6b4c31b3b7b4a21a57423ffb75	726	PANTHER	PTHR23157		8	570	8.6E-120	T	04-01-2018
evm.model.Contig00003.387	8654de6b4c31b3b7b4a21a57423ffb75	726	PANTHER	PTHR23157:SF25		603	719	8.6E-120	T	04-01-2018
evm.model.Contig00003.387	8654de6b4c31b3b7b4a21a57423ffb75	726	PANTHER	PTHR23157:SF25		8	570	8.6E-120	T	04-01-2018
evm.model.Contig00003.424	e492aee1015f931ac0d71abe1490f671	74	Pfam	PF08625	Utp13 specific WD40 associated domain	6	43	9.7E-9	T	04-01-2018	IPR013934	Small-subunit processome, Utp13	GO:0006364|GO:0032040
evm.model.Contig00003.7	82324bd9bebdf41ec53318eef0a44891	262	SUPERFAMILY	SSF57903		188	259	4.43E-13	T	04-01-2018	IPR011011	Zinc finger, FYVE/PHD-type	
evm.model.Contig00003.7	82324bd9bebdf41ec53318eef0a44891	262	PANTHER	PTHR23194		149	261	6.5E-40	T	04-01-2018
evm.model.Contig00003.7	82324bd9bebdf41ec53318eef0a44891	262	PANTHER	PTHR23194		1	19	6.5E-40	T	04-01-2018
evm.model.Contig00003.7	82324bd9bebdf41ec53318eef0a44891	262	PANTHER	PTHR23194:SF16		149	261	6.5E-40	T	04-01-2018
evm.model.Contig00003.7	82324bd9bebdf41ec53318eef0a44891	262	PANTHER	PTHR23194:SF16		1	19	6.5E-40	T	04-01-2018
evm.model.Contig00003.7	82324bd9bebdf41ec53318eef0a44891	262	Gene3D	G3DSA:3.30.40.10		196	252	2.8E-10	T	04-01-2018	IPR013083	Zinc finger, RING/FYVE/PHD-type	
evm.model.Contig00003.7	82324bd9bebdf41ec53318eef0a44891	262	ProSitePatterns	PS01359	Zinc finger PHD-type signature.	197	249	-	T	04-01-2018	IPR019786	Zinc finger, PHD-type, conserved site	
evm.model.Contig00003.7	82324bd9bebdf41ec53318eef0a44891	262	SMART	SM00249		196	250	3.6E-6	T	04-01-2018	IPR001965	Zinc finger, PHD-type	GO:0005515|GO:0008270
evm.model.Contig00003.7	82324bd9bebdf41ec53318eef0a44891	262	ProSiteProfiles	PS50016	Zinc finger PHD-type profile.	194	252	9.41	T	04-01-2018	IPR019787	Zinc finger, PHD-finger	GO:0005515
evm.model.Contig00003.7	82324bd9bebdf41ec53318eef0a44891	262	Pfam	PF00628	PHD-finger	197	250	2.4E-8	T	04-01-2018	IPR019787	Zinc finger, PHD-finger	GO:0005515
evm.model.Contig00003.381	90ef85f69913b3019401991968bdf813	621	Pfam	PF02363	Cysteine rich repeat	138	150	11.0	T	04-01-2018	IPR003341	Cysteine rich repeat, tripleX	
evm.model.Contig00003.381	90ef85f69913b3019401991968bdf813	621	Pfam	PF02363	Cysteine rich repeat	308	321	1.6	T	04-01-2018	IPR003341	Cysteine rich repeat, tripleX	
evm.model.Contig00003.381	90ef85f69913b3019401991968bdf813	621	Pfam	PF02363	Cysteine rich repeat	422	433	85.0	T	04-01-2018	IPR003341	Cysteine rich repeat, tripleX	
evm.model.Contig00003.381	90ef85f69913b3019401991968bdf813	621	Pfam	PF02363	Cysteine rich repeat	192	204	2.6	T	04-01-2018	IPR003341	Cysteine rich repeat, tripleX	
evm.model.Contig00003.381	90ef85f69913b3019401991968bdf813	621	Pfam	PF02363	Cysteine rich repeat	442	452	11.0	T	04-01-2018	IPR003341	Cysteine rich repeat, tripleX	
evm.model.Contig00003.381	90ef85f69913b3019401991968bdf813	621	Pfam	PF02363	Cysteine rich repeat	76	86	16.0	T	04-01-2018	IPR003341	Cysteine rich repeat, tripleX	
evm.model.Contig00003.381	90ef85f69913b3019401991968bdf813	621	Pfam	PF02363	Cysteine rich repeat	550	562	1.5	T	04-01-2018	IPR003341	Cysteine rich repeat, tripleX	
evm.model.Contig00003.381	90ef85f69913b3019401991968bdf813	621	Pfam	PF02363	Cysteine rich repeat	513	525	20.0	T	04-01-2018	IPR003341	Cysteine rich repeat, tripleX	
evm.model.Contig00003.381	90ef85f69913b3019401991968bdf813	621	Pfam	PF02363	Cysteine rich repeat	467	479	6.2	T	04-01-2018	IPR003341	Cysteine rich repeat, tripleX	
evm.model.Contig00003.381	90ef85f69913b3019401991968bdf813	621	Pfam	PF02363	Cysteine rich repeat	351	365	5.3	T	04-01-2018	IPR003341	Cysteine rich repeat, tripleX	
evm.model.Contig00003.381	90ef85f69913b3019401991968bdf813	621	Pfam	PF02363	Cysteine rich repeat	117	125	210.0	T	04-01-2018	IPR003341	Cysteine rich repeat, tripleX	
evm.model.Contig00003.381	90ef85f69913b3019401991968bdf813	621	Pfam	PF02363	Cysteine rich repeat	497	509	270.0	T	04-01-2018	IPR003341	Cysteine rich repeat, tripleX	
evm.model.Contig00003.381	90ef85f69913b3019401991968bdf813	621	Pfam	PF02363	Cysteine rich repeat	130	142	2.1	T	04-01-2018	IPR003341	Cysteine rich repeat, tripleX	
evm.model.Contig00003.381	90ef85f69913b3019401991968bdf813	621	Pfam	PF02363	Cysteine rich repeat	530	539	34.0	T	04-01-2018	IPR003341	Cysteine rich repeat, tripleX	
evm.model.Contig00003.381	90ef85f69913b3019401991968bdf813	621	Pfam	PF02363	Cysteine rich repeat	567	578	29.0	T	04-01-2018	IPR003341	Cysteine rich repeat, tripleX	
evm.model.Contig00003.381	90ef85f69913b3019401991968bdf813	621	Pfam	PF02363	Cysteine rich repeat	208	221	42.0	T	04-01-2018	IPR003341	Cysteine rich repeat, tripleX	
evm.model.Contig00003.405	e9026f58cbd40d33f52969a6dd21d9c1	192	PANTHER	PTHR10774:SF85		48	167	2.0E-26	T	04-01-2018
evm.model.Contig00003.405	e9026f58cbd40d33f52969a6dd21d9c1	192	PANTHER	PTHR10774		48	167	2.0E-26	T	04-01-2018
evm.model.Contig00003.405	e9026f58cbd40d33f52969a6dd21d9c1	192	SMART	SM00239		50	147	4.6E-13	T	04-01-2018	IPR000008	C2 domain	GO:0005515
evm.model.Contig00003.405	e9026f58cbd40d33f52969a6dd21d9c1	192	ProSiteProfiles	PS50004	C2 domain profile.	51	132	11.936	T	04-01-2018	IPR000008	C2 domain	GO:0005515
evm.model.Contig00003.405	e9026f58cbd40d33f52969a6dd21d9c1	192	SUPERFAMILY	SSF49562		47	162	1.29E-22	T	04-01-2018	IPR000008	C2 domain	GO:0005515
evm.model.Contig00003.405	e9026f58cbd40d33f52969a6dd21d9c1	192	Pfam	PF00168	C2 domain	50	141	5.7E-18	T	04-01-2018	IPR000008	C2 domain	GO:0005515
evm.model.Contig00003.405	e9026f58cbd40d33f52969a6dd21d9c1	192	Gene3D	G3DSA:2.60.40.150		47	163	5.7E-23	T	04-01-2018	IPR000008	C2 domain	GO:0005515
evm.model.Contig00003.436	9502b22a5f9b32de4973abc2bfa3192f	415	Coils	Coil		354	406	-	T	04-01-2018
evm.model.Contig00003.436	9502b22a5f9b32de4973abc2bfa3192f	415	Gene3D	G3DSA:3.40.50.300		317	379	2.0E-6	T	04-01-2018	IPR027417	P-loop containing nucleoside triphosphate hydrolase	
evm.model.Contig00003.436	9502b22a5f9b32de4973abc2bfa3192f	415	Coils	Coil		321	348	-	T	04-01-2018
evm.model.Contig00003.436	9502b22a5f9b32de4973abc2bfa3192f	415	Pfam	PF00735	Septin	84	221	1.1E-57	T	04-01-2018	IPR030379	Septin-type guanine nucleotide-binding (G) domain	GO:0005525
evm.model.Contig00003.436	9502b22a5f9b32de4973abc2bfa3192f	415	SUPERFAMILY	SSF52540		66	287	1.87E-23	T	04-01-2018	IPR027417	P-loop containing nucleoside triphosphate hydrolase	
evm.model.Contig00003.436	9502b22a5f9b32de4973abc2bfa3192f	415	PANTHER	PTHR18884:SF77		67	401	1.1E-177	T	04-01-2018
evm.model.Contig00003.436	9502b22a5f9b32de4973abc2bfa3192f	415	Gene3D	G3DSA:3.40.50.300		76	234	3.1E-15	T	04-01-2018	IPR027417	P-loop containing nucleoside triphosphate hydrolase	
evm.model.Contig00003.436	9502b22a5f9b32de4973abc2bfa3192f	415	PANTHER	PTHR18884		67	401	1.1E-177	T	04-01-2018	IPR016491	Septin	GO:0005525
evm.model.Contig00003.436	9502b22a5f9b32de4973abc2bfa3192f	415	ProSiteProfiles	PS51719	Septin-type guanine nucleotide-binding (G) domain profile.	84	222	48.457	T	04-01-2018	IPR030379	Septin-type guanine nucleotide-binding (G) domain	GO:0005525
evm.model.Contig00003.54	75fc9b4ffd50abf13a6ea575100ea3ab	405	SUPERFAMILY	SSF48726		33	147	1.02E-8	T	04-01-2018	IPR007110	Immunoglobulin-like domain	GO:0005515
evm.model.Contig00003.54	75fc9b4ffd50abf13a6ea575100ea3ab	405	SMART	SM00409		37	155	3.9E-4	T	04-01-2018	IPR003599	Immunoglobulin subtype	
evm.model.Contig00003.54	75fc9b4ffd50abf13a6ea575100ea3ab	405	ProSiteProfiles	PS50835	Ig-like domain profile.	12	142	7.74	T	04-01-2018	IPR007110	Immunoglobulin-like domain	GO:0005515
evm.model.Contig00003.54	75fc9b4ffd50abf13a6ea575100ea3ab	405	Gene3D	G3DSA:2.60.40.10		34	153	7.6E-9	T	04-01-2018	IPR013783	Immunoglobulin-like fold	
evm.model.Contig00003.68	8bd8d70f9ed1b0b62e27e56530c619d8	394	SUPERFAMILY	SSF161111		241	310	2.48E-44	T	04-01-2018
evm.model.Contig00003.68	8bd8d70f9ed1b0b62e27e56530c619d8	394	SUPERFAMILY	SSF161111		22	152	2.48E-44	T	04-01-2018
evm.model.Contig00003.68	8bd8d70f9ed1b0b62e27e56530c619d8	394	PANTHER	PTHR11562		24	165	2.7E-124	T	04-01-2018	IPR002524	Cation efflux protein	GO:0006812|GO:0008324|GO:0016021|GO:0055085
evm.model.Contig00003.68	8bd8d70f9ed1b0b62e27e56530c619d8	394	SUPERFAMILY	SSF160240		317	374	1.31E-5	T	04-01-2018
evm.model.Contig00003.68	8bd8d70f9ed1b0b62e27e56530c619d8	394	PANTHER	PTHR11562:SF27		24	165	2.7E-124	T	04-01-2018
evm.model.Contig00003.68	8bd8d70f9ed1b0b62e27e56530c619d8	394	PANTHER	PTHR11562:SF27		242	385	2.7E-124	T	04-01-2018
evm.model.Contig00003.68	8bd8d70f9ed1b0b62e27e56530c619d8	394	TIGRFAM	TIGR01297	CDF: cation diffusion facilitator family transporter	24	357	2.9E-73	T	04-01-2018	IPR002524	Cation efflux protein	GO:0006812|GO:0008324|GO:0016021|GO:0055085
evm.model.Contig00003.68	8bd8d70f9ed1b0b62e27e56530c619d8	394	Pfam	PF01545	Cation efflux family	26	309	2.9E-47	T	04-01-2018	IPR002524	Cation efflux protein	GO:0006812|GO:0008324|GO:0016021|GO:0055085
evm.model.Contig00003.68	8bd8d70f9ed1b0b62e27e56530c619d8	394	PANTHER	PTHR11562		242	385	2.7E-124	T	04-01-2018	IPR002524	Cation efflux protein	GO:0006812|GO:0008324|GO:0016021|GO:0055085
evm.model.Contig00003.68	8bd8d70f9ed1b0b62e27e56530c619d8	394	Gene3D	G3DSA:1.20.1510.10		24	156	1.5E-57	T	04-01-2018	IPR027469	Cation efflux protein transmembrane domain	
evm.model.Contig00003.68	8bd8d70f9ed1b0b62e27e56530c619d8	394	Gene3D	G3DSA:1.20.1510.10		245	309	1.5E-57	T	04-01-2018	IPR027469	Cation efflux protein transmembrane domain	
evm.model.Contig00003.443	761ddc70b2b17a9911ccade0b2cd8b16	455	ProSiteProfiles	PS50222	EF-hand calcium-binding domain profile.	360	395	15.155	T	04-01-2018	IPR002048	EF-hand domain	GO:0005509
evm.model.Contig00003.443	761ddc70b2b17a9911ccade0b2cd8b16	455	SMART	SM00054		364	392	1.9E-6	T	04-01-2018	IPR002048	EF-hand domain	GO:0005509
evm.model.Contig00003.443	761ddc70b2b17a9911ccade0b2cd8b16	455	Gene3D	G3DSA:1.10.238.10		356	412	9.9E-19	T	04-01-2018	IPR011992	EF-hand domain pair	
evm.model.Contig00003.443	761ddc70b2b17a9911ccade0b2cd8b16	455	ProSitePatterns	PS00018	EF-hand calcium-binding domain.	373	385	-	T	04-01-2018	IPR018247	EF-Hand 1, calcium-binding site	
evm.model.Contig00003.443	761ddc70b2b17a9911ccade0b2cd8b16	455	PANTHER	PTHR23050		356	413	4.1E-23	T	04-01-2018
evm.model.Contig00003.443	761ddc70b2b17a9911ccade0b2cd8b16	455	Pfam	PF13405	EF-hand domain	364	393	4.4E-7	T	04-01-2018	IPR002048	EF-hand domain	GO:0005509
evm.model.Contig00003.443	761ddc70b2b17a9911ccade0b2cd8b16	455	SUPERFAMILY	SSF47473		354	412	4.13E-14	T	04-01-2018	IPR011992	EF-hand domain pair	
evm.model.Contig00003.398	ab28e150728f418cccf0d50ba652a7ae	284	PANTHER	PTHR14074		1	283	8.7E-54	T	04-01-2018
evm.model.Contig00003.398	ab28e150728f418cccf0d50ba652a7ae	284	Gene3D	G3DSA:3.40.50.300		9	115	2.5E-14	T	04-01-2018	IPR027417	P-loop containing nucleoside triphosphate hydrolase	
evm.model.Contig00003.398	ab28e150728f418cccf0d50ba652a7ae	284	PANTHER	PTHR14074:SF13		1	283	8.7E-54	T	04-01-2018
evm.model.Contig00003.398	ab28e150728f418cccf0d50ba652a7ae	284	SUPERFAMILY	SSF52540		17	108	9.08E-12	T	04-01-2018	IPR027417	P-loop containing nucleoside triphosphate hydrolase	
evm.model.Contig00003.398	ab28e150728f418cccf0d50ba652a7ae	284	ProSiteProfiles	PS51194	Superfamilies 1 and 2 helicase C-terminal domain profile.	1	132	10.409	T	04-01-2018	IPR001650	Helicase, C-terminal	
evm.model.Contig00003.398	ab28e150728f418cccf0d50ba652a7ae	284	Pfam	PF00271	Helicase conserved C-terminal domain	26	87	1.7E-11	T	04-01-2018	IPR001650	Helicase, C-terminal	
evm.model.Contig00003.398	ab28e150728f418cccf0d50ba652a7ae	284	Pfam	PF11648	C-terminal domain of RIG-I	165	278	6.5E-7	T	04-01-2018	IPR021673	C-terminal domain of RIG-I	GO:0016817
evm.model.Contig00003.66	d8b3a7536de6cc2126d61161824ecc1d	324	PANTHER	PTHR24322		67	196	8.7E-68	T	04-01-2018	IPR002347	Short-chain dehydrogenase/reductase SDR	
evm.model.Contig00003.66	d8b3a7536de6cc2126d61161824ecc1d	324	PANTHER	PTHR24322		212	244	8.7E-68	T	04-01-2018	IPR002347	Short-chain dehydrogenase/reductase SDR	
evm.model.Contig00003.66	d8b3a7536de6cc2126d61161824ecc1d	324	SUPERFAMILY	SSF51735		61	291	2.63E-50	T	04-01-2018	IPR016040	NAD(P)-binding domain	
evm.model.Contig00003.66	d8b3a7536de6cc2126d61161824ecc1d	324	Pfam	PF00106	short chain dehydrogenase	63	252	1.6E-49	T	04-01-2018	IPR002347	Short-chain dehydrogenase/reductase SDR	
evm.model.Contig00003.66	d8b3a7536de6cc2126d61161824ecc1d	324	PANTHER	PTHR24322:SF468		212	244	8.7E-68	T	04-01-2018
evm.model.Contig00003.66	d8b3a7536de6cc2126d61161824ecc1d	324	PRINTS	PR00081	Glucose/ribitol dehydrogenase family signature	212	231	3.4E-19	T	04-01-2018	IPR002347	Short-chain dehydrogenase/reductase SDR	
evm.model.Contig00003.66	d8b3a7536de6cc2126d61161824ecc1d	324	PRINTS	PR00081	Glucose/ribitol dehydrogenase family signature	186	202	3.4E-19	T	04-01-2018	IPR002347	Short-chain dehydrogenase/reductase SDR	
evm.model.Contig00003.66	d8b3a7536de6cc2126d61161824ecc1d	324	PRINTS	PR00081	Glucose/ribitol dehydrogenase family signature	233	250	3.4E-19	T	04-01-2018	IPR002347	Short-chain dehydrogenase/reductase SDR	
evm.model.Contig00003.66	d8b3a7536de6cc2126d61161824ecc1d	324	PRINTS	PR00081	Glucose/ribitol dehydrogenase family signature	137	148	3.4E-19	T	04-01-2018	IPR002347	Short-chain dehydrogenase/reductase SDR	
evm.model.Contig00003.66	d8b3a7536de6cc2126d61161824ecc1d	324	PRINTS	PR00081	Glucose/ribitol dehydrogenase family signature	64	81	3.4E-19	T	04-01-2018	IPR002347	Short-chain dehydrogenase/reductase SDR	
evm.model.Contig00003.66	d8b3a7536de6cc2126d61161824ecc1d	324	PRINTS	PR00080	Short-chain dehydrogenase/reductase (SDR) superfamily signature	137	148	1.1E-6	T	04-01-2018	IPR002347	Short-chain dehydrogenase/reductase SDR	
evm.model.Contig00003.66	d8b3a7536de6cc2126d61161824ecc1d	324	PRINTS	PR00080	Short-chain dehydrogenase/reductase (SDR) superfamily signature	192	200	1.1E-6	T	04-01-2018	IPR002347	Short-chain dehydrogenase/reductase SDR	
evm.model.Contig00003.66	d8b3a7536de6cc2126d61161824ecc1d	324	PRINTS	PR00080	Short-chain dehydrogenase/reductase (SDR) superfamily signature	212	231	1.1E-6	T	04-01-2018	IPR002347	Short-chain dehydrogenase/reductase SDR	
evm.model.Contig00003.66	d8b3a7536de6cc2126d61161824ecc1d	324	Gene3D	G3DSA:3.40.50.720		62	258	6.4E-58	T	04-01-2018	IPR016040	NAD(P)-binding domain	
evm.model.Contig00003.66	d8b3a7536de6cc2126d61161824ecc1d	324	PIRSF	PIRSF000126		14	318	4.3E-92	T	04-01-2018	IPR002347	Short-chain dehydrogenase/reductase SDR	
evm.model.Contig00003.66	d8b3a7536de6cc2126d61161824ecc1d	324	PANTHER	PTHR24322:SF468		67	196	8.7E-68	T	04-01-2018
evm.model.Contig00003.35	009e74c0b9987bc30c7fbec5427f6302	275	PANTHER	PTHR13768		7	275	1.6E-138	T	04-01-2018	IPR000744	NSF attachment protein	GO:0006886
evm.model.Contig00003.35	009e74c0b9987bc30c7fbec5427f6302	275	PANTHER	PTHR13768:SF11		7	275	1.6E-138	T	04-01-2018
evm.model.Contig00003.35	009e74c0b9987bc30c7fbec5427f6302	275	Coils	Coil		141	161	-	T	04-01-2018
evm.model.Contig00003.35	009e74c0b9987bc30c7fbec5427f6302	275	PRINTS	PR00448	NSF attachment protein signature	10	29	6.4E-62	T	04-01-2018	IPR000744	NSF attachment protein	GO:0006886
evm.model.Contig00003.35	009e74c0b9987bc30c7fbec5427f6302	275	PRINTS	PR00448	NSF attachment protein signature	166	185	6.4E-62	T	04-01-2018	IPR000744	NSF attachment protein	GO:0006886
evm.model.Contig00003.35	009e74c0b9987bc30c7fbec5427f6302	275	PRINTS	PR00448	NSF attachment protein signature	207	227	6.4E-62	T	04-01-2018	IPR000744	NSF attachment protein	GO:0006886
evm.model.Contig00003.35	009e74c0b9987bc30c7fbec5427f6302	275	PRINTS	PR00448	NSF attachment protein signature	135	158	6.4E-62	T	04-01-2018	IPR000744	NSF attachment protein	GO:0006886
evm.model.Contig00003.35	009e74c0b9987bc30c7fbec5427f6302	275	PRINTS	PR00448	NSF attachment protein signature	73	90	6.4E-62	T	04-01-2018	IPR000744	NSF attachment protein	GO:0006886
evm.model.Contig00003.35	009e74c0b9987bc30c7fbec5427f6302	275	PRINTS	PR00448	NSF attachment protein signature	102	119	6.4E-62	T	04-01-2018	IPR000744	NSF attachment protein	GO:0006886
evm.model.Contig00003.35	009e74c0b9987bc30c7fbec5427f6302	275	PRINTS	PR00448	NSF attachment protein signature	238	258	6.4E-62	T	04-01-2018	IPR000744	NSF attachment protein	GO:0006886
evm.model.Contig00003.35	009e74c0b9987bc30c7fbec5427f6302	275	SUPERFAMILY	SSF48452		9	261	2.28E-67	T	04-01-2018	IPR011990	Tetratricopeptide-like helical domain	GO:0005515
evm.model.Contig00003.35	009e74c0b9987bc30c7fbec5427f6302	275	Pfam	PF14938	Soluble NSF attachment protein, SNAP	7	261	5.6E-98	T	04-01-2018
evm.model.Contig00003.35	009e74c0b9987bc30c7fbec5427f6302	275	Gene3D	G3DSA:1.25.40.10		8	259	3.8E-71	T	04-01-2018	IPR011990	Tetratricopeptide-like helical domain	GO:0005515
evm.model.Contig00003.57	227ff93c89301663d9ff63e42e02add9	360	Gene3D	G3DSA:3.10.20.230		182	272	7.6E-23	T	04-01-2018	IPR003533	Doublecortin domain	GO:0035556
evm.model.Contig00003.57	227ff93c89301663d9ff63e42e02add9	360	Gene3D	G3DSA:3.10.20.230		50	137	8.6E-22	T	04-01-2018	IPR003533	Doublecortin domain	GO:0035556
evm.model.Contig00003.57	227ff93c89301663d9ff63e42e02add9	360	SUPERFAMILY	SSF89837		179	272	1.57E-19	T	04-01-2018
evm.model.Contig00003.57	227ff93c89301663d9ff63e42e02add9	360	ProSiteProfiles	PS50309	Doublecortin domain profile.	54	135	23.362	T	04-01-2018	IPR003533	Doublecortin domain	GO:0035556
evm.model.Contig00003.57	227ff93c89301663d9ff63e42e02add9	360	SMART	SM00537		183	269	5.6E-19	T	04-01-2018	IPR003533	Doublecortin domain	GO:0035556
evm.model.Contig00003.57	227ff93c89301663d9ff63e42e02add9	360	SMART	SM00537		49	142	2.1E-25	T	04-01-2018	IPR003533	Doublecortin domain	GO:0035556
evm.model.Contig00003.57	227ff93c89301663d9ff63e42e02add9	360	SUPERFAMILY	SSF89837		50	137	1.7E-20	T	04-01-2018
evm.model.Contig00003.57	227ff93c89301663d9ff63e42e02add9	360	PANTHER	PTHR24347:SF138		47	360	3.5E-82	T	04-01-2018
evm.model.Contig00003.57	227ff93c89301663d9ff63e42e02add9	360	PANTHER	PTHR24347		47	360	3.5E-82	T	04-01-2018	IPR020636	Calcium/calmodulin-dependent/calcium-dependent protein kinase	
evm.model.Contig00003.57	227ff93c89301663d9ff63e42e02add9	360	ProSiteProfiles	PS50309	Doublecortin domain profile.	188	264	19.623	T	04-01-2018	IPR003533	Doublecortin domain	GO:0035556
evm.model.Contig00003.57	227ff93c89301663d9ff63e42e02add9	360	Pfam	PF03607	Doublecortin	206	264	1.3E-12	T	04-01-2018	IPR003533	Doublecortin domain	GO:0035556
evm.model.Contig00003.57	227ff93c89301663d9ff63e42e02add9	360	Pfam	PF03607	Doublecortin	72	135	7.8E-17	T	04-01-2018	IPR003533	Doublecortin domain	GO:0035556
evm.model.Contig00003.57	227ff93c89301663d9ff63e42e02add9	360	Gene3D	G3DSA:3.30.200.20		291	360	1.0E-5	T	04-01-2018
evm.model.Contig00003.77	d6b63579ec5b51e64437708d00c1d3e7	1066	PANTHER	PTHR23071		3	579	6.5E-255	T	04-01-2018
evm.model.Contig00003.77	d6b63579ec5b51e64437708d00c1d3e7	1066	Gene3D	G3DSA:3.40.720.10		51	334	3.8E-35	T	04-01-2018	IPR017849	Alkaline phosphatase-like, alpha/beta/alpha	GO:0003824|GO:0008152
evm.model.Contig00003.77	d6b63579ec5b51e64437708d00c1d3e7	1066	PANTHER	PTHR23071		974	1063	6.5E-255	T	04-01-2018
evm.model.Contig00003.77	d6b63579ec5b51e64437708d00c1d3e7	1066	Pfam	PF01663	Type I phosphodiesterase / nucleotide pyrophosphatase	204	274	3.9E-13	T	04-01-2018	IPR002591	Type I phosphodiesterase/nucleotide pyrophosphatase/phosphate transferase	GO:0003824
evm.model.Contig00003.77	d6b63579ec5b51e64437708d00c1d3e7	1066	PANTHER	PTHR23071:SF1		3	579	6.5E-255	T	04-01-2018
evm.model.Contig00003.77	d6b63579ec5b51e64437708d00c1d3e7	1066	PANTHER	PTHR23071:SF1		974	1063	6.5E-255	T	04-01-2018
evm.model.Contig00003.77	d6b63579ec5b51e64437708d00c1d3e7	1066	SUPERFAMILY	SSF53649		58	331	3.6E-38	T	04-01-2018	IPR017850	Alkaline-phosphatase-like, core domain	GO:0003824|GO:0008152
evm.model.Contig00003.77	d6b63579ec5b51e64437708d00c1d3e7	1066	PANTHER	PTHR23071:SF1		766	953	6.5E-255	T	04-01-2018
evm.model.Contig00003.77	d6b63579ec5b51e64437708d00c1d3e7	1066	PANTHER	PTHR23071:SF1		603	723	6.5E-255	T	04-01-2018
evm.model.Contig00003.77	d6b63579ec5b51e64437708d00c1d3e7	1066	PANTHER	PTHR23071		766	953	6.5E-255	T	04-01-2018
evm.model.Contig00003.77	d6b63579ec5b51e64437708d00c1d3e7	1066	PANTHER	PTHR23071		603	723	6.5E-255	T	04-01-2018
evm.model.Contig00003.412	5b5761b44f3dc1d52c7756c873f2439e	463	Pfam	PF00728	Glycosyl hydrolase family 20, catalytic domain	241	421	2.0E-38	T	04-01-2018	IPR015883	Glycoside hydrolase family 20, catalytic domain	GO:0004553|GO:0005975
evm.model.Contig00003.412	5b5761b44f3dc1d52c7756c873f2439e	463	Pfam	PF00728	Glycosyl hydrolase family 20, catalytic domain	184	239	1.0E-20	T	04-01-2018	IPR015883	Glycoside hydrolase family 20, catalytic domain	GO:0004553|GO:0005975
evm.model.Contig00003.412	5b5761b44f3dc1d52c7756c873f2439e	463	SUPERFAMILY	SSF51445		184	451	6.74E-79	T	04-01-2018	IPR017853	Glycoside hydrolase superfamily	
evm.model.Contig00003.412	5b5761b44f3dc1d52c7756c873f2439e	463	PRINTS	PR00738	Glycosyl hydrolase family 20 signature	143	163	3.8E-27	T	04-01-2018	IPR025705	Beta-hexosaminidase	GO:0004563|GO:0005975
evm.model.Contig00003.412	5b5761b44f3dc1d52c7756c873f2439e	463	PRINTS	PR00738	Glycosyl hydrolase family 20 signature	178	195	3.8E-27	T	04-01-2018	IPR025705	Beta-hexosaminidase	GO:0004563|GO:0005975
evm.model.Contig00003.412	5b5761b44f3dc1d52c7756c873f2439e	463	PRINTS	PR00738	Glycosyl hydrolase family 20 signature	207	228	3.8E-27	T	04-01-2018	IPR025705	Beta-hexosaminidase	GO:0004563|GO:0005975
evm.model.Contig00003.412	5b5761b44f3dc1d52c7756c873f2439e	463	PANTHER	PTHR22600		37	460	4.4E-184	T	04-01-2018
evm.model.Contig00003.412	5b5761b44f3dc1d52c7756c873f2439e	463	Gene3D	G3DSA:3.20.20.80		169	239	6.3E-29	T	04-01-2018	IPR013781	Glycoside hydrolase, catalytic domain	GO:0005975
evm.model.Contig00003.412	5b5761b44f3dc1d52c7756c873f2439e	463	ProSiteProfiles	PS51257	Prokaryotic membrane lipoprotein lipid attachment site profile.	1	18	6.0	T	04-01-2018
evm.model.Contig00003.412	5b5761b44f3dc1d52c7756c873f2439e	463	Pfam	PF14845	beta-acetyl hexosaminidase like	49	163	4.8E-21	T	04-01-2018	IPR029019	Beta-hexosaminidase, eukaryotic type, N-terminal	
evm.model.Contig00003.412	5b5761b44f3dc1d52c7756c873f2439e	463	SUPERFAMILY	SSF55545		50	183	8.9E-29	T	04-01-2018	IPR029018	Chitobiase/beta-hexosaminidase domain 2-like	
evm.model.Contig00003.412	5b5761b44f3dc1d52c7756c873f2439e	463	Gene3D	G3DSA:3.30.379.10		46	168	1.9E-33	T	04-01-2018	IPR029018	Chitobiase/beta-hexosaminidase domain 2-like	
evm.model.Contig00003.412	5b5761b44f3dc1d52c7756c873f2439e	463	PANTHER	PTHR22600:SF5		37	460	4.4E-184	T	04-01-2018
evm.model.Contig00003.412	5b5761b44f3dc1d52c7756c873f2439e	463	Gene3D	G3DSA:3.20.20.80		241	457	2.5E-70	T	04-01-2018	IPR013781	Glycoside hydrolase, catalytic domain	GO:0005975
evm.model.Contig00003.376	20fab5d97a22b971fc30102f312ae6ef	76	Gene3D	G3DSA:3.40.50.300		24	72	1.9E-13	T	04-01-2018	IPR027417	P-loop containing nucleoside triphosphate hydrolase	
evm.model.Contig00003.376	20fab5d97a22b971fc30102f312ae6ef	76	Pfam	PF00004	ATPase family associated with various cellular activities (AAA)	24	72	2.9E-10	T	04-01-2018	IPR003959	ATPase, AAA-type, core	GO:0005524
evm.model.Contig00003.376	20fab5d97a22b971fc30102f312ae6ef	76	PANTHER	PTHR23074		24	72	9.5E-28	T	04-01-2018
evm.model.Contig00003.376	20fab5d97a22b971fc30102f312ae6ef	76	SUPERFAMILY	SSF52540		24	72	3.55E-9	T	04-01-2018	IPR027417	P-loop containing nucleoside triphosphate hydrolase	
evm.model.Contig00003.389	0f9d683a4c9d527a90e4c093b12d7964	261	SUPERFAMILY	SSF57667		194	242	6.62E-9	T	04-01-2018
evm.model.Contig00003.389	0f9d683a4c9d527a90e4c093b12d7964	261	ProSitePatterns	PS00028	Zinc finger C2H2 type domain signature.	195	216	-	T	04-01-2018	IPR007087	Zinc finger, C2H2	GO:0046872
evm.model.Contig00003.389	0f9d683a4c9d527a90e4c093b12d7964	261	ProSiteProfiles	PS50157	Zinc finger C2H2 type domain profile.	222	252	9.806	T	04-01-2018	IPR007087	Zinc finger, C2H2	GO:0046872
evm.model.Contig00003.389	0f9d683a4c9d527a90e4c093b12d7964	261	SMART	SM00355		193	216	0.039	T	04-01-2018	IPR015880	Zinc finger, C2H2-like	
evm.model.Contig00003.389	0f9d683a4c9d527a90e4c093b12d7964	261	SMART	SM00355		222	242	11.0	T	04-01-2018	IPR015880	Zinc finger, C2H2-like	
evm.model.Contig00003.389	0f9d683a4c9d527a90e4c093b12d7964	261	Gene3D	G3DSA:3.30.160.60		220	241	1.1E-4	T	04-01-2018	IPR013087	Zinc finger C2H2-type/integrase DNA-binding domain	GO:0003676
evm.model.Contig00003.389	0f9d683a4c9d527a90e4c093b12d7964	261	ProSiteProfiles	PS50157	Zinc finger C2H2 type domain profile.	193	221	9.64	T	04-01-2018	IPR007087	Zinc finger, C2H2	GO:0046872
evm.model.Contig00003.76	f79978cc3ae0e5275961f638304f78ea	433	Gene3D	G3DSA:3.30.450.20		92	173	9.3E-27	T	04-01-2018
evm.model.Contig00003.76	f79978cc3ae0e5275961f638304f78ea	433	PANTHER	PTHR23042		38	170	7.4E-60	T	04-01-2018
evm.model.Contig00003.76	f79978cc3ae0e5275961f638304f78ea	433	PANTHER	PTHR23042:SF49		2	16	7.4E-60	T	04-01-2018
evm.model.Contig00003.76	f79978cc3ae0e5275961f638304f78ea	433	Pfam	PF14598	PAS domain	93	166	1.9E-15	T	04-01-2018
evm.model.Contig00003.76	f79978cc3ae0e5275961f638304f78ea	433	SUPERFAMILY	SSF55785		92	166	6.28E-19	T	04-01-2018	IPR000014	PAS domain	
evm.model.Contig00003.76	f79978cc3ae0e5275961f638304f78ea	433	PRINTS	PR00785	Nuclear translocator signature	72	88	1.2E-8	T	04-01-2018	IPR001067	Nuclear translocator	GO:0003700|GO:0005634|GO:0005667|GO:0005737|GO:0006355
evm.model.Contig00003.76	f79978cc3ae0e5275961f638304f78ea	433	PRINTS	PR00785	Nuclear translocator signature	5	18	1.2E-8	T	04-01-2018	IPR001067	Nuclear translocator	GO:0003700|GO:0005634|GO:0005667|GO:0005737|GO:0006355
evm.model.Contig00003.76	f79978cc3ae0e5275961f638304f78ea	433	ProSiteProfiles	PS50112	PAS repeat profile.	92	123	11.101	T	04-01-2018	IPR000014	PAS domain	
evm.model.Contig00003.76	f79978cc3ae0e5275961f638304f78ea	433	PANTHER	PTHR23042:SF49		38	170	7.4E-60	T	04-01-2018
evm.model.Contig00003.76	f79978cc3ae0e5275961f638304f78ea	433	PANTHER	PTHR23042		2	16	7.4E-60	T	04-01-2018
evm.model.Contig00003.70	87c0ab59f77c6284da29b034a20d14f5	460	Coils	Coil		277	297	-	T	04-01-2018
evm.model.Contig00003.70	87c0ab59f77c6284da29b034a20d14f5	460	Coils	Coil		182	202	-	T	04-01-2018
evm.model.Contig00003.462	c803347cf3f36947be2c2b33fbee64ab	143	SUPERFAMILY	SSF57667		77	116	1.0E-8	T	04-01-2018
evm.model.Contig00003.462	c803347cf3f36947be2c2b33fbee64ab	143	Pfam	PF12874	Zinc-finger of C2H2 type	86	109	1.0E-5	T	04-01-2018
evm.model.Contig00003.462	c803347cf3f36947be2c2b33fbee64ab	143	ProSitePatterns	PS00028	Zinc finger C2H2 type domain signature.	87	109	-	T	04-01-2018	IPR007087	Zinc finger, C2H2	GO:0046872
evm.model.Contig00003.64	cc73d9b61bd7bb248e62c21129a6457a	494	SUPERFAMILY	SSF53720		9	492	4.84E-179	T	04-01-2018	IPR016161	Aldehyde/histidinol dehydrogenase	GO:0008152|GO:0016491|GO:0055114
evm.model.Contig00003.64	cc73d9b61bd7bb248e62c21129a6457a	494	Gene3D	G3DSA:3.40.309.10		278	461	4.0E-77	T	04-01-2018	IPR016163	Aldehyde dehydrogenase, C-terminal	GO:0008152|GO:0016491|GO:0016620|GO:0055114
evm.model.Contig00003.64	cc73d9b61bd7bb248e62c21129a6457a	494	PANTHER	PTHR11699:SF211		1	492	1.0E-297	T	04-01-2018
evm.model.Contig00003.64	cc73d9b61bd7bb248e62c21129a6457a	494	ProSitePatterns	PS00687	Aldehyde dehydrogenases glutamic acid active site.	264	271	-	T	04-01-2018	IPR029510	Aldehyde dehydrogenase, glutamic acid active site	GO:0008152|GO:0016491|GO:0055114
evm.model.Contig00003.64	cc73d9b61bd7bb248e62c21129a6457a	494	Gene3D	G3DSA:3.40.605.10		14	277	1.0E-105	T	04-01-2018	IPR016162	Aldehyde dehydrogenase N-terminal domain	GO:0008152|GO:0016491|GO:0055114
evm.model.Contig00003.64	cc73d9b61bd7bb248e62c21129a6457a	494	Pfam	PF00171	Aldehyde dehydrogenase family	25	488	1.6E-177	T	04-01-2018	IPR015590	Aldehyde dehydrogenase domain	GO:0008152|GO:0016491|GO:0055114
evm.model.Contig00003.64	cc73d9b61bd7bb248e62c21129a6457a	494	PANTHER	PTHR11699		1	492	1.0E-297	T	04-01-2018
evm.model.Contig00003.397	83733dbb11f28d0f4b3edc3412fbeea5	545	SMART	SM00487		176	379	1.6E-20	T	04-01-2018	IPR014001	Helicase superfamily 1/2, ATP-binding domain	
evm.model.Contig00003.397	83733dbb11f28d0f4b3edc3412fbeea5	545	ProSiteProfiles	PS51192	Superfamilies 1 and 2 helicase ATP-binding type-1 domain profile.	188	355	21.72	T	04-01-2018	IPR014001	Helicase superfamily 1/2, ATP-binding domain	
evm.model.Contig00003.397	83733dbb11f28d0f4b3edc3412fbeea5	545	PANTHER	PTHR14074		179	539	5.7E-71	T	04-01-2018
evm.model.Contig00003.397	83733dbb11f28d0f4b3edc3412fbeea5	545	Gene3D	G3DSA:3.40.50.300		167	336	4.5E-32	T	04-01-2018	IPR027417	P-loop containing nucleoside triphosphate hydrolase	
evm.model.Contig00003.397	83733dbb11f28d0f4b3edc3412fbeea5	545	SUPERFAMILY	SSF52540		178	351	1.17E-31	T	04-01-2018	IPR027417	P-loop containing nucleoside triphosphate hydrolase	
evm.model.Contig00003.397	83733dbb11f28d0f4b3edc3412fbeea5	545	Pfam	PF00270	DEAD/DEAH box helicase	183	338	8.0E-16	T	04-01-2018	IPR011545	DEAD/DEAH box helicase domain	GO:0003676|GO:0005524
evm.model.Contig00003.399	7535d6993df60ce8ae6abb04e3eb3e6c	158	PANTHER	PTHR11668:SF261		10	125	1.4E-77	T	04-01-2018
evm.model.Contig00003.399	7535d6993df60ce8ae6abb04e3eb3e6c	158	SUPERFAMILY	SSF56300		12	127	8.54E-35	T	04-01-2018	IPR029052	Metallo-dependent phosphatase-like	
evm.model.Contig00003.399	7535d6993df60ce8ae6abb04e3eb3e6c	158	SMART	SM00156		53	158	0.001	T	04-01-2018	IPR006186	Serine/threonine-specific protein phosphatase/bis(5-nucleosyl)-tetraphosphatase	GO:0016787
evm.model.Contig00003.399	7535d6993df60ce8ae6abb04e3eb3e6c	158	PRINTS	PR00114	Serine/threonine phosphatase family signature	110	137	3.0E-20	T	04-01-2018	IPR006186	Serine/threonine-specific protein phosphatase/bis(5-nucleosyl)-tetraphosphatase	GO:0016787
evm.model.Contig00003.399	7535d6993df60ce8ae6abb04e3eb3e6c	158	PRINTS	PR00114	Serine/threonine phosphatase family signature	81	108	3.0E-20	T	04-01-2018	IPR006186	Serine/threonine-specific protein phosphatase/bis(5-nucleosyl)-tetraphosphatase	GO:0016787
evm.model.Contig00003.399	7535d6993df60ce8ae6abb04e3eb3e6c	158	Gene3D	G3DSA:3.60.21.10		13	127	8.0E-38	T	04-01-2018	IPR029052	Metallo-dependent phosphatase-like	
evm.model.Contig00003.399	7535d6993df60ce8ae6abb04e3eb3e6c	158	Pfam	PF00149	Calcineurin-like phosphoesterase	81	128	2.2E-8	T	04-01-2018	IPR004843	Calcineurin-like phosphoesterase domain, apaH type	GO:0016787
evm.model.Contig00003.399	7535d6993df60ce8ae6abb04e3eb3e6c	158	PANTHER	PTHR11668		10	125	1.4E-77	T	04-01-2018
evm.model.Contig00003.461	3a6fac02e41a8a2dd15d06b54628bc78	825	ProSitePatterns	PS00028	Zinc finger C2H2 type domain signature.	541	562	-	T	04-01-2018	IPR007087	Zinc finger, C2H2	GO:0046872
evm.model.Contig00003.461	3a6fac02e41a8a2dd15d06b54628bc78	825	ProSitePatterns	PS00028	Zinc finger C2H2 type domain signature.	503	524	-	T	04-01-2018	IPR007087	Zinc finger, C2H2	GO:0046872
evm.model.Contig00003.461	3a6fac02e41a8a2dd15d06b54628bc78	825	SMART	SM00355		620	643	3.5	T	04-01-2018	IPR015880	Zinc finger, C2H2-like	
evm.model.Contig00003.461	3a6fac02e41a8a2dd15d06b54628bc78	825	SMART	SM00355		364	384	40.0	T	04-01-2018	IPR015880	Zinc finger, C2H2-like	
evm.model.Contig00003.461	3a6fac02e41a8a2dd15d06b54628bc78	825	SMART	SM00355		327	351	75.0	T	04-01-2018	IPR015880	Zinc finger, C2H2-like	
evm.model.Contig00003.461	3a6fac02e41a8a2dd15d06b54628bc78	825	SMART	SM00355		539	562	17.0	T	04-01-2018	IPR015880	Zinc finger, C2H2-like	
evm.model.Contig00003.461	3a6fac02e41a8a2dd15d06b54628bc78	825	SMART	SM00355		501	524	7.2	T	04-01-2018	IPR015880	Zinc finger, C2H2-like	
evm.model.Contig00003.461	3a6fac02e41a8a2dd15d06b54628bc78	825	ProSitePatterns	PS00028	Zinc finger C2H2 type domain signature.	622	643	-	T	04-01-2018	IPR007087	Zinc finger, C2H2	GO:0046872
evm.model.Contig00003.461	3a6fac02e41a8a2dd15d06b54628bc78	825	Coils	Coil		725	745	-	T	04-01-2018
evm.model.Contig00003.409	e819d7051180a1891e3e5cb049f55002	446	PANTHER	PTHR22600		39	443	2.0E-171	T	04-01-2018
evm.model.Contig00003.409	e819d7051180a1891e3e5cb049f55002	446	Gene3D	G3DSA:3.30.379.10		45	174	4.6E-34	T	04-01-2018	IPR029018	Chitobiase/beta-hexosaminidase domain 2-like	
evm.model.Contig00003.409	e819d7051180a1891e3e5cb049f55002	446	PANTHER	PTHR22600:SF5		39	443	2.0E-171	T	04-01-2018
evm.model.Contig00003.409	e819d7051180a1891e3e5cb049f55002	446	SUPERFAMILY	SSF51445		170	434	6.62E-84	T	04-01-2018	IPR017853	Glycoside hydrolase superfamily	
evm.model.Contig00003.409	e819d7051180a1891e3e5cb049f55002	446	Pfam	PF00728	Glycosyl hydrolase family 20, catalytic domain	170	305	5.2E-44	T	04-01-2018	IPR015883	Glycoside hydrolase family 20, catalytic domain	GO:0004553|GO:0005975
evm.model.Contig00003.409	e819d7051180a1891e3e5cb049f55002	446	Pfam	PF00728	Glycosyl hydrolase family 20, catalytic domain	306	404	2.9E-15	T	04-01-2018	IPR015883	Glycoside hydrolase family 20, catalytic domain	GO:0004553|GO:0005975
evm.model.Contig00003.409	e819d7051180a1891e3e5cb049f55002	446	ProSiteProfiles	PS51257	Prokaryotic membrane lipoprotein lipid attachment site profile.	1	18	6.0	T	04-01-2018
evm.model.Contig00003.409	e819d7051180a1891e3e5cb049f55002	446	Gene3D	G3DSA:3.20.20.80		306	435	1.1E-42	T	04-01-2018	IPR013781	Glycoside hydrolase, catalytic domain	GO:0005975
evm.model.Contig00003.409	e819d7051180a1891e3e5cb049f55002	446	SUPERFAMILY	SSF55545		49	172	2.97E-25	T	04-01-2018	IPR029018	Chitobiase/beta-hexosaminidase domain 2-like	
evm.model.Contig00003.409	e819d7051180a1891e3e5cb049f55002	446	Pfam	PF14845	beta-acetyl hexosaminidase like	48	162	6.8E-21	T	04-01-2018	IPR029019	Beta-hexosaminidase, eukaryotic type, N-terminal	
evm.model.Contig00003.409	e819d7051180a1891e3e5cb049f55002	446	Gene3D	G3DSA:3.20.20.80		175	305	6.5E-53	T	04-01-2018	IPR013781	Glycoside hydrolase, catalytic domain	GO:0005975
evm.model.Contig00003.37	14b65b3598ad94df28a36f514965a710	227	SUPERFAMILY	SSF48452		70	210	3.59E-20	T	04-01-2018	IPR011990	Tetratricopeptide-like helical domain	GO:0005515
evm.model.Contig00003.37	14b65b3598ad94df28a36f514965a710	227	ProSiteProfiles	PS50293	TPR repeat region circular profile.	134	203	11.315	T	04-01-2018	IPR013026	Tetratricopeptide repeat-containing domain	GO:0005515
evm.model.Contig00003.37	14b65b3598ad94df28a36f514965a710	227	Gene3D	G3DSA:1.25.40.10		70	219	8.7E-22	T	04-01-2018	IPR011990	Tetratricopeptide-like helical domain	GO:0005515
evm.model.Contig00003.37	14b65b3598ad94df28a36f514965a710	227	PANTHER	PTHR10516		36	43	2.1E-30	T	04-01-2018	IPR023566	Peptidyl-prolyl cis-trans isomerase, FKBP-type	
evm.model.Contig00003.37	14b65b3598ad94df28a36f514965a710	227	PANTHER	PTHR10516		74	212	2.1E-30	T	04-01-2018	IPR023566	Peptidyl-prolyl cis-trans isomerase, FKBP-type	
evm.model.Contig00003.62	4274515ac5f8daaf8ae98fa22805d090	1342	ProSiteProfiles	PS51387	PCMH-type FAD-binding domain profile.	996	1160	17.865	T	04-01-2018	IPR016166	FAD-binding, type 2	GO:0003824|GO:0016614|GO:0050660|GO:0055114
evm.model.Contig00003.62	4274515ac5f8daaf8ae98fa22805d090	1342	PANTHER	PTHR11748:SF35		927	1342	1.8E-144	T	04-01-2018
evm.model.Contig00003.62	4274515ac5f8daaf8ae98fa22805d090	1342	SUPERFAMILY	SSF55103		1164	1342	6.05E-44	T	04-01-2018	IPR016164	FAD-linked oxidase-like, C-terminal	GO:0003824|GO:0050660
evm.model.Contig00003.62	4274515ac5f8daaf8ae98fa22805d090	1342	Pfam	PF01565	FAD binding domain	1000	1129	1.3E-31	T	04-01-2018	IPR006094	FAD linked oxidase, N-terminal	GO:0016491|GO:0050660|GO:0055114
evm.model.Contig00003.62	4274515ac5f8daaf8ae98fa22805d090	1342	Gene3D	G3DSA:3.30.465.10		1056	1129	1.1E-21	T	04-01-2018	IPR016169	CO dehydrogenase flavoprotein-like, FAD-binding, subdomain 2	GO:0050660
evm.model.Contig00003.62	4274515ac5f8daaf8ae98fa22805d090	1342	Gene3D	G3DSA:3.30.465.10		1130	1161	2.1E-7	T	04-01-2018	IPR016169	CO dehydrogenase flavoprotein-like, FAD-binding, subdomain 2	GO:0050660
evm.model.Contig00003.62	4274515ac5f8daaf8ae98fa22805d090	1342	SUPERFAMILY	SSF56176		960	1161	5.61E-59	T	04-01-2018	IPR016166	FAD-binding, type 2	GO:0003824|GO:0016614|GO:0050660|GO:0055114
evm.model.Contig00003.62	4274515ac5f8daaf8ae98fa22805d090	1342	Pfam	PF02913	FAD linked oxidases, C-terminal domain	1222	1341	8.5E-37	T	04-01-2018	IPR004113	FAD-linked oxidase, C-terminal	GO:0003824|GO:0050660
evm.model.Contig00003.62	4274515ac5f8daaf8ae98fa22805d090	1342	Gene3D	G3DSA:3.30.43.10		959	1055	2.5E-30	T	04-01-2018	IPR016167	FAD-binding, type 2, subdomain 1	GO:0003824|GO:0050660|GO:0055114
evm.model.Contig00003.62	4274515ac5f8daaf8ae98fa22805d090	1342	Coils	Coil		628	648	-	T	04-01-2018
evm.model.Contig00003.62	4274515ac5f8daaf8ae98fa22805d090	1342	Gene3D	G3DSA:1.10.45.10		1302	1341	1.2E-13	T	04-01-2018	IPR016171	Vanillyl-alcohol oxidase, C-terminal subdomain 2	
evm.model.Contig00003.62	4274515ac5f8daaf8ae98fa22805d090	1342	PANTHER	PTHR11748		927	1342	1.8E-144	T	04-01-2018
evm.model.Contig00003.454	b5cc5e2b244d3bdaa28b8bd6c7c2f681	261	Coils	Coil		245	261	-	T	04-01-2018
evm.model.Contig00003.454	b5cc5e2b244d3bdaa28b8bd6c7c2f681	261	PANTHER	PTHR18966:SF228		87	234	1.5E-14	T	04-01-2018
evm.model.Contig00003.454	b5cc5e2b244d3bdaa28b8bd6c7c2f681	261	Gene3D	G3DSA:3.40.50.2300		164	234	1.8E-5	T	04-01-2018
evm.model.Contig00003.454	b5cc5e2b244d3bdaa28b8bd6c7c2f681	261	Pfam	PF01094	Receptor family ligand binding region	81	234	1.5E-12	T	04-01-2018	IPR001828	Receptor, ligand binding region	
evm.model.Contig00003.454	b5cc5e2b244d3bdaa28b8bd6c7c2f681	261	PANTHER	PTHR18966		87	234	1.5E-14	T	04-01-2018
evm.model.Contig00003.454	b5cc5e2b244d3bdaa28b8bd6c7c2f681	261	Gene3D	G3DSA:3.40.50.2300		87	163	8.9E-16	T	04-01-2018
evm.model.Contig00003.454	b5cc5e2b244d3bdaa28b8bd6c7c2f681	261	SUPERFAMILY	SSF53822		91	236	2.46E-12	T	04-01-2018	IPR028082	Periplasmic binding protein-like I	
evm.model.Contig00003.73	4993548940fe4179c932dbf1140dacd2	256	Pfam	PF04739	5'-AMP-activated protein kinase beta subunit, interaction domain	187	255	2.7E-25	T	04-01-2018	IPR006828	Association with the SNF1 complex (ASC) domain	GO:0005515
evm.model.Contig00003.73	4993548940fe4179c932dbf1140dacd2	256	SUPERFAMILY	SSF81296		67	140	4.2E-13	T	04-01-2018	IPR014756	Immunoglobulin E-set	
evm.model.Contig00003.73	4993548940fe4179c932dbf1140dacd2	256	PANTHER	PTHR10343		66	256	1.9E-79	T	04-01-2018
evm.model.Contig00003.73	4993548940fe4179c932dbf1140dacd2	256	SUPERFAMILY	SSF160219		163	255	5.89E-31	T	04-01-2018
evm.model.Contig00003.73	4993548940fe4179c932dbf1140dacd2	256	PANTHER	PTHR10343:SF16		66	256	1.9E-79	T	04-01-2018	IPR030080	5'-AMP-activated protein kinase subunit beta-1	GO:0007165|GO:0031588|GO:0045859
evm.model.Contig00003.73	4993548940fe4179c932dbf1140dacd2	256	Pfam	PF16561	Glycogen recognition site of AMP-activated protein kinase	66	145	6.6E-21	T	04-01-2018	IPR032640	AMP-activated protein kinase, glycogen-binding domain	
evm.model.Contig00003.73	4993548940fe4179c932dbf1140dacd2	256	SMART	SM01010		166	256	2.7E-46	T	04-01-2018	IPR006828	Association with the SNF1 complex (ASC) domain	GO:0005515
evm.model.Contig00003.400	09f779b6fa7ab5324c0aaa85298c64e5	110	PANTHER	PTHR11668		7	92	1.2E-50	T	04-01-2018
evm.model.Contig00003.400	09f779b6fa7ab5324c0aaa85298c64e5	110	PANTHER	PTHR11668:SF195		7	92	1.2E-50	T	04-01-2018
evm.model.Contig00003.400	09f779b6fa7ab5324c0aaa85298c64e5	110	SUPERFAMILY	SSF56300		6	75	2.47E-18	T	04-01-2018	IPR029052	Metallo-dependent phosphatase-like	
evm.model.Contig00003.400	09f779b6fa7ab5324c0aaa85298c64e5	110	Gene3D	G3DSA:3.60.21.10		6	57	4.2E-7	T	04-01-2018	IPR029052	Metallo-dependent phosphatase-like	
evm.model.Contig00003.47	7a760cb9c693ffbfead5efcb072ce981	1056	Pfam	PF12894	Anaphase-promoting complex subunit 4 WD40 domain	59	114	5.2E-5	T	04-01-2018	IPR024977	Anaphase-promoting complex subunit 4, WD40 domain	
evm.model.Contig00003.47	7a760cb9c693ffbfead5efcb072ce981	1056	ProSiteProfiles	PS50082	Trp-Asp (WD) repeats profile.	99	133	9.205	T	04-01-2018	IPR001680	WD40 repeat	GO:0005515
evm.model.Contig00003.47	7a760cb9c693ffbfead5efcb072ce981	1056	PANTHER	PTHR15722		1	1053	3.1E-182	T	04-01-2018
evm.model.Contig00003.47	7a760cb9c693ffbfead5efcb072ce981	1056	SMART	SM00320		376	413	24.0	T	04-01-2018	IPR001680	WD40 repeat	GO:0005515
evm.model.Contig00003.47	7a760cb9c693ffbfead5efcb072ce981	1056	SMART	SM00320		51	89	79.0	T	04-01-2018	IPR001680	WD40 repeat	GO:0005515
evm.model.Contig00003.47	7a760cb9c693ffbfead5efcb072ce981	1056	SMART	SM00320		91	131	0.45	T	04-01-2018	IPR001680	WD40 repeat	GO:0005515
evm.model.Contig00003.47	7a760cb9c693ffbfead5efcb072ce981	1056	SMART	SM00320		240	285	30.0	T	04-01-2018	IPR001680	WD40 repeat	GO:0005515
evm.model.Contig00003.47	7a760cb9c693ffbfead5efcb072ce981	1056	PANTHER	PTHR15722:SF7		1	1053	3.1E-182	T	04-01-2018
evm.model.Contig00003.47	7a760cb9c693ffbfead5efcb072ce981	1056	ProSiteProfiles	PS50294	Trp-Asp (WD) repeats circular profile.	57	140	9.757	T	04-01-2018	IPR017986	WD40-repeat-containing domain	GO:0005515
evm.model.Contig00003.47	7a760cb9c693ffbfead5efcb072ce981	1056	Gene3D	G3DSA:2.130.10.10		240	419	4.5E-20	T	04-01-2018	IPR015943	WD40/YVTN repeat-like-containing domain	GO:0005515
evm.model.Contig00003.47	7a760cb9c693ffbfead5efcb072ce981	1056	Gene3D	G3DSA:2.130.10.10		17	133	4.5E-20	T	04-01-2018	IPR015943	WD40/YVTN repeat-like-containing domain	GO:0005515
evm.model.Contig00003.47	7a760cb9c693ffbfead5efcb072ce981	1056	Gene3D	G3DSA:2.130.10.10		808	854	4.5E-20	T	04-01-2018	IPR015943	WD40/YVTN repeat-like-containing domain	GO:0005515
evm.model.Contig00003.47	7a760cb9c693ffbfead5efcb072ce981	1056	SUPERFAMILY	SSF50978		247	416	3.14E-21	T	04-01-2018	IPR017986	WD40-repeat-containing domain	GO:0005515
evm.model.Contig00003.47	7a760cb9c693ffbfead5efcb072ce981	1056	SUPERFAMILY	SSF50978		18	134	3.14E-21	T	04-01-2018	IPR017986	WD40-repeat-containing domain	GO:0005515
evm.model.Contig00003.449	194f9fb2bc4db5151363b6f3b76329bd	546	SMART	SM00490		362	443	7.7E-24	T	04-01-2018	IPR001650	Helicase, C-terminal	
evm.model.Contig00003.449	194f9fb2bc4db5151363b6f3b76329bd	546	Gene3D	G3DSA:3.40.50.300		121	187	1.7E-9	T	04-01-2018	IPR027417	P-loop containing nucleoside triphosphate hydrolase	
evm.model.Contig00003.449	194f9fb2bc4db5151363b6f3b76329bd	546	ProSiteProfiles	PS51192	Superfamilies 1 and 2 helicase ATP-binding type-1 domain profile.	186	286	9.679	T	04-01-2018	IPR014001	Helicase superfamily 1/2, ATP-binding domain	
evm.model.Contig00003.449	194f9fb2bc4db5151363b6f3b76329bd	546	Gene3D	G3DSA:3.40.50.300		315	480	1.1E-38	T	04-01-2018	IPR027417	P-loop containing nucleoside triphosphate hydrolase	
evm.model.Contig00003.449	194f9fb2bc4db5151363b6f3b76329bd	546	Pfam	PF00270	DEAD/DEAH box helicase	186	263	5.1E-10	T	04-01-2018	IPR011545	DEAD/DEAH box helicase domain	GO:0003676|GO:0005524
evm.model.Contig00003.449	194f9fb2bc4db5151363b6f3b76329bd	546	ProSiteProfiles	PS51194	Superfamilies 1 and 2 helicase C-terminal domain profile.	336	482	18.466	T	04-01-2018	IPR001650	Helicase, C-terminal	
evm.model.Contig00003.449	194f9fb2bc4db5151363b6f3b76329bd	546	Pfam	PF00271	Helicase conserved C-terminal domain	338	442	1.1E-22	T	04-01-2018	IPR001650	Helicase, C-terminal	
evm.model.Contig00003.449	194f9fb2bc4db5151363b6f3b76329bd	546	Coils	Coil		70	97	-	T	04-01-2018
evm.model.Contig00003.449	194f9fb2bc4db5151363b6f3b76329bd	546	PANTHER	PTHR24031:SF91		292	545	6.7E-136	T	04-01-2018
evm.model.Contig00003.449	194f9fb2bc4db5151363b6f3b76329bd	546	PANTHER	PTHR24031:SF91		49	268	6.7E-136	T	04-01-2018
evm.model.Contig00003.449	194f9fb2bc4db5151363b6f3b76329bd	546	SUPERFAMILY	SSF52540		322	463	4.02E-43	T	04-01-2018	IPR027417	P-loop containing nucleoside triphosphate hydrolase	
evm.model.Contig00003.449	194f9fb2bc4db5151363b6f3b76329bd	546	SUPERFAMILY	SSF52540		189	268	4.02E-43	T	04-01-2018	IPR027417	P-loop containing nucleoside triphosphate hydrolase	
evm.model.Contig00003.449	194f9fb2bc4db5151363b6f3b76329bd	546	PANTHER	PTHR24031		292	545	6.7E-136	T	04-01-2018
evm.model.Contig00003.449	194f9fb2bc4db5151363b6f3b76329bd	546	PANTHER	PTHR24031		49	268	6.7E-136	T	04-01-2018
evm.model.Contig00003.449	194f9fb2bc4db5151363b6f3b76329bd	546	ProSiteProfiles	PS51195	DEAD-box RNA helicase Q motif profile.	141	169	10.929	T	04-01-2018	IPR014014	RNA helicase, DEAD-box type, Q motif	
evm.model.Contig00003.449	194f9fb2bc4db5151363b6f3b76329bd	546	Gene3D	G3DSA:3.40.50.300		188	281	8.7E-18	T	04-01-2018	IPR027417	P-loop containing nucleoside triphosphate hydrolase	
evm.model.Contig00003.372	89d1c9835ede48118a0f0e05f6d9603b	429	PIRSF	PIRSF006060		24	422	2.2E-56	T	04-01-2018	IPR002293	Amino acid/polyamine transporter I	GO:0003333|GO:0015171|GO:0016020
evm.model.Contig00003.372	89d1c9835ede48118a0f0e05f6d9603b	429	Pfam	PF13520	Amino acid permease	46	416	9.5E-51	T	04-01-2018	IPR002293	Amino acid/polyamine transporter I	GO:0003333|GO:0015171|GO:0016020
evm.model.Contig00003.372	89d1c9835ede48118a0f0e05f6d9603b	429	PANTHER	PTHR11785		7	412	1.4E-95	T	04-01-2018	IPR002293	Amino acid/polyamine transporter I	GO:0003333|GO:0015171|GO:0016020
evm.model.Contig00003.372	89d1c9835ede48118a0f0e05f6d9603b	429	PANTHER	PTHR11785:SF309		7	412	1.4E-95	T	04-01-2018
evm.model.Contig00003.361	23bae3856ee4b48ee18925be3c8bb732	984	SUPERFAMILY	SSF52518		167	596	9.81E-83	T	04-01-2018	IPR029061	Thiamin diphosphate-binding fold	
evm.model.Contig00003.361	23bae3856ee4b48ee18925be3c8bb732	984	Gene3D	G3DSA:3.40.50.970		657	864	3.5E-19	T	04-01-2018	IPR029061	Thiamin diphosphate-binding fold	
evm.model.Contig00003.361	23bae3856ee4b48ee18925be3c8bb732	984	Pfam	PF00676	Dehydrogenase E1 component	254	573	2.9E-79	T	04-01-2018	IPR001017	Dehydrogenase, E1 component	GO:0008152|GO:0016624
[truncated: 27,329,874 more chars]
