# Supplementary material for: Draft Genome of the Asian Buffalo Leech Hirudinaria manillensis
Source: Front Genet. 2020 Jan 16;10:1321. doi: 10.3389/fgene.2019.01321 (PMC6977106; doi:10.3389/fgene.2019.01321)
Supplement: Supplementary file 1 [file DataSheet_1.zip › KEGGpathway.xls]

evm.model.Contig00001.10	K11666	INO80B, ZNHIT4, PAPA1; INO80 complex subunit B	ko01522			Endocrine resistance
evm.model.Contig00001.104	K05757	ARPC1A_B; actin related protein 2/3 complex, subunit 1A/1B	ko05131			Shigellosis
evm.model.Contig00001.104	K05757	ARPC1A_B; actin related protein 2/3 complex, subunit 1A/1B	ko05130			Pathogenic Escherichia coli infection
evm.model.Contig00001.104	K05757	ARPC1A_B; actin related protein 2/3 complex, subunit 1A/1B	ko04144			Endocytosis
evm.model.Contig00001.104	K05757	ARPC1A_B; actin related protein 2/3 complex, subunit 1A/1B	ko04810			Regulation of actin cytoskeleton
evm.model.Contig00001.104	K05757	ARPC1A_B; actin related protein 2/3 complex, subunit 1A/1B	ko05100			Bacterial invasion of epithelial cells
evm.model.Contig00001.104	K05757	ARPC1A_B; actin related protein 2/3 complex, subunit 1A/1B	ko05132			Salmonella infection
evm.model.Contig00001.104	K05757	ARPC1A_B; actin related protein 2/3 complex, subunit 1A/1B	ko04666			Fc gamma R-mediated phagocytosis
evm.model.Contig00001.104	K05757	ARPC1A_B; actin related protein 2/3 complex, subunit 1A/1B	ko01522			Endocrine resistance
evm.model.Contig00001.110	K10285	FBXL19; F-box and leucine-rich repeat protein 19	ko01522			Endocrine resistance
evm.model.Contig00001.111	K01907	AACS, acsA; acetoacetyl-CoA synthetase [EC:6.2.1.16]	ko00280			Valine, leucine and isoleucine degradation
evm.model.Contig00001.111	K01907	AACS, acsA; acetoacetyl-CoA synthetase [EC:6.2.1.16]	ko00650			Butanoate metabolism
evm.model.Contig00001.111	K01907	AACS, acsA; acetoacetyl-CoA synthetase [EC:6.2.1.16]	ko01522			Endocrine resistance
evm.model.Contig00001.116	K10408	DNAH; dynein heavy chain, axonemal	ko05016			Huntington disease
evm.model.Contig00001.116	K10408	DNAH; dynein heavy chain, axonemal	ko01522			Endocrine resistance
evm.model.Contig00001.117	K11322	EPC; enhancer of polycomb-like protein	ko01522			Endocrine resistance
evm.model.Contig00001.118	K11649	SMARCC; SWI/SNF related-matrix-associated actin-dependent regulator of chromatin subfamily C	ko04714			Thermogenesis
evm.model.Contig00001.118	K11649	SMARCC; SWI/SNF related-matrix-associated actin-dependent regulator of chromatin subfamily C	ko05225			Hepatocellular carcinoma
evm.model.Contig00001.118	K11649	SMARCC; SWI/SNF related-matrix-associated actin-dependent regulator of chromatin subfamily C	ko01522			Endocrine resistance
evm.model.Contig00001.125	K15688	MUL1; E3 ubiquitin-protein ligase MUL1 [EC:2.3.2.27]	ko01522			Endocrine resistance
evm.model.Contig00001.134	K15734	SDR16C5; all-trans-retinol dehydrogenase (NAD+) [EC:1.1.1.105]	ko00830			Retinol metabolism
evm.model.Contig00001.136	K21971	NSUN6; methyltransferase NSUN6 [EC:2.1.1.-]	ko01522			Endocrine resistance
evm.model.Contig00001.137	K09355	PBX1; pre-B-cell leukemia transcription factor 1	ko05202			Transcriptional misregulation in cancer
evm.model.Contig00001.137	K09355	PBX1; pre-B-cell leukemia transcription factor 1	ko04927			Cortisol synthesis and secretion
evm.model.Contig00001.137	K09355	PBX1; pre-B-cell leukemia transcription factor 1	ko04934			Cushing syndrome
evm.model.Contig00001.137	K09355	PBX1; pre-B-cell leukemia transcription factor 1	ko01522			Endocrine resistance
evm.model.Contig00001.138	K10882	EME1, MMS4; crossover junction endonuclease EME1 [EC:3.1.22.-]	ko03460			Fanconi anemia pathway
evm.model.Contig00001.138	K10882	EME1, MMS4; crossover junction endonuclease EME1 [EC:3.1.22.-]	ko03440			Homologous recombination
evm.model.Contig00001.138	K10882	EME1, MMS4; crossover junction endonuclease EME1 [EC:3.1.22.-]	ko01522			Endocrine resistance
evm.model.Contig00001.141	K16766	CEP85; centrosomal protein CEP85	ko01522			Endocrine resistance
evm.model.Contig00001.144	K00699	UGT; glucuronosyltransferase [EC:2.4.1.17]	ko00982			Drug metabolism - cytochrome P450
evm.model.Contig00001.144	K00699	UGT; glucuronosyltransferase [EC:2.4.1.17]	ko00860			Porphyrin and chlorophyll metabolism
evm.model.Contig00001.144	K00699	UGT; glucuronosyltransferase [EC:2.4.1.17]	ko00140			Steroid hormone biosynthesis
evm.model.Contig00001.144	K00699	UGT; glucuronosyltransferase [EC:2.4.1.17]	ko00040			Pentose and glucuronate interconversions
evm.model.Contig00001.144	K00699	UGT; glucuronosyltransferase [EC:2.4.1.17]	ko01522			Endocrine resistance
evm.model.Contig00001.144	K00699	UGT; glucuronosyltransferase [EC:2.4.1.17]	ko00053			Ascorbate and aldarate metabolism
evm.model.Contig00001.144	K00699	UGT; glucuronosyltransferase [EC:2.4.1.17]	ko00983			Drug metabolism - other enzymes
evm.model.Contig00001.144	K00699	UGT; glucuronosyltransferase [EC:2.4.1.17]	ko00980			Metabolism of xenobiotics by cytochrome P450
evm.model.Contig00001.144	K00699	UGT; glucuronosyltransferase [EC:2.4.1.17]	ko05204			Chemical carcinogenesis
evm.model.Contig00001.144	K00699	UGT; glucuronosyltransferase [EC:2.4.1.17]	ko00830			Retinol metabolism
evm.model.Contig00001.147	K00109	L2HGDH; 2-hydroxyglutarate dehydrogenase [EC:1.1.99.2]	ko00650			Butanoate metabolism
evm.model.Contig00001.149	K01488	add, ADA; adenosine deaminase [EC:3.5.4.4]	ko00230			Purine metabolism
evm.model.Contig00001.149	K01488	add, ADA; adenosine deaminase [EC:3.5.4.4]	ko05340			Primary immunodeficiency
evm.model.Contig00001.153	K20704	ECT2, ARHGEF31; protein ECT2	ko01522			Endocrine resistance
evm.model.Contig00001.159	K08776	NPEPPS; puromycin-sensitive aminopeptidase [EC:3.4.11.-]	ko01522			Endocrine resistance
evm.model.Contig00001.16	K20182	VPS33A; vacuolar protein sorting-associated protein 33A	ko04138			Autophagy - yeast
evm.model.Contig00001.16	K20182	VPS33A; vacuolar protein sorting-associated protein 33A	ko01522			Endocrine resistance
evm.model.Contig00001.160	K10585	UBE2Z; ubiquitin-conjugating enzyme E2 Z [EC:2.3.2.23]	ko04120			Ubiquitin mediated proteolysis
evm.model.Contig00001.160	K10585	UBE2Z; ubiquitin-conjugating enzyme E2 Z [EC:2.3.2.23]	ko01522			Endocrine resistance
evm.model.Contig00001.164	K22037	inx, zpg, ogre, shakB; innexin	ko01522			Endocrine resistance
evm.model.Contig00001.166	K03934	NDUFS1; NADH dehydrogenase (ubiquinone) Fe-S protein 1 [EC:7.1.1.2 1.6.99.3]	ko05016			Huntington disease
evm.model.Contig00001.166	K03934	NDUFS1; NADH dehydrogenase (ubiquinone) Fe-S protein 1 [EC:7.1.1.2 1.6.99.3]	ko04932			Non-alcoholic fatty liver disease (NAFLD)
evm.model.Contig00001.166	K03934	NDUFS1; NADH dehydrogenase (ubiquinone) Fe-S protein 1 [EC:7.1.1.2 1.6.99.3]	ko00190			Oxidative phosphorylation
evm.model.Contig00001.166	K03934	NDUFS1; NADH dehydrogenase (ubiquinone) Fe-S protein 1 [EC:7.1.1.2 1.6.99.3]	ko05010			Alzheimer disease
evm.model.Contig00001.166	K03934	NDUFS1; NADH dehydrogenase (ubiquinone) Fe-S protein 1 [EC:7.1.1.2 1.6.99.3]	ko04714			Thermogenesis
evm.model.Contig00001.166	K03934	NDUFS1; NADH dehydrogenase (ubiquinone) Fe-S protein 1 [EC:7.1.1.2 1.6.99.3]	ko05012			Parkinson disease
evm.model.Contig00001.166	K03934	NDUFS1; NADH dehydrogenase (ubiquinone) Fe-S protein 1 [EC:7.1.1.2 1.6.99.3]	ko04723			Retrograde endocannabinoid signaling
evm.model.Contig00001.167	K05607	AUH; methylglutaconyl-CoA hydratase [EC:4.2.1.18]	ko00280			Valine, leucine and isoleucine degradation
evm.model.Contig00001.169	K23288	VPS50; syndetin	ko01522			Endocrine resistance
evm.model.Contig00001.170	K23288	VPS50; syndetin	ko01522			Endocrine resistance
evm.model.Contig00001.171	K19572	CECR1, ADA2; adenosine deaminase CECR1 [EC:3.5.4.4]	ko00230			Purine metabolism
evm.model.Contig00001.178	K20225	CIC; capicua transcriptional repressor	ko04013			MAPK signaling pathway - fly
evm.model.Contig00001.178	K20225	CIC; capicua transcriptional repressor	ko01522			Endocrine resistance
evm.model.Contig00001.182	K12491	AGAP1_3; Arf-GAP with GTPase, ANK repeat and PH domain-containing protein 1/3	ko04144			Endocytosis
evm.model.Contig00001.182	K12491	AGAP1_3; Arf-GAP with GTPase, ANK repeat and PH domain-containing protein 1/3	ko01522			Endocrine resistance
evm.model.Contig00001.183	K14322	PAIP1; polyadenylate-binding protein-interacting protein 1	ko01522			Endocrine resistance
evm.model.Contig00001.183	K14322	PAIP1; polyadenylate-binding protein-interacting protein 1	ko03013			RNA transport
evm.model.Contig00001.188	K07890	RAB21; Ras-related protein Rab-21	ko01522			Endocrine resistance
evm.model.Contig00001.190	K21772	PURA; transcriptional activator protein Pur-alpha	ko01522			Endocrine resistance
evm.model.Contig00001.191	K18272	RP2; protein XRP2	ko01522			Endocrine resistance
evm.model.Contig00001.202	K03063	PSMC4, RPT3; 26S proteasome regulatory subunit T3	ko05169			Epstein-Barr virus infection
evm.model.Contig00001.202	K03063	PSMC4, RPT3; 26S proteasome regulatory subunit T3	ko03050			Proteasome
evm.model.Contig00001.202	K03063	PSMC4, RPT3; 26S proteasome regulatory subunit T3	ko01522			Endocrine resistance
evm.model.Contig00001.204	K07190	PHKA_B; phosphorylase kinase alpha/beta subunit	ko04922			Glucagon signaling pathway
evm.model.Contig00001.204	K07190	PHKA_B; phosphorylase kinase alpha/beta subunit	ko04910			Insulin signaling pathway
evm.model.Contig00001.204	K07190	PHKA_B; phosphorylase kinase alpha/beta subunit	ko04020			Calcium signaling pathway
evm.model.Contig00001.205	K01872	AARS, alaS; alanyl-tRNA synthetase [EC:6.1.1.7]	ko00970			Aminoacyl-tRNA biosynthesis
evm.model.Contig00001.205	K01872	AARS, alaS; alanyl-tRNA synthetase [EC:6.1.1.7]	ko01522			Endocrine resistance
evm.model.Contig00001.206	K09173	RFX1_2_3; regulatory factor X 1/2/3	ko01522			Endocrine resistance
evm.model.Contig00001.207	K07232	CHAC, chaC; glutathione-specific gamma-glutamylcyclotransferase [EC:4.3.2.7]	ko00480			Glutathione metabolism
evm.model.Contig00001.213	K12350	SMPD1, ASM; sphingomyelin phosphodiesterase [EC:3.1.4.12]	ko04142			Lysosome
evm.model.Contig00001.213	K12350	SMPD1, ASM; sphingomyelin phosphodiesterase [EC:3.1.4.12]	ko00600			Sphingolipid metabolism
evm.model.Contig00001.213	K12350	SMPD1, ASM; sphingomyelin phosphodiesterase [EC:3.1.4.12]	ko04217			Necroptosis
evm.model.Contig00001.213	K12350	SMPD1, ASM; sphingomyelin phosphodiesterase [EC:3.1.4.12]	ko04071			Sphingolipid signaling pathway
evm.model.Contig00001.219	K20308	TRAPPC11; trafficking protein particle complex subunit 11	ko01522			Endocrine resistance
evm.model.Contig00001.221	K02977	RP-S27Ae, RPS27A; small subunit ribosomal protein S27Ae	ko03010			Ribosome
evm.model.Contig00001.221	K02977	RP-S27Ae, RPS27A; small subunit ribosomal protein S27Ae	ko01522			Endocrine resistance
evm.model.Contig00001.222	K09336	VSX2, CHX10; visual system homeobox protein 2	ko01522			Endocrine resistance
evm.model.Contig00001.224	K01802	E5.2.1.8; peptidylprolyl isomerase [EC:5.2.1.8]	ko01522			Endocrine resistance
evm.model.Contig00001.225	K01414	prlC; oligopeptidase A [EC:3.4.24.70]	ko01522			Endocrine resistance
evm.model.Contig00001.228	K10624	RBBP6; E3 ubiquitin-protein ligase RBBP6 [EC:2.3.2.27]	ko01522			Endocrine resistance
evm.model.Contig00001.232	K05243	OXT; oxytocin-neurophysin 1	ko04921			Oxytocin signaling pathway
evm.model.Contig00001.232	K05243	OXT; oxytocin-neurophysin 1	ko04024			cAMP signaling pathway
evm.model.Contig00001.232	K05243	OXT; oxytocin-neurophysin 1	ko04080			Neuroactive ligand-receptor interaction
evm.model.Contig00001.233	K10737	MCM8; DNA helicase MCM8 [EC:3.6.4.12]	ko01522			Endocrine resistance
evm.model.Contig00001.234	K12180	COPS7, CSN7; COP9 signalosome complex subunit 7	ko01522			Endocrine resistance
evm.model.Contig00001.236	K16185	RRAGA_B; Ras-related GTP-binding protein A/B	ko04150			mTOR signaling pathway
evm.model.Contig00001.236	K16185	RRAGA_B; Ras-related GTP-binding protein A/B	ko04140			Autophagy - animal
evm.model.Contig00001.237	K01425	glsA, GLS; glutaminase [EC:3.5.1.2]	ko04727			GABAergic synapse
evm.model.Contig00001.237	K01425	glsA, GLS; glutaminase [EC:3.5.1.2]	ko04724			Glutamatergic synapse
evm.model.Contig00001.237	K01425	glsA, GLS; glutaminase [EC:3.5.1.2]	ko00220			Arginine biosynthesis
evm.model.Contig00001.237	K01425	glsA, GLS; glutaminase [EC:3.5.1.2]	ko00250			Alanine, aspartate and glutamate metabolism
evm.model.Contig00001.237	K01425	glsA, GLS; glutaminase [EC:3.5.1.2]	ko00471			D-Glutamine and D-glutamate metabolism
evm.model.Contig00001.237	K01425	glsA, GLS; glutaminase [EC:3.5.1.2]	ko05206			MicroRNAs in cancer
evm.model.Contig00001.237	K01425	glsA, GLS; glutaminase [EC:3.5.1.2]	ko05230			Central carbon metabolism in cancer
evm.model.Contig00001.237	K01425	glsA, GLS; glutaminase [EC:3.5.1.2]	ko04964			Proximal tubule bicarbonate reclamation
evm.model.Contig00001.240	K19613	SHOC2, SUR8; leucine-rich repeat protein SHOC2	ko04014			Ras signaling pathway
evm.model.Contig00001.241	K02222	SFRP5; secreted frizzled-related protein 5	ko04310			Wnt signaling pathway
evm.model.Contig00001.242	K17102	EHF; ETS homologous factor	ko01522			Endocrine resistance
evm.model.Contig00001.243	K09228	KRAB; KRAB domain-containing zinc finger protein	ko01522			Endocrine resistance
evm.model.Contig00001.243	K09228	KRAB; KRAB domain-containing zinc finger protein	ko05168			Herpes simplex virus 1 infection
evm.model.Contig00001.247	K16754	CCDC41; coiled-coil domain-containing protein 41	ko01522			Endocrine resistance
evm.model.Contig00001.248	K15590	TFEB; transcription factor EB	ko04137			Mitophagy - animal
evm.model.Contig00001.248	K15590	TFEB; transcription factor EB	ko01522			Endocrine resistance
evm.model.Contig00001.25	K22808	KANK; KN motif and ankyrin repeat domain-containing protein	ko01522			Endocrine resistance
evm.model.Contig00001.250	K13667	RUMI, KTELC1; protein glucosyltransferase [EC:2.4.1.-]	ko00514			Other types of O-glycan biosynthesis
evm.model.Contig00001.250	K13667	RUMI, KTELC1; protein glucosyltransferase [EC:2.4.1.-]	ko01522			Endocrine resistance
evm.model.Contig00001.251	K16280	RGLG; E3 ubiquitin-protein ligase RGLG [EC:2.3.2.27]	ko01522			Endocrine resistance
evm.model.Contig00001.259	K00457	HPD, hppD; 4-hydroxyphenylpyruvate dioxygenase [EC:1.13.11.27]	ko00350			Tyrosine metabolism
evm.model.Contig00001.259	K00457	HPD, hppD; 4-hydroxyphenylpyruvate dioxygenase [EC:1.13.11.27]	ko00360			Phenylalanine metabolism
evm.model.Contig00001.259	K00457	HPD, hppD; 4-hydroxyphenylpyruvate dioxygenase [EC:1.13.11.27]	ko00130			Ubiquinone and other terpenoid-quinone biosynthesis
evm.model.Contig00001.259	K00457	HPD, hppD; 4-hydroxyphenylpyruvate dioxygenase [EC:1.13.11.27]	ko01522			Endocrine resistance
evm.model.Contig00001.262	K08281	pncA; nicotinamidase/pyrazinamidase [EC:3.5.1.19 3.5.1.-]	ko00760			Nicotinate and nicotinamide metabolism
evm.model.Contig00001.263	K02891	RP-L22e, RPL22; large subunit ribosomal protein L22e	ko03010			Ribosome
evm.model.Contig00001.263	K02891	RP-L22e, RPL22; large subunit ribosomal protein L22e	ko01522			Endocrine resistance
evm.model.Contig00001.266	K07750	MESO1, ERG25; methylsterol monooxygenase [EC:1.14.18.9]	ko00100			Steroid biosynthesis
evm.model.Contig00001.267	K01265	map; methionyl aminopeptidase [EC:3.4.11.18]	ko01522			Endocrine resistance
evm.model.Contig00001.273	K09595	HM13; minor histocompatibility antigen H13 [EC:3.4.23.-]	ko01522			Endocrine resistance
evm.model.Contig00001.275	K04077	groEL, HSPD1; chaperonin GroEL	ko04940			Type I diabetes mellitus
evm.model.Contig00001.275	K04077	groEL, HSPD1; chaperonin GroEL	ko04212			Longevity regulating pathway - worm
evm.model.Contig00001.275	K04077	groEL, HSPD1; chaperonin GroEL	ko05152			Tuberculosis
evm.model.Contig00001.275	K04077	groEL, HSPD1; chaperonin GroEL	ko03018			RNA degradation
evm.model.Contig00001.275	K04077	groEL, HSPD1; chaperonin GroEL	ko05134			Legionellosis
evm.model.Contig00001.275	K04077	groEL, HSPD1; chaperonin GroEL	ko01522			Endocrine resistance
evm.model.Contig00001.276	K10408	DNAH; dynein heavy chain, axonemal	ko05016			Huntington disease
evm.model.Contig00001.276	K10408	DNAH; dynein heavy chain, axonemal	ko01522			Endocrine resistance
evm.model.Contig00001.278	K13145	INTS8; integrator complex subunit 8	ko01522			Endocrine resistance
evm.model.Contig00001.279	K08800	NUAK; NUAK family, SNF1-like kinase [EC:2.7.11.1]	ko01522			Endocrine resistance
evm.model.Contig00001.280	K10908	POLRMT, RPO41; DNA-directed RNA polymerase, mitochondrial [EC:2.7.7.6]	ko01522			Endocrine resistance
evm.model.Contig00001.284	K06691	RPN13; 26S proteasome regulatory subunit N13	ko05169			Epstein-Barr virus infection
evm.model.Contig00001.284	K06691	RPN13; 26S proteasome regulatory subunit N13	ko03050			Proteasome
evm.model.Contig00001.284	K06691	RPN13; 26S proteasome regulatory subunit N13	ko01522			Endocrine resistance
evm.model.Contig00001.285	K05663	ATM; ATP-binding cassette, subfamily B, mitochondrial transporter ATM	ko02010			ABC transporters
evm.model.Contig00001.285	K05663	ATM; ATP-binding cassette, subfamily B, mitochondrial transporter ATM	ko01522			Endocrine resistance
evm.model.Contig00001.288	K12886	HNRNPK; heterogeneous nuclear ribonucleoprotein K	ko05206			MicroRNAs in cancer
evm.model.Contig00001.288	K12886	HNRNPK; heterogeneous nuclear ribonucleoprotein K	ko03040			Spliceosome
evm.model.Contig00001.288	K12886	HNRNPK; heterogeneous nuclear ribonucleoprotein K	ko05203			Viral carcinogenesis
evm.model.Contig00001.288	K12886	HNRNPK; heterogeneous nuclear ribonucleoprotein K	ko01522			Endocrine resistance
evm.model.Contig00001.289	K10624	RBBP6; E3 ubiquitin-protein ligase RBBP6 [EC:2.3.2.27]	ko01522			Endocrine resistance
evm.model.Contig00001.299	K09368	POU6F; POU domain transcription factor, class 6	ko01522			Endocrine resistance
evm.model.Contig00001.30	K06095	MPDZ, MUPP1, Patj; multiple PDZ domain protein	ko04530			Tight junction
evm.model.Contig00001.30	K06095	MPDZ, MUPP1, Patj; multiple PDZ domain protein	ko04391			Hippo signaling pathway - fly
evm.model.Contig00001.301	K19572	CECR1, ADA2; adenosine deaminase CECR1 [EC:3.5.4.4]	ko00230			Purine metabolism
evm.model.Contig00001.302	K01116	PLCG1; phosphatidylinositol phospholipase C, gamma-1 [EC:3.1.4.11]	ko04072			Phospholipase D signaling pathway
evm.model.Contig00001.302	K01116	PLCG1; phosphatidylinositol phospholipase C, gamma-1 [EC:3.1.4.11]	ko04664			Fc epsilon RI signaling pathway
evm.model.Contig00001.302	K01116	PLCG1; phosphatidylinositol phospholipase C, gamma-1 [EC:3.1.4.11]	ko05235			PD-L1 expression and PD-1 checkpoint pathway in cancer
evm.model.Contig00001.302	K01116	PLCG1; phosphatidylinositol phospholipase C, gamma-1 [EC:3.1.4.11]	ko05206			MicroRNAs in cancer
evm.model.Contig00001.302	K01116	PLCG1; phosphatidylinositol phospholipase C, gamma-1 [EC:3.1.4.11]	ko05225			Hepatocellular carcinoma
evm.model.Contig00001.302	K01116	PLCG1; phosphatidylinositol phospholipase C, gamma-1 [EC:3.1.4.11]	ko01522			Endocrine resistance
evm.model.Contig00001.302	K01116	PLCG1; phosphatidylinositol phospholipase C, gamma-1 [EC:3.1.4.11]	ko01521			EGFR tyrosine kinase inhibitor resistance
evm.model.Contig00001.302	K01116	PLCG1; phosphatidylinositol phospholipase C, gamma-1 [EC:3.1.4.11]	ko05200			Pathways in cancer
evm.model.Contig00001.302	K01116	PLCG1; phosphatidylinositol phospholipase C, gamma-1 [EC:3.1.4.11]	ko04670			Leukocyte transendothelial migration
evm.model.Contig00001.302	K01116	PLCG1; phosphatidylinositol phospholipase C, gamma-1 [EC:3.1.4.11]	ko04650			Natural killer cell mediated cytotoxicity
evm.model.Contig00001.302	K01116	PLCG1; phosphatidylinositol phospholipase C, gamma-1 [EC:3.1.4.11]	ko04722			Neurotrophin signaling pathway
evm.model.Contig00001.302	K01116	PLCG1; phosphatidylinositol phospholipase C, gamma-1 [EC:3.1.4.11]	ko04660			T cell receptor signaling pathway
evm.model.Contig00001.302	K01116	PLCG1; phosphatidylinositol phospholipase C, gamma-1 [EC:3.1.4.11]	ko04012			ErbB signaling pathway
evm.model.Contig00001.302	K01116	PLCG1; phosphatidylinositol phospholipase C, gamma-1 [EC:3.1.4.11]	ko05110			Vibrio cholerae infection
evm.model.Contig00001.302	K01116	PLCG1; phosphatidylinositol phospholipase C, gamma-1 [EC:3.1.4.11]	ko05167			Kaposi sarcoma-associated herpesvirus infection
evm.model.Contig00001.302	K01116	PLCG1; phosphatidylinositol phospholipase C, gamma-1 [EC:3.1.4.11]	ko04020			Calcium signaling pathway
evm.model.Contig00001.302	K01116	PLCG1; phosphatidylinositol phospholipase C, gamma-1 [EC:3.1.4.11]	ko04919			Thyroid hormone signaling pathway
evm.model.Contig00001.302	K01116	PLCG1; phosphatidylinositol phospholipase C, gamma-1 [EC:3.1.4.11]	ko05223			Non-small cell lung cancer
evm.model.Contig00001.302	K01116	PLCG1; phosphatidylinositol phospholipase C, gamma-1 [EC:3.1.4.11]	ko05120			Epithelial cell signaling in Helicobacter pylori infection
evm.model.Contig00001.302	K01116	PLCG1; phosphatidylinositol phospholipase C, gamma-1 [EC:3.1.4.11]	ko00562			Inositol phosphate metabolism
evm.model.Contig00001.302	K01116	PLCG1; phosphatidylinositol phospholipase C, gamma-1 [EC:3.1.4.11]	ko04015			Rap1 signaling pathway
evm.model.Contig00001.302	K01116	PLCG1; phosphatidylinositol phospholipase C, gamma-1 [EC:3.1.4.11]	ko04360			Axon guidance
evm.model.Contig00001.302	K01116	PLCG1; phosphatidylinositol phospholipase C, gamma-1 [EC:3.1.4.11]	ko05170			Human immunodeficiency virus 1 infection
evm.model.Contig00001.302	K01116	PLCG1; phosphatidylinositol phospholipase C, gamma-1 [EC:3.1.4.11]	ko04014			Ras signaling pathway
evm.model.Contig00001.302	K01116	PLCG1; phosphatidylinositol phospholipase C, gamma-1 [EC:3.1.4.11]	ko04666			Fc gamma R-mediated phagocytosis
evm.model.Contig00001.302	K01116	PLCG1; phosphatidylinositol phospholipase C, gamma-1 [EC:3.1.4.11]	ko05214			Glioma
evm.model.Contig00001.302	K01116	PLCG1; phosphatidylinositol phospholipase C, gamma-1 [EC:3.1.4.11]	ko04070			Phosphatidylinositol signaling system
evm.model.Contig00001.302	K01116	PLCG1; phosphatidylinositol phospholipase C, gamma-1 [EC:3.1.4.11]	ko04933			AGE-RAGE signaling pathway in diabetic complications
evm.model.Contig00001.302	K01116	PLCG1; phosphatidylinositol phospholipase C, gamma-1 [EC:3.1.4.11]	ko04658			Th1 and Th2 cell differentiation
evm.model.Contig00001.302	K01116	PLCG1; phosphatidylinositol phospholipase C, gamma-1 [EC:3.1.4.11]	ko04064			NF-kappa B signaling pathway
evm.model.Contig00001.302	K01116	PLCG1; phosphatidylinositol phospholipase C, gamma-1 [EC:3.1.4.11]	ko04066			HIF-1 signaling pathway
evm.model.Contig00001.302	K01116	PLCG1; phosphatidylinositol phospholipase C, gamma-1 [EC:3.1.4.11]	ko05231			Choline metabolism in cancer
evm.model.Contig00001.302	K01116	PLCG1; phosphatidylinositol phospholipase C, gamma-1 [EC:3.1.4.11]	ko04659			Th17 cell differentiation
evm.model.Contig00001.302	K01116	PLCG1; phosphatidylinositol phospholipase C, gamma-1 [EC:3.1.4.11]	ko04750			Inflammatory mediator regulation of TRP channels
evm.model.Contig00001.302	K01116	PLCG1; phosphatidylinositol phospholipase C, gamma-1 [EC:3.1.4.11]	ko05205			Proteoglycans in cancer
evm.model.Contig00001.302	K01116	PLCG1; phosphatidylinositol phospholipase C, gamma-1 [EC:3.1.4.11]	ko04370			VEGF signaling pathway
evm.model.Contig00001.303	K02951	RP-S12e, RPS12; small subunit ribosomal protein S12e	ko03010			Ribosome
evm.model.Contig00001.303	K02951	RP-S12e, RPS12; small subunit ribosomal protein S12e	ko01522			Endocrine resistance
evm.model.Contig00001.307	K17711	PTCD2; pentatricopeptide repeat domain-containing protein 2	ko01522			Endocrine resistance
evm.model.Contig00001.308	K01792	E5.1.3.15; glucose-6-phosphate 1-epimerase [EC:5.1.3.15]	ko00010			Glycolysis / Gluconeogenesis
evm.model.Contig00001.309	K05543	DUS2; tRNA-dihydrouridine synthase 2 [EC:1.3.1.91]	ko01522			Endocrine resistance
evm.model.Contig00001.310	K11367	CHD1; chromodomain-helicase-DNA-binding protein 1 [EC:3.6.4.12]	ko01522			Endocrine resistance
evm.model.Contig00001.311	K02880	RP-L17e, RPL17; large subunit ribosomal protein L17e	ko03010			Ribosome
evm.model.Contig00001.311	K02880	RP-L17e, RPL17; large subunit ribosomal protein L17e	ko01522			Endocrine resistance
evm.model.Contig00001.315	K12591	RRP6, EXOSC10; exosome complex exonuclease RRP6 [EC:3.1.13.-]	ko03018			RNA degradation
evm.model.Contig00001.315	K12591	RRP6, EXOSC10; exosome complex exonuclease RRP6 [EC:3.1.13.-]	ko01522			Endocrine resistance
evm.model.Contig00001.320	K14685	SLC40A1, FPN1; solute carrier family 40 (iron-regulated transporter), member 1	ko04978			Mineral absorption
evm.model.Contig00001.320	K14685	SLC40A1, FPN1; solute carrier family 40 (iron-regulated transporter), member 1	ko04216			Ferroptosis
evm.model.Contig00001.320	K14685	SLC40A1, FPN1; solute carrier family 40 (iron-regulated transporter), member 1	ko01522			Endocrine resistance
evm.model.Contig00001.321	K10758	QSOX; thiol oxidase [EC:1.8.3.2]	ko01522			Endocrine resistance
evm.model.Contig00001.323	K16309	MASTL, GW; serine/threonine-protein kinase greatwall [EC:2.7.11.1]	ko01522			Endocrine resistance
evm.model.Contig00001.324	K01151	nfo; deoxyribonuclease IV [EC:3.1.21.2]	ko03410			Base excision repair
evm.model.Contig00001.324	K01151	nfo; deoxyribonuclease IV [EC:3.1.21.2]	ko01522			Endocrine resistance
evm.model.Contig00001.332	K02608	ORC6; origin recognition complex subunit 6	ko04113			Meiosis - yeast
evm.model.Contig00001.332	K02608	ORC6; origin recognition complex subunit 6	ko04111			Cell cycle - yeast
evm.model.Contig00001.332	K02608	ORC6; origin recognition complex subunit 6	ko04110			Cell cycle
evm.model.Contig00001.332	K02608	ORC6; origin recognition complex subunit 6	ko01522			Endocrine resistance
evm.model.Contig00001.334	K18441	CYTH; cytohesin	ko04144			Endocytosis
evm.model.Contig00001.334	K18441	CYTH; cytohesin	ko04072			Phospholipase D signaling pathway
evm.model.Contig00001.334	K18441	CYTH; cytohesin	ko01522			Endocrine resistance
evm.model.Contig00001.335	K16185	RRAGA_B; Ras-related GTP-binding protein A/B	ko04150			mTOR signaling pathway
evm.model.Contig00001.335	K16185	RRAGA_B; Ras-related GTP-binding protein A/B	ko04140			Autophagy - animal
evm.model.Contig00001.337	K13701	ABHD8; abhydrolase domain-containing protein 8	ko01522			Endocrine resistance
evm.model.Contig00001.340	K07997	MMP17; matrix metalloproteinase-17 (membrane-inserted) [EC:3.4.24.-]	ko04928			Parathyroid hormone synthesis, secretion and action
evm.model.Contig00001.340	K07997	MMP17; matrix metalloproteinase-17 (membrane-inserted) [EC:3.4.24.-]	ko01522			Endocrine resistance
evm.model.Contig00001.341	K00744	MGAT5; alpha-1,3(6)-mannosylglycoprotein beta-1,6-N-acetyl-glucosaminyltransferase [EC:2.4.1.155]	ko01522			Endocrine resistance
evm.model.Contig00001.341	K00744	MGAT5; alpha-1,3(6)-mannosylglycoprotein beta-1,6-N-acetyl-glucosaminyltransferase [EC:2.4.1.155]	ko00510			N-Glycan biosynthesis
evm.model.Contig00001.354	K19953	GRTP1, TBC1D6, MSB3_4; TBC1 domain family member 6	ko01522			Endocrine resistance
evm.model.Contig00001.359	K09865	AQP2; aquaporin-2	ko04962			Vasopressin-regulated water reabsorption
evm.model.Contig00001.359	K09865	AQP2; aquaporin-2	ko01522			Endocrine resistance
evm.model.Contig00001.361	K13131	DDX20, GEMIN3; ATP-dependent RNA helicase DDX20 [EC:3.6.4.13]	ko01522			Endocrine resistance
evm.model.Contig00001.361	K13131	DDX20, GEMIN3; ATP-dependent RNA helicase DDX20 [EC:3.6.4.13]	ko03013			RNA transport
evm.model.Contig00001.362	K04499	RUVBL1, RVB1, INO80H; RuvB-like protein 1 (pontin 52)	ko04310			Wnt signaling pathway
evm.model.Contig00001.362	K04499	RUVBL1, RVB1, INO80H; RuvB-like protein 1 (pontin 52)	ko01522			Endocrine resistance
evm.model.Contig00001.366	K23286	NEBL1_2; neurobeachin-like protein 1/2	ko01522			Endocrine resistance
evm.model.Contig00001.368	K20719	SIGMAR1; sigma non-opioid intracellular receptor	ko01522			Endocrine resistance
evm.model.Contig00001.372	K09517	DNAJB11; DnaJ homolog subfamily B member 11	ko04141			Protein processing in endoplasmic reticulum
evm.model.Contig00001.372	K09517	DNAJB11; DnaJ homolog subfamily B member 11	ko01522			Endocrine resistance
evm.model.Contig00001.375	K18061	SBF1_2, MTMR5_13; myotubularin-related protein 5/13	ko01522			Endocrine resistance
evm.model.Contig00001.390	K17592	SACS; sacsin	ko01522			Endocrine resistance
evm.model.Contig00001.391	K16794	PAFAH1B1, LIS1; platelet-activating factor acetylhydrolase IB subunit alpha	ko00565			Ether lipid metabolism
evm.model.Contig00001.391	K16794	PAFAH1B1, LIS1; platelet-activating factor acetylhydrolase IB subunit alpha	ko01522			Endocrine resistance
evm.model.Contig00001.392	K07935	IFT22, RABL5; intraflagellar transport protein 22	ko01522			Endocrine resistance
evm.model.Contig00001.394	K05720	FGD1; FYVE, RhoGEF and PH domain containing 1	ko04810			Regulation of actin cytoskeleton
evm.model.Contig00001.399	K00744	MGAT5; alpha-1,3(6)-mannosylglycoprotein beta-1,6-N-acetyl-glucosaminyltransferase [EC:2.4.1.155]	ko01522			Endocrine resistance
evm.model.Contig00001.399	K00744	MGAT5; alpha-1,3(6)-mannosylglycoprotein beta-1,6-N-acetyl-glucosaminyltransferase [EC:2.4.1.155]	ko00510			N-Glycan biosynthesis
evm.model.Contig00001.400	K04887	KCNC1, KV3.1; potassium voltage-gated channel Shaw-related subfamily C member 1	ko01522			Endocrine resistance
evm.model.Contig00001.403	K01482	DDAH, ddaH; dimethylargininase [EC:3.5.3.18]	ko01522			Endocrine resistance
evm.model.Contig00001.405	K10588	UBE3B; ubiquitin-protein ligase E3 B [EC:2.3.2.26]	ko04120			Ubiquitin mediated proteolysis
evm.model.Contig00001.405	K10588	UBE3B; ubiquitin-protein ligase E3 B [EC:2.3.2.26]	ko01522			Endocrine resistance
evm.model.Contig00001.409	K10410	DNALI; dynein light intermediate chain, axonemal	ko05016			Huntington disease
evm.model.Contig00001.409	K10410	DNALI; dynein light intermediate chain, axonemal	ko01522			Endocrine resistance
evm.model.Contig00001.410	K11393	METTL16, METT10D; U6 snRNA m6A methyltransferase [EC:2.1.1.346]	ko01522			Endocrine resistance
evm.model.Contig00001.411	K09097	ARNT; aryl hydrocarbon receptor nuclear translocator	ko05200			Pathways in cancer
evm.model.Contig00001.411	K09097	ARNT; aryl hydrocarbon receptor nuclear translocator	ko04066			HIF-1 signaling pathway
evm.model.Contig00001.411	K09097	ARNT; aryl hydrocarbon receptor nuclear translocator	ko04934			Cushing syndrome
evm.model.Contig00001.411	K09097	ARNT; aryl hydrocarbon receptor nuclear translocator	ko05204			Chemical carcinogenesis
evm.model.Contig00001.411	K09097	ARNT; aryl hydrocarbon receptor nuclear translocator	ko01522			Endocrine resistance
evm.model.Contig00001.411	K09097	ARNT; aryl hydrocarbon receptor nuclear translocator	ko05211			Renal cell carcinoma
evm.model.Contig00001.412	K00787	FDPS; farnesyl diphosphate synthase [EC:2.5.1.1 2.5.1.10]	ko00900			Terpenoid backbone biosynthesis
evm.model.Contig00001.412	K00787	FDPS; farnesyl diphosphate synthase [EC:2.5.1.1 2.5.1.10]	ko05164			Influenza A
evm.model.Contig00001.412	K00787	FDPS; farnesyl diphosphate synthase [EC:2.5.1.1 2.5.1.10]	ko05166			Human T-cell leukemia virus 1 infection
evm.model.Contig00001.412	K00787	FDPS; farnesyl diphosphate synthase [EC:2.5.1.1 2.5.1.10]	ko01522			Endocrine resistance
evm.model.Contig00001.417	K19201	SUDS3, SAP45; Sin3 histone deacetylase corepressor complex component SDS3	ko01522			Endocrine resistance
evm.model.Contig00001.419	K11434	PRMT1; type I protein arginine methyltransferase [EC:2.1.1.319]	ko04922			Glucagon signaling pathway
evm.model.Contig00001.419	K11434	PRMT1; type I protein arginine methyltransferase [EC:2.1.1.319]	ko01522			Endocrine resistance
evm.model.Contig00001.419	K11434	PRMT1; type I protein arginine methyltransferase [EC:2.1.1.319]	ko04068			FoxO signaling pathway
evm.model.Contig00001.421	K20198	KIF17; kinesin family member 17	ko01522			Endocrine resistance
evm.model.Contig00001.428	K01262	pepP; Xaa-Pro aminopeptidase [EC:3.4.11.9]	ko01522			Endocrine resistance
evm.model.Contig00001.429	K20302	TRAPPC3, BET3; trafficking protein particle complex subunit 3	ko01522			Endocrine resistance
evm.model.Contig00001.430	K04510	VANGL; vang-like	ko04310			Wnt signaling pathway
evm.model.Contig00001.431	K11833	USP2; ubiquitin carboxyl-terminal hydrolase 2 [EC:3.4.19.12]	ko01522			Endocrine resistance
evm.model.Contig00001.434	K05850	ATP2B; P-type Ca2+ transporter type 2B [EC:7.2.2.10]	ko04970			Salivary secretion
evm.model.Contig00001.434	K05850	ATP2B; P-type Ca2+ transporter type 2B [EC:7.2.2.10]	ko04261			Adrenergic signaling in cardiomyocytes
evm.model.Contig00001.434	K05850	ATP2B; P-type Ca2+ transporter type 2B [EC:7.2.2.10]	ko04024			cAMP signaling pathway
evm.model.Contig00001.434	K05850	ATP2B; P-type Ca2+ transporter type 2B [EC:7.2.2.10]	ko04925			Aldosterone synthesis and secretion
evm.model.Contig00001.434	K05850	ATP2B; P-type Ca2+ transporter type 2B [EC:7.2.2.10]	ko04022			cGMP-PKG signaling pathway
evm.model.Contig00001.434	K05850	ATP2B; P-type Ca2+ transporter type 2B [EC:7.2.2.10]	ko04020			Calcium signaling pathway
evm.model.Contig00001.434	K05850	ATP2B; P-type Ca2+ transporter type 2B [EC:7.2.2.10]	ko04972			Pancreatic secretion
evm.model.Contig00001.436	K00364	E1.7.1.7, guaC; GMP reductase [EC:1.7.1.7]	ko00230			Purine metabolism
evm.model.Contig00001.441	K22128	PIEZO1_2, FAM38; piezo-type mechanosensitive ion channel component 1/2	ko01522			Endocrine resistance
evm.model.Contig00001.443	K22470	SQOR; eukaryotic sulfide quinone oxidoreductase [EC:1.8.5.8]	ko00920			Sulfur metabolism
evm.model.Contig00001.444	K14704	SLC26A6; solute carrier family 26 (sulfate anion transporter), member 6	ko04978			Mineral absorption
evm.model.Contig00001.444	K14704	SLC26A6; solute carrier family 26 (sulfate anion transporter), member 6	ko01522			Endocrine resistance
evm.model.Contig00001.447	K09408	FOXO3; forkhead box protein O3	ko04218			Cellular senescence
evm.model.Contig00001.447	K09408	FOXO3; forkhead box protein O3	ko04213			Longevity regulating pathway - multiple species
evm.model.Contig00001.447	K09408	FOXO3; forkhead box protein O3	ko04137			Mitophagy - animal
evm.model.Contig00001.447	K09408	FOXO3; forkhead box protein O3	ko01522			Endocrine resistance
evm.model.Contig00001.447	K09408	FOXO3; forkhead box protein O3	ko01521			EGFR tyrosine kinase inhibitor resistance
evm.model.Contig00001.447	K09408	FOXO3; forkhead box protein O3	ko04062			Chemokine signaling pathway
evm.model.Contig00001.447	K09408	FOXO3; forkhead box protein O3	ko04212			Longevity regulating pathway - worm
evm.model.Contig00001.447	K09408	FOXO3; forkhead box protein O3	ko05213			Endometrial cancer
evm.model.Contig00001.447	K09408	FOXO3; forkhead box protein O3	ko04152			AMPK signaling pathway
evm.model.Contig00001.447	K09408	FOXO3; forkhead box protein O3	ko04722			Neurotrophin signaling pathway
evm.model.Contig00001.447	K09408	FOXO3; forkhead box protein O3	ko04211			Longevity regulating pathway
evm.model.Contig00001.447	K09408	FOXO3; forkhead box protein O3	ko05223			Non-small cell lung cancer
evm.model.Contig00001.447	K09408	FOXO3; forkhead box protein O3	ko04151			PI3K-Akt signaling pathway
evm.model.Contig00001.447	K09408	FOXO3; forkhead box protein O3	ko04917			Prolactin signaling pathway
evm.model.Contig00001.447	K09408	FOXO3; forkhead box protein O3	ko04068			FoxO signaling pathway
evm.model.Contig00001.448	K02677	PRKCA; classical protein kinase C alpha type [EC:2.7.11.13]	ko04724			Glutamatergic synapse
evm.model.Contig00001.448	K02677	PRKCA; classical protein kinase C alpha type [EC:2.7.11.13]	ko04970			Salivary secretion
evm.model.Contig00001.448	K02677	PRKCA; classical protein kinase C alpha type [EC:2.7.11.13]	ko05164			Influenza A
evm.model.Contig00001.448	K02677	PRKCA; classical protein kinase C alpha type [EC:2.7.11.13]	ko04072			Phospholipase D signaling pathway
evm.model.Contig00001.448	K02677	PRKCA; classical protein kinase C alpha type [EC:2.7.11.13]	ko04664			Fc epsilon RI signaling pathway
evm.model.Contig00001.448	K02677	PRKCA; classical protein kinase C alpha type [EC:2.7.11.13]	ko04745			Phototransduction - fly
evm.model.Contig00001.448	K02677	PRKCA; classical protein kinase C alpha type [EC:2.7.11.13]	ko04918			Thyroid hormone synthesis
evm.model.Contig00001.448	K02677	PRKCA; classical protein kinase C alpha type [EC:2.7.11.13]	ko04727			GABAergic synapse
evm.model.Contig00001.448	K02677	PRKCA; classical protein kinase C alpha type [EC:2.7.11.13]	ko04921			Oxytocin signaling pathway
evm.model.Contig00001.448	K02677	PRKCA; classical protein kinase C alpha type [EC:2.7.11.13]	ko04670			Leukocyte transendothelial migration
evm.model.Contig00001.448	K02677	PRKCA; classical protein kinase C alpha type [EC:2.7.11.13]	ko04650			Natural killer cell mediated cytotoxicity
evm.model.Contig00001.448	K02677	PRKCA; classical protein kinase C alpha type [EC:2.7.11.13]	ko04012			ErbB signaling pathway
evm.model.Contig00001.448	K02677	PRKCA; classical protein kinase C alpha type [EC:2.7.11.13]	ko04960			Aldosterone-regulated sodium reabsorption
evm.model.Contig00001.448	K02677	PRKCA; classical protein kinase C alpha type [EC:2.7.11.13]	ko04261			Adrenergic signaling in cardiomyocytes
evm.model.Contig00001.448	K02677	PRKCA; classical protein kinase C alpha type [EC:2.7.11.13]	ko04011			MAPK signaling pathway - yeast
evm.model.Contig00001.448	K02677	PRKCA; classical protein kinase C alpha type [EC:2.7.11.13]	ko04972			Pancreatic secretion
evm.model.Contig00001.448	K02677	PRKCA; classical protein kinase C alpha type [EC:2.7.11.13]	ko04961			Endocrine and other factor-regulated calcium reabsorption
evm.model.Contig00001.448	K02677	PRKCA; classical protein kinase C alpha type [EC:2.7.11.13]	ko04020			Calcium signaling pathway
evm.model.Contig00001.448	K02677	PRKCA; classical protein kinase C alpha type [EC:2.7.11.13]	ko04919			Thyroid hormone signaling pathway
evm.model.Contig00001.448	K02677	PRKCA; classical protein kinase C alpha type [EC:2.7.11.13]	ko05161			Hepatitis B
evm.model.Contig00001.448	K02677	PRKCA; classical protein kinase C alpha type [EC:2.7.11.13]	ko04015			Rap1 signaling pathway
evm.model.Contig00001.448	K02677	PRKCA; classical protein kinase C alpha type [EC:2.7.11.13]	ko05130			Pathogenic Escherichia coli infection
evm.model.Contig00001.448	K02677	PRKCA; classical protein kinase C alpha type [EC:2.7.11.13]	ko05170			Human immunodeficiency virus 1 infection
evm.model.Contig00001.448	K02677	PRKCA; classical protein kinase C alpha type [EC:2.7.11.13]	ko04010			MAPK signaling pathway
evm.model.Contig00001.448	K02677	PRKCA; classical protein kinase C alpha type [EC:2.7.11.13]	ko04666			Fc gamma R-mediated phagocytosis
evm.model.Contig00001.448	K02677	PRKCA; classical protein kinase C alpha type [EC:2.7.11.13]	ko04070			Phosphatidylinositol signaling system
evm.model.Contig00001.448	K02677	PRKCA; classical protein kinase C alpha type [EC:2.7.11.13]	ko04933			AGE-RAGE signaling pathway in diabetic complications
evm.model.Contig00001.448	K02677	PRKCA; classical protein kinase C alpha type [EC:2.7.11.13]	ko05163			Human cytomegalovirus infection
evm.model.Contig00001.448	K02677	PRKCA; classical protein kinase C alpha type [EC:2.7.11.13]	ko04150			mTOR signaling pathway
evm.model.Contig00001.448	K02677	PRKCA; classical protein kinase C alpha type [EC:2.7.11.13]	ko04066			HIF-1 signaling pathway
evm.model.Contig00001.448	K02677	PRKCA; classical protein kinase C alpha type [EC:2.7.11.13]	ko05205			Proteoglycans in cancer
evm.model.Contig00001.448	K02677	PRKCA; classical protein kinase C alpha type [EC:2.7.11.13]	ko04723			Retrograde endocannabinoid signaling
evm.model.Contig00001.448	K02677	PRKCA; classical protein kinase C alpha type [EC:2.7.11.13]	ko04713			Circadian entrainment
evm.model.Contig00001.448	K02677	PRKCA; classical protein kinase C alpha type [EC:2.7.11.13]	ko04370			VEGF signaling pathway
evm.model.Contig00001.448	K02677	PRKCA; classical protein kinase C alpha type [EC:2.7.11.13]	ko05146			Amoebiasis
evm.model.Contig00001.448	K02677	PRKCA; classical protein kinase C alpha type [EC:2.7.11.13]	ko05206			MicroRNAs in cancer
evm.model.Contig00001.448	K02677	PRKCA; classical protein kinase C alpha type [EC:2.7.11.13]	ko04540			Gap junction
evm.model.Contig00001.448	K02677	PRKCA; classical protein kinase C alpha type [EC:2.7.11.13]	ko05225			Hepatocellular carcinoma
evm.model.Contig00001.448	K02677	PRKCA; classical protein kinase C alpha type [EC:2.7.11.13]	ko01522			Endocrine resistance
evm.model.Contig00001.448	K02677	PRKCA; classical protein kinase C alpha type [EC:2.7.11.13]	ko01521			EGFR tyrosine kinase inhibitor resistance
evm.model.Contig00001.448	K02677	PRKCA; classical protein kinase C alpha type [EC:2.7.11.13]	ko05200			Pathways in cancer
evm.model.Contig00001.448	K02677	PRKCA; classical protein kinase C alpha type [EC:2.7.11.13]	ko05143			African trypanosomiasis
evm.model.Contig00001.448	K02677	PRKCA; classical protein kinase C alpha type [EC:2.7.11.13]	ko04730			Long-term depression
evm.model.Contig00001.448	K02677	PRKCA; classical protein kinase C alpha type [EC:2.7.11.13]	ko04916			Melanogenesis
evm.model.Contig00001.448	K02677	PRKCA; classical protein kinase C alpha type [EC:2.7.11.13]	ko04912			GnRH signaling pathway
evm.model.Contig00001.448	K02677	PRKCA; classical protein kinase C alpha type [EC:2.7.11.13]	ko04720			Long-term potentiation
evm.model.Contig00001.448	K02677	PRKCA; classical protein kinase C alpha type [EC:2.7.11.13]	ko05110			Vibrio cholerae infection
evm.model.Contig00001.448	K02677	PRKCA; classical protein kinase C alpha type [EC:2.7.11.13]	ko04071			Sphingolipid signaling pathway
evm.model.Contig00001.448	K02677	PRKCA; classical protein kinase C alpha type [EC:2.7.11.13]	ko04971			Gastric acid secretion
evm.model.Contig00001.448	K02677	PRKCA; classical protein kinase C alpha type [EC:2.7.11.13]	ko04270			Vascular smooth muscle contraction
evm.model.Contig00001.448	K02677	PRKCA; classical protein kinase C alpha type [EC:2.7.11.13]	ko04151			PI3K-Akt signaling pathway
evm.model.Contig00001.448	K02677	PRKCA; classical protein kinase C alpha type [EC:2.7.11.13]	ko05223			Non-small cell lung cancer
evm.model.Contig00001.448	K02677	PRKCA; classical protein kinase C alpha type [EC:2.7.11.13]	ko04360			Axon guidance
evm.model.Contig00001.448	K02677	PRKCA; classical protein kinase C alpha type [EC:2.7.11.13]	ko04925			Aldosterone synthesis and secretion
evm.model.Contig00001.448	K02677	PRKCA; classical protein kinase C alpha type [EC:2.7.11.13]	ko05032			Morphine addiction
evm.model.Contig00001.448	K02677	PRKCA; classical protein kinase C alpha type [EC:2.7.11.13]	ko04014			Ras signaling pathway
evm.model.Contig00001.448	K02677	PRKCA; classical protein kinase C alpha type [EC:2.7.11.13]	ko05214			Glioma
evm.model.Contig00001.448	K02677	PRKCA; classical protein kinase C alpha type [EC:2.7.11.13]	ko04926			Relaxin signaling pathway
evm.model.Contig00001.448	K02677	PRKCA; classical protein kinase C alpha type [EC:2.7.11.13]	ko04911			Insulin secretion
evm.model.Contig00001.448	K02677	PRKCA; classical protein kinase C alpha type [EC:2.7.11.13]	ko05031			Amphetamine addiction
evm.model.Contig00001.448	K02677	PRKCA; classical protein kinase C alpha type [EC:2.7.11.13]	ko04726			Serotonergic synapse
evm.model.Contig00001.448	K02677	PRKCA; classical protein kinase C alpha type [EC:2.7.11.13]	ko04510			Focal adhesion
evm.model.Contig00001.448	K02677	PRKCA; classical protein kinase C alpha type [EC:2.7.11.13]	ko04725			Cholinergic synapse
evm.model.Contig00001.448	K02677	PRKCA; classical protein kinase C alpha type [EC:2.7.11.13]	ko04728			Dopaminergic synapse
evm.model.Contig00001.448	K02677	PRKCA; classical protein kinase C alpha type [EC:2.7.11.13]	ko05231			Choline metabolism in cancer
evm.model.Contig00001.448	K02677	PRKCA; classical protein kinase C alpha type [EC:2.7.11.13]	ko04750			Inflammatory mediator regulation of TRP channels
evm.model.Contig00001.448	K02677	PRKCA; classical protein kinase C alpha type [EC:2.7.11.13]	ko04310			Wnt signaling pathway
evm.model.Contig00001.448	K02677	PRKCA; classical protein kinase C alpha type [EC:2.7.11.13]	ko04139			Mitophagy - yeast
evm.model.Contig00001.448	K02677	PRKCA; classical protein kinase C alpha type [EC:2.7.11.13]	ko04928			Parathyroid hormone synthesis, secretion and action
evm.model.Contig00001.449	K12866	WBP11, NPWBP; WW domain-binding protein 11	ko03040			Spliceosome
evm.model.Contig00001.449	K12866	WBP11, NPWBP; WW domain-binding protein 11	ko01522			Endocrine resistance
evm.model.Contig00001.450	K04233	ASTA-R; allatostatin A receptor	ko01522			Endocrine resistance
evm.model.Contig00001.457	K19716	AUP1; ancient ubiquitous protein 1	ko01522			Endocrine resistance
evm.model.Contig00001.460	K00232	E1.3.3.6, ACOX1, ACOX3; acyl-CoA oxidase [EC:1.3.3.6]	ko04146			Peroxisome
evm.model.Contig00001.460	K00232	E1.3.3.6, ACOX1, ACOX3; acyl-CoA oxidase [EC:1.3.3.6]	ko00071			Fatty acid degradation
evm.model.Contig00001.460	K00232	E1.3.3.6, ACOX1, ACOX3; acyl-CoA oxidase [EC:1.3.3.6]	ko04024			cAMP signaling pathway
evm.model.Contig00001.460	K00232	E1.3.3.6, ACOX1, ACOX3; acyl-CoA oxidase [EC:1.3.3.6]	ko01040			Biosynthesis of unsaturated fatty acids
evm.model.Contig00001.460	K00232	E1.3.3.6, ACOX1, ACOX3; acyl-CoA oxidase [EC:1.3.3.6]	ko03320			PPAR signaling pathway
evm.model.Contig00001.460	K00232	E1.3.3.6, ACOX1, ACOX3; acyl-CoA oxidase [EC:1.3.3.6]	ko00592			alpha-Linolenic acid metabolism
evm.model.Contig00001.461	K10147	PPM1D, WIP1; protein phosphatase 1D [EC:3.1.3.16]	ko04115			p53 signaling pathway
evm.model.Contig00001.461	K10147	PPM1D, WIP1; protein phosphatase 1D [EC:3.1.3.16]	ko01522			Endocrine resistance
evm.model.Contig00001.464	K14071	LKR; leucokinin receptor	ko01522			Endocrine resistance
evm.model.Contig00001.466	K03843	ALG2; alpha-1,3/alpha-1,6-mannosyltransferase [EC:2.4.1.132 2.4.1.257]	ko00513			Various types of N-glycan biosynthesis
evm.model.Contig00001.466	K03843	ALG2; alpha-1,3/alpha-1,6-mannosyltransferase [EC:2.4.1.132 2.4.1.257]	ko01522			Endocrine resistance
evm.model.Contig00001.466	K03843	ALG2; alpha-1,3/alpha-1,6-mannosyltransferase [EC:2.4.1.132 2.4.1.257]	ko00510			N-Glycan biosynthesis
evm.model.Contig00001.470	K04431	MAP2K7, MKK7; mitogen-activated protein kinase kinase 7 [EC:2.7.12.2]	ko05170			Human immunodeficiency virus 1 infection
evm.model.Contig00001.470	K04431	MAP2K7, MKK7; mitogen-activated protein kinase kinase 7 [EC:2.7.12.2]	ko04664			Fc epsilon RI signaling pathway
evm.model.Contig00001.470	K04431	MAP2K7, MKK7; mitogen-activated protein kinase kinase 7 [EC:2.7.12.2]	ko04620			Toll-like receptor signaling pathway
evm.model.Contig00001.470	K04431	MAP2K7, MKK7; mitogen-activated protein kinase kinase 7 [EC:2.7.12.2]	ko04010			MAPK signaling pathway
evm.model.Contig00001.470	K04431	MAP2K7, MKK7; mitogen-activated protein kinase kinase 7 [EC:2.7.12.2]	ko04214			Apoptosis - fly
evm.model.Contig00001.470	K04431	MAP2K7, MKK7; mitogen-activated protein kinase kinase 7 [EC:2.7.12.2]	ko01522			Endocrine resistance
evm.model.Contig00001.470	K04431	MAP2K7, MKK7; mitogen-activated protein kinase kinase 7 [EC:2.7.12.2]	ko04926			Relaxin signaling pathway
evm.model.Contig00001.470	K04431	MAP2K7, MKK7; mitogen-activated protein kinase kinase 7 [EC:2.7.12.2]	ko05418			Fluid shear stress and atherosclerosis
evm.model.Contig00001.470	K04431	MAP2K7, MKK7; mitogen-activated protein kinase kinase 7 [EC:2.7.12.2]	ko04722			Neurotrophin signaling pathway
evm.model.Contig00001.470	K04431	MAP2K7, MKK7; mitogen-activated protein kinase kinase 7 [EC:2.7.12.2]	ko04660			T cell receptor signaling pathway
evm.model.Contig00001.470	K04431	MAP2K7, MKK7; mitogen-activated protein kinase kinase 7 [EC:2.7.12.2]	ko04668			TNF signaling pathway
evm.model.Contig00001.470	K04431	MAP2K7, MKK7; mitogen-activated protein kinase kinase 7 [EC:2.7.12.2]	ko04624			Toll and Imd signaling pathway
evm.model.Contig00001.470	K04431	MAP2K7, MKK7; mitogen-activated protein kinase kinase 7 [EC:2.7.12.2]	ko04012			ErbB signaling pathway
evm.model.Contig00001.470	K04431	MAP2K7, MKK7; mitogen-activated protein kinase kinase 7 [EC:2.7.12.2]	ko04013			MAPK signaling pathway - fly
evm.model.Contig00001.470	K04431	MAP2K7, MKK7; mitogen-activated protein kinase kinase 7 [EC:2.7.12.2]	ko04912			GnRH signaling pathway
evm.model.Contig00001.470	K04431	MAP2K7, MKK7; mitogen-activated protein kinase kinase 7 [EC:2.7.12.2]	ko04380			Osteoclast differentiation
evm.model.Contig00001.470	K04431	MAP2K7, MKK7; mitogen-activated protein kinase kinase 7 [EC:2.7.12.2]	ko05169			Epstein-Barr virus infection
evm.model.Contig00001.470	K04431	MAP2K7, MKK7; mitogen-activated protein kinase kinase 7 [EC:2.7.12.2]	ko04530			Tight junction
evm.model.Contig00001.470	K04431	MAP2K7, MKK7; mitogen-activated protein kinase kinase 7 [EC:2.7.12.2]	ko05167			Kaposi sarcoma-associated herpesvirus infection
evm.model.Contig00001.470	K04431	MAP2K7, MKK7; mitogen-activated protein kinase kinase 7 [EC:2.7.12.2]	ko04141			Protein processing in endoplasmic reticulum
evm.model.Contig00001.470	K04431	MAP2K7, MKK7; mitogen-activated protein kinase kinase 7 [EC:2.7.12.2]	ko05161			Hepatitis B
evm.model.Contig00001.487	K07375	TUBB; tubulin beta	ko05130			Pathogenic Escherichia coli infection
evm.model.Contig00001.487	K07375	TUBB; tubulin beta	ko04540			Gap junction
evm.model.Contig00001.487	K07375	TUBB; tubulin beta	ko04145			Phagosome
evm.model.Contig00001.487	K07375	TUBB; tubulin beta	ko01522			Endocrine resistance
evm.model.Contig00001.488	K18443	GBF1; golgi-specific brefeldin A-resistance guanine nucleotide exchange factor 1	ko04144			Endocytosis
evm.model.Contig00001.488	K18443	GBF1; golgi-specific brefeldin A-resistance guanine nucleotide exchange factor 1	ko01522			Endocrine resistance
evm.model.Contig00001.493	K07838	RAP2B; Ras-related protein Rap-2B	ko01522			Endocrine resistance
evm.model.Contig00001.494	K22866	TCTEX1D2; tctex1 domain-containing protein 2	ko01522			Endocrine resistance
evm.model.Contig00001.495	K03165	TOP3; DNA topoisomerase III [EC:5.6.2.1]	ko03460			Fanconi anemia pathway
evm.model.Contig00001.495	K03165	TOP3; DNA topoisomerase III [EC:5.6.2.1]	ko03440			Homologous recombination
evm.model.Contig00001.495	K03165	TOP3; DNA topoisomerase III [EC:5.6.2.1]	ko01522			Endocrine resistance
evm.model.Contig00001.498	K05681	ABCG2, CD338; ATP-binding cassette, subfamily G (WHITE), member 2	ko02010			ABC transporters
evm.model.Contig00001.498	K05681	ABCG2, CD338; ATP-binding cassette, subfamily G (WHITE), member 2	ko04976			Bile secretion
evm.model.Contig00001.498	K05681	ABCG2, CD338; ATP-binding cassette, subfamily G (WHITE), member 2	ko01523			Antifolate resistance
evm.model.Contig00001.498	K05681	ABCG2, CD338; ATP-binding cassette, subfamily G (WHITE), member 2	ko01522			Endocrine resistance
evm.model.Contig00001.506	K11857	USP47; ubiquitin carboxyl-terminal hydrolase 47 [EC:3.4.19.12]	ko01522			Endocrine resistance
evm.model.Contig00001.51	K06989	nadX, ASPDH; aspartate dehydrogenase [EC:1.4.1.21]	ko00760			Nicotinate and nicotinamide metabolism
evm.model.Contig00001.511	K17609	NXN; nucleoredoxin [EC:1.8.1.8]	ko01522			Endocrine resistance
evm.model.Contig00001.512	K14825	TMED5, ERP2, ERP4; p24 family protein gamma-2	ko01522			Endocrine resistance
evm.model.Contig00001.513	K03024	RPC7, POLR3G; DNA-directed RNA polymerase III subunit RPC7	ko04623			Cytosolic DNA-sensing pathway
evm.model.Contig00001.513	K03024	RPC7, POLR3G; DNA-directed RNA polymerase III subunit RPC7	ko03020			RNA polymerase
evm.model.Contig00001.513	K03024	RPC7, POLR3G; DNA-directed RNA polymerase III subunit RPC7	ko01522			Endocrine resistance
evm.model.Contig00001.515	K09645	CPVL; vitellogenic carboxypeptidase-like protein [EC:3.4.16.-]	ko01522			Endocrine resistance
evm.model.Contig00001.516	K04946	KCNT1, KNA1.1; potassium channel subfamily T member 1	ko01522			Endocrine resistance
evm.model.Contig00001.518	K11834	USP44_49; ubiquitin carboxyl-terminal hydrolase 44/49 [EC:3.4.19.12]	ko01522			Endocrine resistance
evm.model.Contig00001.519	K20804	RNF34; E3 ubiquitin-protein ligase RNF34 [EC:2.3.2.31]	ko01522			Endocrine resistance
evm.model.Contig00001.522	K03307	TC.SSS; solute:Na+ symporter, SSS family	ko01522			Endocrine resistance
evm.model.Contig00001.523	K14303	NUP160, NUP120; nuclear pore complex protein Nup160	ko01522			Endocrine resistance
evm.model.Contig00001.523	K14303	NUP160, NUP120; nuclear pore complex protein Nup160	ko03013			RNA transport
evm.model.Contig00001.524	K15631	ABA3; molybdenum cofactor sulfurtransferase [EC:2.8.1.9]	ko00790			Folate biosynthesis
evm.model.Contig00001.525	K17618	UBLCP1; ubiquitin-like domain-containing CTD phosphatase 1 [EC:3.1.3.16]	ko01522			Endocrine resistance
evm.model.Contig00001.530	K12231	HECTD1; E3 ubiquitin-protein ligase HECTD1 [EC:2.3.2.26]	ko01522			Endocrine resistance
evm.model.Contig00001.535	K09453	SNAPC4; snRNA-activating protein complex subunit 4	ko01522			Endocrine resistance
evm.model.Contig00001.537	K14847	RPF2; ribosome production factor 2	ko01522			Endocrine resistance
evm.model.Contig00001.538	K04975	TRPV6; transient receptor potential cation channel subfamily V member 6	ko04970			Salivary secretion
evm.model.Contig00001.538	K04975	TRPV6; transient receptor potential cation channel subfamily V member 6	ko04978			Mineral absorption
evm.model.Contig00001.538	K04975	TRPV6; transient receptor potential cation channel subfamily V member 6	ko01522			Endocrine resistance
evm.model.Contig00001.545	K14388	SLC5A8_12, SMCT; solute carrier family 5 (sodium-coupled monocarboxylate transporter), member 8/12	ko01522			Endocrine resistance
evm.model.Contig00001.546	K17551	PPP1R9; neurabin	ko01522			Endocrine resistance
evm.model.Contig00001.552	K06101	ASH1L; histone-lysine N-methyltransferase ASH1L [EC:2.1.1.43]	ko00310			Lysine degradation
evm.model.Contig00001.552	K06101	ASH1L; histone-lysine N-methyltransferase ASH1L [EC:2.1.1.43]	ko01522			Endocrine resistance
evm.model.Contig00001.558	K07376	PRKG1; cGMP-dependent protein kinase 1 [EC:2.7.11.12]	ko04970			Salivary secretion
evm.model.Contig00001.558	K07376	PRKG1; cGMP-dependent protein kinase 1 [EC:2.7.11.12]	ko04611			Platelet activation
evm.model.Contig00001.558	K07376	PRKG1; cGMP-dependent protein kinase 1 [EC:2.7.11.12]	ko04740			Olfactory transduction
evm.model.Contig00001.558	K07376	PRKG1; cGMP-dependent protein kinase 1 [EC:2.7.11.12]	ko04714			Thermogenesis
evm.model.Contig00001.558	K07376	PRKG1; cGMP-dependent protein kinase 1 [EC:2.7.11.12]	ko04923			Regulation of lipolysis in adipocytes
evm.model.Contig00001.558	K07376	PRKG1; cGMP-dependent protein kinase 1 [EC:2.7.11.12]	ko04022			cGMP-PKG signaling pathway
evm.model.Contig00001.558	K07376	PRKG1; cGMP-dependent protein kinase 1 [EC:2.7.11.12]	ko04540			Gap junction
evm.model.Contig00001.558	K07376	PRKG1; cGMP-dependent protein kinase 1 [EC:2.7.11.12]	ko01522			Endocrine resistance
evm.model.Contig00001.558	K07376	PRKG1; cGMP-dependent protein kinase 1 [EC:2.7.11.12]	ko04270			Vascular smooth muscle contraction
evm.model.Contig00001.558	K07376	PRKG1; cGMP-dependent protein kinase 1 [EC:2.7.11.12]	ko04730			Long-term depression
evm.model.Contig00001.558	K07376	PRKG1; cGMP-dependent protein kinase 1 [EC:2.7.11.12]	ko04713			Circadian entrainment
evm.model.Contig00001.560	K06174	ABCE1, Rli1; ATP-binding cassette, sub-family E, member 1	ko01522			Endocrine resistance
evm.model.Contig00001.564	K14662	NTAN1; protein N-terminal asparagine amidohydrolase [EC:3.5.1.121]	ko01522			Endocrine resistance
evm.model.Contig00001.566	K18643	KATNB1; katanin p80 WD40 repeat-containing subunit B1	ko01522			Endocrine resistance
evm.model.Contig00001.567	K13113	UBL5, HUB1; ubiquitin-like protein 5	ko04212			Longevity regulating pathway - worm
evm.model.Contig00001.567	K13113	UBL5, HUB1; ubiquitin-like protein 5	ko01522			Endocrine resistance
evm.model.Contig00001.574	K10716	kch, trkA, mthK, pch; voltage-gated potassium channel	ko01522			Endocrine resistance
evm.model.Contig00001.577	K09350	NKX6-2; homeobox protein Nkx-6.2	ko01522			Endocrine resistance
evm.model.Contig00001.579	K00486	KMO; kynurenine 3-monooxygenase [EC:1.14.13.9]	ko00380			Tryptophan metabolism
evm.model.Contig00001.58	K06030	MFN2, FZO1; mitofusin 2 [EC:3.6.5.-]	ko04214			Apoptosis - fly
evm.model.Contig00001.58	K06030	MFN2, FZO1; mitofusin 2 [EC:3.6.5.-]	ko04137			Mitophagy - animal
evm.model.Contig00001.58	K06030	MFN2, FZO1; mitofusin 2 [EC:3.6.5.-]	ko01522			Endocrine resistance
evm.model.Contig00001.58	K06030	MFN2, FZO1; mitofusin 2 [EC:3.6.5.-]	ko04621			NOD-like receptor signaling pathway
evm.model.Contig00001.582	K06843	NTN1; netrin 1	ko04360			Axon guidance
evm.model.Contig00001.582	K06843	NTN1; netrin 1	ko01522			Endocrine resistance
evm.model.Contig00001.584	K06990	MEMO1; MEMO1 family protein	ko01522			Endocrine resistance
evm.model.Contig00001.585	K01092	E3.1.3.25, IMPA, suhB; myo-inositol-1(or 4)-monophosphatase [EC:3.1.3.25]	ko04070			Phosphatidylinositol signaling system
evm.model.Contig00001.585	K01092	E3.1.3.25, IMPA, suhB; myo-inositol-1(or 4)-monophosphatase [EC:3.1.3.25]	ko00521			Streptomycin biosynthesis
evm.model.Contig00001.585	K01092	E3.1.3.25, IMPA, suhB; myo-inositol-1(or 4)-monophosphatase [EC:3.1.3.25]	ko00562			Inositol phosphate metabolism
evm.model.Contig00001.589	K17659	PTCD3; pentatricopeptide repeat domain-containing protein 3	ko01522			Endocrine resistance
evm.model.Contig00001.590	K13566	NIT2, yafV; omega-amidase [EC:3.5.1.3]	ko00250			Alanine, aspartate and glutamate metabolism
evm.model.Contig00001.592	K06184	ABCF1; ATP-binding cassette, subfamily F, member 1	ko01522			Endocrine resistance
evm.model.Contig00001.593	K06107	EPB41, 4.1R; erythrocyte membrane protein band 4.1	ko01522			Endocrine resistance
evm.model.Contig00001.594	K17785	IMMT, FCJ1, MNOS2; mitofilin	ko01522			Endocrine resistance
evm.model.Contig00001.595	K16547	NEDD1; protein NEDD1	ko01522			Endocrine resistance
evm.model.Contig00001.597	K15263	LYER; cell growth-regulating nucleolar protein	ko01522			Endocrine resistance
evm.model.Contig00001.598	K15263	LYER; cell growth-regulating nucleolar protein	ko01522			Endocrine resistance
evm.model.Contig00001.599	K01021	TPST; protein-tyrosine sulfotransferase [EC:2.8.2.20]	ko01522			Endocrine resistance
evm.model.Contig00001.6	K13886	CORO1B_1C_6; coronin-1B/1C/6	ko01522			Endocrine resistance
evm.model.Contig00001.600	K04403	MAP3K7IP1, TAB1; TAK1-binding protein 1	ko05140			Leishmaniasis
evm.model.Contig00001.600	K04403	MAP3K7IP1, TAB1; TAK1-binding protein 1	ko04380			Osteoclast differentiation
evm.model.Contig00001.600	K04403	MAP3K7IP1, TAB1; TAK1-binding protein 1	ko04064			NF-kappa B signaling pathway
evm.model.Contig00001.600	K04403	MAP3K7IP1, TAB1; TAK1-binding protein 1	ko05170			Human immunodeficiency virus 1 infection
evm.model.Contig00001.600	K04403	MAP3K7IP1, TAB1; TAK1-binding protein 1	ko04620			Toll-like receptor signaling pathway
evm.model.Contig00001.600	K04403	MAP3K7IP1, TAB1; TAK1-binding protein 1	ko04010			MAPK signaling pathway
evm.model.Contig00001.600	K04403	MAP3K7IP1, TAB1; TAK1-binding protein 1	ko05169			Epstein-Barr virus infection
evm.model.Contig00001.600	K04403	MAP3K7IP1, TAB1; TAK1-binding protein 1	ko05168			Herpes simplex virus 1 infection
evm.model.Contig00001.600	K04403	MAP3K7IP1, TAB1; TAK1-binding protein 1	ko04668			TNF signaling pathway
evm.model.Contig00001.600	K04403	MAP3K7IP1, TAB1; TAK1-binding protein 1	ko05145			Toxoplasmosis
evm.model.Contig00001.600	K04403	MAP3K7IP1, TAB1; TAK1-binding protein 1	ko04621			NOD-like receptor signaling pathway
evm.model.Contig00001.600	K04403	MAP3K7IP1, TAB1; TAK1-binding protein 1	ko05161			Hepatitis B
evm.model.Contig00001.605	K17770	TOM20; mitochondrial import receptor subunit TOM20	ko01522			Endocrine resistance
evm.model.Contig00001.608	K18436	PDE7; high affinity cAMP-specific 3',5'-cyclic phosphodiesterase 7 [EC:3.1.4.53]	ko00230			Purine metabolism
evm.model.Contig00001.608	K18436	PDE7; high affinity cAMP-specific 3',5'-cyclic phosphodiesterase 7 [EC:3.1.4.53]	ko05032			Morphine addiction
evm.model.Contig00001.609	K03963	NDUFB7; NADH dehydrogenase (ubiquinone) 1 beta subcomplex subunit 7	ko05016			Huntington disease
evm.model.Contig00001.609	K03963	NDUFB7; NADH dehydrogenase (ubiquinone) 1 beta subcomplex subunit 7	ko04932			Non-alcoholic fatty liver disease (NAFLD)
evm.model.Contig00001.609	K03963	NDUFB7; NADH dehydrogenase (ubiquinone) 1 beta subcomplex subunit 7	ko00190			Oxidative phosphorylation
evm.model.Contig00001.609	K03963	NDUFB7; NADH dehydrogenase (ubiquinone) 1 beta subcomplex subunit 7	ko05010			Alzheimer disease
evm.model.Contig00001.609	K03963	NDUFB7; NADH dehydrogenase (ubiquinone) 1 beta subcomplex subunit 7	ko04714			Thermogenesis
evm.model.Contig00001.609	K03963	NDUFB7; NADH dehydrogenase (ubiquinone) 1 beta subcomplex subunit 7	ko05012			Parkinson disease
evm.model.Contig00001.609	K03963	NDUFB7; NADH dehydrogenase (ubiquinone) 1 beta subcomplex subunit 7	ko04723			Retrograde endocannabinoid signaling
evm.model.Contig00001.613	K14510	CTR1; serine/threonine-protein kinase CTR1 [EC:2.7.11.1]	ko04016			MAPK signaling pathway - plant
evm.model.Contig00001.613	K14510	CTR1; serine/threonine-protein kinase CTR1 [EC:2.7.11.1]	ko04075			Plant hormone signal transduction
evm.model.Contig00001.613	K14510	CTR1; serine/threonine-protein kinase CTR1 [EC:2.7.11.1]	ko01522			Endocrine resistance
evm.model.Contig00001.614	K02830	HRAD1, RAD17; cell cycle checkpoint protein [EC:3.1.11.2]	ko04113			Meiosis - yeast
evm.model.Contig00001.614	K02830	HRAD1, RAD17; cell cycle checkpoint protein [EC:3.1.11.2]	ko04218			Cellular senescence
evm.model.Contig00001.614	K02830	HRAD1, RAD17; cell cycle checkpoint protein [EC:3.1.11.2]	ko04111			Cell cycle - yeast
evm.model.Contig00001.614	K02830	HRAD1, RAD17; cell cycle checkpoint protein [EC:3.1.11.2]	ko01522			Endocrine resistance
evm.model.Contig00001.615	K06584	ITGA8; integrin alpha 8	ko04810			Regulation of actin cytoskeleton
evm.model.Contig00001.615	K06584	ITGA8; integrin alpha 8	ko05165			Human papillomavirus infection
evm.model.Contig00001.615	K06584	ITGA8; integrin alpha 8	ko05412			Arrhythmogenic right ventricular cardiomyopathy (ARVC)
evm.model.Contig00001.615	K06584	ITGA8; integrin alpha 8	ko04512			ECM-receptor interaction
evm.model.Contig00001.615	K06584	ITGA8; integrin alpha 8	ko01522			Endocrine resistance
evm.model.Contig00001.615	K06584	ITGA8; integrin alpha 8	ko05414			Dilated cardiomyopathy (DCM)
evm.model.Contig00001.615	K06584	ITGA8; integrin alpha 8	ko04514			Cell adhesion molecules (CAMs)
evm.model.Contig00001.615	K06584	ITGA8; integrin alpha 8	ko04151			PI3K-Akt signaling pathway
evm.model.Contig00001.615	K06584	ITGA8; integrin alpha 8	ko04510			Focal adhesion
evm.model.Contig00001.615	K06584	ITGA8; integrin alpha 8	ko05410			Hypertrophic cardiomyopathy (HCM)
evm.model.Contig00001.618	K18423	CSE1, CAS, XPO2; exportin-2 (importin alpha re-exporter)	ko01522			Endocrine resistance
evm.model.Contig00001.619	K16365	SGTA; small glutamine-rich tetratricopeptide repeat-containing protein alpha	ko01522			Endocrine resistance
evm.model.Contig00001.622	K08829	MAK; male germ cell-associated kinase [EC:2.7.11.22]	ko01522			Endocrine resistance
evm.model.Contig00001.623	K15446	TRM13, CCDC76; tRNA:m4X modification enzyme [EC:2.1.1.225]	ko01522			Endocrine resistance
evm.model.Contig00001.625	K06275	PARV; parvin	ko04510			Focal adhesion
evm.model.Contig00001.625	K06275	PARV; parvin	ko01522			Endocrine resistance
evm.model.Contig00001.63	K20296	ANG2, VPS51; vacuolar protein sorting-associated protein 51	ko01522			Endocrine resistance
evm.model.Contig00001.630	K04353	RAP1A; Ras-related protein Rap-1A	ko04611			Platelet activation
evm.model.Contig00001.630	K04353	RAP1A; Ras-related protein Rap-1A	ko04015			Rap1 signaling pathway
evm.model.Contig00001.630	K04353	RAP1A; Ras-related protein Rap-1A	ko04010			MAPK signaling pathway
evm.model.Contig00001.630	K04353	RAP1A; Ras-related protein Rap-1A	ko04530			Tight junction
evm.model.Contig00001.630	K04353	RAP1A; Ras-related protein Rap-1A	ko04014			Ras signaling pathway
evm.model.Contig00001.630	K04353	RAP1A; Ras-related protein Rap-1A	ko04934			Cushing syndrome
evm.model.Contig00001.630	K04353	RAP1A; Ras-related protein Rap-1A	ko04720			Long-term potentiation
evm.model.Contig00001.630	K04353	RAP1A; Ras-related protein Rap-1A	ko01522			Endocrine resistance
evm.model.Contig00001.630	K04353	RAP1A; Ras-related protein Rap-1A	ko05211			Renal cell carcinoma
evm.model.Contig00001.630	K04353	RAP1A; Ras-related protein Rap-1A	ko04972			Pancreatic secretion
evm.model.Contig00001.630	K04353	RAP1A; Ras-related protein Rap-1A	ko04062			Chemokine signaling pathway
evm.model.Contig00001.630	K04353	RAP1A; Ras-related protein Rap-1A	ko04024			cAMP signaling pathway
evm.model.Contig00001.630	K04353	RAP1A; Ras-related protein Rap-1A	ko04670			Leukocyte transendothelial migration
evm.model.Contig00001.630	K04353	RAP1A; Ras-related protein Rap-1A	ko04722			Neurotrophin signaling pathway
evm.model.Contig00001.630	K04353	RAP1A; Ras-related protein Rap-1A	ko04510			Focal adhesion
evm.model.Contig00001.631	K07430	CYP7B; 25/26-hydroxycholesterol 7alpha-hydroxylase [EC:1.14.14.29]	ko00120			Primary bile acid biosynthesis
evm.model.Contig00001.631	K07430	CYP7B; 25/26-hydroxycholesterol 7alpha-hydroxylase [EC:1.14.14.29]	ko00140			Steroid hormone biosynthesis
evm.model.Contig00001.631	K07430	CYP7B; 25/26-hydroxycholesterol 7alpha-hydroxylase [EC:1.14.14.29]	ko01522			Endocrine resistance
evm.model.Contig00001.636	K03357	APC10, DOC1; anaphase-promoting complex subunit 10	ko04113			Meiosis - yeast
evm.model.Contig00001.636	K03357	APC10, DOC1; anaphase-promoting complex subunit 10	ko04120			Ubiquitin mediated proteolysis
evm.model.Contig00001.636	K03357	APC10, DOC1; anaphase-promoting complex subunit 10	ko04111			Cell cycle - yeast
evm.model.Contig00001.636	K03357	APC10, DOC1; anaphase-promoting complex subunit 10	ko04914			Progesterone-mediated oocyte maturation
evm.model.Contig00001.636	K03357	APC10, DOC1; anaphase-promoting complex subunit 10	ko01522			Endocrine resistance
evm.model.Contig00001.636	K03357	APC10, DOC1; anaphase-promoting complex subunit 10	ko04110			Cell cycle
evm.model.Contig00001.636	K03357	APC10, DOC1; anaphase-promoting complex subunit 10	ko05166			Human T-cell leukemia virus 1 infection
evm.model.Contig00001.636	K03357	APC10, DOC1; anaphase-promoting complex subunit 10	ko04114			Oocyte meiosis
evm.model.Contig00001.637	K02503	HINT1, hinT, hit; histidine triad (HIT) family protein	ko01522			Endocrine resistance
evm.model.Contig00001.64	K01596	E4.1.1.32, pckA, PCK; phosphoenolpyruvate carboxykinase (GTP) [EC:4.1.1.32]	ko00020			Citrate cycle (TCA cycle)
evm.model.Contig00001.64	K01596	E4.1.1.32, pckA, PCK; phosphoenolpyruvate carboxykinase (GTP) [EC:4.1.1.32]	ko00010			Glycolysis / Gluconeogenesis
evm.model.Contig00001.64	K01596	E4.1.1.32, pckA, PCK; phosphoenolpyruvate carboxykinase (GTP) [EC:4.1.1.32]	ko00620			Pyruvate metabolism
evm.model.Contig00001.64	K01596	E4.1.1.32, pckA, PCK; phosphoenolpyruvate carboxykinase (GTP) [EC:4.1.1.32]	ko04920			Adipocytokine signaling pathway
evm.model.Contig00001.64	K01596	E4.1.1.32, pckA, PCK; phosphoenolpyruvate carboxykinase (GTP) [EC:4.1.1.32]	ko04931			Insulin resistance
evm.model.Contig00001.64	K01596	E4.1.1.32, pckA, PCK; phosphoenolpyruvate carboxykinase (GTP) [EC:4.1.1.32]	ko04152			AMPK signaling pathway
evm.model.Contig00001.64	K01596	E4.1.1.32, pckA, PCK; phosphoenolpyruvate carboxykinase (GTP) [EC:4.1.1.32]	ko04922			Glucagon signaling pathway
evm.model.Contig00001.64	K01596	E4.1.1.32, pckA, PCK; phosphoenolpyruvate carboxykinase (GTP) [EC:4.1.1.32]	ko04910			Insulin signaling pathway
evm.model.Contig00001.64	K01596	E4.1.1.32, pckA, PCK; phosphoenolpyruvate carboxykinase (GTP) [EC:4.1.1.32]	ko04151			PI3K-Akt signaling pathway
evm.model.Contig00001.64	K01596	E4.1.1.32, pckA, PCK; phosphoenolpyruvate carboxykinase (GTP) [EC:4.1.1.32]	ko03320			PPAR signaling pathway
evm.model.Contig00001.64	K01596	E4.1.1.32, pckA, PCK; phosphoenolpyruvate carboxykinase (GTP) [EC:4.1.1.32]	ko04964			Proximal tubule bicarbonate reclamation
evm.model.Contig00001.64	K01596	E4.1.1.32, pckA, PCK; phosphoenolpyruvate carboxykinase (GTP) [EC:4.1.1.32]	ko04068			FoxO signaling pathway
evm.model.Contig00001.642	K09114	MXD, MAD; MAX dimerization protein	ko01522			Endocrine resistance
evm.model.Contig00001.645	K07904	RAB11A; Ras-related protein Rab-11A	ko04961			Endocrine and other factor-regulated calcium reabsorption
evm.model.Contig00001.645	K07904	RAB11A; Ras-related protein Rab-11A	ko05164			Influenza A
evm.model.Contig00001.645	K07904	RAB11A; Ras-related protein Rab-11A	ko04144			Endocytosis
evm.model.Contig00001.645	K07904	RAB11A; Ras-related protein Rab-11A	ko04962			Vasopressin-regulated water reabsorption
evm.model.Contig00001.645	K07904	RAB11A; Ras-related protein Rab-11A	ko01522			Endocrine resistance
evm.model.Contig00001.645	K07904	RAB11A; Ras-related protein Rab-11A	ko04972			Pancreatic secretion
evm.model.Contig00001.647	K09210	KLF15; krueppel-like factor 15	ko01522			Endocrine resistance
evm.model.Contig00001.649	K19001	HELLS, DDM1; ATP-dependent DNA helicase	ko01522			Endocrine resistance
evm.model.Contig00001.65	K02889	RP-L21e, RPL21; large subunit ribosomal protein L21e	ko03010			Ribosome
evm.model.Contig00001.65	K02889	RP-L21e, RPL21; large subunit ribosomal protein L21e	ko01522			Endocrine resistance
evm.model.Contig00001.651	K20241	WDR44, RAB11BP; WD repeat-containing protein 44	ko01522			Endocrine resistance
evm.model.Contig00001.653	K20362	YIF1; protein transport protein YIF1	ko01522			Endocrine resistance
evm.model.Contig00001.657	K11097	SNRPE, SME; small nuclear ribonucleoprotein E	ko03040			Spliceosome
evm.model.Contig00001.657	K11097	SNRPE, SME; small nuclear ribonucleoprotein E	ko01522			Endocrine resistance
evm.model.Contig00001.658	K08369	ydjE; MFS transporter, putative metabolite:H+ symporter	ko01522			Endocrine resistance
evm.model.Contig00001.66	K08727	NOD1, CARD4; nucleotide-binding oligomerization domain-containing protein 1	ko05131			Shigellosis
evm.model.Contig00001.66	K08727	NOD1, CARD4; nucleotide-binding oligomerization domain-containing protein 1	ko05133			Pertussis
evm.model.Contig00001.66	K08727	NOD1, CARD4; nucleotide-binding oligomerization domain-containing protein 1	ko01522			Endocrine resistance
evm.model.Contig00001.66	K08727	NOD1, CARD4; nucleotide-binding oligomerization domain-containing protein 1	ko05120			Epithelial cell signaling in Helicobacter pylori infection
evm.model.Contig00001.66	K08727	NOD1, CARD4; nucleotide-binding oligomerization domain-containing protein 1	ko04621			NOD-like receptor signaling pathway
evm.model.Contig00001.661	K04560	STX1A; syntaxin 1A	ko04130			SNARE interactions in vesicular transport
evm.model.Contig00001.661	K04560	STX1A; syntaxin 1A	ko01522			Endocrine resistance
evm.model.Contig00001.661	K04560	STX1A; syntaxin 1A	ko05031			Amphetamine addiction
evm.model.Contig00001.661	K04560	STX1A; syntaxin 1A	ko04721			Synaptic vesicle cycle
evm.model.Contig00001.661	K04560	STX1A; syntaxin 1A	ko04911			Insulin secretion
evm.model.Contig00001.664	K05291	PIGS; GPI-anchor transamidase subunit S	ko00563			Glycosylphosphatidylinositol (GPI)-anchor biosynthesis
evm.model.Contig00001.665	K03175	TRAF6; TNF receptor-associated factor 6 [EC:2.3.2.27]	ko04120			Ubiquitin mediated proteolysis
evm.model.Contig00001.665	K03175	TRAF6; TNF receptor-associated factor 6 [EC:2.3.2.27]	ko05140			Leishmaniasis
evm.model.Contig00001.665	K03175	TRAF6; TNF receptor-associated factor 6 [EC:2.3.2.27]	ko05170			Human immunodeficiency virus 1 infection
evm.model.Contig00001.665	K03175	TRAF6; TNF receptor-associated factor 6 [EC:2.3.2.27]	ko05152			Tuberculosis
evm.model.Contig00001.665	K03175	TRAF6; TNF receptor-associated factor 6 [EC:2.3.2.27]	ko04620			Toll-like receptor signaling pathway
evm.model.Contig00001.665	K03175	TRAF6; TNF receptor-associated factor 6 [EC:2.3.2.27]	ko04010			MAPK signaling pathway
evm.model.Contig00001.665	K03175	TRAF6; TNF receptor-associated factor 6 [EC:2.3.2.27]	ko05235			PD-L1 expression and PD-1 checkpoint pathway in cancer
evm.model.Contig00001.665	K03175	TRAF6; TNF receptor-associated factor 6 [EC:2.3.2.27]	ko04214			Apoptosis - fly
evm.model.Contig00001.665	K03175	TRAF6; TNF receptor-associated factor 6 [EC:2.3.2.27]	ko01522			Endocrine resistance
evm.model.Contig00001.665	K03175	TRAF6; TNF receptor-associated factor 6 [EC:2.3.2.27]	ko05200			Pathways in cancer
evm.model.Contig00001.665	K03175	TRAF6; TNF receptor-associated factor 6 [EC:2.3.2.27]	ko05142			Chagas disease (American trypanosomiasis)
evm.model.Contig00001.665	K03175	TRAF6; TNF receptor-associated factor 6 [EC:2.3.2.27]	ko04722			Neurotrophin signaling pathway
evm.model.Contig00001.665	K03175	TRAF6; TNF receptor-associated factor 6 [EC:2.3.2.27]	ko04657			IL-17 signaling pathway
evm.model.Contig00001.665	K03175	TRAF6; TNF receptor-associated factor 6 [EC:2.3.2.27]	ko05145			Toxoplasmosis
evm.model.Contig00001.665	K03175	TRAF6; TNF receptor-associated factor 6 [EC:2.3.2.27]	ko04013			MAPK signaling pathway - fly
evm.model.Contig00001.665	K03175	TRAF6; TNF receptor-associated factor 6 [EC:2.3.2.27]	ko04064			NF-kappa B signaling pathway
evm.model.Contig00001.665	K03175	TRAF6; TNF receptor-associated factor 6 [EC:2.3.2.27]	ko04380			Osteoclast differentiation
evm.model.Contig00001.665	K03175	TRAF6; TNF receptor-associated factor 6 [EC:2.3.2.27]	ko05160			Hepatitis C
evm.model.Contig00001.665	K03175	TRAF6; TNF receptor-associated factor 6 [EC:2.3.2.27]	ko05169			Epstein-Barr virus infection
evm.model.Contig00001.665	K03175	TRAF6; TNF receptor-associated factor 6 [EC:2.3.2.27]	ko05162			Measles
evm.model.Contig00001.665	K03175	TRAF6; TNF receptor-associated factor 6 [EC:2.3.2.27]	ko04622			RIG-I-like receptor signaling pathway
evm.model.Contig00001.665	K03175	TRAF6; TNF receptor-associated factor 6 [EC:2.3.2.27]	ko05168			Herpes simplex virus 1 infection
evm.model.Contig00001.665	K03175	TRAF6; TNF receptor-associated factor 6 [EC:2.3.2.27]	ko05222			Small cell lung cancer
evm.model.Contig00001.665	K03175	TRAF6; TNF receptor-associated factor 6 [EC:2.3.2.27]	ko05133			Pertussis
evm.model.Contig00001.665	K03175	TRAF6; TNF receptor-associated factor 6 [EC:2.3.2.27]	ko04144			Endocytosis
evm.model.Contig00001.665	K03175	TRAF6; TNF receptor-associated factor 6 [EC:2.3.2.27]	ko04140			Autophagy - animal
evm.model.Contig00001.665	K03175	TRAF6; TNF receptor-associated factor 6 [EC:2.3.2.27]	ko05161			Hepatitis B
evm.model.Contig00001.665	K03175	TRAF6; TNF receptor-associated factor 6 [EC:2.3.2.27]	ko04621			NOD-like receptor signaling pathway
evm.model.Contig00001.668	K00016	LDH, ldh; L-lactate dehydrogenase [EC:1.1.1.27]	ko00010			Glycolysis / Gluconeogenesis
evm.model.Contig00001.668	K00016	LDH, ldh; L-lactate dehydrogenase [EC:1.1.1.27]	ko04922			Glucagon signaling pathway
evm.model.Contig00001.668	K00016	LDH, ldh; L-lactate dehydrogenase [EC:1.1.1.27]	ko00640			Propanoate metabolism
evm.model.Contig00001.668	K00016	LDH, ldh; L-lactate dehydrogenase [EC:1.1.1.27]	ko00270			Cysteine and methionine metabolism
evm.model.Contig00001.668	K00016	LDH, ldh; L-lactate dehydrogenase [EC:1.1.1.27]	ko00620			Pyruvate metabolism
evm.model.Contig00001.668	K00016	LDH, ldh; L-lactate dehydrogenase [EC:1.1.1.27]	ko01522			Endocrine resistance
evm.model.Contig00001.671	K07204	RAPTOR; regulatory associated protein of mTOR	ko04136			Autophagy - other
evm.model.Contig00001.671	K07204	RAPTOR; regulatory associated protein of mTOR	ko05206			MicroRNAs in cancer
evm.model.Contig00001.671	K07204	RAPTOR; regulatory associated protein of mTOR	ko04714			Thermogenesis
evm.model.Contig00001.671	K07204	RAPTOR; regulatory associated protein of mTOR	ko04150			mTOR signaling pathway
evm.model.Contig00001.671	K07204	RAPTOR; regulatory associated protein of mTOR	ko04213			Longevity regulating pathway - multiple species
evm.model.Contig00001.671	K07204	RAPTOR; regulatory associated protein of mTOR	ko04138			Autophagy - yeast
evm.model.Contig00001.671	K07204	RAPTOR; regulatory associated protein of mTOR	ko01522			Endocrine resistance
evm.model.Contig00001.671	K07204	RAPTOR; regulatory associated protein of mTOR	ko04152			AMPK signaling pathway
evm.model.Contig00001.671	K07204	RAPTOR; regulatory associated protein of mTOR	ko04910			Insulin signaling pathway
evm.model.Contig00001.671	K07204	RAPTOR; regulatory associated protein of mTOR	ko04211			Longevity regulating pathway
evm.model.Contig00001.671	K07204	RAPTOR; regulatory associated protein of mTOR	ko04151			PI3K-Akt signaling pathway
evm.model.Contig00001.671	K07204	RAPTOR; regulatory associated protein of mTOR	ko04140			Autophagy - animal
evm.model.Contig00001.679	K20315	ARHGAP21_23; Rho GTPase-activating protein 21/23	ko01522			Endocrine resistance
evm.model.Contig00001.687	K00128	ALDH; aldehyde dehydrogenase (NAD+) [EC:1.2.1.3]	ko00330			Arginine and proline metabolism
evm.model.Contig00001.687	K00128	ALDH; aldehyde dehydrogenase (NAD+) [EC:1.2.1.3]	ko00010			Glycolysis / Gluconeogenesis
evm.model.Contig00001.687	K00128	ALDH; aldehyde dehydrogenase (NAD+) [EC:1.2.1.3]	ko00981			Insect hormone biosynthesis
evm.model.Contig00001.687	K00128	ALDH; aldehyde dehydrogenase (NAD+) [EC:1.2.1.3]	ko00903			Limonene and pinene degradation
evm.model.Contig00001.687	K00128	ALDH; aldehyde dehydrogenase (NAD+) [EC:1.2.1.3]	ko00380			Tryptophan metabolism
evm.model.Contig00001.687	K00128	ALDH; aldehyde dehydrogenase (NAD+) [EC:1.2.1.3]	ko00310			Lysine degradation
evm.model.Contig00001.687	K00128	ALDH; aldehyde dehydrogenase (NAD+) [EC:1.2.1.3]	ko00280			Valine, leucine and isoleucine degradation
evm.model.Contig00001.687	K00128	ALDH; aldehyde dehydrogenase (NAD+) [EC:1.2.1.3]	ko00410			beta-Alanine metabolism
evm.model.Contig00001.687	K00128	ALDH; aldehyde dehydrogenase (NAD+) [EC:1.2.1.3]	ko00620			Pyruvate metabolism
evm.model.Contig00001.687	K00128	ALDH; aldehyde dehydrogenase (NAD+) [EC:1.2.1.3]	ko00625			Chloroalkane and chloroalkene degradation
evm.model.Contig00001.687	K00128	ALDH; aldehyde dehydrogenase (NAD+) [EC:1.2.1.3]	ko00071			Fatty acid degradation
evm.model.Contig00001.687	K00128	ALDH; aldehyde dehydrogenase (NAD+) [EC:1.2.1.3]	ko00053			Ascorbate and aldarate metabolism
evm.model.Contig00001.687	K00128	ALDH; aldehyde dehydrogenase (NAD+) [EC:1.2.1.3]	ko00561			Glycerolipid metabolism
evm.model.Contig00001.687	K00128	ALDH; aldehyde dehydrogenase (NAD+) [EC:1.2.1.3]	ko00340			Histidine metabolism
evm.model.Contig00001.689	K17767	AIP, XAP2; AH receptor-interacting protein	ko04934			Cushing syndrome
evm.model.Contig00001.689	K17767	AIP, XAP2; AH receptor-interacting protein	ko01522			Endocrine resistance
evm.model.Contig00001.693	K06201	cutC; copper homeostasis protein	ko01522			Endocrine resistance
evm.model.Contig00001.696	K17512	SHARK; tyrosine-protein kinase shark [EC:2.7.10.2]	ko04013			MAPK signaling pathway - fly
evm.model.Contig00001.696	K17512	SHARK; tyrosine-protein kinase shark [EC:2.7.10.2]	ko01522			Endocrine resistance
evm.model.Contig00001.697	K11379	YNG1; protein YNG1	ko01522			Endocrine resistance
evm.model.Contig00001.698	K20222	IPO5, KPNB3, RANBP5; importin-5	ko01522			Endocrine resistance
evm.model.Contig00001.699	K06082	FARP2, FRG; FERM, RhoGEF and pleckstrin domain protein 2	ko04015			Rap1 signaling pathway
evm.model.Contig00001.699	K06082	FARP2, FRG; FERM, RhoGEF and pleckstrin domain protein 2	ko04520			Adherens junction
evm.model.Contig00001.703	K19753	LRRC6; protein TilB	ko01522			Endocrine resistance
evm.model.Contig00001.706	K01195	uidA, GUSB; beta-glucuronidase [EC:3.2.1.31]	ko04142			Lysosome
evm.model.Contig00001.706	K01195	uidA, GUSB; beta-glucuronidase [EC:3.2.1.31]	ko00860			Porphyrin and chlorophyll metabolism
evm.model.Contig00001.706	K01195	uidA, GUSB; beta-glucuronidase [EC:3.2.1.31]	ko00983			Drug metabolism - other enzymes
evm.model.Contig00001.706	K01195	uidA, GUSB; beta-glucuronidase [EC:3.2.1.31]	ko00531			Glycosaminoglycan degradation
evm.model.Contig00001.706	K01195	uidA, GUSB; beta-glucuronidase [EC:3.2.1.31]	ko00040			Pentose and glucuronate interconversions
evm.model.Contig00001.706	K01195	uidA, GUSB; beta-glucuronidase [EC:3.2.1.31]	ko00944			Flavone and flavonol biosynthesis
evm.model.Contig00001.712	K09536	DNAJC16; DnaJ homolog subfamily C member 16	ko01522			Endocrine resistance
evm.model.Contig00001.714	K13190	RBM15; RNA-binding protein 15	ko01522			Endocrine resistance
evm.model.Contig00001.715	K00503	DBH; dopamine beta-monooxygenase [EC:1.14.17.1]	ko00350			Tyrosine metabolism
evm.model.Contig00001.716	K12877	MAGOH; protein mago nashi	ko03040			Spliceosome
evm.model.Contig00001.716	K12877	MAGOH; protein mago nashi	ko03015			mRNA surveillance pathway
evm.model.Contig00001.716	K12877	MAGOH; protein mago nashi	ko01522			Endocrine resistance
evm.model.Contig00001.716	K12877	MAGOH; protein mago nashi	ko03013			RNA transport
evm.model.Contig00001.718	K10716	kch, trkA, mthK, pch; voltage-gated potassium channel	ko01522			Endocrine resistance
evm.model.Contig00001.722	K00472	P4HA; prolyl 4-hydroxylase [EC:1.14.11.2]	ko00330			Arginine and proline metabolism
evm.model.Contig00001.723	K04348	PPP3C, CNA; serine/threonine-protein phosphatase 2B catalytic subunit [EC:3.1.3.16]	ko04360			Axon guidance
evm.model.Contig00001.723	K04348	PPP3C, CNA; serine/threonine-protein phosphatase 2B catalytic subunit [EC:3.1.3.16]	ko04724			Glutamatergic synapse
evm.model.Contig00001.723	K04348	PPP3C, CNA; serine/threonine-protein phosphatase 2B catalytic subunit [EC:3.1.3.16]	ko04218			Cellular senescence
evm.model.Contig00001.723	K04348	PPP3C, CNA; serine/threonine-protein phosphatase 2B catalytic subunit [EC:3.1.3.16]	ko05170			Human immunodeficiency virus 1 infection
evm.model.Contig00001.723	K04348	PPP3C, CNA; serine/threonine-protein phosphatase 2B catalytic subunit [EC:3.1.3.16]	ko05152			Tuberculosis
evm.model.Contig00001.723	K04348	PPP3C, CNA; serine/threonine-protein phosphatase 2B catalytic subunit [EC:3.1.3.16]	ko04010			MAPK signaling pathway
evm.model.Contig00001.723	K04348	PPP3C, CNA; serine/threonine-protein phosphatase 2B catalytic subunit [EC:3.1.3.16]	ko05010			Alzheimer disease
evm.model.Contig00001.723	K04348	PPP3C, CNA; serine/threonine-protein phosphatase 2B catalytic subunit [EC:3.1.3.16]	ko05235			PD-L1 expression and PD-1 checkpoint pathway in cancer
evm.model.Contig00001.723	K04348	PPP3C, CNA; serine/threonine-protein phosphatase 2B catalytic subunit [EC:3.1.3.16]	ko04625			C-type lectin receptor signaling pathway
evm.model.Contig00001.723	K04348	PPP3C, CNA; serine/threonine-protein phosphatase 2B catalytic subunit [EC:3.1.3.16]	ko04022			cGMP-PKG signaling pathway
evm.model.Contig00001.723	K04348	PPP3C, CNA; serine/threonine-protein phosphatase 2B catalytic subunit [EC:3.1.3.16]	ko04662			B cell receptor signaling pathway
evm.model.Contig00001.723	K04348	PPP3C, CNA; serine/threonine-protein phosphatase 2B catalytic subunit [EC:3.1.3.16]	ko01522			Endocrine resistance
evm.model.Contig00001.723	K04348	PPP3C, CNA; serine/threonine-protein phosphatase 2B catalytic subunit [EC:3.1.3.16]	ko05031			Amphetamine addiction
evm.model.Contig00001.723	K04348	PPP3C, CNA; serine/threonine-protein phosphatase 2B catalytic subunit [EC:3.1.3.16]	ko04921			Oxytocin signaling pathway
evm.model.Contig00001.723	K04348	PPP3C, CNA; serine/threonine-protein phosphatase 2B catalytic subunit [EC:3.1.3.16]	ko04650			Natural killer cell mediated cytotoxicity
evm.model.Contig00001.723	K04348	PPP3C, CNA; serine/threonine-protein phosphatase 2B catalytic subunit [EC:3.1.3.16]	ko04660			T cell receptor signaling pathway
evm.model.Contig00001.723	K04348	PPP3C, CNA; serine/threonine-protein phosphatase 2B catalytic subunit [EC:3.1.3.16]	ko04658			Th1 and Th2 cell differentiation
evm.model.Contig00001.723	K04348	PPP3C, CNA; serine/threonine-protein phosphatase 2B catalytic subunit [EC:3.1.3.16]	ko05163			Human cytomegalovirus infection
evm.model.Contig00001.723	K04348	PPP3C, CNA; serine/threonine-protein phosphatase 2B catalytic subunit [EC:3.1.3.16]	ko05166			Human T-cell leukemia virus 1 infection
evm.model.Contig00001.723	K04348	PPP3C, CNA; serine/threonine-protein phosphatase 2B catalytic subunit [EC:3.1.3.16]	ko04114			Oocyte meiosis
evm.model.Contig00001.723	K04348	PPP3C, CNA; serine/threonine-protein phosphatase 2B catalytic subunit [EC:3.1.3.16]	ko04380			Osteoclast differentiation
evm.model.Contig00001.723	K04348	PPP3C, CNA; serine/threonine-protein phosphatase 2B catalytic subunit [EC:3.1.3.16]	ko05014			Amyotrophic lateral sclerosis (ALS)
evm.model.Contig00001.723	K04348	PPP3C, CNA; serine/threonine-protein phosphatase 2B catalytic subunit [EC:3.1.3.16]	ko04728			Dopaminergic synapse
evm.model.Contig00001.723	K04348	PPP3C, CNA; serine/threonine-protein phosphatase 2B catalytic subunit [EC:3.1.3.16]	ko04720			Long-term potentiation
evm.model.Contig00001.723	K04348	PPP3C, CNA; serine/threonine-protein phosphatase 2B catalytic subunit [EC:3.1.3.16]	ko04659			Th17 cell differentiation
evm.model.Contig00001.723	K04348	PPP3C, CNA; serine/threonine-protein phosphatase 2B catalytic subunit [EC:3.1.3.16]	ko05167			Kaposi sarcoma-associated herpesvirus infection
evm.model.Contig00001.723	K04348	PPP3C, CNA; serine/threonine-protein phosphatase 2B catalytic subunit [EC:3.1.3.16]	ko04310			Wnt signaling pathway
evm.model.Contig00001.723	K04348	PPP3C, CNA; serine/threonine-protein phosphatase 2B catalytic subunit [EC:3.1.3.16]	ko04922			Glucagon signaling pathway
evm.model.Contig00001.723	K04348	PPP3C, CNA; serine/threonine-protein phosphatase 2B catalytic subunit [EC:3.1.3.16]	ko04020			Calcium signaling pathway
evm.model.Contig00001.723	K04348	PPP3C, CNA; serine/threonine-protein phosphatase 2B catalytic subunit [EC:3.1.3.16]	ko04370			VEGF signaling pathway
evm.model.Contig00001.723	K04348	PPP3C, CNA; serine/threonine-protein phosphatase 2B catalytic subunit [EC:3.1.3.16]	ko04924			Renin secretion
evm.model.Contig00001.726	K12852	EFTUD2; 116 kDa U5 small nuclear ribonucleoprotein component	ko03040			Spliceosome
evm.model.Contig00001.726	K12852	EFTUD2; 116 kDa U5 small nuclear ribonucleoprotein component	ko01522			Endocrine resistance
evm.model.Contig00001.729	K18486	HAND2; heart-and neural crest derivatives-expressed protein 2	ko01522			Endocrine resistance
evm.model.Contig00001.731	K13577	SLC25A10, DIC; solute carrier family 25 (mitochondrial dicarboxylate transporter), member 10	ko01522			Endocrine resistance
evm.model.Contig00001.731	K13577	SLC25A10, DIC; solute carrier family 25 (mitochondrial dicarboxylate transporter), member 10	ko04964			Proximal tubule bicarbonate reclamation
evm.model.Contig00001.732	K20858	MCU; calcium uniporter protein, mitochondrial	ko04218			Cellular senescence
evm.model.Contig00001.732	K20858	MCU; calcium uniporter protein, mitochondrial	ko04020			Calcium signaling pathway
evm.model.Contig00001.732	K20858	MCU; calcium uniporter protein, mitochondrial	ko01522			Endocrine resistance
evm.model.Contig00001.732	K20858	MCU; calcium uniporter protein, mitochondrial	ko04621			NOD-like receptor signaling pathway
evm.model.Contig00001.733	K14779	DDX52, ROK1; ATP-dependent RNA helicase DDX52/ROK1 [EC:3.6.4.13]	ko01522			Endocrine resistance
evm.model.Contig00001.734	K17262	TBCB, CKAP1, ALF1; tubulin-specific chaperone B	ko01522			Endocrine resistance
evm.model.Contig00001.735	K12656	SIKE; suppressor of IKK-epsilon	ko04622			RIG-I-like receptor signaling pathway
evm.model.Contig00001.737	K12656	SIKE; suppressor of IKK-epsilon	ko04622			RIG-I-like receptor signaling pathway
evm.model.Contig00001.738	K02735	PSMB3; 20S proteasome subunit beta 3 [EC:3.4.25.1]	ko03050			Proteasome
evm.model.Contig00001.738	K02735	PSMB3; 20S proteasome subunit beta 3 [EC:3.4.25.1]	ko01522			Endocrine resistance
evm.model.Contig00001.742	K09512	DNAJB6; DnaJ homolog subfamily B member 6	ko01522			Endocrine resistance
evm.model.Contig00001.748	K12663	ECH1; Delta3,5-Delta2,4-dienoyl-CoA isomerase [EC:5.3.3.21]	ko04146			Peroxisome
evm.model.Contig00001.752	K20818	KXD1, BORCS4; KxDL motif-containing protein 1	ko01522			Endocrine resistance
evm.model.Contig00001.753	K00573	E2.1.1.77, pcm; protein-L-isoaspartate(D-aspartate) O-methyltransferase [EC:2.1.1.77]	ko01522			Endocrine resistance
evm.model.Contig00001.81	K10417	DYNC2LI; dynein light intermediate chain 2, cytosolic	ko04962			Vasopressin-regulated water reabsorption
evm.model.Contig00001.81	K10417	DYNC2LI; dynein light intermediate chain 2, cytosolic	ko01522			Endocrine resistance
evm.model.Contig00001.89	K17548	PKDCC; extracellular tyrosine-protein kinase PKDCC&#160; [EC:2.7.10.2]	ko01522			Endocrine resistance
evm.model.Contig00001.94	K00699	UGT; glucuronosyltransferase [EC:2.4.1.17]	ko00982			Drug metabolism - cytochrome P450
evm.model.Contig00001.94	K00699	UGT; glucuronosyltransferase [EC:2.4.1.17]	ko00860			Porphyrin and chlorophyll metabolism
evm.model.Contig00001.94	K00699	UGT; glucuronosyltransferase [EC:2.4.1.17]	ko00140			Steroid hormone biosynthesis
evm.model.Contig00001.94	K00699	UGT; glucuronosyltransferase [EC:2.4.1.17]	ko00040			Pentose and glucuronate interconversions
evm.model.Contig00001.94	K00699	UGT; glucuronosyltransferase [EC:2.4.1.17]	ko01522			Endocrine resistance
evm.model.Contig00001.94	K00699	UGT; glucuronosyltransferase [EC:2.4.1.17]	ko00053			Ascorbate and aldarate metabolism
evm.model.Contig00001.94	K00699	UGT; glucuronosyltransferase [EC:2.4.1.17]	ko00983			Drug metabolism - other enzymes
evm.model.Contig00001.94	K00699	UGT; glucuronosyltransferase [EC:2.4.1.17]	ko00980			Metabolism of xenobiotics by cytochrome P450
evm.model.Contig00001.94	K00699	UGT; glucuronosyltransferase [EC:2.4.1.17]	ko05204			Chemical carcinogenesis
evm.model.Contig00001.94	K00699	UGT; glucuronosyltransferase [EC:2.4.1.17]	ko00830			Retinol metabolism
evm.model.Contig00002.100	K01783	rpe, RPE; ribulose-phosphate 3-epimerase [EC:5.1.3.1]	ko00030			Pentose phosphate pathway
evm.model.Contig00002.100	K01783	rpe, RPE; ribulose-phosphate 3-epimerase [EC:5.1.3.1]	ko00040			Pentose and glucuronate interconversions
evm.model.Contig00002.100	K01783	rpe, RPE; ribulose-phosphate 3-epimerase [EC:5.1.3.1]	ko00710			Carbon fixation in photosynthetic organisms
evm.model.Contig00002.101	K09321	GBX; homeobox protein GBX	ko01522			Endocrine resistance
evm.model.Contig00002.104	K03347	CUL1, CDC53; cullin 1	ko04120			Ubiquitin mediated proteolysis
evm.model.Contig00002.104	K03347	CUL1, CDC53; cullin 1	ko04111			Cell cycle - yeast
evm.model.Contig00002.104	K03347	CUL1, CDC53; cullin 1	ko05170			Human immunodeficiency virus 1 infection
evm.model.Contig00002.104	K03347	CUL1, CDC53; cullin 1	ko04341			Hedgehog signaling pathway - fly
evm.model.Contig00002.104	K03347	CUL1, CDC53; cullin 1	ko04710			Circadian rhythm
evm.model.Contig00002.104	K03347	CUL1, CDC53; cullin 1	ko04340			Hedgehog signaling pathway
evm.model.Contig00002.104	K03347	CUL1, CDC53; cullin 1	ko01522			Endocrine resistance
evm.model.Contig00002.104	K03347	CUL1, CDC53; cullin 1	ko05200			Pathways in cancer
evm.model.Contig00002.104	K03347	CUL1, CDC53; cullin 1	ko04310			Wnt signaling pathway
evm.model.Contig00002.104	K03347	CUL1, CDC53; cullin 1	ko04350			TGF-beta signaling pathway
evm.model.Contig00002.104	K03347	CUL1, CDC53; cullin 1	ko04141			Protein processing in endoplasmic reticulum
evm.model.Contig00002.104	K03347	CUL1, CDC53; cullin 1	ko04110			Cell cycle
evm.model.Contig00002.104	K03347	CUL1, CDC53; cullin 1	ko04114			Oocyte meiosis
evm.model.Contig00002.112	K09490	HSPA5, BIP; heat shock 70kDa protein 5	ko05020			Prion diseases
evm.model.Contig00002.112	K09490	HSPA5, BIP; heat shock 70kDa protein 5	ko04141			Protein processing in endoplasmic reticulum
evm.model.Contig00002.112	K09490	HSPA5, BIP; heat shock 70kDa protein 5	ko01522			Endocrine resistance
evm.model.Contig00002.112	K09490	HSPA5, BIP; heat shock 70kDa protein 5	ko04918			Thyroid hormone synthesis
evm.model.Contig00002.112	K09490	HSPA5, BIP; heat shock 70kDa protein 5	ko03060			Protein export
evm.model.Contig00002.113	K13142	INTS5; integrator complex subunit 5	ko01522			Endocrine resistance
evm.model.Contig00002.119	K12880	THOC3; THO complex subunit 3	ko03040			Spliceosome
evm.model.Contig00002.119	K12880	THOC3; THO complex subunit 3	ko01522			Endocrine resistance
evm.model.Contig00002.119	K12880	THOC3; THO complex subunit 3	ko03013			RNA transport
evm.model.Contig00002.124	K07953	SAR1; GTP-binding protein SAR1 [EC:3.6.5.-]	ko05134			Legionellosis
evm.model.Contig00002.124	K07953	SAR1; GTP-binding protein SAR1 [EC:3.6.5.-]	ko04141			Protein processing in endoplasmic reticulum
evm.model.Contig00002.124	K07953	SAR1; GTP-binding protein SAR1 [EC:3.6.5.-]	ko01522			Endocrine resistance
evm.model.Contig00002.127	K05546	GANAB; mannosyl-oligosaccharide alpha-1,3-glucosidase [EC:3.2.1.207]	ko04141			Protein processing in endoplasmic reticulum
evm.model.Contig00002.127	K05546	GANAB; mannosyl-oligosaccharide alpha-1,3-glucosidase [EC:3.2.1.207]	ko00510			N-Glycan biosynthesis
evm.model.Contig00002.128	K19480	ANO5, GDD1, TMEM16E; anoctamin-5	ko01522			Endocrine resistance
evm.model.Contig00002.131	K19844	BEM2; GTPase-activating protein BEM2	ko04011			MAPK signaling pathway - yeast
evm.model.Contig00002.135	K12846	SNRNP27; U4/U6.U5 tri-snRNP-associated protein 3	ko03040			Spliceosome
evm.model.Contig00002.135	K12846	SNRNP27; U4/U6.U5 tri-snRNP-associated protein 3	ko01522			Endocrine resistance
evm.model.Contig00002.136	K14411	MSI; RNA-binding protein Musashi	ko03015			mRNA surveillance pathway
evm.model.Contig00002.136	K14411	MSI; RNA-binding protein Musashi	ko01522			Endocrine resistance
evm.model.Contig00002.139	K09191	GTF3A; general transcription factor IIIA	ko01522			Endocrine resistance
evm.model.Contig00002.140	K04361	EGFR, ERBB1; epidermal growth factor receptor [EC:2.7.10.1]	ko04072			Phospholipase D signaling pathway
evm.model.Contig00002.140	K04361	EGFR, ERBB1; epidermal growth factor receptor [EC:2.7.10.1]	ko04810			Regulation of actin cytoskeleton
evm.model.Contig00002.140	K04361	EGFR, ERBB1; epidermal growth factor receptor [EC:2.7.10.1]	ko05235			PD-L1 expression and PD-1 checkpoint pathway in cancer
evm.model.Contig00002.140	K04361	EGFR, ERBB1; epidermal growth factor receptor [EC:2.7.10.1]	ko05206			MicroRNAs in cancer
evm.model.Contig00002.140	K04361	EGFR, ERBB1; epidermal growth factor receptor [EC:2.7.10.1]	ko04934			Cushing syndrome
evm.model.Contig00002.140	K04361	EGFR, ERBB1; epidermal growth factor receptor [EC:2.7.10.1]	ko05225			Hepatocellular carcinoma
evm.model.Contig00002.140	K04361	EGFR, ERBB1; epidermal growth factor receptor [EC:2.7.10.1]	ko04540			Gap junction
evm.model.Contig00002.140	K04361	EGFR, ERBB1; epidermal growth factor receptor [EC:2.7.10.1]	ko04214			Apoptosis - fly
evm.model.Contig00002.140	K04361	EGFR, ERBB1; epidermal growth factor receptor [EC:2.7.10.1]	ko01522			Endocrine resistance
evm.model.Contig00002.140	K04361	EGFR, ERBB1; epidermal growth factor receptor [EC:2.7.10.1]	ko05218			Melanoma
evm.model.Contig00002.140	K04361	EGFR, ERBB1; epidermal growth factor receptor [EC:2.7.10.1]	ko01521			EGFR tyrosine kinase inhibitor resistance
evm.model.Contig00002.140	K04361	EGFR, ERBB1; epidermal growth factor receptor [EC:2.7.10.1]	ko05200			Pathways in cancer
evm.model.Contig00002.140	K04361	EGFR, ERBB1; epidermal growth factor receptor [EC:2.7.10.1]	ko04921			Oxytocin signaling pathway
evm.model.Contig00002.140	K04361	EGFR, ERBB1; epidermal growth factor receptor [EC:2.7.10.1]	ko05213			Endometrial cancer
evm.model.Contig00002.140	K04361	EGFR, ERBB1; epidermal growth factor receptor [EC:2.7.10.1]	ko04915			Estrogen signaling pathway
evm.model.Contig00002.140	K04361	EGFR, ERBB1; epidermal growth factor receptor [EC:2.7.10.1]	ko04012			ErbB signaling pathway
evm.model.Contig00002.140	K04361	EGFR, ERBB1; epidermal growth factor receptor [EC:2.7.10.1]	ko04068			FoxO signaling pathway
evm.model.Contig00002.140	K04361	EGFR, ERBB1; epidermal growth factor receptor [EC:2.7.10.1]	ko05210			Colorectal cancer
evm.model.Contig00002.140	K04361	EGFR, ERBB1; epidermal growth factor receptor [EC:2.7.10.1]	ko04912			GnRH signaling pathway
evm.model.Contig00002.140	K04361	EGFR, ERBB1; epidermal growth factor receptor [EC:2.7.10.1]	ko05224			Breast cancer
evm.model.Contig00002.140	K04361	EGFR, ERBB1; epidermal growth factor receptor [EC:2.7.10.1]	ko04520			Adherens junction
evm.model.Contig00002.140	K04361	EGFR, ERBB1; epidermal growth factor receptor [EC:2.7.10.1]	ko05212			Pancreatic cancer
evm.model.Contig00002.140	K04361	EGFR, ERBB1; epidermal growth factor receptor [EC:2.7.10.1]	ko04144			Endocytosis
evm.model.Contig00002.140	K04361	EGFR, ERBB1; epidermal growth factor receptor [EC:2.7.10.1]	ko04020			Calcium signaling pathway
evm.model.Contig00002.140	K04361	EGFR, ERBB1; epidermal growth factor receptor [EC:2.7.10.1]	ko05223			Non-small cell lung cancer
evm.model.Contig00002.140	K04361	EGFR, ERBB1; epidermal growth factor receptor [EC:2.7.10.1]	ko04151			PI3K-Akt signaling pathway
evm.model.Contig00002.140	K04361	EGFR, ERBB1; epidermal growth factor receptor [EC:2.7.10.1]	ko04630			Jak-STAT signaling pathway
evm.model.Contig00002.140	K04361	EGFR, ERBB1; epidermal growth factor receptor [EC:2.7.10.1]	ko05120			Epithelial cell signaling in Helicobacter pylori infection
evm.model.Contig00002.140	K04361	EGFR, ERBB1; epidermal growth factor receptor [EC:2.7.10.1]	ko04015			Rap1 signaling pathway
evm.model.Contig00002.140	K04361	EGFR, ERBB1; epidermal growth factor receptor [EC:2.7.10.1]	ko05215			Prostate cancer
evm.model.Contig00002.140	K04361	EGFR, ERBB1; epidermal growth factor receptor [EC:2.7.10.1]	ko04010			MAPK signaling pathway
evm.model.Contig00002.140	K04361	EGFR, ERBB1; epidermal growth factor receptor [EC:2.7.10.1]	ko04014			Ras signaling pathway
evm.model.Contig00002.140	K04361	EGFR, ERBB1; epidermal growth factor receptor [EC:2.7.10.1]	ko05165			Human papillomavirus infection
evm.model.Contig00002.140	K04361	EGFR, ERBB1; epidermal growth factor receptor [EC:2.7.10.1]	ko04320			Dorso-ventral axis formation
evm.model.Contig00002.140	K04361	EGFR, ERBB1; epidermal growth factor receptor [EC:2.7.10.1]	ko05214			Glioma
evm.model.Contig00002.140	K04361	EGFR, ERBB1; epidermal growth factor receptor [EC:2.7.10.1]	ko04926			Relaxin signaling pathway
evm.model.Contig00002.140	K04361	EGFR, ERBB1; epidermal growth factor receptor [EC:2.7.10.1]	ko04510			Focal adhesion
evm.model.Contig00002.140	K04361	EGFR, ERBB1; epidermal growth factor receptor [EC:2.7.10.1]	ko05163			Human cytomegalovirus infection
evm.model.Contig00002.140	K04361	EGFR, ERBB1; epidermal growth factor receptor [EC:2.7.10.1]	ko05226			Gastric cancer
evm.model.Contig00002.140	K04361	EGFR, ERBB1; epidermal growth factor receptor [EC:2.7.10.1]	ko05230			Central carbon metabolism in cancer
evm.model.Contig00002.140	K04361	EGFR, ERBB1; epidermal growth factor receptor [EC:2.7.10.1]	ko04013			MAPK signaling pathway - fly
evm.model.Contig00002.140	K04361	EGFR, ERBB1; epidermal growth factor receptor [EC:2.7.10.1]	ko05160			Hepatitis C
evm.model.Contig00002.140	K04361	EGFR, ERBB1; epidermal growth factor receptor [EC:2.7.10.1]	ko04066			HIF-1 signaling pathway
evm.model.Contig00002.140	K04361	EGFR, ERBB1; epidermal growth factor receptor [EC:2.7.10.1]	ko05231			Choline metabolism in cancer
evm.model.Contig00002.140	K04361	EGFR, ERBB1; epidermal growth factor receptor [EC:2.7.10.1]	ko05219			Bladder cancer
evm.model.Contig00002.140	K04361	EGFR, ERBB1; epidermal growth factor receptor [EC:2.7.10.1]	ko05205			Proteoglycans in cancer
evm.model.Contig00002.140	K04361	EGFR, ERBB1; epidermal growth factor receptor [EC:2.7.10.1]	ko04928			Parathyroid hormone synthesis, secretion and action
evm.model.Contig00002.146	K12859	TXNL4A, DIB1; U5 snRNP protein, DIM1 family	ko03040			Spliceosome
evm.model.Contig00002.146	K12859	TXNL4A, DIB1; U5 snRNP protein, DIM1 family	ko01522			Endocrine resistance
evm.model.Contig00002.149	K08858	SBK; serine/threonine-protein kinase SBK [EC:2.7.11.1]	ko01522			Endocrine resistance
evm.model.Contig00002.155	K15272	SLC35A1_2_3; solute carrier family 35 (UDP-sugar transporter), member A1/2/3	ko01522			Endocrine resistance
evm.model.Contig00002.157	K16782	NEURL2; neuralized-like protein 2	ko01522			Endocrine resistance
evm.model.Contig00002.159	K15161	CCNC, SSN8; cyclin-C	ko01522			Endocrine resistance
evm.model.Contig00002.164	K22940	YIPF1_2; protein YIPF1/2	ko01522			Endocrine resistance
evm.model.Contig00002.165	K13250	SSR2; translocon-associated protein subunit beta	ko04141			Protein processing in endoplasmic reticulum
evm.model.Contig00002.170	K14716	SLC39A10, ZIP10; solute carrier family 39 (zinc transporter), member 10	ko01522			Endocrine resistance
evm.model.Contig00002.171	K02966	RP-S19e, RPS19; small subunit ribosomal protein S19e	ko03010			Ribosome
evm.model.Contig00002.171	K02966	RP-S19e, RPS19; small subunit ribosomal protein S19e	ko01522			Endocrine resistance
evm.model.Contig00002.172	K11852	USP31; ubiquitin carboxyl-terminal hydrolase 31 [EC:3.4.19.12]	ko01522			Endocrine resistance
evm.model.Contig00002.173	K23151	METTL23; methyltransferase-like protein 23 [EC:2.1.1.-]	ko01522			Endocrine resistance
evm.model.Contig00002.175	K01251	E3.3.1.1, ahcY; adenosylhomocysteinase [EC:3.3.1.1]	ko00270			Cysteine and methionine metabolism
evm.model.Contig00002.175	K01251	E3.3.1.1, ahcY; adenosylhomocysteinase [EC:3.3.1.1]	ko01522			Endocrine resistance
evm.model.Contig00002.176	K15447	TRM44, METTL19; tRNASer (uridine44-2'-O)-methyltransferase [EC:2.1.1.211]	ko01522			Endocrine resistance
evm.model.Contig00002.178	K08596	SENP7; sentrin-specific protease 7 [EC:3.4.22.68]	ko01522			Endocrine resistance
evm.model.Contig00002.182	K17525	CHID1; chitinase domain-containing protein 1	ko01522			Endocrine resistance
evm.model.Contig00002.185	K04916	KCNK5, K2P5.1; potassium channel subfamily K member 5	ko04974			Protein digestion and absorption
evm.model.Contig00002.185	K04916	KCNK5, K2P5.1; potassium channel subfamily K member 5	ko01522			Endocrine resistance
evm.model.Contig00002.185	K04916	KCNK5, K2P5.1; potassium channel subfamily K member 5	ko04742			Taste transduction
evm.model.Contig00002.187	K01469	OPLAH, OXP1, oplAH; 5-oxoprolinase (ATP-hydrolysing) [EC:3.5.2.9]	ko00480			Glutathione metabolism
evm.model.Contig00002.191	K03006	RPB1, POLR2A; DNA-directed RNA polymerase II subunit RPB1 [EC:2.7.7.6]	ko05016			Huntington disease
evm.model.Contig00002.191	K03006	RPB1, POLR2A; DNA-directed RNA polymerase II subunit RPB1 [EC:2.7.7.6]	ko03020			RNA polymerase
evm.model.Contig00002.191	K03006	RPB1, POLR2A; DNA-directed RNA polymerase II subunit RPB1 [EC:2.7.7.6]	ko01522			Endocrine resistance
evm.model.Contig00002.192	K09414	HSF1; heat shock transcription factor 1	ko04212			Longevity regulating pathway - worm
evm.model.Contig00002.192	K09414	HSF1; heat shock transcription factor 1	ko05134			Legionellosis
evm.model.Contig00002.192	K09414	HSF1; heat shock transcription factor 1	ko01522			Endocrine resistance
evm.model.Contig00002.193	K17570	HYDIN; hydrocephalus-inducing protein	ko01522			Endocrine resistance
evm.model.Contig00002.199	K21852	DOCK6_7_8; dedicator of cytokinesis protein 6/7/8	ko01522			Endocrine resistance
evm.model.Contig00002.200	K19527	VPS13D; vacuolar protein sorting-associated protein 13D	ko01522			Endocrine resistance
evm.model.Contig00002.201	K19525	VPS13A_C; vacuolar protein sorting-associated protein 13A/C	ko01522			Endocrine resistance
evm.model.Contig00002.202	K14415	RTCB, rtcB; tRNA-splicing ligase RtcB (3'-phosphate/5'-hydroxy nucleic acid ligase) [EC:6.5.1.8]	ko01522			Endocrine resistance
evm.model.Contig00002.203	K01648	ACLY; ATP citrate (pro-S)-lyase [EC:2.3.3.8]	ko00020			Citrate cycle (TCA cycle)
evm.model.Contig00002.203	K01648	ACLY; ATP citrate (pro-S)-lyase [EC:2.3.3.8]	ko00720			Carbon fixation pathways in prokaryotes
evm.model.Contig00002.203	K01648	ACLY; ATP citrate (pro-S)-lyase [EC:2.3.3.8]	ko01522			Endocrine resistance
evm.model.Contig00002.205	K17776	MTX; metaxin	ko01522			Endocrine resistance
evm.model.Contig00002.207	K03262	EIF5; translation initiation factor 5	ko04214			Apoptosis - fly
evm.model.Contig00002.207	K03262	EIF5; translation initiation factor 5	ko01522			Endocrine resistance
evm.model.Contig00002.207	K03262	EIF5; translation initiation factor 5	ko03013			RNA transport
evm.model.Contig00002.209	K07876	RAB35, RAB1C; Ras-related protein Rab-35	ko04144			Endocytosis
evm.model.Contig00002.209	K07876	RAB35, RAB1C; Ras-related protein Rab-35	ko01522			Endocrine resistance
evm.model.Contig00002.211	K10865	MRE11; double-strand break repair protein MRE11	ko04218			Cellular senescence
evm.model.Contig00002.211	K10865	MRE11; double-strand break repair protein MRE11	ko03450			Non-homologous end-joining
evm.model.Contig00002.211	K10865	MRE11; double-strand break repair protein MRE11	ko03440			Homologous recombination
evm.model.Contig00002.211	K10865	MRE11; double-strand break repair protein MRE11	ko01522			Endocrine resistance
evm.model.Contig00002.212	K03009	RPB12, POLR2K; DNA-directed RNA polymerases I, II, and III subunit RPABC4	ko05016			Huntington disease
evm.model.Contig00002.212	K03009	RPB12, POLR2K; DNA-directed RNA polymerases I, II, and III subunit RPABC4	ko04623			Cytosolic DNA-sensing pathway
evm.model.Contig00002.212	K03009	RPB12, POLR2K; DNA-directed RNA polymerases I, II, and III subunit RPABC4	ko03020			RNA polymerase
evm.model.Contig00002.212	K03009	RPB12, POLR2K; DNA-directed RNA polymerases I, II, and III subunit RPABC4	ko01522			Endocrine resistance
evm.model.Contig00002.215	K04948	CNGA1; cyclic nucleotide gated channel alpha 1	ko04744			Phototransduction
evm.model.Contig00002.215	K04948	CNGA1; cyclic nucleotide gated channel alpha 1	ko04024			cAMP signaling pathway
evm.model.Contig00002.215	K04948	CNGA1; cyclic nucleotide gated channel alpha 1	ko04022			cGMP-PKG signaling pathway
evm.model.Contig00002.215	K04948	CNGA1; cyclic nucleotide gated channel alpha 1	ko01522			Endocrine resistance
evm.model.Contig00002.219	K07364	TEC; tyrosine-protein kinase Tec [EC:2.7.10.2]	ko04013			MAPK signaling pathway - fly
evm.model.Contig00002.219	K07364	TEC; tyrosine-protein kinase Tec [EC:2.7.10.2]	ko04380			Osteoclast differentiation
evm.model.Contig00002.219	K07364	TEC; tyrosine-protein kinase Tec [EC:2.7.10.2]	ko04660			T cell receptor signaling pathway
evm.model.Contig00002.219	K07364	TEC; tyrosine-protein kinase Tec [EC:2.7.10.2]	ko01522			Endocrine resistance
evm.model.Contig00002.220	K17777	TIM9; mitochondrial import inner membrane translocase subunit TIM9	ko01522			Endocrine resistance
evm.model.Contig00002.230	K06867	K06867; uncharacterized protein	ko01522			Endocrine resistance
evm.model.Contig00002.234	K14536	RIA1; ribosome assembly protein 1 [EC:3.6.5.-]	ko03008			Ribosome biogenesis in eukaryotes
evm.model.Contig00002.234	K14536	RIA1; ribosome assembly protein 1 [EC:3.6.5.-]	ko01522			Endocrine resistance
evm.model.Contig00002.238	K09533	DNAJC13; DnaJ homolog subfamily C member 13	ko01522			Endocrine resistance
evm.model.Contig00002.246	K08287	E2.7.12.1; dual-specificity kinase [EC:2.7.12.1]	ko01522			Endocrine resistance
evm.model.Contig00002.249	K00452	HAAO; 3-hydroxyanthranilate 3,4-dioxygenase [EC:1.13.11.6]	ko00380			Tryptophan metabolism
evm.model.Contig00002.253	K03801	lipB; lipoyl(octanoyl) transferase [EC:2.3.1.181]	ko00785			Lipoic acid metabolism
evm.model.Contig00002.254	K03801	lipB; lipoyl(octanoyl) transferase [EC:2.3.1.181]	ko00785			Lipoic acid metabolism
evm.model.Contig00002.256	K09539	DNAJC19; DnaJ homolog subfamily C member 19	ko01522			Endocrine resistance
evm.model.Contig00002.261	K10866	RAD50; DNA repair protein RAD50 [EC:3.6.-.-]	ko04218			Cellular senescence
evm.model.Contig00002.261	K10866	RAD50; DNA repair protein RAD50 [EC:3.6.-.-]	ko03450			Non-homologous end-joining
evm.model.Contig00002.261	K10866	RAD50; DNA repair protein RAD50 [EC:3.6.-.-]	ko03440			Homologous recombination
evm.model.Contig00002.261	K10866	RAD50; DNA repair protein RAD50 [EC:3.6.-.-]	ko01522			Endocrine resistance
evm.model.Contig00002.262	K14302	NUP37; nuclear pore complex protein Nup37	ko01522			Endocrine resistance
evm.model.Contig00002.262	K14302	NUP37; nuclear pore complex protein Nup37	ko03013			RNA transport
evm.model.Contig00002.263	K04170	BRS3; bombesin receptor subtype-3	ko04080			Neuroactive ligand-receptor interaction
evm.model.Contig00002.263	K04170	BRS3; bombesin receptor subtype-3	ko01522			Endocrine resistance
evm.model.Contig00002.265	K06640	ATR; serine/threonine-protein kinase ATR [EC:2.7.11.1]	ko04218			Cellular senescence
evm.model.Contig00002.265	K06640	ATR; serine/threonine-protein kinase ATR [EC:2.7.11.1]	ko05170			Human immunodeficiency virus 1 infection
evm.model.Contig00002.265	K06640	ATR; serine/threonine-protein kinase ATR [EC:2.7.11.1]	ko04115			p53 signaling pathway
evm.model.Contig00002.265	K06640	ATR; serine/threonine-protein kinase ATR [EC:2.7.11.1]	ko04214			Apoptosis - fly
evm.model.Contig00002.265	K06640	ATR; serine/threonine-protein kinase ATR [EC:2.7.11.1]	ko03460			Fanconi anemia pathway
evm.model.Contig00002.265	K06640	ATR; serine/threonine-protein kinase ATR [EC:2.7.11.1]	ko05165			Human papillomavirus infection
evm.model.Contig00002.265	K06640	ATR; serine/threonine-protein kinase ATR [EC:2.7.11.1]	ko05166			Human T-cell leukemia virus 1 infection
evm.model.Contig00002.265	K06640	ATR; serine/threonine-protein kinase ATR [EC:2.7.11.1]	ko04110			Cell cycle
evm.model.Contig00002.265	K06640	ATR; serine/threonine-protein kinase ATR [EC:2.7.11.1]	ko01522			Endocrine resistance
evm.model.Contig00002.272	K11254	H4; histone H4	ko05034			Alcoholism
evm.model.Contig00002.272	K11254	H4; histone H4	ko05322			Systemic lupus erythematosus
evm.model.Contig00002.272	K11254	H4; histone H4	ko05203			Viral carcinogenesis
evm.model.Contig00002.272	K11254	H4; histone H4	ko01522			Endocrine resistance
evm.model.Contig00002.275	K13173	ARGLU1; arginine and glutamate-rich protein 1	ko01522			Endocrine resistance
evm.model.Contig00002.282	K14801	TSR4; pre-rRNA-processing protein TSR4	ko01522			Endocrine resistance
evm.model.Contig00002.283	K12812	UAP56, BAT1, SUB2; ATP-dependent RNA helicase UAP56/SUB2 [EC:3.6.4.13]	ko03040			Spliceosome
evm.model.Contig00002.283	K12812	UAP56, BAT1, SUB2; ATP-dependent RNA helicase UAP56/SUB2 [EC:3.6.4.13]	ko03015			mRNA surveillance pathway
evm.model.Contig00002.283	K12812	UAP56, BAT1, SUB2; ATP-dependent RNA helicase UAP56/SUB2 [EC:3.6.4.13]	ko01522			Endocrine resistance
evm.model.Contig00002.283	K12812	UAP56, BAT1, SUB2; ATP-dependent RNA helicase UAP56/SUB2 [EC:3.6.4.13]	ko03013			RNA transport
evm.model.Contig00002.284	K09377	CSRP; cysteine and glycine-rich protein	ko01522			Endocrine resistance
evm.model.Contig00002.286	K03781	katE, CAT, catB, srpA; catalase [EC:1.11.1.6]	ko05014			Amyotrophic lateral sclerosis (ALS)
evm.model.Contig00002.286	K03781	katE, CAT, catB, srpA; catalase [EC:1.11.1.6]	ko00380			Tryptophan metabolism
evm.model.Contig00002.286	K03781	katE, CAT, catB, srpA; catalase [EC:1.11.1.6]	ko04213			Longevity regulating pathway - multiple species
evm.model.Contig00002.286	K03781	katE, CAT, catB, srpA; catalase [EC:1.11.1.6]	ko04011			MAPK signaling pathway - yeast
evm.model.Contig00002.286	K03781	katE, CAT, catB, srpA; catalase [EC:1.11.1.6]	ko04146			Peroxisome
evm.model.Contig00002.286	K03781	katE, CAT, catB, srpA; catalase [EC:1.11.1.6]	ko04212			Longevity regulating pathway - worm
evm.model.Contig00002.286	K03781	katE, CAT, catB, srpA; catalase [EC:1.11.1.6]	ko04211			Longevity regulating pathway
evm.model.Contig00002.286	K03781	katE, CAT, catB, srpA; catalase [EC:1.11.1.6]	ko04016			MAPK signaling pathway - plant
evm.model.Contig00002.286	K03781	katE, CAT, catB, srpA; catalase [EC:1.11.1.6]	ko00630			Glyoxylate and dicarboxylate metabolism
evm.model.Contig00002.286	K03781	katE, CAT, catB, srpA; catalase [EC:1.11.1.6]	ko04068			FoxO signaling pathway
evm.model.Contig00002.288	K19932	NCS1; neuronal calcium sensor 1	ko01522			Endocrine resistance
evm.model.Contig00002.289	K07905	RAB11B; Ras-related protein Rab-11B	ko05164			Influenza A
evm.model.Contig00002.289	K07905	RAB11B; Ras-related protein Rab-11B	ko04144			Endocytosis
evm.model.Contig00002.289	K07905	RAB11B; Ras-related protein Rab-11B	ko04152			AMPK signaling pathway
evm.model.Contig00002.289	K07905	RAB11B; Ras-related protein Rab-11B	ko04962			Vasopressin-regulated water reabsorption
evm.model.Contig00002.289	K07905	RAB11B; Ras-related protein Rab-11B	ko01522			Endocrine resistance
evm.model.Contig00002.292	K02183	CALM; calmodulin	ko04970			Salivary secretion
evm.model.Contig00002.292	K02183	CALM; calmodulin	ko05152			Tuberculosis
evm.model.Contig00002.292	K02183	CALM; calmodulin	ko04022			cGMP-PKG signaling pathway
evm.model.Contig00002.292	K02183	CALM; calmodulin	ko04745			Phototransduction - fly
evm.model.Contig00002.292	K02183	CALM; calmodulin	ko01522			Endocrine resistance
evm.model.Contig00002.292	K02183	CALM; calmodulin	ko05200			Pathways in cancer
evm.model.Contig00002.292	K02183	CALM; calmodulin	ko04921			Oxytocin signaling pathway
evm.model.Contig00002.292	K02183	CALM; calmodulin	ko05418			Fluid shear stress and atherosclerosis
evm.model.Contig00002.292	K02183	CALM; calmodulin	ko04915			Estrogen signaling pathway
evm.model.Contig00002.292	K02183	CALM; calmodulin	ko04722			Neurotrophin signaling pathway
evm.model.Contig00002.292	K02183	CALM; calmodulin	ko04916			Melanogenesis
evm.model.Contig00002.292	K02183	CALM; calmodulin	ko04371			Apelin signaling pathway
evm.model.Contig00002.292	K02183	CALM; calmodulin	ko04912			GnRH signaling pathway
evm.model.Contig00002.292	K02183	CALM; calmodulin	ko04626			Plant-pathogen interaction
evm.model.Contig00002.292	K02183	CALM; calmodulin	ko04261			Adrenergic signaling in cardiomyocytes
evm.model.Contig00002.292	K02183	CALM; calmodulin	ko04720			Long-term potentiation
evm.model.Contig00002.292	K02183	CALM; calmodulin	ko04971			Gastric acid secretion
evm.model.Contig00002.292	K02183	CALM; calmodulin	ko05167			Kaposi sarcoma-associated herpesvirus infection
evm.model.Contig00002.292	K02183	CALM; calmodulin	ko05133			Pertussis
evm.model.Contig00002.292	K02183	CALM; calmodulin	ko04024			cAMP signaling pathway
evm.model.Contig00002.292	K02183	CALM; calmodulin	ko04270			Vascular smooth muscle contraction
evm.model.Contig00002.292	K02183	CALM; calmodulin	ko04020			Calcium signaling pathway
evm.model.Contig00002.292	K02183	CALM; calmodulin	ko04016			MAPK signaling pathway - plant
evm.model.Contig00002.292	K02183	CALM; calmodulin	ko04015			Rap1 signaling pathway
evm.model.Contig00002.292	K02183	CALM; calmodulin	ko04218			Cellular senescence
evm.model.Contig00002.292	K02183	CALM; calmodulin	ko05170			Human immunodeficiency virus 1 infection
evm.model.Contig00002.292	K02183	CALM; calmodulin	ko04925			Aldosterone synthesis and secretion
evm.model.Contig00002.292	K02183	CALM; calmodulin	ko04740			Olfactory transduction
evm.model.Contig00002.292	K02183	CALM; calmodulin	ko05010			Alzheimer disease
evm.model.Contig00002.292	K02183	CALM; calmodulin	ko04014			Ras signaling pathway
evm.model.Contig00002.292	K02183	CALM; calmodulin	ko04625			C-type lectin receptor signaling pathway
evm.model.Contig00002.292	K02183	CALM; calmodulin	ko05214			Glioma
evm.model.Contig00002.292	K02183	CALM; calmodulin	ko05031			Amphetamine addiction
evm.model.Contig00002.292	K02183	CALM; calmodulin	ko04070			Phosphatidylinositol signaling system
evm.model.Contig00002.292	K02183	CALM; calmodulin	ko04910			Insulin signaling pathway
evm.model.Contig00002.292	K02183	CALM; calmodulin	ko05163			Human cytomegalovirus infection
evm.model.Contig00002.292	K02183	CALM; calmodulin	ko04114			Oocyte meiosis
evm.model.Contig00002.292	K02183	CALM; calmodulin	ko04744			Phototransduction
evm.model.Contig00002.292	K02183	CALM; calmodulin	ko04728			Dopaminergic synapse
evm.model.Contig00002.292	K02183	CALM; calmodulin	ko05034			Alcoholism
evm.model.Contig00002.292	K02183	CALM; calmodulin	ko04750			Inflammatory mediator regulation of TRP channels
evm.model.Contig00002.292	K02183	CALM; calmodulin	ko04922			Glucagon signaling pathway
evm.model.Contig00002.292	K02183	CALM; calmodulin	ko04924			Renin secretion
evm.model.Contig00002.292	K02183	CALM; calmodulin	ko04713			Circadian entrainment
evm.model.Contig00002.299	K22420	MEIOB; meiosis-specific with OB domain-containing protein [EC:3.1.-.-]	ko01522			Endocrine resistance
evm.model.Contig00002.3	K07252	DOLPP1; dolichyldiphosphatase [EC:3.6.1.43]	ko00510			N-Glycan biosynthesis
evm.model.Contig00002.300	K05463	EFNB; ephrin-B	ko04360			Axon guidance
evm.model.Contig00002.300	K05463	EFNB; ephrin-B	ko01522			Endocrine resistance
evm.model.Contig00002.306	K01874	MARS, metG; methionyl-tRNA synthetase [EC:6.1.1.10]	ko00970			Aminoacyl-tRNA biosynthesis
evm.model.Contig00002.306	K01874	MARS, metG; methionyl-tRNA synthetase [EC:6.1.1.10]	ko00450			Selenocompound metabolism
evm.model.Contig00002.306	K01874	MARS, metG; methionyl-tRNA synthetase [EC:6.1.1.10]	ko01522			Endocrine resistance
evm.model.Contig00002.307	K20032	ZDHHC13_17, HIP14; palmitoyltransferase ZDHHC13/17 [EC:2.3.1.225]	ko01522			Endocrine resistance
evm.model.Contig00002.31	K09557	BAG3; BCL2-associated athanogene 3	ko01522			Endocrine resistance
evm.model.Contig00002.310	K20099	YTHDC2; ATP-dependent RNA helicase YTHDC2 [EC:3.6.4.13]	ko01522			Endocrine resistance
evm.model.Contig00002.311	K01349	FURIN, PCSK3; furin [EC:3.4.21.75]	ko01522			Endocrine resistance
evm.model.Contig00002.312	K17404	MRPS25; small subunit ribosomal protein S25	ko01522			Endocrine resistance
evm.model.Contig00002.314	K20409	WDR59; WD repeat-containing protein 59	ko04150			mTOR signaling pathway
evm.model.Contig00002.316	K01189	GLA; alpha-galactosidase [EC:3.2.1.22]	ko00052			Galactose metabolism
evm.model.Contig00002.316	K01189	GLA; alpha-galactosidase [EC:3.2.1.22]	ko04142			Lysosome
evm.model.Contig00002.316	K01189	GLA; alpha-galactosidase [EC:3.2.1.22]	ko00561			Glycerolipid metabolism
evm.model.Contig00002.316	K01189	GLA; alpha-galactosidase [EC:3.2.1.22]	ko00600			Sphingolipid metabolism
evm.model.Contig00002.316	K01189	GLA; alpha-galactosidase [EC:3.2.1.22]	ko00603			Glycosphingolipid biosynthesis - globo and isoglobo series
evm.model.Contig00002.319	K12625	LSM6; U6 snRNA-associated Sm-like protein LSm6	ko03018			RNA degradation
evm.model.Contig00002.319	K12625	LSM6; U6 snRNA-associated Sm-like protein LSm6	ko03040			Spliceosome
evm.model.Contig00002.319	K12625	LSM6; U6 snRNA-associated Sm-like protein LSm6	ko01522			Endocrine resistance
evm.model.Contig00002.326	K00734	B3GALT6; galactosylxylosylprotein 3-beta-galactosyltransferase [EC:2.4.1.134]	ko00534			Glycosaminoglycan biosynthesis - heparan sulfate / heparin
evm.model.Contig00002.326	K00734	B3GALT6; galactosylxylosylprotein 3-beta-galactosyltransferase [EC:2.4.1.134]	ko00532			Glycosaminoglycan biosynthesis - chondroitin sulfate / dermatan sulfate
evm.model.Contig00002.326	K00734	B3GALT6; galactosylxylosylprotein 3-beta-galactosyltransferase [EC:2.4.1.134]	ko01522			Endocrine resistance
evm.model.Contig00002.327	K14640	SLC20A, PIT; solute carrier family 20 (sodium-dependent phosphate transporter)	ko01522			Endocrine resistance
evm.model.Contig00002.328	K21873	FAM208A; protein TASOR	ko01522			Endocrine resistance
evm.model.Contig00002.331	K17768	TOM70; mitochondrial import receptor subunit TOM70	ko01522			Endocrine resistance
evm.model.Contig00002.333	K15153	MED31, SOH1; mediator of RNA polymerase II transcription subunit 31	ko01522			Endocrine resistance
evm.model.Contig00002.335	K11529	gck, gckA, GLYCTK; glycerate 2-kinase [EC:2.7.1.165]	ko00030			Pentose phosphate pathway
evm.model.Contig00002.335	K11529	gck, gckA, GLYCTK; glycerate 2-kinase [EC:2.7.1.165]	ko00561			Glycerolipid metabolism
evm.model.Contig00002.335	K11529	gck, gckA, GLYCTK; glycerate 2-kinase [EC:2.7.1.165]	ko00260			Glycine, serine and threonine metabolism
evm.model.Contig00002.335	K11529	gck, gckA, GLYCTK; glycerate 2-kinase [EC:2.7.1.165]	ko00680			Methane metabolism
evm.model.Contig00002.335	K11529	gck, gckA, GLYCTK; glycerate 2-kinase [EC:2.7.1.165]	ko00630			Glyoxylate and dicarboxylate metabolism
evm.model.Contig00002.336	K10324	ASB2; ankyrin repeat and SOCS box protein 2	ko01522			Endocrine resistance
evm.model.Contig00002.339	K14553	UTP18; U3 small nucleolar RNA-associated protein 18	ko03008			Ribosome biogenesis in eukaryotes
evm.model.Contig00002.339	K14553	UTP18; U3 small nucleolar RNA-associated protein 18	ko01522			Endocrine resistance
evm.model.Contig00002.34	K03873	ELOB, TCEB2; elongin-B	ko05200			Pathways in cancer
evm.model.Contig00002.34	K03873	ELOB, TCEB2; elongin-B	ko04120			Ubiquitin mediated proteolysis
evm.model.Contig00002.34	K03873	ELOB, TCEB2; elongin-B	ko05170			Human immunodeficiency virus 1 infection
evm.model.Contig00002.34	K03873	ELOB, TCEB2; elongin-B	ko04066			HIF-1 signaling pathway
evm.model.Contig00002.34	K03873	ELOB, TCEB2; elongin-B	ko01522			Endocrine resistance
evm.model.Contig00002.34	K03873	ELOB, TCEB2; elongin-B	ko05211			Renal cell carcinoma
evm.model.Contig00002.340	K07378	NLGN; neuroligin	ko04514			Cell adhesion molecules (CAMs)
evm.model.Contig00002.340	K07378	NLGN; neuroligin	ko01522			Endocrine resistance
evm.model.Contig00002.341	K10695	RNF1_2; E3 ubiquitin-protein ligase RNF1/2 [EC:2.3.2.27]	ko01522			Endocrine resistance
evm.model.Contig00002.342	K00820	glmS, GFPT; glutamine---fructose-6-phosphate transaminase (isomerizing) [EC:2.6.1.16]	ko00250			Alanine, aspartate and glutamate metabolism
evm.model.Contig00002.342	K00820	glmS, GFPT; glutamine---fructose-6-phosphate transaminase (isomerizing) [EC:2.6.1.16]	ko04931			Insulin resistance
evm.model.Contig00002.342	K00820	glmS, GFPT; glutamine---fructose-6-phosphate transaminase (isomerizing) [EC:2.6.1.16]	ko00520			Amino sugar and nucleotide sugar metabolism
evm.model.Contig00002.342	K00820	glmS, GFPT; glutamine---fructose-6-phosphate transaminase (isomerizing) [EC:2.6.1.16]	ko01522			Endocrine resistance
evm.model.Contig00002.343	K09391	E2F7_8; transcription factor E2F7/8	ko01522			Endocrine resistance
evm.model.Contig00002.345	K04205	NPY2R; neuropeptide Y receptor type 2	ko04080			Neuroactive ligand-receptor interaction
evm.model.Contig00002.345	K04205	NPY2R; neuropeptide Y receptor type 2	ko01522			Endocrine resistance
evm.model.Contig00002.347	K11259	ILVBL; acetolactate synthase-like protein [EC:2.2.1.-]	ko01522			Endocrine resistance
evm.model.Contig00002.35	K08202	SLC22A4_5, OCTN; MFS transporter, OCT family, solute carrier family 22 (organic cation transporter), member 4/5	ko05231			Choline metabolism in cancer
evm.model.Contig00002.35	K08202	SLC22A4_5, OCTN; MFS transporter, OCT family, solute carrier family 22 (organic cation transporter), member 4/5	ko01522			Endocrine resistance
evm.model.Contig00002.350	K03240	EIF2B5; translation initiation factor eIF-2B subunit epsilon	ko01522			Endocrine resistance
evm.model.Contig00002.350	K03240	EIF2B5; translation initiation factor eIF-2B subunit epsilon	ko05168			Herpes simplex virus 1 infection
evm.model.Contig00002.350	K03240	EIF2B5; translation initiation factor eIF-2B subunit epsilon	ko03013			RNA transport
evm.model.Contig00002.354	K12494	PSD; PH and SEC7 domain-containing protein	ko04144			Endocytosis
evm.model.Contig00002.354	K12494	PSD; PH and SEC7 domain-containing protein	ko01522			Endocrine resistance
evm.model.Contig00002.359	K09113	MLX; MAX-like protein X	ko04932			Non-alcoholic fatty liver disease (NAFLD)
evm.model.Contig00002.359	K09113	MLX; MAX-like protein X	ko04931			Insulin resistance
evm.model.Contig00002.359	K09113	MLX; MAX-like protein X	ko01522			Endocrine resistance
evm.model.Contig00002.360	K02964	RP-S18e, RPS18; small subunit ribosomal protein S18e	ko03010			Ribosome
evm.model.Contig00002.360	K02964	RP-S18e, RPS18; small subunit ribosomal protein S18e	ko01522			Endocrine resistance
evm.model.Contig00002.361	K15607	TLX3, HOX11L2; T-cell leukemia homeobox protein 3	ko05202			Transcriptional misregulation in cancer
evm.model.Contig00002.361	K15607	TLX3, HOX11L2; T-cell leukemia homeobox protein 3	ko01522			Endocrine resistance
evm.model.Contig00002.362	K10641	LRSAM1; E3 ubiquitin-protein ligase LRSAM1 [EC:2.3.2.27]	ko01522			Endocrine resistance
evm.model.Contig00002.363	K10696	BRE1; E3 ubiquitin-protein ligase BRE1 [EC:2.3.2.27]	ko01522			Endocrine resistance
evm.model.Contig00002.365	K02350	REV3L, POLZ; DNA polymerase zeta [EC:2.7.7.7]	ko01524			Platinum drug resistance
evm.model.Contig00002.365	K02350	REV3L, POLZ; DNA polymerase zeta [EC:2.7.7.7]	ko03460			Fanconi anemia pathway
evm.model.Contig00002.365	K02350	REV3L, POLZ; DNA polymerase zeta [EC:2.7.7.7]	ko01522			Endocrine resistance
evm.model.Contig00002.368	K03019	RPC11, POLR3K; DNA-directed RNA polymerase III subunit RPC11	ko04623			Cytosolic DNA-sensing pathway
evm.model.Contig00002.368	K03019	RPC11, POLR3K; DNA-directed RNA polymerase III subunit RPC11	ko03020			RNA polymerase
evm.model.Contig00002.368	K03019	RPC11, POLR3K; DNA-directed RNA polymerase III subunit RPC11	ko01522			Endocrine resistance
evm.model.Contig00002.375	K07189	PPP1R3; protein phosphatase 1 regulatory subunit 3A/B/C/D/E	ko04931			Insulin resistance
evm.model.Contig00002.375	K07189	PPP1R3; protein phosphatase 1 regulatory subunit 3A/B/C/D/E	ko04910			Insulin signaling pathway
evm.model.Contig00002.375	K07189	PPP1R3; protein phosphatase 1 regulatory subunit 3A/B/C/D/E	ko01522			Endocrine resistance
evm.model.Contig00002.383	K14692	SLC30A5_7, ZNT5_7, MTP, MSC2; solute carrier family 30 (zinc transporter), member 5/7	ko01522			Endocrine resistance
evm.model.Contig00002.384	K09275	TFCP2; transcription factor CP2 and related proteins	ko01522			Endocrine resistance
evm.model.Contig00002.386	K13211	GCFC; GC-rich sequence DNA-binding factor	ko01522			Endocrine resistance
evm.model.Contig00002.389	K07942	ARL1; ADP-ribosylation factor-like protein 1	ko01522			Endocrine resistance
evm.model.Contig00002.392	K09059	NFIL3, E4BP4; nuclear factor, interleukin 3 regulated	ko01522			Endocrine resistance
evm.model.Contig00002.4	K08764	SCP2, SCPX; sterol carrier protein 2 [EC:2.3.1.176]	ko04146			Peroxisome
evm.model.Contig00002.4	K08764	SCP2, SCPX; sterol carrier protein 2 [EC:2.3.1.176]	ko01040			Biosynthesis of unsaturated fatty acids
evm.model.Contig00002.4	K08764	SCP2, SCPX; sterol carrier protein 2 [EC:2.3.1.176]	ko00120			Primary bile acid biosynthesis
evm.model.Contig00002.4	K08764	SCP2, SCPX; sterol carrier protein 2 [EC:2.3.1.176]	ko03320			PPAR signaling pathway
evm.model.Contig00002.400	K20472	COPZ, RET3; coatomer subunit zeta	ko01522			Endocrine resistance
evm.model.Contig00002.402	K00727	GCNT1; beta-1,3-galactosyl-O-glycosyl-glycoprotein beta-1,6-N-acetylglucosaminyltransferase [EC:2.4.1.102]	ko00512			Mucin type O-glycan biosynthesis
evm.model.Contig00002.402	K00727	GCNT1; beta-1,3-galactosyl-O-glycosyl-glycoprotein beta-1,6-N-acetylglucosaminyltransferase [EC:2.4.1.102]	ko01522			Endocrine resistance
evm.model.Contig00002.407	K12857	SNRNP40, PRP8BP; Prp8 binding protein	ko03040			Spliceosome
evm.model.Contig00002.407	K12857	SNRNP40, PRP8BP; Prp8 binding protein	ko01522			Endocrine resistance
evm.model.Contig00002.408	K00819	rocD, OAT; ornithine--oxo-acid transaminase [EC:2.6.1.13]	ko00330			Arginine and proline metabolism
evm.model.Contig00002.408	K00819	rocD, OAT; ornithine--oxo-acid transaminase [EC:2.6.1.13]	ko01522			Endocrine resistance
evm.model.Contig00002.409	K17260	ACTR2, ARP2; actin-related protein 2	ko04530			Tight junction
evm.model.Contig00002.409	K17260	ACTR2, ARP2; actin-related protein 2	ko04138			Autophagy - yeast
evm.model.Contig00002.409	K17260	ACTR2, ARP2; actin-related protein 2	ko01522			Endocrine resistance
evm.model.Contig00002.410	K11163	DHRS1; dehydrogenase/reductase SDR family member 1 [EC:1.1.-.-]	ko01522			Endocrine resistance
evm.model.Contig00002.413	K00789	metK; S-adenosylmethionine synthetase [EC:2.5.1.6]	ko00270			Cysteine and methionine metabolism
evm.model.Contig00002.418	K11421	SETDB1; histone-lysine N-methyltransferase SETDB1 [EC:2.1.1.43]	ko00310			Lysine degradation
evm.model.Contig00002.418	K11421	SETDB1; histone-lysine N-methyltransferase SETDB1 [EC:2.1.1.43]	ko01522			Endocrine resistance
evm.model.Contig00002.418	K11421	SETDB1; histone-lysine N-methyltransferase SETDB1 [EC:2.1.1.43]	ko04550			Signaling pathways regulating pluripotency of stem cells
evm.model.Contig00002.42	K20096	DDX28; ATP-dependent RNA helicase DDX28 [EC:3.6.4.13]	ko01522			Endocrine resistance
evm.model.Contig00002.420	K02978	RP-S27e, RPS27; small subunit ribosomal protein S27e	ko03010			Ribosome
evm.model.Contig00002.420	K02978	RP-S27e, RPS27; small subunit ribosomal protein S27e	ko01522			Endocrine resistance
evm.model.Contig00002.425	K17885	MTCH; mitochondrial carrier	ko01522			Endocrine resistance
evm.model.Contig00002.427	K15169	MED26; mediator of RNA polymerase II transcription subunit 26	ko01522			Endocrine resistance
evm.model.Contig00002.429	K22647	MINDY3_4; ubiquitin carboxyl-terminal hydrolase MINDY-3/4 [EC:3.4.19.12]	ko01522			Endocrine resistance
evm.model.Contig00002.430	K21031	ISPD; D-ribitol-5-phosphate cytidylyltransferase [EC:2.7.7.40]	ko00515			Mannose type O-glycan biosynthesis
evm.model.Contig00002.430	K21031	ISPD; D-ribitol-5-phosphate cytidylyltransferase [EC:2.7.7.40]	ko00040			Pentose and glucuronate interconversions
evm.model.Contig00002.433	K14618	MMACHC; cyanocobalamin reductase (cyanide-eliminating) / alkylcobalamin dealkylase [EC:1.16.1.6 2.5.1.151]	ko04977			Vitamin digestion and absorption
evm.model.Contig00002.435	K15285	SLC35E3; solute carrier family 35, member E3	ko01522			Endocrine resistance
evm.model.Contig00002.436	K00844	HK; hexokinase [EC:2.7.1.1]	ko00500			Starch and sucrose metabolism
evm.model.Contig00002.436	K00844	HK; hexokinase [EC:2.7.1.1]	ko00052			Galactose metabolism
evm.model.Contig00002.436	K00844	HK; hexokinase [EC:2.7.1.1]	ko00010			Glycolysis / Gluconeogenesis
evm.model.Contig00002.436	K00844	HK; hexokinase [EC:2.7.1.1]	ko04066			HIF-1 signaling pathway
evm.model.Contig00002.436	K00844	HK; hexokinase [EC:2.7.1.1]	ko00520			Amino sugar and nucleotide sugar metabolism
evm.model.Contig00002.436	K00844	HK; hexokinase [EC:2.7.1.1]	ko00051			Fructose and mannose metabolism
evm.model.Contig00002.436	K00844	HK; hexokinase [EC:2.7.1.1]	ko04930			Type II diabetes mellitus
evm.model.Contig00002.436	K00844	HK; hexokinase [EC:2.7.1.1]	ko01522			Endocrine resistance
evm.model.Contig00002.436	K00844	HK; hexokinase [EC:2.7.1.1]	ko00521			Streptomycin biosynthesis
evm.model.Contig00002.436	K00844	HK; hexokinase [EC:2.7.1.1]	ko04910			Insulin signaling pathway
evm.model.Contig00002.436	K00844	HK; hexokinase [EC:2.7.1.1]	ko04973			Carbohydrate digestion and absorption
evm.model.Contig00002.436	K00844	HK; hexokinase [EC:2.7.1.1]	ko05230			Central carbon metabolism in cancer
evm.model.Contig00002.436	K00844	HK; hexokinase [EC:2.7.1.1]	ko00524			Neomycin, kanamycin and gentamicin biosynthesis
evm.model.Contig00002.437	K20307	TRAPPC10, TRS130; trafficking protein particle complex subunit 10	ko01522			Endocrine resistance
evm.model.Contig00002.438	K18470	ARHGAP1, CDC42GAP; Rho GTPase-activating protein 1	ko01522			Endocrine resistance
evm.model.Contig00002.439	K13137	STRAP, UNRIP; serine-threonine kinase receptor-associated protein	ko01522			Endocrine resistance
evm.model.Contig00002.439	K13137	STRAP, UNRIP; serine-threonine kinase receptor-associated protein	ko03013			RNA transport
evm.model.Contig00002.440	K06083	WASF3; WAS protein family, member 3	ko04666			Fc gamma R-mediated phagocytosis
evm.model.Contig00002.440	K06083	WASF3; WAS protein family, member 3	ko04520			Adherens junction
evm.model.Contig00002.440	K06083	WASF3; WAS protein family, member 3	ko05231			Choline metabolism in cancer
evm.model.Contig00002.440	K06083	WASF3; WAS protein family, member 3	ko01522			Endocrine resistance
evm.model.Contig00002.443	K15276	SLC35B2, PAPST1; solute carrier family 35 (adenosine 3'-phospho 5'-phosphosulfate transporter), member B2	ko01522			Endocrine resistance
evm.model.Contig00002.448	K16751	C2CD3; C2 domain-containing protein 3	ko01522			Endocrine resistance
evm.model.Contig00002.453	K10366	DMD; dystrophin	ko05414			Dilated cardiomyopathy (DCM)
evm.model.Contig00002.453	K10366	DMD; dystrophin	ko05416			Viral myocarditis
evm.model.Contig00002.453	K10366	DMD; dystrophin	ko05412			Arrhythmogenic right ventricular cardiomyopathy (ARVC)
evm.model.Contig00002.453	K10366	DMD; dystrophin	ko05410			Hypertrophic cardiomyopathy (HCM)
evm.model.Contig00002.453	K10366	DMD; dystrophin	ko01522			Endocrine resistance
evm.model.Contig00002.454	K05673	ABCC4; ATP-binding cassette, subfamily C (CFTR/MRP), member 4	ko04024			cAMP signaling pathway
evm.model.Contig00002.454	K05673	ABCC4; ATP-binding cassette, subfamily C (CFTR/MRP), member 4	ko02010			ABC transporters
evm.model.Contig00002.454	K05673	ABCC4; ATP-binding cassette, subfamily C (CFTR/MRP), member 4	ko04976			Bile secretion
evm.model.Contig00002.454	K05673	ABCC4; ATP-binding cassette, subfamily C (CFTR/MRP), member 4	ko01523			Antifolate resistance
evm.model.Contig00002.454	K05673	ABCC4; ATP-binding cassette, subfamily C (CFTR/MRP), member 4	ko01522			Endocrine resistance
evm.model.Contig00002.456	K11324	DMAP1, SWC4, EAF2; DNA methyltransferase 1-associated protein 1	ko01522			Endocrine resistance
evm.model.Contig00002.457	K09548	PFDN1; prefoldin subunit 1	ko01522			Endocrine resistance
evm.model.Contig00002.460	K14649	TAF8; transcription initiation factor TFIID subunit 8	ko03022			Basal transcription factors
evm.model.Contig00002.460	K14649	TAF8; transcription initiation factor TFIID subunit 8	ko01522			Endocrine resistance
evm.model.Contig00002.463	K09085	BHLHB1_6_7; class B basic helix-loop-helix protein 1/6/7	ko01522			Endocrine resistance
evm.model.Contig00002.464	K15332	TRMT2A; tRNA (uracil-5-)-methyltransferase [EC:2.1.1.-]	ko01522			Endocrine resistance
evm.model.Contig00002.465	K11406	HDAC4_5; histone deacetylase 4/5 [EC:3.5.1.98]	ko05034			Alcoholism
evm.model.Contig00002.465	K11406	HDAC4_5; histone deacetylase 4/5 [EC:3.5.1.98]	ko04371			Apelin signaling pathway
evm.model.Contig00002.465	K11406	HDAC4_5; histone deacetylase 4/5 [EC:3.5.1.98]	ko05203			Viral carcinogenesis
evm.model.Contig00002.465	K11406	HDAC4_5; histone deacetylase 4/5 [EC:3.5.1.98]	ko01522			Endocrine resistance
evm.model.Contig00002.467	K02130	ATPeF0F, ATP5J2; F-type H+-transporting ATPase subunit f	ko00190			Oxidative phosphorylation
evm.model.Contig00002.467	K02130	ATPeF0F, ATP5J2; F-type H+-transporting ATPase subunit f	ko04714			Thermogenesis
evm.model.Contig00002.469	K23115	TTI2; TELO2-interacting protein 2	ko01522			Endocrine resistance
evm.model.Contig00002.476	K13755	PDE1; calcium/calmodulin-dependent 3',5'-cyclic nucleotide phosphodiesterase [EC:3.1.4.17]	ko00230			Purine metabolism
evm.model.Contig00002.476	K13755	PDE1; calcium/calmodulin-dependent 3',5'-cyclic nucleotide phosphodiesterase [EC:3.1.4.17]	ko05032			Morphine addiction
evm.model.Contig00002.476	K13755	PDE1; calcium/calmodulin-dependent 3',5'-cyclic nucleotide phosphodiesterase [EC:3.1.4.17]	ko04740			Olfactory transduction
evm.model.Contig00002.476	K13755	PDE1; calcium/calmodulin-dependent 3',5'-cyclic nucleotide phosphodiesterase [EC:3.1.4.17]	ko04020			Calcium signaling pathway
evm.model.Contig00002.476	K13755	PDE1; calcium/calmodulin-dependent 3',5'-cyclic nucleotide phosphodiesterase [EC:3.1.4.17]	ko04742			Taste transduction
evm.model.Contig00002.476	K13755	PDE1; calcium/calmodulin-dependent 3',5'-cyclic nucleotide phosphodiesterase [EC:3.1.4.17]	ko04924			Renin secretion
evm.model.Contig00002.479	K22204	BEST; bestrophin, other	ko01522			Endocrine resistance
evm.model.Contig00002.480	K22390	ACP7; acid phosphatase type 7	ko01522			Endocrine resistance
evm.model.Contig00002.481	K22390	ACP7; acid phosphatase type 7	ko01522			Endocrine resistance
evm.model.Contig00002.483	K22390	ACP7; acid phosphatase type 7	ko01522			Endocrine resistance
evm.model.Contig00002.484	K22390	ACP7; acid phosphatase type 7	ko01522			Endocrine resistance
evm.model.Contig00002.49	K09519	DNAJB13; DnaJ homolog subfamily B member 13	ko01522			Endocrine resistance
evm.model.Contig00002.490	K14837	NOP12; nucleolar protein 12	ko01522			Endocrine resistance
evm.model.Contig00002.494	K18082	MTMR3_4, ZFYVE10_11; myotubularin-related protein 3/4 [EC:3.1.3.48 3.1.3.64 3.1.3.95]	ko04070			Phosphatidylinositol signaling system
evm.model.Contig00002.494	K18082	MTMR3_4, ZFYVE10_11; myotubularin-related protein 3/4 [EC:3.1.3.48 3.1.3.64 3.1.3.95]	ko00562			Inositol phosphate metabolism
evm.model.Contig00002.494	K18082	MTMR3_4, ZFYVE10_11; myotubularin-related protein 3/4 [EC:3.1.3.48 3.1.3.64 3.1.3.95]	ko04140			Autophagy - animal
evm.model.Contig00002.494	K18082	MTMR3_4, ZFYVE10_11; myotubularin-related protein 3/4 [EC:3.1.3.48 3.1.3.64 3.1.3.95]	ko01522			Endocrine resistance
evm.model.Contig00002.497	K09098	NPAS1_3; neuronal PAS domain-containing protein 1/3	ko01522			Endocrine resistance
evm.model.Contig00002.499	K11979	UBR7; E3 ubiquitin-protein ligase UBR7 [EC:2.3.2.27]	ko01522			Endocrine resistance
evm.model.Contig00002.5	K07374	TUBA; tubulin alpha	ko05130			Pathogenic Escherichia coli infection
evm.model.Contig00002.5	K07374	TUBA; tubulin alpha	ko04530			Tight junction
evm.model.Contig00002.5	K07374	TUBA; tubulin alpha	ko04540			Gap junction
evm.model.Contig00002.5	K07374	TUBA; tubulin alpha	ko04145			Phagosome
evm.model.Contig00002.5	K07374	TUBA; tubulin alpha	ko04210			Apoptosis
evm.model.Contig00002.5	K07374	TUBA; tubulin alpha	ko01522			Endocrine resistance
evm.model.Contig00002.500	K08815	TTBK; tau tubulin kinase [EC:2.7.11.26]	ko01522			Endocrine resistance
evm.model.Contig00002.501	K09666	POMGNT1; beta-1,2-N-acetylglucosaminyltransferase [EC:2.4.1.-]	ko00515			Mannose type O-glycan biosynthesis
evm.model.Contig00002.501	K09666	POMGNT1; beta-1,2-N-acetylglucosaminyltransferase [EC:2.4.1.-]	ko01522			Endocrine resistance
evm.model.Contig00002.503	K02835	prfA, MTRF1, MRF1; peptide chain release factor 1	ko01522			Endocrine resistance
evm.model.Contig00002.505	K22653	NPTN; neuroplastin	ko01522			Endocrine resistance
evm.model.Contig00002.506	K12896	SFRS7; splicing factor, arginine/serine-rich 7	ko03040			Spliceosome
evm.model.Contig00002.506	K12896	SFRS7; splicing factor, arginine/serine-rich 7	ko01522			Endocrine resistance
evm.model.Contig00002.506	K12896	SFRS7; splicing factor, arginine/serine-rich 7	ko05168			Herpes simplex virus 1 infection
evm.model.Contig00002.509	K21775	LIN52; protein lin-52	ko04218			Cellular senescence
evm.model.Contig00002.510	K20102	YTHDF; YTH domain-containing family protein	ko01522			Endocrine resistance
evm.model.Contig00002.511	K20367	ERGIC3, ERV46; endoplasmic reticulum-Golgi intermediate compartment protein 3	ko01522			Endocrine resistance
evm.model.Contig00002.512	K18080	TNS; tensin	ko01522			Endocrine resistance
evm.model.Contig00002.514	K07528	DPYSL2, CRMP2; dihydropyrimidinase-like 2	ko04360			Axon guidance
evm.model.Contig00002.515	K15174	PAF1; RNA polymerase II-associated factor 1	ko04011			MAPK signaling pathway - yeast
evm.model.Contig00002.515	K15174	PAF1; RNA polymerase II-associated factor 1	ko01522			Endocrine resistance
evm.model.Contig00002.516	K06633	PKMYT; membrane-associated tyrosine- and threonine-specific cdc2-inhibitory kinase [EC:2.7.11.1]	ko04914			Progesterone-mediated oocyte maturation
evm.model.Contig00002.516	K06633	PKMYT; membrane-associated tyrosine- and threonine-specific cdc2-inhibitory kinase [EC:2.7.11.1]	ko04110			Cell cycle
evm.model.Contig00002.516	K06633	PKMYT; membrane-associated tyrosine- and threonine-specific cdc2-inhibitory kinase [EC:2.7.11.1]	ko01522			Endocrine resistance
evm.model.Contig00002.516	K06633	PKMYT; membrane-associated tyrosine- and threonine-specific cdc2-inhibitory kinase [EC:2.7.11.1]	ko04114			Oocyte meiosis
evm.model.Contig00002.517	K19756	RSPH4A; radial spoke head protein 4A	ko01522			Endocrine resistance
evm.model.Contig00002.518	K10406	KIFC2_3; kinesin family member C2/C3	ko01522			Endocrine resistance
evm.model.Contig00002.519	K18465	MRT43, SWIP; WASH complex subunit 7	ko04144			Endocytosis
evm.model.Contig00002.519	K18465	MRT43, SWIP; WASH complex subunit 7	ko01522			Endocrine resistance
evm.model.Contig00002.52	K08104	HS3ST5; [heparan sulfate]-glucosamine 3-sulfotransferase 5 [EC:2.8.2.23]	ko00534			Glycosaminoglycan biosynthesis - heparan sulfate / heparin
evm.model.Contig00002.52	K08104	HS3ST5; [heparan sulfate]-glucosamine 3-sulfotransferase 5 [EC:2.8.2.23]	ko01522			Endocrine resistance
evm.model.Contig00002.523	K08737	MSH6; DNA mismatch repair protein MSH6	ko05210			Colorectal cancer
evm.model.Contig00002.523	K08737	MSH6; DNA mismatch repair protein MSH6	ko05200			Pathways in cancer
evm.model.Contig00002.523	K08737	MSH6; DNA mismatch repair protein MSH6	ko01524			Platinum drug resistance
evm.model.Contig00002.523	K08737	MSH6; DNA mismatch repair protein MSH6	ko03430			Mismatch repair
evm.model.Contig00002.523	K08737	MSH6; DNA mismatch repair protein MSH6	ko01522			Endocrine resistance
evm.model.Contig00002.524	K04239	HCRTR2; hypocretin (orexin) receptor 2	ko04080			Neuroactive ligand-receptor interaction
evm.model.Contig00002.524	K04239	HCRTR2; hypocretin (orexin) receptor 2	ko01522			Endocrine resistance
evm.model.Contig00002.525	K14401	CPSF1, CFT1; cleavage and polyadenylation specificity factor subunit 1	ko03015			mRNA surveillance pathway
evm.model.Contig00002.525	K14401	CPSF1, CFT1; cleavage and polyadenylation specificity factor subunit 1	ko01522			Endocrine resistance
evm.model.Contig00002.528	K11091	SNRPA; U1 small nuclear ribonucleoprotein A	ko03040			Spliceosome
evm.model.Contig00002.528	K11091	SNRPA; U1 small nuclear ribonucleoprotein A	ko01522			Endocrine resistance
evm.model.Contig00002.529	K12322	GUCY2F; guanylate cyclase 2F [EC:4.6.1.2]	ko04744			Phototransduction
evm.model.Contig00002.529	K12322	GUCY2F; guanylate cyclase 2F [EC:4.6.1.2]	ko00230			Purine metabolism
evm.model.Contig00002.529	K12322	GUCY2F; guanylate cyclase 2F [EC:4.6.1.2]	ko01522			Endocrine resistance
evm.model.Contig00002.531	K13207	CUGBP, BRUNOL, CELF; CUG-BP- and ETR3-like factor	ko01522			Endocrine resistance
evm.model.Contig00002.532	K12668	OST2, DAD1; oligosaccharyltransferase complex subunit epsilon	ko00513			Various types of N-glycan biosynthesis
evm.model.Contig00002.532	K12668	OST2, DAD1; oligosaccharyltransferase complex subunit epsilon	ko04141			Protein processing in endoplasmic reticulum
evm.model.Contig00002.532	K12668	OST2, DAD1; oligosaccharyltransferase complex subunit epsilon	ko00510			N-Glycan biosynthesis
evm.model.Contig00002.533	K20352	TMED10, ERV25; p24 family protein delta-1	ko01522			Endocrine resistance
evm.model.Contig00002.535	K05673	ABCC4; ATP-binding cassette, subfamily C (CFTR/MRP), member 4	ko04024			cAMP signaling pathway
evm.model.Contig00002.535	K05673	ABCC4; ATP-binding cassette, subfamily C (CFTR/MRP), member 4	ko02010			ABC transporters
evm.model.Contig00002.535	K05673	ABCC4; ATP-binding cassette, subfamily C (CFTR/MRP), member 4	ko04976			Bile secretion
evm.model.Contig00002.535	K05673	ABCC4; ATP-binding cassette, subfamily C (CFTR/MRP), member 4	ko01523			Antifolate resistance
evm.model.Contig00002.535	K05673	ABCC4; ATP-binding cassette, subfamily C (CFTR/MRP), member 4	ko01522			Endocrine resistance
evm.model.Contig00002.537	K00693	GYS; glycogen synthase [EC:2.4.1.11]	ko00500			Starch and sucrose metabolism
evm.model.Contig00002.537	K00693	GYS; glycogen synthase [EC:2.4.1.11]	ko04931			Insulin resistance
evm.model.Contig00002.537	K00693	GYS; glycogen synthase [EC:2.4.1.11]	ko04922			Glucagon signaling pathway
evm.model.Contig00002.537	K00693	GYS; glycogen synthase [EC:2.4.1.11]	ko04152			AMPK signaling pathway
evm.model.Contig00002.537	K00693	GYS; glycogen synthase [EC:2.4.1.11]	ko04910			Insulin signaling pathway
evm.model.Contig00002.537	K00693	GYS; glycogen synthase [EC:2.4.1.11]	ko04151			PI3K-Akt signaling pathway
evm.model.Contig00002.537	K00693	GYS; glycogen synthase [EC:2.4.1.11]	ko01522			Endocrine resistance
evm.model.Contig00002.538	K02178	BUB1; checkpoint serine/threonine-protein kinase [EC:2.7.11.1]	ko04113			Meiosis - yeast
evm.model.Contig00002.538	K02178	BUB1; checkpoint serine/threonine-protein kinase [EC:2.7.11.1]	ko04111			Cell cycle - yeast
evm.model.Contig00002.538	K02178	BUB1; checkpoint serine/threonine-protein kinase [EC:2.7.11.1]	ko04914			Progesterone-mediated oocyte maturation
evm.model.Contig00002.538	K02178	BUB1; checkpoint serine/threonine-protein kinase [EC:2.7.11.1]	ko04110			Cell cycle
evm.model.Contig00002.538	K02178	BUB1; checkpoint serine/threonine-protein kinase [EC:2.7.11.1]	ko01522			Endocrine resistance
evm.model.Contig00002.538	K02178	BUB1; checkpoint serine/threonine-protein kinase [EC:2.7.11.1]	ko04114			Oocyte meiosis
evm.model.Contig00002.539	K21343	USP15; ubiquitin carboxyl-terminal hydrolase 15 [EC:3.4.19.12]	ko04137			Mitophagy - animal
evm.model.Contig00002.539	K21343	USP15; ubiquitin carboxyl-terminal hydrolase 15 [EC:3.4.19.12]	ko01522			Endocrine resistance
evm.model.Contig00002.540	K10951	SLC12A2, NKCC1; solute carrier family 12 (sodium/potassium/chloride transporter), member 2	ko04970			Salivary secretion
evm.model.Contig00002.540	K10951	SLC12A2, NKCC1; solute carrier family 12 (sodium/potassium/chloride transporter), member 2	ko05110			Vibrio cholerae infection
evm.model.Contig00002.540	K10951	SLC12A2, NKCC1; solute carrier family 12 (sodium/potassium/chloride transporter), member 2	ko01522			Endocrine resistance
evm.model.Contig00002.540	K10951	SLC12A2, NKCC1; solute carrier family 12 (sodium/potassium/chloride transporter), member 2	ko04972			Pancreatic secretion
evm.model.Contig00002.541	K00318	PRODH, fadM, putB; proline dehydrogenase [EC:1.5.5.2]	ko00330			Arginine and proline metabolism
evm.model.Contig00002.544	K02893	RP-L23Ae, RPL23A; large subunit ribosomal protein L23Ae	ko03010			Ribosome
evm.model.Contig00002.544	K02893	RP-L23Ae, RPL23A; large subunit ribosomal protein L23Ae	ko01522			Endocrine resistance
evm.model.Contig00002.545	K14318	NUP88; nuclear pore complex protein Nup88	ko01522			Endocrine resistance
evm.model.Contig00002.545	K14318	NUP88; nuclear pore complex protein Nup88	ko03013			RNA transport
evm.model.Contig00002.548	K17336	PLS3; plastin-3	ko01522			Endocrine resistance
evm.model.Contig00002.550	K04615	GABBR; gamma-aminobutyric acid type B receptor	ko04727			GABAergic synapse
evm.model.Contig00002.550	K04615	GABBR; gamma-aminobutyric acid type B receptor	ko04024			cAMP signaling pathway
evm.model.Contig00002.550	K04615	GABBR; gamma-aminobutyric acid type B receptor	ko05032			Morphine addiction
evm.model.Contig00002.550	K04615	GABBR; gamma-aminobutyric acid type B receptor	ko04915			Estrogen signaling pathway
evm.model.Contig00002.550	K04615	GABBR; gamma-aminobutyric acid type B receptor	ko04080			Neuroactive ligand-receptor interaction
evm.model.Contig00002.550	K04615	GABBR; gamma-aminobutyric acid type B receptor	ko01522			Endocrine resistance
evm.model.Contig00002.550	K04615	GABBR; gamma-aminobutyric acid type B receptor	ko04742			Taste transduction
evm.model.Contig00002.556	K12397	AP3B; AP-3 complex subunit beta	ko04142			Lysosome
evm.model.Contig00002.556	K12397	AP3B; AP-3 complex subunit beta	ko01522			Endocrine resistance
evm.model.Contig00002.561	K13365	SLC9A3R1, NHERF1; Na(+)/H(+) exchange regulatory cofactor NHE-RF1	ko04530			Tight junction
evm.model.Contig00002.561	K13365	SLC9A3R1, NHERF1; Na(+)/H(+) exchange regulatory cofactor NHE-RF1	ko05165			Human papillomavirus infection
evm.model.Contig00002.561	K13365	SLC9A3R1, NHERF1; Na(+)/H(+) exchange regulatory cofactor NHE-RF1	ko04928			Parathyroid hormone synthesis, secretion and action
evm.model.Contig00002.561	K13365	SLC9A3R1, NHERF1; Na(+)/H(+) exchange regulatory cofactor NHE-RF1	ko01522			Endocrine resistance
evm.model.Contig00002.563	K03639	moaA, CNX2; GTP 3',8-cyclase [EC:4.1.99.22]	ko04122			Sulfur relay system
evm.model.Contig00002.563	K03639	moaA, CNX2; GTP 3',8-cyclase [EC:4.1.99.22]	ko00790			Folate biosynthesis
evm.model.Contig00002.565	K18758	DIS3L2; DIS3-like exonuclease 2 [EC:3.1.13.-]	ko01522			Endocrine resistance
evm.model.Contig00002.567	K10149	TP63; tumor protein p63	ko05206			MicroRNAs in cancer
evm.model.Contig00002.567	K10149	TP63; tumor protein p63	ko04391			Hippo signaling pathway - fly
evm.model.Contig00002.567	K10149	TP63; tumor protein p63	ko04214			Apoptosis - fly
evm.model.Contig00002.567	K10149	TP63; tumor protein p63	ko01522			Endocrine resistance
evm.model.Contig00002.568	K17550	PPP1R7, SDS22; protein phosphatase 1 regulatory subunit 7	ko01522			Endocrine resistance
evm.model.Contig00002.573	K17427	MRPL46; large subunit ribosomal protein L46	ko01522			Endocrine resistance
evm.model.Contig00002.577	K09571	FKBP4_5; FK506-binding protein 4/5 [EC:5.2.1.8]	ko04915			Estrogen signaling pathway
evm.model.Contig00002.577	K09571	FKBP4_5; FK506-binding protein 4/5 [EC:5.2.1.8]	ko01522			Endocrine resistance
evm.model.Contig00002.578	K12613	DCP2; mRNA-decapping enzyme subunit 2 [EC:3.6.1.62]	ko03018			RNA degradation
evm.model.Contig00002.578	K12613	DCP2; mRNA-decapping enzyme subunit 2 [EC:3.6.1.62]	ko01522			Endocrine resistance
evm.model.Contig00002.58	K04426	MAP3K5, ASK1; mitogen-activated protein kinase kinase kinase 5 [EC:2.7.11.25]	ko04013			MAPK signaling pathway - fly
evm.model.Contig00002.58	K04426	MAP3K5, ASK1; mitogen-activated protein kinase kinase kinase 5 [EC:2.7.11.25]	ko05014			Amyotrophic lateral sclerosis (ALS)
evm.model.Contig00002.58	K04426	MAP3K5, ASK1; mitogen-activated protein kinase kinase kinase 5 [EC:2.7.11.25]	ko04010			MAPK signaling pathway
evm.model.Contig00002.58	K04426	MAP3K5, ASK1; mitogen-activated protein kinase kinase kinase 5 [EC:2.7.11.25]	ko04714			Thermogenesis
evm.model.Contig00002.58	K04426	MAP3K5, ASK1; mitogen-activated protein kinase kinase kinase 5 [EC:2.7.11.25]	ko04530			Tight junction
evm.model.Contig00002.58	K04426	MAP3K5, ASK1; mitogen-activated protein kinase kinase kinase 5 [EC:2.7.11.25]	ko04214			Apoptosis - fly
evm.model.Contig00002.58	K04426	MAP3K5, ASK1; mitogen-activated protein kinase kinase kinase 5 [EC:2.7.11.25]	ko04210			Apoptosis
evm.model.Contig00002.58	K04426	MAP3K5, ASK1; mitogen-activated protein kinase kinase kinase 5 [EC:2.7.11.25]	ko01522			Endocrine resistance
evm.model.Contig00002.58	K04426	MAP3K5, ASK1; mitogen-activated protein kinase kinase kinase 5 [EC:2.7.11.25]	ko04071			Sphingolipid signaling pathway
evm.model.Contig00002.58	K04426	MAP3K5, ASK1; mitogen-activated protein kinase kinase kinase 5 [EC:2.7.11.25]	ko04932			Non-alcoholic fatty liver disease (NAFLD)
evm.model.Contig00002.58	K04426	MAP3K5, ASK1; mitogen-activated protein kinase kinase kinase 5 [EC:2.7.11.25]	ko01524			Platinum drug resistance
evm.model.Contig00002.58	K04426	MAP3K5, ASK1; mitogen-activated protein kinase kinase kinase 5 [EC:2.7.11.25]	ko05418			Fluid shear stress and atherosclerosis
evm.model.Contig00002.58	K04426	MAP3K5, ASK1; mitogen-activated protein kinase kinase kinase 5 [EC:2.7.11.25]	ko04722			Neurotrophin signaling pathway
evm.model.Contig00002.58	K04426	MAP3K5, ASK1; mitogen-activated protein kinase kinase kinase 5 [EC:2.7.11.25]	ko04668			TNF signaling pathway
evm.model.Contig00002.58	K04426	MAP3K5, ASK1; mitogen-activated protein kinase kinase kinase 5 [EC:2.7.11.25]	ko04141			Protein processing in endoplasmic reticulum
evm.model.Contig00002.581	K12483	EHD1; EH domain-containing protein 1	ko04144			Endocytosis
evm.model.Contig00002.581	K12483	EHD1; EH domain-containing protein 1	ko01522			Endocrine resistance
evm.model.Contig00002.584	K08376	NPSR1, GPR154; neuropeptide S receptor	ko01522			Endocrine resistance
evm.model.Contig00002.586	K03426	E3.6.1.22, NUDT12, nudC; NAD+ diphosphatase [EC:3.6.1.22]	ko04146			Peroxisome
evm.model.Contig00002.586	K03426	E3.6.1.22, NUDT12, nudC; NAD+ diphosphatase [EC:3.6.1.22]	ko00760			Nicotinate and nicotinamide metabolism
evm.model.Contig00002.591	K13084	TMEM55; phosphatidylinositol-4,5-bisphosphate 4-phosphatase [EC:3.1.3.78]	ko04070			Phosphatidylinositol signaling system
evm.model.Contig00002.594	K01867	WARS, trpS; tryptophanyl-tRNA synthetase [EC:6.1.1.2]	ko00970			Aminoacyl-tRNA biosynthesis
evm.model.Contig00002.594	K01867	WARS, trpS; tryptophanyl-tRNA synthetase [EC:6.1.1.2]	ko01522			Endocrine resistance
evm.model.Contig00002.600	K09216	OVOL; ovo	ko01522			Endocrine resistance
evm.model.Contig00002.602	K06867	K06867; uncharacterized protein	ko01522			Endocrine resistance
evm.model.Contig00002.605	K02146	ATPeV0D, ATP6D; V-type H+-transporting ATPase subunit d	ko04966			Collecting duct acid secretion
evm.model.Contig00002.605	K02146	ATPeV0D, ATP6D; V-type H+-transporting ATPase subunit d	ko00190			Oxidative phosphorylation
evm.model.Contig00002.605	K02146	ATPeV0D, ATP6D; V-type H+-transporting ATPase subunit d	ko05152			Tuberculosis
evm.model.Contig00002.605	K02146	ATPeV0D, ATP6D; V-type H+-transporting ATPase subunit d	ko04142			Lysosome
evm.model.Contig00002.605	K02146	ATPeV0D, ATP6D; V-type H+-transporting ATPase subunit d	ko05203			Viral carcinogenesis
evm.model.Contig00002.605	K02146	ATPeV0D, ATP6D; V-type H+-transporting ATPase subunit d	ko05165			Human papillomavirus infection
evm.model.Contig00002.605	K02146	ATPeV0D, ATP6D; V-type H+-transporting ATPase subunit d	ko05110			Vibrio cholerae infection
evm.model.Contig00002.605	K02146	ATPeV0D, ATP6D; V-type H+-transporting ATPase subunit d	ko05323			Rheumatoid arthritis
evm.model.Contig00002.605	K02146	ATPeV0D, ATP6D; V-type H+-transporting ATPase subunit d	ko04145			Phagosome
evm.model.Contig00002.605	K02146	ATPeV0D, ATP6D; V-type H+-transporting ATPase subunit d	ko04721			Synaptic vesicle cycle
evm.model.Contig00002.605	K02146	ATPeV0D, ATP6D; V-type H+-transporting ATPase subunit d	ko05120			Epithelial cell signaling in Helicobacter pylori infection
evm.model.Contig00002.616	K17452	AEBP2; zinc finger protein AEBP2	ko01522			Endocrine resistance
evm.model.Contig00002.617	K11462	EED; polycomb protein EED	ko01522			Endocrine resistance
evm.model.Contig00002.62	K02206	CDK2; cyclin-dependent kinase 2 [EC:2.7.11.22]	ko05215			Prostate cancer
evm.model.Contig00002.62	K02206	CDK2; cyclin-dependent kinase 2 [EC:2.7.11.22]	ko04218			Cellular senescence
evm.model.Contig00002.62	K02206	CDK2; cyclin-dependent kinase 2 [EC:2.7.11.22]	ko04934			Cushing syndrome
evm.model.Contig00002.62	K02206	CDK2; cyclin-dependent kinase 2 [EC:2.7.11.22]	ko05203			Viral carcinogenesis
evm.model.Contig00002.62	K02206	CDK2; cyclin-dependent kinase 2 [EC:2.7.11.22]	ko05165			Human papillomavirus infection
evm.model.Contig00002.62	K02206	CDK2; cyclin-dependent kinase 2 [EC:2.7.11.22]	ko01522			Endocrine resistance
evm.model.Contig00002.62	K02206	CDK2; cyclin-dependent kinase 2 [EC:2.7.11.22]	ko05200			Pathways in cancer
evm.model.Contig00002.62	K02206	CDK2; cyclin-dependent kinase 2 [EC:2.7.11.22]	ko05166			Human T-cell leukemia virus 1 infection
evm.model.Contig00002.62	K02206	CDK2; cyclin-dependent kinase 2 [EC:2.7.11.22]	ko05226			Gastric cancer
evm.model.Contig00002.62	K02206	CDK2; cyclin-dependent kinase 2 [EC:2.7.11.22]	ko04068			FoxO signaling pathway
evm.model.Contig00002.62	K02206	CDK2; cyclin-dependent kinase 2 [EC:2.7.11.22]	ko04114			Oocyte meiosis
evm.model.Contig00002.62	K02206	CDK2; cyclin-dependent kinase 2 [EC:2.7.11.22]	ko05160			Hepatitis C
evm.model.Contig00002.62	K02206	CDK2; cyclin-dependent kinase 2 [EC:2.7.11.22]	ko05169			Epstein-Barr virus infection
evm.model.Contig00002.62	K02206	CDK2; cyclin-dependent kinase 2 [EC:2.7.11.22]	ko05162			Measles
evm.model.Contig00002.62	K02206	CDK2; cyclin-dependent kinase 2 [EC:2.7.11.22]	ko04914			Progesterone-mediated oocyte maturation
evm.model.Contig00002.62	K02206	CDK2; cyclin-dependent kinase 2 [EC:2.7.11.22]	ko05222			Small cell lung cancer
evm.model.Contig00002.62	K02206	CDK2; cyclin-dependent kinase 2 [EC:2.7.11.22]	ko04115			p53 signaling pathway
evm.model.Contig00002.62	K02206	CDK2; cyclin-dependent kinase 2 [EC:2.7.11.22]	ko04151			PI3K-Akt signaling pathway
evm.model.Contig00002.62	K02206	CDK2; cyclin-dependent kinase 2 [EC:2.7.11.22]	ko04110			Cell cycle
evm.model.Contig00002.62	K02206	CDK2; cyclin-dependent kinase 2 [EC:2.7.11.22]	ko05161			Hepatitis B
evm.model.Contig00002.623	K06129	LYPLA3; lysophospholipase III [EC:3.1.1.5]	ko04142			Lysosome
evm.model.Contig00002.623	K06129	LYPLA3; lysophospholipase III [EC:3.1.1.5]	ko00564			Glycerophospholipid metabolism
evm.model.Contig00002.624	K06129	LYPLA3; lysophospholipase III [EC:3.1.1.5]	ko04142			Lysosome
evm.model.Contig00002.624	K06129	LYPLA3; lysophospholipase III [EC:3.1.1.5]	ko00564			Glycerophospholipid metabolism
evm.model.Contig00002.629	K19941	SYN; synapsin	ko01522			Endocrine resistance
evm.model.Contig00002.63	K02941	RP-LP0, RPLP0; large subunit ribosomal protein LP0	ko03010			Ribosome
evm.model.Contig00002.63	K02941	RP-LP0, RPLP0; large subunit ribosomal protein LP0	ko01522			Endocrine resistance
evm.model.Contig00002.630	K10579	UBE2M, UBC12; ubiquitin-conjugating enzyme E2 M	ko04120			Ubiquitin mediated proteolysis
evm.model.Contig00002.630	K10579	UBE2M, UBC12; ubiquitin-conjugating enzyme E2 M	ko01522			Endocrine resistance
evm.model.Contig00002.631	K10579	UBE2M, UBC12; ubiquitin-conjugating enzyme E2 M	ko04120			Ubiquitin mediated proteolysis
evm.model.Contig00002.631	K10579	UBE2M, UBC12; ubiquitin-conjugating enzyme E2 M	ko01522			Endocrine resistance
evm.model.Contig00002.632	K17441	ZFPM1, FOG1; zinc finger protein ZFPM1	ko01522			Endocrine resistance
evm.model.Contig00002.633	K20213	RUN; RUNX transcription factor Runt	ko01522			Endocrine resistance
evm.model.Contig00002.635	K00733	B4GALT7; xylosylprotein 4-beta-galactosyltransferase [EC:2.4.1.133]	ko00534			Glycosaminoglycan biosynthesis - heparan sulfate / heparin
evm.model.Contig00002.635	K00733	B4GALT7; xylosylprotein 4-beta-galactosyltransferase [EC:2.4.1.133]	ko00532			Glycosaminoglycan biosynthesis - chondroitin sulfate / dermatan sulfate
evm.model.Contig00002.635	K00733	B4GALT7; xylosylprotein 4-beta-galactosyltransferase [EC:2.4.1.133]	ko01522			Endocrine resistance
evm.model.Contig00002.637	K16449	RGS; regulator of G-protein signaling	ko01522			Endocrine resistance
evm.model.Contig00002.638	K23203	THAP1_3; THAP domain-containing protein 1/3	ko01522			Endocrine resistance
evm.model.Contig00002.639	K08066	NFYC; nuclear transcription factor Y, gamma	ko05152			Tuberculosis
evm.model.Contig00002.639	K08066	NFYC; nuclear transcription factor Y, gamma	ko04612			Antigen processing and presentation
evm.model.Contig00002.639	K08066	NFYC; nuclear transcription factor Y, gamma	ko01522			Endocrine resistance
evm.model.Contig00002.640	K23284	C1QL; C1q-related factor	ko01522			Endocrine resistance
evm.model.Contig00002.641	K17843	KHDRBS2, SLM1; KH domain-containing, RNA-binding, signal transduction-associated protein 2	ko01522			Endocrine resistance
evm.model.Contig00002.643	K20412	PI16, CRISP9, CD364; peptidase inhibitor 16	ko01522			Endocrine resistance
evm.model.Contig00002.644	K13449	PR1; pathogenesis-related protein 1	ko04626			Plant-pathogen interaction
evm.model.Contig00002.644	K13449	PR1; pathogenesis-related protein 1	ko04016			MAPK signaling pathway - plant
evm.model.Contig00002.644	K13449	PR1; pathogenesis-related protein 1	ko04075			Plant hormone signal transduction
evm.model.Contig00002.649	K20412	PI16, CRISP9, CD364; peptidase inhibitor 16	ko01522			Endocrine resistance
evm.model.Contig00002.653	K15261	PARP10_14_15; poly [ADP-ribose] polymerase 10/14/15 [EC:2.4.2.30]	ko01522			Endocrine resistance
evm.model.Contig00002.656	K02948	RP-S11, MRPS11, rpsK; small subunit ribosomal protein S11	ko03010			Ribosome
evm.model.Contig00002.656	K02948	RP-S11, MRPS11, rpsK; small subunit ribosomal protein S11	ko01522			Endocrine resistance
evm.model.Contig00002.657	K08967	mtnD, mtnZ, ADI1; 1,2-dihydroxy-3-keto-5-methylthiopentene dioxygenase [EC:1.13.11.53 1.13.11.54]	ko00270			Cysteine and methionine metabolism
evm.model.Contig00002.667	K03424	tatD; TatD DNase family protein [EC:3.1.21.-]	ko01522			Endocrine resistance
evm.model.Contig00002.668	K22071	FDX2; ferredoxin-2, mitochondrial	ko01522			Endocrine resistance
evm.model.Contig00002.669	K04144	DRD1; dopamine receptor D1	ko05032			Morphine addiction
evm.model.Contig00002.669	K04144	DRD1; dopamine receptor D1	ko04540			Gap junction
evm.model.Contig00002.669	K04144	DRD1; dopamine receptor D1	ko04728			Dopaminergic synapse
evm.model.Contig00002.669	K04144	DRD1; dopamine receptor D1	ko01522			Endocrine resistance
evm.model.Contig00002.669	K04144	DRD1; dopamine receptor D1	ko05031			Amphetamine addiction
evm.model.Contig00002.669	K04144	DRD1; dopamine receptor D1	ko05034			Alcoholism
evm.model.Contig00002.669	K04144	DRD1; dopamine receptor D1	ko04024			cAMP signaling pathway
evm.model.Contig00002.669	K04144	DRD1; dopamine receptor D1	ko04020			Calcium signaling pathway
evm.model.Contig00002.669	K04144	DRD1; dopamine receptor D1	ko04080			Neuroactive ligand-receptor interaction
evm.model.Contig00002.669	K04144	DRD1; dopamine receptor D1	ko05012			Parkinson disease
evm.model.Contig00002.669	K04144	DRD1; dopamine receptor D1	ko05030			Cocaine addiction
evm.model.Contig00002.671	K09203	EGR1; early growth response protein 1	ko04912			GnRH signaling pathway
evm.model.Contig00002.671	K09203	EGR1; early growth response protein 1	ko04371			Apelin signaling pathway
evm.model.Contig00002.671	K09203	EGR1; early growth response protein 1	ko04933			AGE-RAGE signaling pathway in diabetic complications
evm.model.Contig00002.671	K09203	EGR1; early growth response protein 1	ko05020			Prion diseases
evm.model.Contig00002.671	K09203	EGR1; early growth response protein 1	ko04928			Parathyroid hormone synthesis, secretion and action
evm.model.Contig00002.671	K09203	EGR1; early growth response protein 1	ko05166			Human T-cell leukemia virus 1 infection
evm.model.Contig00002.671	K09203	EGR1; early growth response protein 1	ko01522			Endocrine resistance
evm.model.Contig00002.673	K15979	SND1; staphylococcal nuclease domain-containing protein 1	ko05203			Viral carcinogenesis
evm.model.Contig00002.683	K21774	LIN37; protein lin-37	ko04218			Cellular senescence
evm.model.Contig00002.684	K01104	E3.1.3.48; protein-tyrosine phosphatase [EC:3.1.3.48]	ko01522			Endocrine resistance
evm.model.Contig00002.692	K10408	DNAH; dynein heavy chain, axonemal	ko05016			Huntington disease
evm.model.Contig00002.692	K10408	DNAH; dynein heavy chain, axonemal	ko01522			Endocrine resistance
evm.model.Contig00002.693	K17336	PLS3; plastin-3	ko01522			Endocrine resistance
evm.model.Contig00002.694	K12837	U2AF2; splicing factor U2AF 65 kDa subunit	ko03040			Spliceosome
evm.model.Contig00002.694	K12837	U2AF2; splicing factor U2AF 65 kDa subunit	ko01522			Endocrine resistance
evm.model.Contig00002.696	K08840	TNIK; TRAF2 and NCK interacting kinase [EC:2.7.11.1]	ko04013			MAPK signaling pathway - fly
evm.model.Contig00002.696	K08840	TNIK; TRAF2 and NCK interacting kinase [EC:2.7.11.1]	ko01522			Endocrine resistance
evm.model.Contig00002.697	K11671	NFRKB, INO80G; nuclear factor related to kappa-B-binding protein	ko01522			Endocrine resistance
evm.model.Contig00002.700	K11594	DDX3X, bel; ATP-dependent RNA helicase DDX3X [EC:3.6.4.13]	ko05203			Viral carcinogenesis
evm.model.Contig00002.700	K11594	DDX3X, bel; ATP-dependent RNA helicase DDX3X [EC:3.6.4.13]	ko04622			RIG-I-like receptor signaling pathway
evm.model.Contig00002.700	K11594	DDX3X, bel; ATP-dependent RNA helicase DDX3X [EC:3.6.4.13]	ko01522			Endocrine resistance
evm.model.Contig00002.700	K11594	DDX3X, bel; ATP-dependent RNA helicase DDX3X [EC:3.6.4.13]	ko05161			Hepatitis B
evm.model.Contig00002.702	K16540	AZI1, CEP131; 5-azacytidine-induced protein 1	ko01522			Endocrine resistance
evm.model.Contig00002.703	K05529	MNN9; mannan polymerase complexes MNN9 subunit [EC:2.4.1.232]	ko00513			Various types of N-glycan biosynthesis
evm.model.Contig00002.703	K05529	MNN9; mannan polymerase complexes MNN9 subunit [EC:2.4.1.232]	ko01522			Endocrine resistance
evm.model.Contig00002.76	K22182	TXNRD; thioredoxin reductase (NADPH) [EC:1.8.1.9]	ko05200			Pathways in cancer
evm.model.Contig00002.76	K22182	TXNRD; thioredoxin reductase (NADPH) [EC:1.8.1.9]	ko05225			Hepatocellular carcinoma
evm.model.Contig00002.76	K22182	TXNRD; thioredoxin reductase (NADPH) [EC:1.8.1.9]	ko00450			Selenocompound metabolism
evm.model.Contig00002.80	K01931	NEUR; protein neuralized [EC:2.3.2.27]	ko01522			Endocrine resistance
evm.model.Contig00002.82	K16315	GSG2; serine/threonine-protein kinase haspin [EC:2.7.11.1]	ko01522			Endocrine resistance
evm.model.Contig00002.92	K05758	ARPC2; actin related protein 2/3 complex, subunit 2	ko05131			Shigellosis
evm.model.Contig00002.92	K05758	ARPC2; actin related protein 2/3 complex, subunit 2	ko05130			Pathogenic Escherichia coli infection
evm.model.Contig00002.92	K05758	ARPC2; actin related protein 2/3 complex, subunit 2	ko04144			Endocytosis
evm.model.Contig00002.92	K05758	ARPC2; actin related protein 2/3 complex, subunit 2	ko04810			Regulation of actin cytoskeleton
evm.model.Contig00002.92	K05758	ARPC2; actin related protein 2/3 complex, subunit 2	ko05100			Bacterial invasion of epithelial cells
evm.model.Contig00002.92	K05758	ARPC2; actin related protein 2/3 complex, subunit 2	ko05132			Salmonella infection
evm.model.Contig00002.92	K05758	ARPC2; actin related protein 2/3 complex, subunit 2	ko04666			Fc gamma R-mediated phagocytosis
evm.model.Contig00002.92	K05758	ARPC2; actin related protein 2/3 complex, subunit 2	ko01522			Endocrine resistance
evm.model.Contig00002.95	K17795	TIM17; mitochondrial import inner membrane translocase subunit TIM17	ko01522			Endocrine resistance
evm.model.Contig00002.96	K17795	TIM17; mitochondrial import inner membrane translocase subunit TIM17	ko01522			Endocrine resistance
evm.model.Contig00002.97	K09577	FKBP14; FK506-binding protein 14 [EC:5.2.1.8]	ko01522			Endocrine resistance
evm.model.Contig00002.98	K01890	FARSB, pheT; phenylalanyl-tRNA synthetase beta chain [EC:6.1.1.20]	ko00970			Aminoacyl-tRNA biosynthesis
evm.model.Contig00002.98	K01890	FARSB, pheT; phenylalanyl-tRNA synthetase beta chain [EC:6.1.1.20]	ko01522			Endocrine resistance
evm.model.Contig00003.10	K00613	GATM; glycine amidinotransferase [EC:2.1.4.1]	ko00330			Arginine and proline metabolism
evm.model.Contig00003.10	K00613	GATM; glycine amidinotransferase [EC:2.1.4.1]	ko00260			Glycine, serine and threonine metabolism
evm.model.Contig00003.104	K11380	NTO1; NuA3 HAT complex component NTO1	ko01522			Endocrine resistance
evm.model.Contig00003.107	K04630	GNAI; guanine nucleotide-binding protein G(i) subunit alpha	ko04724			Glutamatergic synapse
evm.model.Contig00003.107	K04630	GNAI; guanine nucleotide-binding protein G(i) subunit alpha	ko04611			Platelet activation
evm.model.Contig00003.107	K04630	GNAI; guanine nucleotide-binding protein G(i) subunit alpha	ko04022			cGMP-PKG signaling pathway
evm.model.Contig00003.107	K04630	GNAI; guanine nucleotide-binding protein G(i) subunit alpha	ko04934			Cushing syndrome
evm.model.Contig00003.107	K04630	GNAI; guanine nucleotide-binding protein G(i) subunit alpha	ko04540			Gap junction
evm.model.Contig00003.107	K04630	GNAI; guanine nucleotide-binding protein G(i) subunit alpha	ko01522			Endocrine resistance
evm.model.Contig00003.107	K04630	GNAI; guanine nucleotide-binding protein G(i) subunit alpha	ko05200			Pathways in cancer
evm.model.Contig00003.107	K04630	GNAI; guanine nucleotide-binding protein G(i) subunit alpha	ko04727			GABAergic synapse
evm.model.Contig00003.107	K04630	GNAI; guanine nucleotide-binding protein G(i) subunit alpha	ko04921			Oxytocin signaling pathway
evm.model.Contig00003.107	K04630	GNAI; guanine nucleotide-binding protein G(i) subunit alpha	ko04062			Chemokine signaling pathway
evm.model.Contig00003.107	K04630	GNAI; guanine nucleotide-binding protein G(i) subunit alpha	ko04915			Estrogen signaling pathway
evm.model.Contig00003.107	K04630	GNAI; guanine nucleotide-binding protein G(i) subunit alpha	ko04670			Leukocyte transendothelial migration
evm.model.Contig00003.107	K04630	GNAI; guanine nucleotide-binding protein G(i) subunit alpha	ko04730			Long-term depression
evm.model.Contig00003.107	K04630	GNAI; guanine nucleotide-binding protein G(i) subunit alpha	ko04916			Melanogenesis
evm.model.Contig00003.107	K04630	GNAI; guanine nucleotide-binding protein G(i) subunit alpha	ko05145			Toxoplasmosis
evm.model.Contig00003.107	K04630	GNAI; guanine nucleotide-binding protein G(i) subunit alpha	ko05030			Cocaine addiction
evm.model.Contig00003.107	K04630	GNAI; guanine nucleotide-binding protein G(i) subunit alpha	ko05012			Parkinson disease
evm.model.Contig00003.107	K04630	GNAI; guanine nucleotide-binding protein G(i) subunit alpha	ko04371			Apelin signaling pathway
evm.model.Contig00003.107	K04630	GNAI; guanine nucleotide-binding protein G(i) subunit alpha	ko04261			Adrenergic signaling in cardiomyocytes
evm.model.Contig00003.107	K04630	GNAI; guanine nucleotide-binding protein G(i) subunit alpha	ko04971			Gastric acid secretion
evm.model.Contig00003.107	K04630	GNAI; guanine nucleotide-binding protein G(i) subunit alpha	ko04071			Sphingolipid signaling pathway
evm.model.Contig00003.107	K04630	GNAI; guanine nucleotide-binding protein G(i) subunit alpha	ko05133			Pertussis
evm.model.Contig00003.107	K04630	GNAI; guanine nucleotide-binding protein G(i) subunit alpha	ko04024			cAMP signaling pathway
evm.model.Contig00003.107	K04630	GNAI; guanine nucleotide-binding protein G(i) subunit alpha	ko04015			Rap1 signaling pathway
evm.model.Contig00003.107	K04630	GNAI; guanine nucleotide-binding protein G(i) subunit alpha	ko04360			Axon guidance
evm.model.Contig00003.107	K04630	GNAI; guanine nucleotide-binding protein G(i) subunit alpha	ko05170			Human immunodeficiency virus 1 infection
evm.model.Contig00003.107	K04630	GNAI; guanine nucleotide-binding protein G(i) subunit alpha	ko05032			Morphine addiction
evm.model.Contig00003.107	K04630	GNAI; guanine nucleotide-binding protein G(i) subunit alpha	ko04923			Regulation of lipolysis in adipocytes
evm.model.Contig00003.107	K04630	GNAI; guanine nucleotide-binding protein G(i) subunit alpha	ko04926			Relaxin signaling pathway
evm.model.Contig00003.107	K04630	GNAI; guanine nucleotide-binding protein G(i) subunit alpha	ko04726			Serotonergic synapse
evm.model.Contig00003.107	K04630	GNAI; guanine nucleotide-binding protein G(i) subunit alpha	ko05142			Chagas disease (American trypanosomiasis)
evm.model.Contig00003.107	K04630	GNAI; guanine nucleotide-binding protein G(i) subunit alpha	ko05163			Human cytomegalovirus infection
evm.model.Contig00003.107	K04630	GNAI; guanine nucleotide-binding protein G(i) subunit alpha	ko04914			Progesterone-mediated oocyte maturation
evm.model.Contig00003.107	K04630	GNAI; guanine nucleotide-binding protein G(i) subunit alpha	ko04725			Cholinergic synapse
evm.model.Contig00003.107	K04630	GNAI; guanine nucleotide-binding protein G(i) subunit alpha	ko04728			Dopaminergic synapse
evm.model.Contig00003.107	K04630	GNAI; guanine nucleotide-binding protein G(i) subunit alpha	ko05034			Alcoholism
evm.model.Contig00003.107	K04630	GNAI; guanine nucleotide-binding protein G(i) subunit alpha	ko04928			Parathyroid hormone synthesis, secretion and action
evm.model.Contig00003.107	K04630	GNAI; guanine nucleotide-binding protein G(i) subunit alpha	ko04723			Retrograde endocannabinoid signaling
evm.model.Contig00003.107	K04630	GNAI; guanine nucleotide-binding protein G(i) subunit alpha	ko04924			Renin secretion
evm.model.Contig00003.107	K04630	GNAI; guanine nucleotide-binding protein G(i) subunit alpha	ko04713			Circadian entrainment
evm.model.Contig00003.12	K11350	BRPF3; bromodomain and PHD finger-containing protein 3	ko01522			Endocrine resistance
evm.model.Contig00003.126	K13291	TUT; terminal uridylyltransferase [EC:2.7.7.52]	ko01522			Endocrine resistance
evm.model.Contig00003.129	K17382	LACTB; serine beta-lactamase-like protein LACTB, mitochondrial	ko01522			Endocrine resistance
evm.model.Contig00003.138	K16665	LRRTM1_2; leucine-rich repeat transmembrane neuronal protein 1/2	ko01522			Endocrine resistance
evm.model.Contig00003.14	K11279	NAP1L1, NRP; nucleosome assembly protein 1-like 1	ko01522			Endocrine resistance
evm.model.Contig00003.142	K17498	SPN1, IWS1; transcription factor SPN1	ko01522			Endocrine resistance
evm.model.Contig00003.145	K15501	PPP6R3, SAPS3; serine/threonine-protein phosphatase 6 regulatory subunit 3	ko01522			Endocrine resistance
evm.model.Contig00003.155	K23298	SZT2; KICSTOR complex protein SZT2	ko01522			Endocrine resistance
evm.model.Contig00003.156	K00166	BCKDHA, bkdA1; 2-oxoisovalerate dehydrogenase E1 component alpha subunit [EC:1.2.4.4]	ko00640			Propanoate metabolism
evm.model.Contig00003.156	K00166	BCKDHA, bkdA1; 2-oxoisovalerate dehydrogenase E1 component alpha subunit [EC:1.2.4.4]	ko00280			Valine, leucine and isoleucine degradation
evm.model.Contig00003.159	K18467	VPS29; vacuolar protein sorting-associated protein 29	ko04144			Endocytosis
evm.model.Contig00003.159	K18467	VPS29; vacuolar protein sorting-associated protein 29	ko01522			Endocrine resistance
evm.model.Contig00003.16	K17797	COX18; mitochondrial inner membrane protein COX18	ko04714			Thermogenesis
evm.model.Contig00003.16	K17797	COX18; mitochondrial inner membrane protein COX18	ko01522			Endocrine resistance
evm.model.Contig00003.161	K13917	RNGTT; mRNA-capping enzyme [EC:2.7.7.50 3.6.1.-]	ko03015			mRNA surveillance pathway
evm.model.Contig00003.161	K13917	RNGTT; mRNA-capping enzyme [EC:2.7.7.50 3.6.1.-]	ko01522			Endocrine resistance
evm.model.Contig00003.163	K06238	COL6A; collagen, type VI, alpha	ko04974			Protein digestion and absorption
evm.model.Contig00003.163	K06238	COL6A; collagen, type VI, alpha	ko05165			Human papillomavirus infection
evm.model.Contig00003.163	K06238	COL6A; collagen, type VI, alpha	ko04510			Focal adhesion
evm.model.Contig00003.163	K06238	COL6A; collagen, type VI, alpha	ko04151			PI3K-Akt signaling pathway
evm.model.Contig00003.163	K06238	COL6A; collagen, type VI, alpha	ko04512			ECM-receptor interaction
evm.model.Contig00003.163	K06238	COL6A; collagen, type VI, alpha	ko01522			Endocrine resistance
evm.model.Contig00003.17	K02974	RP-S24e, RPS24; small subunit ribosomal protein S24e	ko03010			Ribosome
evm.model.Contig00003.17	K02974	RP-S24e, RPS24; small subunit ribosomal protein S24e	ko01522			Endocrine resistance
evm.model.Contig00003.171	K01835	pgm; phosphoglucomutase [EC:5.4.2.2]	ko00521			Streptomycin biosynthesis
evm.model.Contig00003.171	K01835	pgm; phosphoglucomutase [EC:5.4.2.2]	ko00230			Purine metabolism
evm.model.Contig00003.171	K01835	pgm; phosphoglucomutase [EC:5.4.2.2]	ko00500			Starch and sucrose metabolism
evm.model.Contig00003.171	K01835	pgm; phosphoglucomutase [EC:5.4.2.2]	ko00052			Galactose metabolism
evm.model.Contig00003.171	K01835	pgm; phosphoglucomutase [EC:5.4.2.2]	ko00030			Pentose phosphate pathway
evm.model.Contig00003.171	K01835	pgm; phosphoglucomutase [EC:5.4.2.2]	ko00010			Glycolysis / Gluconeogenesis
evm.model.Contig00003.171	K01835	pgm; phosphoglucomutase [EC:5.4.2.2]	ko00520			Amino sugar and nucleotide sugar metabolism
evm.model.Contig00003.172	K17800	LETM1, MDM38; LETM1 and EF-hand domain-containing protein 1, mitochondrial	ko04139			Mitophagy - yeast
evm.model.Contig00003.172	K17800	LETM1, MDM38; LETM1 and EF-hand domain-containing protein 1, mitochondrial	ko01522			Endocrine resistance
evm.model.Contig00003.173	K19041	RNF38_44; E3 ubiquitin-protein ligase RNF38/44 [EC:2.3.2.27]	ko01522			Endocrine resistance
evm.model.Contig00003.177	K10895	FANCI; fanconi anemia group I protein	ko03460			Fanconi anemia pathway
evm.model.Contig00003.177	K10895	FANCI; fanconi anemia group I protein	ko01522			Endocrine resistance
evm.model.Contig00003.178	K17044	RNF166; RING finger protein 166	ko01522			Endocrine resistance
evm.model.Contig00003.179	K14607	SULF; extracellular sulfatase Sulf [EC:3.1.6.-]	ko01522			Endocrine resistance
evm.model.Contig00003.18	K19867	LDB3; LIM domain-binding protein 3	ko01522			Endocrine resistance
evm.model.Contig00003.180	K17278	PGRMC1_2; membrane-associated progesterone receptor component	ko01522			Endocrine resistance
evm.model.Contig00003.182	K11840	USP9_24; ubiquitin carboxyl-terminal hydrolase 9/24 [EC:3.4.19.12]	ko01522			Endocrine resistance
evm.model.Contig00003.185	K02973	RP-S23e, RPS23; small subunit ribosomal protein S23e	ko03010			Ribosome
evm.model.Contig00003.185	K02973	RP-S23e, RPS23; small subunit ribosomal protein S23e	ko01522			Endocrine resistance
evm.model.Contig00003.190	K03013	RPB5, POLR2E; DNA-directed RNA polymerases I, II, and III subunit RPABC1	ko05016			Huntington disease
evm.model.Contig00003.190	K03013	RPB5, POLR2E; DNA-directed RNA polymerases I, II, and III subunit RPABC1	ko04623			Cytosolic DNA-sensing pathway
evm.model.Contig00003.190	K03013	RPB5, POLR2E; DNA-directed RNA polymerases I, II, and III subunit RPABC1	ko03020			RNA polymerase
evm.model.Contig00003.190	K03013	RPB5, POLR2E; DNA-directed RNA polymerases I, II, and III subunit RPABC1	ko01522			Endocrine resistance
evm.model.Contig00003.191	K13102	KIN; DNA/RNA-binding protein KIN17	ko01522			Endocrine resistance
evm.model.Contig00003.192	K02973	RP-S23e, RPS23; small subunit ribosomal protein S23e	ko03010			Ribosome
evm.model.Contig00003.192	K02973	RP-S23e, RPS23; small subunit ribosomal protein S23e	ko01522			Endocrine resistance
evm.model.Contig00003.198	K14806	DDX31, DBP7; ATP-dependent RNA helicase DDX31/DBP7 [EC:3.6.4.13]	ko01522			Endocrine resistance
evm.model.Contig00003.199	K20800	DPCD; protein DPCD	ko01522			Endocrine resistance
evm.model.Contig00003.20	K10250	ELOVL7; elongation of very long chain fatty acids protein 7 [EC:2.3.1.199]	ko00062			Fatty acid elongation
evm.model.Contig00003.20	K10250	ELOVL7; elongation of very long chain fatty acids protein 7 [EC:2.3.1.199]	ko01040			Biosynthesis of unsaturated fatty acids
evm.model.Contig00003.20	K10250	ELOVL7; elongation of very long chain fatty acids protein 7 [EC:2.3.1.199]	ko01522			Endocrine resistance
evm.model.Contig00003.201	K04829	ASIC1, ACCN2, BNAC2; acid-sensing ion channel 1	ko04750			Inflammatory mediator regulation of TRP channels
evm.model.Contig00003.201	K04829	ASIC1, ACCN2, BNAC2; acid-sensing ion channel 1	ko01522			Endocrine resistance
evm.model.Contig00003.203	K12858	DDX23, PRP28; ATP-dependent RNA helicase DDX23/PRP28 [EC:3.6.4.13]	ko03040			Spliceosome
evm.model.Contig00003.203	K12858	DDX23, PRP28; ATP-dependent RNA helicase DDX23/PRP28 [EC:3.6.4.13]	ko01522			Endocrine resistance
evm.model.Contig00003.204	K12858	DDX23, PRP28; ATP-dependent RNA helicase DDX23/PRP28 [EC:3.6.4.13]	ko03040			Spliceosome
evm.model.Contig00003.204	K12858	DDX23, PRP28; ATP-dependent RNA helicase DDX23/PRP28 [EC:3.6.4.13]	ko01522			Endocrine resistance
evm.model.Contig00003.206	K12858	DDX23, PRP28; ATP-dependent RNA helicase DDX23/PRP28 [EC:3.6.4.13]	ko03040			Spliceosome
evm.model.Contig00003.206	K12858	DDX23, PRP28; ATP-dependent RNA helicase DDX23/PRP28 [EC:3.6.4.13]	ko01522			Endocrine resistance
evm.model.Contig00003.207	K12858	DDX23, PRP28; ATP-dependent RNA helicase DDX23/PRP28 [EC:3.6.4.13]	ko03040			Spliceosome
evm.model.Contig00003.207	K12858	DDX23, PRP28; ATP-dependent RNA helicase DDX23/PRP28 [EC:3.6.4.13]	ko01522			Endocrine resistance
evm.model.Contig00003.208	K12858	DDX23, PRP28; ATP-dependent RNA helicase DDX23/PRP28 [EC:3.6.4.13]	ko03040			Spliceosome
evm.model.Contig00003.208	K12858	DDX23, PRP28; ATP-dependent RNA helicase DDX23/PRP28 [EC:3.6.4.13]	ko01522			Endocrine resistance
evm.model.Contig00003.210	K12236	NFX1; transcriptional repressor NF-X1	ko05165			Human papillomavirus infection
evm.model.Contig00003.210	K12236	NFX1; transcriptional repressor NF-X1	ko01522			Endocrine resistance
evm.model.Contig00003.218	K17759	AIBP, nnrE; NAD(P)H-hydrate epimerase [EC:5.1.99.6]	ko01522			Endocrine resistance
evm.model.Contig00003.220	K07953	SAR1; GTP-binding protein SAR1 [EC:3.6.5.-]	ko05134			Legionellosis
evm.model.Contig00003.220	K07953	SAR1; GTP-binding protein SAR1 [EC:3.6.5.-]	ko04141			Protein processing in endoplasmic reticulum
evm.model.Contig00003.220	K07953	SAR1; GTP-binding protein SAR1 [EC:3.6.5.-]	ko01522			Endocrine resistance
evm.model.Contig00003.221	K09428	ELF1_2_4; E74-like factor 1/2/4	ko04214			Apoptosis - fly
evm.model.Contig00003.221	K09428	ELF1_2_4; E74-like factor 1/2/4	ko01522			Endocrine resistance
evm.model.Contig00003.228	K11251	H2A; histone H2A	ko05034			Alcoholism
evm.model.Contig00003.228	K11251	H2A; histone H2A	ko05322			Systemic lupus erythematosus
evm.model.Contig00003.228	K11251	H2A; histone H2A	ko04217			Necroptosis
evm.model.Contig00003.228	K11251	H2A; histone H2A	ko01522			Endocrine resistance
evm.model.Contig00003.230	K06240	LAMA3_5; laminin, alpha 3/5	ko05146			Amoebiasis
evm.model.Contig00003.230	K06240	LAMA3_5; laminin, alpha 3/5	ko05165			Human papillomavirus infection
evm.model.Contig00003.230	K06240	LAMA3_5; laminin, alpha 3/5	ko04512			ECM-receptor interaction
evm.model.Contig00003.230	K06240	LAMA3_5; laminin, alpha 3/5	ko05200			Pathways in cancer
evm.model.Contig00003.230	K06240	LAMA3_5; laminin, alpha 3/5	ko05222			Small cell lung cancer
evm.model.Contig00003.230	K06240	LAMA3_5; laminin, alpha 3/5	ko04151			PI3K-Akt signaling pathway
evm.model.Contig00003.230	K06240	LAMA3_5; laminin, alpha 3/5	ko04510			Focal adhesion
evm.model.Contig00003.230	K06240	LAMA3_5; laminin, alpha 3/5	ko05145			Toxoplasmosis
evm.model.Contig00003.231	K17906	ATG2; autophagy-related protein 2	ko04136			Autophagy - other
evm.model.Contig00003.231	K17906	ATG2; autophagy-related protein 2	ko04140			Autophagy - animal
evm.model.Contig00003.231	K17906	ATG2; autophagy-related protein 2	ko04138			Autophagy - yeast
evm.model.Contig00003.231	K17906	ATG2; autophagy-related protein 2	ko01522			Endocrine resistance
evm.model.Contig00003.236	K04500	SMAD2_3; mothers against decapentaplegic homolog 2/3	ko04218			Cellular senescence
evm.model.Contig00003.236	K04500	SMAD2_3; mothers against decapentaplegic homolog 2/3	ko05225			Hepatocellular carcinoma
evm.model.Contig00003.236	K04500	SMAD2_3; mothers against decapentaplegic homolog 2/3	ko04390			Hippo signaling pathway
evm.model.Contig00003.236	K04500	SMAD2_3; mothers against decapentaplegic homolog 2/3	ko04926			Relaxin signaling pathway
evm.model.Contig00003.236	K04500	SMAD2_3; mothers against decapentaplegic homolog 2/3	ko04550			Signaling pathways regulating pluripotency of stem cells
evm.model.Contig00003.236	K04500	SMAD2_3; mothers against decapentaplegic homolog 2/3	ko05200			Pathways in cancer
evm.model.Contig00003.236	K04500	SMAD2_3; mothers against decapentaplegic homolog 2/3	ko05321			Inflammatory bowel disease (IBD)
evm.model.Contig00003.236	K04500	SMAD2_3; mothers against decapentaplegic homolog 2/3	ko04933			AGE-RAGE signaling pathway in diabetic complications
evm.model.Contig00003.236	K04500	SMAD2_3; mothers against decapentaplegic homolog 2/3	ko05142			Chagas disease (American trypanosomiasis)
evm.model.Contig00003.236	K04500	SMAD2_3; mothers against decapentaplegic homolog 2/3	ko04350			TGF-beta signaling pathway
evm.model.Contig00003.236	K04500	SMAD2_3; mothers against decapentaplegic homolog 2/3	ko05166			Human T-cell leukemia virus 1 infection
evm.model.Contig00003.236	K04500	SMAD2_3; mothers against decapentaplegic homolog 2/3	ko05226			Gastric cancer
evm.model.Contig00003.236	K04500	SMAD2_3; mothers against decapentaplegic homolog 2/3	ko04068			FoxO signaling pathway
evm.model.Contig00003.236	K04500	SMAD2_3; mothers against decapentaplegic homolog 2/3	ko04371			Apelin signaling pathway
evm.model.Contig00003.236	K04500	SMAD2_3; mothers against decapentaplegic homolog 2/3	ko05210			Colorectal cancer
evm.model.Contig00003.236	K04500	SMAD2_3; mothers against decapentaplegic homolog 2/3	ko04520			Adherens junction
evm.model.Contig00003.236	K04500	SMAD2_3; mothers against decapentaplegic homolog 2/3	ko04659			Th17 cell differentiation
evm.model.Contig00003.236	K04500	SMAD2_3; mothers against decapentaplegic homolog 2/3	ko05212			Pancreatic cancer
evm.model.Contig00003.236	K04500	SMAD2_3; mothers against decapentaplegic homolog 2/3	ko04144			Endocytosis
evm.model.Contig00003.236	K04500	SMAD2_3; mothers against decapentaplegic homolog 2/3	ko04110			Cell cycle
evm.model.Contig00003.236	K04500	SMAD2_3; mothers against decapentaplegic homolog 2/3	ko05161			Hepatitis B
evm.model.Contig00003.24	K14709	SLC39A1_2_3, ZIP1_2_3; solute carrier family 39 (zinc transporter), member 1/2/3	ko01522			Endocrine resistance
evm.model.Contig00003.242	K06491	NCAM, CD56; neural cell adhesion molecule	ko04514			Cell adhesion molecules (CAMs)
evm.model.Contig00003.242	K06491	NCAM, CD56; neural cell adhesion molecule	ko05020			Prion diseases
evm.model.Contig00003.242	K06491	NCAM, CD56; neural cell adhesion molecule	ko01522			Endocrine resistance
evm.model.Contig00003.243	K11093	SNRP70; U1 small nuclear ribonucleoprotein 70kDa	ko03040			Spliceosome
evm.model.Contig00003.243	K11093	SNRP70; U1 small nuclear ribonucleoprotein 70kDa	ko01522			Endocrine resistance
evm.model.Contig00003.245	K13481	xdhA; xanthine dehydrogenase small subunit [EC:1.17.1.4]	ko00230			Purine metabolism
evm.model.Contig00003.247	K13482	xdhB; xanthine dehydrogenase large subunit [EC:1.17.1.4]	ko00230			Purine metabolism
evm.model.Contig00003.248	K03256	TRM6, GCD10; tRNA (adenine58-N1)-methyltransferase non-catalytic subunit	ko01522			Endocrine resistance
evm.model.Contig00003.251	K22410	PRDM16; PR domain zinc finger protein 16	ko04714			Thermogenesis
evm.model.Contig00003.251	K22410	PRDM16; PR domain zinc finger protein 16	ko01522			Endocrine resistance
evm.model.Contig00003.252	K19007	AGPAT5; lysophosphatidiate acyltransferase [EC:2.3.1.51]	ko04072			Phospholipase D signaling pathway
evm.model.Contig00003.252	K19007	AGPAT5; lysophosphatidiate acyltransferase [EC:2.3.1.51]	ko00561			Glycerolipid metabolism
evm.model.Contig00003.252	K19007	AGPAT5; lysophosphatidiate acyltransferase [EC:2.3.1.51]	ko00564			Glycerophospholipid metabolism
evm.model.Contig00003.253	K07748	E1.1.1.170, NSDHL, ERG26; sterol-4alpha-carboxylate 3-dehydrogenase (decarboxylating) [EC:1.1.1.170]	ko00100			Steroid biosynthesis
evm.model.Contig00003.254	K18644	EIF4EBP2; eukaryotic translation initiation factor 4E binding protein 2	ko04213			Longevity regulating pathway - multiple species
evm.model.Contig00003.254	K18644	EIF4EBP2; eukaryotic translation initiation factor 4E binding protein 2	ko01522			Endocrine resistance
evm.model.Contig00003.254	K18644	EIF4EBP2; eukaryotic translation initiation factor 4E binding protein 2	ko03013			RNA transport
evm.model.Contig00003.256	K02947	RP-S10e, RPS10; small subunit ribosomal protein S10e	ko03010			Ribosome
evm.model.Contig00003.256	K02947	RP-S10e, RPS10; small subunit ribosomal protein S10e	ko01522			Endocrine resistance
evm.model.Contig00003.259	K15135	MED18; mediator of RNA polymerase II transcription subunit 18	ko01522			Endocrine resistance
evm.model.Contig00003.26	K15167	MED24; mediator of RNA polymerase II transcription subunit 24	ko04919			Thyroid hormone signaling pathway
evm.model.Contig00003.26	K15167	MED24; mediator of RNA polymerase II transcription subunit 24	ko01522			Endocrine resistance
evm.model.Contig00003.260	K08900	BCS1; mitochondrial chaperone BCS1	ko01522			Endocrine resistance
evm.model.Contig00003.263	K17362	ACOT13; acyl-coenzyme A thioesterase 13 [EC:3.1.2.-]	ko01522			Endocrine resistance
evm.model.Contig00003.265	K03946	NDUFA2; NADH dehydrogenase (ubiquinone) 1 alpha subcomplex subunit 2	ko05016			Huntington disease
evm.model.Contig00003.265	K03946	NDUFA2; NADH dehydrogenase (ubiquinone) 1 alpha subcomplex subunit 2	ko04932			Non-alcoholic fatty liver disease (NAFLD)
evm.model.Contig00003.265	K03946	NDUFA2; NADH dehydrogenase (ubiquinone) 1 alpha subcomplex subunit 2	ko00190			Oxidative phosphorylation
evm.model.Contig00003.265	K03946	NDUFA2; NADH dehydrogenase (ubiquinone) 1 alpha subcomplex subunit 2	ko05010			Alzheimer disease
evm.model.Contig00003.265	K03946	NDUFA2; NADH dehydrogenase (ubiquinone) 1 alpha subcomplex subunit 2	ko04714			Thermogenesis
evm.model.Contig00003.265	K03946	NDUFA2; NADH dehydrogenase (ubiquinone) 1 alpha subcomplex subunit 2	ko05012			Parkinson disease
evm.model.Contig00003.265	K03946	NDUFA2; NADH dehydrogenase (ubiquinone) 1 alpha subcomplex subunit 2	ko04723			Retrograde endocannabinoid signaling
evm.model.Contig00003.271	K03036	PSMD11, RPN6; 26S proteasome regulatory subunit N6	ko05169			Epstein-Barr virus infection
evm.model.Contig00003.271	K03036	PSMD11, RPN6; 26S proteasome regulatory subunit N6	ko03050			Proteasome
evm.model.Contig00003.271	K03036	PSMD11, RPN6; 26S proteasome regulatory subunit N6	ko01522			Endocrine resistance
evm.model.Contig00003.273	K03264	EIF6; translation initiation factor 6	ko03008			Ribosome biogenesis in eukaryotes
evm.model.Contig00003.273	K03264	EIF6; translation initiation factor 6	ko01522			Endocrine resistance
evm.model.Contig00003.274	K00417	QCR7, UQCRB; ubiquinol-cytochrome c reductase subunit 7	ko05016			Huntington disease
evm.model.Contig00003.274	K00417	QCR7, UQCRB; ubiquinol-cytochrome c reductase subunit 7	ko04932			Non-alcoholic fatty liver disease (NAFLD)
evm.model.Contig00003.274	K00417	QCR7, UQCRB; ubiquinol-cytochrome c reductase subunit 7	ko00190			Oxidative phosphorylation
evm.model.Contig00003.274	K00417	QCR7, UQCRB; ubiquinol-cytochrome c reductase subunit 7	ko05010			Alzheimer disease
evm.model.Contig00003.274	K00417	QCR7, UQCRB; ubiquinol-cytochrome c reductase subunit 7	ko04714			Thermogenesis
evm.model.Contig00003.274	K00417	QCR7, UQCRB; ubiquinol-cytochrome c reductase subunit 7	ko04260			Cardiac muscle contraction
evm.model.Contig00003.274	K00417	QCR7, UQCRB; ubiquinol-cytochrome c reductase subunit 7	ko05012			Parkinson disease
evm.model.Contig00003.277	K13866	SLC7A4; solute carrier family 7 (cationic amino acid transporter), member 4	ko01522			Endocrine resistance
evm.model.Contig00003.279	K13866	SLC7A4; solute carrier family 7 (cationic amino acid transporter), member 4	ko01522			Endocrine resistance
evm.model.Contig00003.280	K06058	DTX; deltex [EC:2.3.2.27]	ko01522			Endocrine resistance
evm.model.Contig00003.280	K06058	DTX; deltex [EC:2.3.2.27]	ko04330			Notch signaling pathway
evm.model.Contig00003.29	K01540	ATP1B, CD298; sodium/potassium-transporting ATPase subunit beta	ko04970			Salivary secretion
evm.model.Contig00003.29	K01540	ATP1B, CD298; sodium/potassium-transporting ATPase subunit beta	ko04925			Aldosterone synthesis and secretion
evm.model.Contig00003.29	K01540	ATP1B, CD298; sodium/potassium-transporting ATPase subunit beta	ko04974			Protein digestion and absorption
evm.model.Contig00003.29	K01540	ATP1B, CD298; sodium/potassium-transporting ATPase subunit beta	ko04022			cGMP-PKG signaling pathway
evm.model.Contig00003.29	K01540	ATP1B, CD298; sodium/potassium-transporting ATPase subunit beta	ko01522			Endocrine resistance
evm.model.Contig00003.29	K01540	ATP1B, CD298; sodium/potassium-transporting ATPase subunit beta	ko04918			Thyroid hormone synthesis
evm.model.Contig00003.29	K01540	ATP1B, CD298; sodium/potassium-transporting ATPase subunit beta	ko04911			Insulin secretion
evm.model.Contig00003.29	K01540	ATP1B, CD298; sodium/potassium-transporting ATPase subunit beta	ko04976			Bile secretion
evm.model.Contig00003.29	K01540	ATP1B, CD298; sodium/potassium-transporting ATPase subunit beta	ko04973			Carbohydrate digestion and absorption
evm.model.Contig00003.29	K01540	ATP1B, CD298; sodium/potassium-transporting ATPase subunit beta	ko04964			Proximal tubule bicarbonate reclamation
evm.model.Contig00003.29	K01540	ATP1B, CD298; sodium/potassium-transporting ATPase subunit beta	ko04261			Adrenergic signaling in cardiomyocytes
evm.model.Contig00003.29	K01540	ATP1B, CD298; sodium/potassium-transporting ATPase subunit beta	ko04960			Aldosterone-regulated sodium reabsorption
evm.model.Contig00003.29	K01540	ATP1B, CD298; sodium/potassium-transporting ATPase subunit beta	ko04971			Gastric acid secretion
evm.model.Contig00003.29	K01540	ATP1B, CD298; sodium/potassium-transporting ATPase subunit beta	ko04972			Pancreatic secretion
evm.model.Contig00003.29	K01540	ATP1B, CD298; sodium/potassium-transporting ATPase subunit beta	ko04961			Endocrine and other factor-regulated calcium reabsorption
evm.model.Contig00003.29	K01540	ATP1B, CD298; sodium/potassium-transporting ATPase subunit beta	ko04024			cAMP signaling pathway
evm.model.Contig00003.29	K01540	ATP1B, CD298; sodium/potassium-transporting ATPase subunit beta	ko04978			Mineral absorption
evm.model.Contig00003.29	K01540	ATP1B, CD298; sodium/potassium-transporting ATPase subunit beta	ko04260			Cardiac muscle contraction
evm.model.Contig00003.29	K01540	ATP1B, CD298; sodium/potassium-transporting ATPase subunit beta	ko04919			Thyroid hormone signaling pathway
evm.model.Contig00003.290	K14636	SLC18A3, VACHT; MFS transporter, DHA1 family, solute carrier family 18 (vesicular acetylcholine transporter), member 3	ko04725			Cholinergic synapse
evm.model.Contig00003.290	K14636	SLC18A3, VACHT; MFS transporter, DHA1 family, solute carrier family 18 (vesicular acetylcholine transporter), member 3	ko01522			Endocrine resistance
evm.model.Contig00003.290	K14636	SLC18A3, VACHT; MFS transporter, DHA1 family, solute carrier family 18 (vesicular acetylcholine transporter), member 3	ko04721			Synaptic vesicle cycle
evm.model.Contig00003.291	K00623	CHAT; choline O-acetyltransferase [EC:2.3.1.6]	ko00564			Glycerophospholipid metabolism
evm.model.Contig00003.291	K00623	CHAT; choline O-acetyltransferase [EC:2.3.1.6]	ko04725			Cholinergic synapse
evm.model.Contig00003.294	K00761	upp, UPRT; uracil phosphoribosyltransferase [EC:2.4.2.9]	ko00240			Pyrimidine metabolism
evm.model.Contig00003.300	K12161	URM1; ubiquitin related modifier 1	ko04122			Sulfur relay system
evm.model.Contig00003.300	K12161	URM1; ubiquitin related modifier 1	ko01522			Endocrine resistance
evm.model.Contig00003.302	K16569	TUBGCP2, GCP2; gamma-tubulin complex component 2	ko01522			Endocrine resistance
evm.model.Contig00003.306	K09276	YBX1, NSEP1; Y-box-binding protein 1	ko01522			Endocrine resistance
evm.model.Contig00003.31	K07943	ARL2; ADP-ribosylation factor-like protein 2	ko01522			Endocrine resistance
evm.model.Contig00003.319	K01557	FAHD1; acylpyruvate hydrolase [EC:3.7.1.5]	ko00350			Tyrosine metabolism
evm.model.Contig00003.320	K13025	EIF4A3, FAL1; ATP-dependent RNA helicase [EC:3.6.4.13]	ko03040			Spliceosome
evm.model.Contig00003.320	K13025	EIF4A3, FAL1; ATP-dependent RNA helicase [EC:3.6.4.13]	ko03015			mRNA surveillance pathway
evm.model.Contig00003.320	K13025	EIF4A3, FAL1; ATP-dependent RNA helicase [EC:3.6.4.13]	ko01522			Endocrine resistance
evm.model.Contig00003.320	K13025	EIF4A3, FAL1; ATP-dependent RNA helicase [EC:3.6.4.13]	ko03013			RNA transport
evm.model.Contig00003.324	K22700	ZCCHC2; Zinc finger CCHC domain-containing protein 2	ko01522			Endocrine resistance
evm.model.Contig00003.326	K09091	HEY; hairy and enhancer of split related with YRPW motif	ko05200			Pathways in cancer
evm.model.Contig00003.326	K09091	HEY; hairy and enhancer of split related with YRPW motif	ko05224			Breast cancer
evm.model.Contig00003.326	K09091	HEY; hairy and enhancer of split related with YRPW motif	ko05165			Human papillomavirus infection
evm.model.Contig00003.326	K09091	HEY; hairy and enhancer of split related with YRPW motif	ko01522			Endocrine resistance
evm.model.Contig00003.328	K08112	GPC6; glypican 6	ko01522			Endocrine resistance
evm.model.Contig00003.33	K13802	NINAE, Rh1; opsin Rh1	ko04745			Phototransduction - fly
evm.model.Contig00003.33	K13802	NINAE, Rh1; opsin Rh1	ko01522			Endocrine resistance
evm.model.Contig00003.335	K23257	yvgN; methylglyoxal/glyoxal reductase [EC:1.1.1.283 1.1.1.-]	ko00640			Propanoate metabolism
evm.model.Contig00003.335	K23257	yvgN; methylglyoxal/glyoxal reductase [EC:1.1.1.283 1.1.1.-]	ko00620			Pyruvate metabolism
evm.model.Contig00003.337	K04662	BMP4; bone morphogenetic protein 4	ko05217			Basal cell carcinoma
evm.model.Contig00003.337	K04662	BMP4; bone morphogenetic protein 4	ko04013			MAPK signaling pathway - fly
evm.model.Contig00003.337	K04662	BMP4; bone morphogenetic protein 4	ko04060			Cytokine-cytokine receptor interaction
evm.model.Contig00003.337	K04662	BMP4; bone morphogenetic protein 4	ko04341			Hedgehog signaling pathway - fly
evm.model.Contig00003.337	K04662	BMP4; bone morphogenetic protein 4	ko04390			Hippo signaling pathway
evm.model.Contig00003.337	K04662	BMP4; bone morphogenetic protein 4	ko01522			Endocrine resistance
evm.model.Contig00003.337	K04662	BMP4; bone morphogenetic protein 4	ko04550			Signaling pathways regulating pluripotency of stem cells
evm.model.Contig00003.337	K04662	BMP4; bone morphogenetic protein 4	ko05200			Pathways in cancer
evm.model.Contig00003.337	K04662	BMP4; bone morphogenetic protein 4	ko05418			Fluid shear stress and atherosclerosis
evm.model.Contig00003.337	K04662	BMP4; bone morphogenetic protein 4	ko04350			TGF-beta signaling pathway
evm.model.Contig00003.337	K04662	BMP4; bone morphogenetic protein 4	ko04919			Thyroid hormone signaling pathway
evm.model.Contig00003.340	K01869	LARS, leuS; leucyl-tRNA synthetase [EC:6.1.1.4]	ko00970			Aminoacyl-tRNA biosynthesis
evm.model.Contig00003.340	K01869	LARS, leuS; leucyl-tRNA synthetase [EC:6.1.1.4]	ko01522			Endocrine resistance
evm.model.Contig00003.342	K14165	K14165; atypical dual specificity phosphatase [EC:3.1.3.16 3.1.3.48]	ko01522			Endocrine resistance
evm.model.Contig00003.346	K15720	N4BP2; NEDD4-binding protein 2 [EC:3.-.-.-]	ko01522			Endocrine resistance
evm.model.Contig00003.347	K14290	XPO1, CRM1; exportin-1	ko04013			MAPK signaling pathway - fly
evm.model.Contig00003.347	K14290	XPO1, CRM1; exportin-1	ko05164			Influenza A
evm.model.Contig00003.347	K14290	XPO1, CRM1; exportin-1	ko03008			Ribosome biogenesis in eukaryotes
evm.model.Contig00003.347	K14290	XPO1, CRM1; exportin-1	ko05166			Human T-cell leukemia virus 1 infection
evm.model.Contig00003.347	K14290	XPO1, CRM1; exportin-1	ko01522			Endocrine resistance
evm.model.Contig00003.347	K14290	XPO1, CRM1; exportin-1	ko03013			RNA transport
evm.model.Contig00003.348	K12162	UFM1; ubiquitin-fold modifier 1	ko01522			Endocrine resistance
evm.model.Contig00003.35	K15296	NAPA, SNAPA, SEC17; alpha-soluble NSF attachment protein	ko04138			Autophagy - yeast
evm.model.Contig00003.35	K15296	NAPA, SNAPA, SEC17; alpha-soluble NSF attachment protein	ko01522			Endocrine resistance
evm.model.Contig00003.35	K15296	NAPA, SNAPA, SEC17; alpha-soluble NSF attachment protein	ko04721			Synaptic vesicle cycle
evm.model.Contig00003.350	K03108	SRP72; signal recognition particle subunit SRP72	ko01522			Endocrine resistance
evm.model.Contig00003.350	K03108	SRP72; signal recognition particle subunit SRP72	ko03060			Protein export
evm.model.Contig00003.352	K22369	EPHX4; epoxide hydrolase 4 [EC:3.3.-.-]	ko01522			Endocrine resistance
evm.model.Contig00003.355	K12893	SFRS4_5_6; splicing factor, arginine/serine-rich 4/5/6	ko03040			Spliceosome
evm.model.Contig00003.355	K12893	SFRS4_5_6; splicing factor, arginine/serine-rich 4/5/6	ko01522			Endocrine resistance
evm.model.Contig00003.355	K12893	SFRS4_5_6; splicing factor, arginine/serine-rich 4/5/6	ko05168			Herpes simplex virus 1 infection
evm.model.Contig00003.360	K17633	RASAL2; RAS protein activator-like 2	ko04014			Ras signaling pathway
evm.model.Contig00003.361	K00164	OGDH, sucA; 2-oxoglutarate dehydrogenase E1 component [EC:1.2.4.2]	ko00020			Citrate cycle (TCA cycle)
evm.model.Contig00003.362	K02940	RP-L9e, RPL9; large subunit ribosomal protein L9e	ko03010			Ribosome
evm.model.Contig00003.362	K02940	RP-L9e, RPL9; large subunit ribosomal protein L9e	ko01522			Endocrine resistance
evm.model.Contig00003.367	K08770	UBC; ubiquitin C	ko03320			PPAR signaling pathway
evm.model.Contig00003.367	K08770	UBC; ubiquitin C	ko01522			Endocrine resistance
evm.model.Contig00003.373	K16261	YAT; yeast amino acid transporter	ko01522			Endocrine resistance
evm.model.Contig00003.374	K01227	E3.2.1.96; mannosyl-glycoprotein endo-beta-N-acetylglucosaminidase [EC:3.2.1.96]	ko00511			Other glycan degradation
evm.model.Contig00003.387	K20281	GCC1; GRIP and coiled-coil domain-containing protein 1	ko01522			Endocrine resistance
evm.model.Contig00003.388	K02519	infB, MTIF2; translation initiation factor IF-2	ko01522			Endocrine resistance
evm.model.Contig00003.393	K14537	NUG2, GNL2; nuclear GTP-binding protein	ko03008			Ribosome biogenesis in eukaryotes
evm.model.Contig00003.393	K14537	NUG2, GNL2; nuclear GTP-binding protein	ko01522			Endocrine resistance
evm.model.Contig00003.396	K10586	BIRC6, BRUCE; baculoviral IAP repeat-containing protein 6 (apollon) [EC:2.3.2.23]	ko04215			Apoptosis - multiple species
evm.model.Contig00003.396	K10586	BIRC6, BRUCE; baculoviral IAP repeat-containing protein 6 (apollon) [EC:2.3.2.23]	ko04120			Ubiquitin mediated proteolysis
evm.model.Contig00003.396	K10586	BIRC6, BRUCE; baculoviral IAP repeat-containing protein 6 (apollon) [EC:2.3.2.23]	ko04214			Apoptosis - fly
evm.model.Contig00003.396	K10586	BIRC6, BRUCE; baculoviral IAP repeat-containing protein 6 (apollon) [EC:2.3.2.23]	ko01522			Endocrine resistance
evm.model.Contig00003.402	K17497	PMM; phosphomannomutase [EC:5.4.2.8]	ko00520			Amino sugar and nucleotide sugar metabolism
evm.model.Contig00003.402	K17497	PMM; phosphomannomutase [EC:5.4.2.8]	ko00051			Fructose and mannose metabolism
evm.model.Contig00003.403	K06515	SLC44A1, CD92; solute carrier family 44 (choline transporter-like protein), member 1	ko05231			Choline metabolism in cancer
evm.model.Contig00003.403	K06515	SLC44A1, CD92; solute carrier family 44 (choline transporter-like protein), member 1	ko01522			Endocrine resistance
evm.model.Contig00003.407	K12373	HEXA_B; hexosaminidase [EC:3.2.1.52]	ko04142			Lysosome
evm.model.Contig00003.407	K12373	HEXA_B; hexosaminidase [EC:3.2.1.52]	ko00531			Glycosaminoglycan degradation
evm.model.Contig00003.407	K12373	HEXA_B; hexosaminidase [EC:3.2.1.52]	ko00513			Various types of N-glycan biosynthesis
evm.model.Contig00003.407	K12373	HEXA_B; hexosaminidase [EC:3.2.1.52]	ko00520			Amino sugar and nucleotide sugar metabolism
evm.model.Contig00003.407	K12373	HEXA_B; hexosaminidase [EC:3.2.1.52]	ko00511			Other glycan degradation
evm.model.Contig00003.407	K12373	HEXA_B; hexosaminidase [EC:3.2.1.52]	ko00603			Glycosphingolipid biosynthesis - globo and isoglobo series
evm.model.Contig00003.407	K12373	HEXA_B; hexosaminidase [EC:3.2.1.52]	ko00604			Glycosphingolipid biosynthesis - ganglio series
evm.model.Contig00003.407	K12373	HEXA_B; hexosaminidase [EC:3.2.1.52]	ko01522			Endocrine resistance
evm.model.Contig00003.410	K12373	HEXA_B; hexosaminidase [EC:3.2.1.52]	ko04142			Lysosome
evm.model.Contig00003.410	K12373	HEXA_B; hexosaminidase [EC:3.2.1.52]	ko00531			Glycosaminoglycan degradation
evm.model.Contig00003.410	K12373	HEXA_B; hexosaminidase [EC:3.2.1.52]	ko00513			Various types of N-glycan biosynthesis
evm.model.Contig00003.410	K12373	HEXA_B; hexosaminidase [EC:3.2.1.52]	ko00520			Amino sugar and nucleotide sugar metabolism
evm.model.Contig00003.410	K12373	HEXA_B; hexosaminidase [EC:3.2.1.52]	ko00511			Other glycan degradation
evm.model.Contig00003.410	K12373	HEXA_B; hexosaminidase [EC:3.2.1.52]	ko00603			Glycosphingolipid biosynthesis - globo and isoglobo series
evm.model.Contig00003.410	K12373	HEXA_B; hexosaminidase [EC:3.2.1.52]	ko00604			Glycosphingolipid biosynthesis - ganglio series
evm.model.Contig00003.410	K12373	HEXA_B; hexosaminidase [EC:3.2.1.52]	ko01522			Endocrine resistance
evm.model.Contig00003.413	K14808	DDX54, DBP10; ATP-dependent RNA helicase DDX54/DBP10 [EC:3.6.4.13]	ko01522			Endocrine resistance
evm.model.Contig00003.415	K21844	FAM126; protein FAM126	ko01522			Endocrine resistance
evm.model.Contig00003.416	K03173	TRAF2; TNF receptor-associated factor 2 [EC:2.3.2.27]	ko05170			Human immunodeficiency virus 1 infection
evm.model.Contig00003.416	K03173	TRAF2; TNF receptor-associated factor 2 [EC:2.3.2.27]	ko04010			MAPK signaling pathway
evm.model.Contig00003.416	K03173	TRAF2; TNF receptor-associated factor 2 [EC:2.3.2.27]	ko05203			Viral carcinogenesis
evm.model.Contig00003.416	K03173	TRAF2; TNF receptor-associated factor 2 [EC:2.3.2.27]	ko01522			Endocrine resistance
evm.model.Contig00003.416	K03173	TRAF2; TNF receptor-associated factor 2 [EC:2.3.2.27]	ko05200			Pathways in cancer
evm.model.Contig00003.416	K03173	TRAF2; TNF receptor-associated factor 2 [EC:2.3.2.27]	ko04932			Non-alcoholic fatty liver disease (NAFLD)
evm.model.Contig00003.416	K03173	TRAF2; TNF receptor-associated factor 2 [EC:2.3.2.27]	ko04920			Adipocytokine signaling pathway
evm.model.Contig00003.416	K03173	TRAF2; TNF receptor-associated factor 2 [EC:2.3.2.27]	ko04657			IL-17 signaling pathway
evm.model.Contig00003.416	K03173	TRAF2; TNF receptor-associated factor 2 [EC:2.3.2.27]	ko04668			TNF signaling pathway
evm.model.Contig00003.416	K03173	TRAF2; TNF receptor-associated factor 2 [EC:2.3.2.27]	ko05163			Human cytomegalovirus infection
evm.model.Contig00003.416	K03173	TRAF2; TNF receptor-associated factor 2 [EC:2.3.2.27]	ko04064			NF-kappa B signaling pathway
evm.model.Contig00003.416	K03173	TRAF2; TNF receptor-associated factor 2 [EC:2.3.2.27]	ko04380			Osteoclast differentiation
evm.model.Contig00003.416	K03173	TRAF2; TNF receptor-associated factor 2 [EC:2.3.2.27]	ko05160			Hepatitis C
evm.model.Contig00003.416	K03173	TRAF2; TNF receptor-associated factor 2 [EC:2.3.2.27]	ko05169			Epstein-Barr virus infection
evm.model.Contig00003.416	K03173	TRAF2; TNF receptor-associated factor 2 [EC:2.3.2.27]	ko04217			Necroptosis
evm.model.Contig00003.416	K03173	TRAF2; TNF receptor-associated factor 2 [EC:2.3.2.27]	ko04622			RIG-I-like receptor signaling pathway
evm.model.Contig00003.416	K03173	TRAF2; TNF receptor-associated factor 2 [EC:2.3.2.27]	ko04210			Apoptosis
evm.model.Contig00003.416	K03173	TRAF2; TNF receptor-associated factor 2 [EC:2.3.2.27]	ko05168			Herpes simplex virus 1 infection
evm.model.Contig00003.416	K03173	TRAF2; TNF receptor-associated factor 2 [EC:2.3.2.27]	ko04071			Sphingolipid signaling pathway
evm.model.Contig00003.416	K03173	TRAF2; TNF receptor-associated factor 2 [EC:2.3.2.27]	ko05167			Kaposi sarcoma-associated herpesvirus infection
evm.model.Contig00003.416	K03173	TRAF2; TNF receptor-associated factor 2 [EC:2.3.2.27]	ko05222			Small cell lung cancer
evm.model.Contig00003.416	K03173	TRAF2; TNF receptor-associated factor 2 [EC:2.3.2.27]	ko04141			Protein processing in endoplasmic reticulum
evm.model.Contig00003.416	K03173	TRAF2; TNF receptor-associated factor 2 [EC:2.3.2.27]	ko04621			NOD-like receptor signaling pathway
evm.model.Contig00003.417	K01121	CNP; 2',3'-cyclic-nucleotide 3'-phosphodiesterase [EC:3.1.4.37]	ko01522			Endocrine resistance
evm.model.Contig00003.419	K19801	PI4KB; phosphatidylinositol 4-kinase B [EC:2.7.1.67]	ko04070			Phosphatidylinositol signaling system
evm.model.Contig00003.419	K19801	PI4KB; phosphatidylinositol 4-kinase B [EC:2.7.1.67]	ko00562			Inositol phosphate metabolism
evm.model.Contig00003.423	K14555	UTP13, TBL3; U3 small nucleolar RNA-associated protein 13	ko03008			Ribosome biogenesis in eukaryotes
evm.model.Contig00003.423	K14555	UTP13, TBL3; U3 small nucleolar RNA-associated protein 13	ko01522			Endocrine resistance
evm.model.Contig00003.434	K17601	WDR81; WD repeat-containing protein 81	ko01522			Endocrine resistance
evm.model.Contig00003.439	K17403	MRPS24; small subunit ribosomal protein S24	ko01522			Endocrine resistance
evm.model.Contig00003.440	K09291	TPR, MLP1, MLP2; nucleoprotein TPR	ko05200			Pathways in cancer
evm.model.Contig00003.440	K09291	TPR, MLP1, MLP2; nucleoprotein TPR	ko05216			Thyroid cancer
evm.model.Contig00003.440	K09291	TPR, MLP1, MLP2; nucleoprotein TPR	ko01522			Endocrine resistance
evm.model.Contig00003.440	K09291	TPR, MLP1, MLP2; nucleoprotein TPR	ko03013			RNA transport
evm.model.Contig00003.441	K01613	psd, PISD; phosphatidylserine decarboxylase [EC:4.1.1.65]	ko00564			Glycerophospholipid metabolism
evm.model.Contig00003.442	K13181	DDX27, DRS1; ATP-dependent RNA helicase DDX27 [EC:3.6.4.13]	ko01522			Endocrine resistance
evm.model.Contig00003.447	K19202	SAP30; histone deacetylase complex subunit SAP30	ko05169			Epstein-Barr virus infection
evm.model.Contig00003.447	K19202	SAP30; histone deacetylase complex subunit SAP30	ko01522			Endocrine resistance
evm.model.Contig00003.449	K14805	DDX24, MAK5; ATP-dependent RNA helicase DDX24/MAK5 [EC:3.6.4.13]	ko01522			Endocrine resistance
evm.model.Contig00003.452	K05313	GRIN; glutamate receptor, ionotropic, invertebrate	ko01522			Endocrine resistance
evm.model.Contig00003.456	K10716	kch, trkA, mthK, pch; voltage-gated potassium channel	ko01522			Endocrine resistance
evm.model.Contig00003.457	K19750	DNAAF1, LRRC50, ODA7; dynein assembly factor 1, axonemal	ko01522			Endocrine resistance
evm.model.Contig00003.458	K01409	KAE1, tsaD, QRI7; N6-L-threonylcarbamoyladenine synthase [EC:2.3.1.234]	ko01522			Endocrine resistance
evm.model.Contig00003.459	K02895	RP-L24, MRPL24, rplX; large subunit ribosomal protein L24	ko03010			Ribosome
evm.model.Contig00003.459	K02895	RP-L24, MRPL24, rplX; large subunit ribosomal protein L24	ko01522			Endocrine resistance
evm.model.Contig00003.460	K15424	PPP4R1; serine/threonine-protein phosphatase 4 regulatory subunit 1	ko01522			Endocrine resistance
evm.model.Contig00003.47	K19672	IFT140; intraflagellar transport protein 140	ko01522			Endocrine resistance
evm.model.Contig00003.57	K16579	DCX; neuronal migration protein doublecortin	ko01522			Endocrine resistance
evm.model.Contig00003.62	K00102	LDHD, dld; D-lactate dehydrogenase (cytochrome) [EC:1.1.2.4]	ko00620			Pyruvate metabolism
evm.model.Contig00003.63	K00129	E1.2.1.5; aldehyde dehydrogenase (NAD(P)+) [EC:1.2.1.5]	ko00982			Drug metabolism - cytochrome P450
evm.model.Contig00003.63	K00129	E1.2.1.5; aldehyde dehydrogenase (NAD(P)+) [EC:1.2.1.5]	ko00010			Glycolysis / Gluconeogenesis
evm.model.Contig00003.63	K00129	E1.2.1.5; aldehyde dehydrogenase (NAD(P)+) [EC:1.2.1.5]	ko00360			Phenylalanine metabolism
evm.model.Contig00003.63	K00129	E1.2.1.5; aldehyde dehydrogenase (NAD(P)+) [EC:1.2.1.5]	ko00410			beta-Alanine metabolism
evm.model.Contig00003.63	K00129	E1.2.1.5; aldehyde dehydrogenase (NAD(P)+) [EC:1.2.1.5]	ko00340			Histidine metabolism
evm.model.Contig00003.63	K00129	E1.2.1.5; aldehyde dehydrogenase (NAD(P)+) [EC:1.2.1.5]	ko00350			Tyrosine metabolism
evm.model.Contig00003.63	K00129	E1.2.1.5; aldehyde dehydrogenase (NAD(P)+) [EC:1.2.1.5]	ko00980			Metabolism of xenobiotics by cytochrome P450
evm.model.Contig00003.63	K00129	E1.2.1.5; aldehyde dehydrogenase (NAD(P)+) [EC:1.2.1.5]	ko05204			Chemical carcinogenesis
evm.model.Contig00003.64	K12355	REF1; coniferyl-aldehyde dehydrogenase [EC:1.2.1.68]	ko00940			Phenylpropanoid biosynthesis
evm.model.Contig00003.65	K10251	HSD17B12, KAR, IFA38; 17beta-estradiol 17-dehydrogenase / very-long-chain 3-oxoacyl-CoA reductase [EC:1.1.1.62 1.1.1.330]	ko00062			Fatty acid elongation
evm.model.Contig00003.65	K10251	HSD17B12, KAR, IFA38; 17beta-estradiol 17-dehydrogenase / very-long-chain 3-oxoacyl-CoA reductase [EC:1.1.1.62 1.1.1.330]	ko01040			Biosynthesis of unsaturated fatty acids
evm.model.Contig00003.65	K10251	HSD17B12, KAR, IFA38; 17beta-estradiol 17-dehydrogenase / very-long-chain 3-oxoacyl-CoA reductase [EC:1.1.1.62 1.1.1.330]	ko00140			Steroid hormone biosynthesis
evm.model.Contig00003.65	K10251	HSD17B12, KAR, IFA38; 17beta-estradiol 17-dehydrogenase / very-long-chain 3-oxoacyl-CoA reductase [EC:1.1.1.62 1.1.1.330]	ko01522			Endocrine resistance
evm.model.Contig00003.66	K10251	HSD17B12, KAR, IFA38; 17beta-estradiol 17-dehydrogenase / very-long-chain 3-oxoacyl-CoA reductase [EC:1.1.1.62 1.1.1.330]	ko00062			Fatty acid elongation
evm.model.Contig00003.66	K10251	HSD17B12, KAR, IFA38; 17beta-estradiol 17-dehydrogenase / very-long-chain 3-oxoacyl-CoA reductase [EC:1.1.1.62 1.1.1.330]	ko01040			Biosynthesis of unsaturated fatty acids
evm.model.Contig00003.66	K10251	HSD17B12, KAR, IFA38; 17beta-estradiol 17-dehydrogenase / very-long-chain 3-oxoacyl-CoA reductase [EC:1.1.1.62 1.1.1.330]	ko00140			Steroid hormone biosynthesis
evm.model.Contig00003.66	K10251	HSD17B12, KAR, IFA38; 17beta-estradiol 17-dehydrogenase / very-long-chain 3-oxoacyl-CoA reductase [EC:1.1.1.62 1.1.1.330]	ko01522			Endocrine resistance
evm.model.Contig00003.67	K14189	dltE; uncharacterized oxidoreductase [EC:1.-.-.-]	ko01522			Endocrine resistance
evm.model.Contig00003.68	K16264	czcD, zitB; cobalt-zinc-cadmium efflux system protein	ko01522			Endocrine resistance
evm.model.Contig00003.73	K07199	PRKAB; 5'-AMP-activated protein kinase, regulatory beta subunit	ko04371			Apelin signaling pathway
evm.model.Contig00003.73	K07199	PRKAB; 5'-AMP-activated protein kinase, regulatory beta subunit	ko04714			Thermogenesis
evm.model.Contig00003.73	K07199	PRKAB; 5'-AMP-activated protein kinase, regulatory beta subunit	ko04530			Tight junction
evm.model.Contig00003.73	K07199	PRKAB; 5'-AMP-activated protein kinase, regulatory beta subunit	ko04213			Longevity regulating pathway - multiple species
evm.model.Contig00003.73	K07199	PRKAB; 5'-AMP-activated protein kinase, regulatory beta subunit	ko04710			Circadian rhythm
evm.model.Contig00003.73	K07199	PRKAB; 5'-AMP-activated protein kinase, regulatory beta subunit	ko04921			Oxytocin signaling pathway
evm.model.Contig00003.73	K07199	PRKAB; 5'-AMP-activated protein kinase, regulatory beta subunit	ko04932			Non-alcoholic fatty liver disease (NAFLD)
evm.model.Contig00003.73	K07199	PRKAB; 5'-AMP-activated protein kinase, regulatory beta subunit	ko04920			Adipocytokine signaling pathway
evm.model.Contig00003.73	K07199	PRKAB; 5'-AMP-activated protein kinase, regulatory beta subunit	ko04931			Insulin resistance
evm.model.Contig00003.73	K07199	PRKAB; 5'-AMP-activated protein kinase, regulatory beta subunit	ko04152			AMPK signaling pathway
evm.model.Contig00003.73	K07199	PRKAB; 5'-AMP-activated protein kinase, regulatory beta subunit	ko04922			Glucagon signaling pathway
evm.model.Contig00003.73	K07199	PRKAB; 5'-AMP-activated protein kinase, regulatory beta subunit	ko04211			Longevity regulating pathway
evm.model.Contig00003.73	K07199	PRKAB; 5'-AMP-activated protein kinase, regulatory beta subunit	ko04910			Insulin signaling pathway
evm.model.Contig00003.73	K07199	PRKAB; 5'-AMP-activated protein kinase, regulatory beta subunit	ko05410			Hypertrophic cardiomyopathy (HCM)
evm.model.Contig00003.73	K07199	PRKAB; 5'-AMP-activated protein kinase, regulatory beta subunit	ko04068			FoxO signaling pathway
evm.model.Contig00003.77	K05288	PIGO; GPI ethanolamine phosphate transferase 3 subunit O [EC:2.7.-.-]	ko00563			Glycosylphosphatidylinositol (GPI)-anchor biosynthesis
evm.model.Contig00003.78	K12405	HSD17B4; (3R)-3-hydroxyacyl-CoA dehydrogenase / 3a,7a,12a-trihydroxy-5b-cholest-24-enoyl-CoA hydratase / enoyl-CoA hydratase 2 [EC:1.1.1.- 4.2.1.107 4.2.1.119]	ko04146			Peroxisome
evm.model.Contig00003.78	K12405	HSD17B4; (3R)-3-hydroxyacyl-CoA dehydrogenase / 3a,7a,12a-trihydroxy-5b-cholest-24-enoyl-CoA hydratase / enoyl-CoA hydratase 2 [EC:1.1.1.- 4.2.1.107 4.2.1.119]	ko01040			Biosynthesis of unsaturated fatty acids
evm.model.Contig00003.78	K12405	HSD17B4; (3R)-3-hydroxyacyl-CoA dehydrogenase / 3a,7a,12a-trihydroxy-5b-cholest-24-enoyl-CoA hydratase / enoyl-CoA hydratase 2 [EC:1.1.1.- 4.2.1.107 4.2.1.119]	ko00120			Primary bile acid biosynthesis
evm.model.Contig00003.81	K08770	UBC; ubiquitin C	ko03320			PPAR signaling pathway
evm.model.Contig00003.81	K08770	UBC; ubiquitin C	ko01522			Endocrine resistance
evm.model.Contig00003.83	K09521	DNAJC1; DnaJ homolog subfamily C member 1	ko04141			Protein processing in endoplasmic reticulum
evm.model.Contig00003.83	K09521	DNAJC1; DnaJ homolog subfamily C member 1	ko01522			Endocrine resistance
evm.model.Contig00003.84	K05858	PLCB; phosphatidylinositol phospholipase C, beta [EC:3.1.4.11]	ko04724			Glutamatergic synapse
evm.model.Contig00003.84	K05858	PLCB; phosphatidylinositol phospholipase C, beta [EC:3.1.4.11]	ko04970			Salivary secretion
evm.model.Contig00003.84	K05858	PLCB; phosphatidylinositol phospholipase C, beta [EC:3.1.4.11]	ko04611			Platelet activation
evm.model.Contig00003.84	K05858	PLCB; phosphatidylinositol phospholipase C, beta [EC:3.1.4.11]	ko05146			Amoebiasis
evm.model.Contig00003.84	K05858	PLCB; phosphatidylinositol phospholipase C, beta [EC:3.1.4.11]	ko04072			Phospholipase D signaling pathway
evm.model.Contig00003.84	K05858	PLCB; phosphatidylinositol phospholipase C, beta [EC:3.1.4.11]	ko04022			cGMP-PKG signaling pathway
evm.model.Contig00003.84	K05858	PLCB; phosphatidylinositol phospholipase C, beta [EC:3.1.4.11]	ko04934			Cushing syndrome
evm.model.Contig00003.84	K05858	PLCB; phosphatidylinositol phospholipase C, beta [EC:3.1.4.11]	ko04540			Gap junction
evm.model.Contig00003.84	K05858	PLCB; phosphatidylinositol phospholipase C, beta [EC:3.1.4.11]	ko04745			Phototransduction - fly
evm.model.Contig00003.84	K05858	PLCB; phosphatidylinositol phospholipase C, beta [EC:3.1.4.11]	ko01522			Endocrine resistance
evm.model.Contig00003.84	K05858	PLCB; phosphatidylinositol phospholipase C, beta [EC:3.1.4.11]	ko04918			Thyroid hormone synthesis
evm.model.Contig00003.84	K05858	PLCB; phosphatidylinositol phospholipase C, beta [EC:3.1.4.11]	ko05200			Pathways in cancer
evm.model.Contig00003.84	K05858	PLCB; phosphatidylinositol phospholipase C, beta [EC:3.1.4.11]	ko04921			Oxytocin signaling pathway
evm.model.Contig00003.84	K05858	PLCB; phosphatidylinositol phospholipase C, beta [EC:3.1.4.11]	ko04062			Chemokine signaling pathway
evm.model.Contig00003.84	K05858	PLCB; phosphatidylinositol phospholipase C, beta [EC:3.1.4.11]	ko05143			African trypanosomiasis
evm.model.Contig00003.84	K05858	PLCB; phosphatidylinositol phospholipase C, beta [EC:3.1.4.11]	ko04927			Cortisol synthesis and secretion
evm.model.Contig00003.84	K05858	PLCB; phosphatidylinositol phospholipase C, beta [EC:3.1.4.11]	ko04915			Estrogen signaling pathway
evm.model.Contig00003.84	K05858	PLCB; phosphatidylinositol phospholipase C, beta [EC:3.1.4.11]	ko04730			Long-term depression
evm.model.Contig00003.84	K05858	PLCB; phosphatidylinositol phospholipase C, beta [EC:3.1.4.11]	ko04916			Melanogenesis
evm.model.Contig00003.84	K05858	PLCB; phosphatidylinositol phospholipase C, beta [EC:3.1.4.11]	ko04371			Apelin signaling pathway
evm.model.Contig00003.84	K05858	PLCB; phosphatidylinositol phospholipase C, beta [EC:3.1.4.11]	ko04912			GnRH signaling pathway
evm.model.Contig00003.84	K05858	PLCB; phosphatidylinositol phospholipase C, beta [EC:3.1.4.11]	ko04261			Adrenergic signaling in cardiomyocytes
evm.model.Contig00003.84	K05858	PLCB; phosphatidylinositol phospholipase C, beta [EC:3.1.4.11]	ko04720			Long-term potentiation
evm.model.Contig00003.84	K05858	PLCB; phosphatidylinositol phospholipase C, beta [EC:3.1.4.11]	ko04972			Pancreatic secretion
evm.model.Contig00003.84	K05858	PLCB; phosphatidylinositol phospholipase C, beta [EC:3.1.4.11]	ko04971			Gastric acid secretion
evm.model.Contig00003.84	K05858	PLCB; phosphatidylinositol phospholipase C, beta [EC:3.1.4.11]	ko04071			Sphingolipid signaling pathway
evm.model.Contig00003.84	K05858	PLCB; phosphatidylinositol phospholipase C, beta [EC:3.1.4.11]	ko05016			Huntington disease
evm.model.Contig00003.84	K05858	PLCB; phosphatidylinositol phospholipase C, beta [EC:3.1.4.11]	ko04961			Endocrine and other factor-regulated calcium reabsorption
evm.model.Contig00003.84	K05858	PLCB; phosphatidylinositol phospholipase C, beta [EC:3.1.4.11]	ko04270			Vascular smooth muscle contraction
evm.model.Contig00003.84	K05858	PLCB; phosphatidylinositol phospholipase C, beta [EC:3.1.4.11]	ko04020			Calcium signaling pathway
evm.model.Contig00003.84	K05858	PLCB; phosphatidylinositol phospholipase C, beta [EC:3.1.4.11]	ko04919			Thyroid hormone signaling pathway
evm.model.Contig00003.84	K05858	PLCB; phosphatidylinositol phospholipase C, beta [EC:3.1.4.11]	ko00562			Inositol phosphate metabolism
evm.model.Contig00003.84	K05858	PLCB; phosphatidylinositol phospholipase C, beta [EC:3.1.4.11]	ko04015			Rap1 signaling pathway
evm.model.Contig00003.84	K05858	PLCB; phosphatidylinositol phospholipase C, beta [EC:3.1.4.11]	ko04925			Aldosterone synthesis and secretion
evm.model.Contig00003.84	K05858	PLCB; phosphatidylinositol phospholipase C, beta [EC:3.1.4.11]	ko05010			Alzheimer disease
evm.model.Contig00003.84	K05858	PLCB; phosphatidylinositol phospholipase C, beta [EC:3.1.4.11]	ko04911			Insulin secretion
evm.model.Contig00003.84	K05858	PLCB; phosphatidylinositol phospholipase C, beta [EC:3.1.4.11]	ko04926			Relaxin signaling pathway
evm.model.Contig00003.84	K05858	PLCB; phosphatidylinositol phospholipase C, beta [EC:3.1.4.11]	ko04726			Serotonergic synapse
evm.model.Contig00003.84	K05858	PLCB; phosphatidylinositol phospholipase C, beta [EC:3.1.4.11]	ko04070			Phosphatidylinositol signaling system
evm.model.Contig00003.84	K05858	PLCB; phosphatidylinositol phospholipase C, beta [EC:3.1.4.11]	ko04933			AGE-RAGE signaling pathway in diabetic complications
evm.model.Contig00003.84	K05858	PLCB; phosphatidylinositol phospholipase C, beta [EC:3.1.4.11]	ko05142			Chagas disease (American trypanosomiasis)
evm.model.Contig00003.84	K05858	PLCB; phosphatidylinositol phospholipase C, beta [EC:3.1.4.11]	ko05163			Human cytomegalovirus infection
evm.model.Contig00003.84	K05858	PLCB; phosphatidylinositol phospholipase C, beta [EC:3.1.4.11]	ko04728			Dopaminergic synapse
evm.model.Contig00003.84	K05858	PLCB; phosphatidylinositol phospholipase C, beta [EC:3.1.4.11]	ko04725			Cholinergic synapse
evm.model.Contig00003.84	K05858	PLCB; phosphatidylinositol phospholipase C, beta [EC:3.1.4.11]	ko04750			Inflammatory mediator regulation of TRP channels
evm.model.Contig00003.84	K05858	PLCB; phosphatidylinositol phospholipase C, beta [EC:3.1.4.11]	ko04310			Wnt signaling pathway
evm.model.Contig00003.84	K05858	PLCB; phosphatidylinositol phospholipase C, beta [EC:3.1.4.11]	ko04922			Glucagon signaling pathway
evm.model.Contig00003.84	K05858	PLCB; phosphatidylinositol phospholipase C, beta [EC:3.1.4.11]	ko04928			Parathyroid hormone synthesis, secretion and action
evm.model.Contig00003.84	K05858	PLCB; phosphatidylinositol phospholipase C, beta [EC:3.1.4.11]	ko04723			Retrograde endocannabinoid signaling
evm.model.Contig00003.84	K05858	PLCB; phosphatidylinositol phospholipase C, beta [EC:3.1.4.11]	ko04713			Circadian entrainment
evm.model.Contig00003.84	K05858	PLCB; phosphatidylinositol phospholipase C, beta [EC:3.1.4.11]	ko04621			NOD-like receptor signaling pathway
evm.model.Contig00003.84	K05858	PLCB; phosphatidylinositol phospholipase C, beta [EC:3.1.4.11]	ko04924			Renin secretion
evm.model.Contig00003.87	K16550	RPGRIP1L; protein fantom	ko01522			Endocrine resistance
evm.model.Contig00003.91	K22862	INTU, CPLANE4; protein inturned	ko01522			Endocrine resistance
evm.model.Contig00004.1	K17732	PMPCB, MAS1; mitochondrial-processing peptidase subunit beta [EC:3.4.24.64]	ko01522			Endocrine resistance
evm.model.Contig00004.102	K16781	TTC8, BBS8; tetratricopeptide repeat protein 8	ko01522			Endocrine resistance
evm.model.Contig00004.103	K06664	PEX2, PXMP3; peroxin-2	ko04146			Peroxisome
evm.model.Contig00004.103	K06664	PEX2, PXMP3; peroxin-2	ko01522			Endocrine resistance
evm.model.Contig00004.11	K13519	LPT1, ALE1; lysophospholipid acyltransferase [EC:2.3.1.51 2.3.1.23 2.3.1.-]	ko00561			Glycerolipid metabolism
evm.model.Contig00004.11	K13519	LPT1, ALE1; lysophospholipid acyltransferase [EC:2.3.1.51 2.3.1.23 2.3.1.-]	ko00564			Glycerophospholipid metabolism
evm.model.Contig00004.11	K13519	LPT1, ALE1; lysophospholipid acyltransferase [EC:2.3.1.51 2.3.1.23 2.3.1.-]	ko00565			Ether lipid metabolism
evm.model.Contig00004.11	K13519	LPT1, ALE1; lysophospholipid acyltransferase [EC:2.3.1.51 2.3.1.23 2.3.1.-]	ko01522			Endocrine resistance
evm.model.Contig00004.116	K11800	WDR22, BCRP2; WD repeat-containing protein 22	ko01522			Endocrine resistance
evm.model.Contig00004.119	K20214	LZ; RUNX transcription factor Lozenge	ko04013			MAPK signaling pathway - fly
evm.model.Contig00004.119	K20214	LZ; RUNX transcription factor Lozenge	ko01522			Endocrine resistance
evm.model.Contig00004.134	K03450	SLC7A; solute carrier family 7 (L-type amino acid transporter), other	ko01522			Endocrine resistance
evm.model.Contig00004.137	K01456	E3.5.1.52, NGLY1, PNG1; peptide-N4-(N-acetyl-beta-glucosaminyl)asparagine amidase [EC:3.5.1.52]	ko04141			Protein processing in endoplasmic reticulum
evm.model.Contig00004.139	K02939	RP-L9, MRPL9, rplI; large subunit ribosomal protein L9	ko03010			Ribosome
evm.model.Contig00004.139	K02939	RP-L9, MRPL9, rplI; large subunit ribosomal protein L9	ko01522			Endocrine resistance
evm.model.Contig00004.140	K02729	PSMA5; 20S proteasome subunit alpha 5 [EC:3.4.25.1]	ko03050			Proteasome
evm.model.Contig00004.140	K02729	PSMA5; 20S proteasome subunit alpha 5 [EC:3.4.25.1]	ko01522			Endocrine resistance
evm.model.Contig00004.141	K13444	SUMF1, FGE; formylglycine-generating enzyme [EC:1.8.3.7]	ko04142			Lysosome
evm.model.Contig00004.146	K07877	RAB2A; Ras-related protein Rab-2A	ko04152			AMPK signaling pathway
evm.model.Contig00004.146	K07877	RAB2A; Ras-related protein Rab-2A	ko01522			Endocrine resistance
evm.model.Contig00004.149	K14294	WIBG, PYM; partner of Y14 and mago	ko03015			mRNA surveillance pathway
evm.model.Contig00004.149	K14294	WIBG, PYM; partner of Y14 and mago	ko01522			Endocrine resistance
evm.model.Contig00004.149	K14294	WIBG, PYM; partner of Y14 and mago	ko03013			RNA transport
evm.model.Contig00004.153	K20474	RINT1, TIP20; RAD50-interacting protein 1	ko01522			Endocrine resistance
evm.model.Contig00004.156	K15323	TSEN34; tRNA-splicing endonuclease subunit Sen34 [EC:4.6.1.16]	ko01522			Endocrine resistance
evm.model.Contig00004.16	K11988	SHH; sonic hedgehog	ko05217			Basal cell carcinoma
evm.model.Contig00004.16	K11988	SHH; sonic hedgehog	ko05200			Pathways in cancer
evm.model.Contig00004.16	K11988	SHH; sonic hedgehog	ko04360			Axon guidance
evm.model.Contig00004.16	K11988	SHH; sonic hedgehog	ko05205			Proteoglycans in cancer
evm.model.Contig00004.16	K11988	SHH; sonic hedgehog	ko05226			Gastric cancer
evm.model.Contig00004.16	K11988	SHH; sonic hedgehog	ko04340			Hedgehog signaling pathway
evm.model.Contig00004.16	K11988	SHH; sonic hedgehog	ko01522			Endocrine resistance
evm.model.Contig00004.162	K08729	PTDSS1; phosphatidylserine synthase 1 [EC:2.7.8.-]	ko00564			Glycerophospholipid metabolism
evm.model.Contig00004.17	K01875	SARS, serS; seryl-tRNA synthetase [EC:6.1.1.11]	ko00970			Aminoacyl-tRNA biosynthesis
evm.model.Contig00004.17	K01875	SARS, serS; seryl-tRNA synthetase [EC:6.1.1.11]	ko01522			Endocrine resistance
evm.model.Contig00004.182	K02098	SPIR; spire	ko04320			Dorso-ventral axis formation
evm.model.Contig00004.183	K15113	SLC25A28_37, MFRN; solute carrier family 25 (mitochondrial iron transporter), member 28/37	ko01522			Endocrine resistance
evm.model.Contig00004.184	K02907	RP-L30, MRPL30, rpmD; large subunit ribosomal protein L30	ko03010			Ribosome
evm.model.Contig00004.184	K02907	RP-L30, MRPL30, rpmD; large subunit ribosomal protein L30	ko01522			Endocrine resistance
evm.model.Contig00004.189	K03016	RPB8, POLR2H; DNA-directed RNA polymerases I, II, and III subunit RPABC3	ko05016			Huntington disease
evm.model.Contig00004.189	K03016	RPB8, POLR2H; DNA-directed RNA polymerases I, II, and III subunit RPABC3	ko04623			Cytosolic DNA-sensing pathway
evm.model.Contig00004.189	K03016	RPB8, POLR2H; DNA-directed RNA polymerases I, II, and III subunit RPABC3	ko03020			RNA polymerase
evm.model.Contig00004.189	K03016	RPB8, POLR2H; DNA-directed RNA polymerases I, II, and III subunit RPABC3	ko01522			Endocrine resistance
evm.model.Contig00004.191	K02903	RP-L28e, RPL28; large subunit ribosomal protein L28e	ko03010			Ribosome
evm.model.Contig00004.191	K02903	RP-L28e, RPL28; large subunit ribosomal protein L28e	ko01522			Endocrine resistance
evm.model.Contig00004.192	K07532	ARHGEF12, LARG; Rho guanine nucleotide exchange factor 12	ko04360			Axon guidance
evm.model.Contig00004.192	K07532	ARHGEF12, LARG; Rho guanine nucleotide exchange factor 12	ko04611			Platelet activation
evm.model.Contig00004.192	K07532	ARHGEF12, LARG; Rho guanine nucleotide exchange factor 12	ko05152			Tuberculosis
evm.model.Contig00004.192	K07532	ARHGEF12, LARG; Rho guanine nucleotide exchange factor 12	ko04810			Regulation of actin cytoskeleton
evm.model.Contig00004.192	K07532	ARHGEF12, LARG; Rho guanine nucleotide exchange factor 12	ko04625			C-type lectin receptor signaling pathway
evm.model.Contig00004.192	K07532	ARHGEF12, LARG; Rho guanine nucleotide exchange factor 12	ko01522			Endocrine resistance
evm.model.Contig00004.192	K07532	ARHGEF12, LARG; Rho guanine nucleotide exchange factor 12	ko05200			Pathways in cancer
evm.model.Contig00004.192	K07532	ARHGEF12, LARG; Rho guanine nucleotide exchange factor 12	ko04270			Vascular smooth muscle contraction
evm.model.Contig00004.192	K07532	ARHGEF12, LARG; Rho guanine nucleotide exchange factor 12	ko05205			Proteoglycans in cancer
evm.model.Contig00004.192	K07532	ARHGEF12, LARG; Rho guanine nucleotide exchange factor 12	ko05163			Human cytomegalovirus infection
evm.model.Contig00004.2	K07560	dtd, DTD; D-aminoacyl-tRNA deacylase [EC:3.1.1.96]	ko01522			Endocrine resistance
evm.model.Contig00004.20	K17603	ZFYVE1; zinc finger FYVE domain-containing protein 1	ko04140			Autophagy - animal
evm.model.Contig00004.20	K17603	ZFYVE1; zinc finger FYVE domain-containing protein 1	ko01522			Endocrine resistance
evm.model.Contig00004.21	K23166	OPA3; optic atrophy 3 protein	ko01522			Endocrine resistance
evm.model.Contig00004.211	K00021	HMGCR; hydroxymethylglutaryl-CoA reductase (NADPH) [EC:1.1.1.34]	ko00900			Terpenoid backbone biosynthesis
evm.model.Contig00004.211	K00021	HMGCR; hydroxymethylglutaryl-CoA reductase (NADPH) [EC:1.1.1.34]	ko04152			AMPK signaling pathway
evm.model.Contig00004.211	K00021	HMGCR; hydroxymethylglutaryl-CoA reductase (NADPH) [EC:1.1.1.34]	ko04976			Bile secretion
evm.model.Contig00004.217	K06058	DTX; deltex [EC:2.3.2.27]	ko01522			Endocrine resistance
evm.model.Contig00004.217	K06058	DTX; deltex [EC:2.3.2.27]	ko04330			Notch signaling pathway
evm.model.Contig00004.22	K09250	CNBP; cellular nucleic acid-binding protein	ko01522			Endocrine resistance
evm.model.Contig00004.220	K08673	PCSK7; proprotein convertase subtilisin/kexin type 7 [EC:3.4.21.-]	ko01522			Endocrine resistance
evm.model.Contig00004.232	K11643	CHD4, MI2B; chromodomain-helicase-DNA-binding protein 4 [EC:3.6.4.12]	ko05203			Viral carcinogenesis
evm.model.Contig00004.232	K11643	CHD4, MI2B; chromodomain-helicase-DNA-binding protein 4 [EC:3.6.4.12]	ko05165			Human papillomavirus infection
evm.model.Contig00004.232	K11643	CHD4, MI2B; chromodomain-helicase-DNA-binding protein 4 [EC:3.6.4.12]	ko01522			Endocrine resistance
evm.model.Contig00004.235	K13193	RBM27; RNA-binding protein 27	ko01522			Endocrine resistance
evm.model.Contig00004.238	K12887	HNRNPM; heterogeneous nuclear ribonucleoprotein M	ko03040			Spliceosome
evm.model.Contig00004.238	K12887	HNRNPM; heterogeneous nuclear ribonucleoprotein M	ko01522			Endocrine resistance
evm.model.Contig00004.240	K08288	PRKCSH; protein kinase C substrate 80K-H	ko04141			Protein processing in endoplasmic reticulum
evm.model.Contig00004.240	K08288	PRKCSH; protein kinase C substrate 80K-H	ko01522			Endocrine resistance
evm.model.Contig00004.255	K01647	CS, gltA; citrate synthase [EC:2.3.3.1]	ko00020			Citrate cycle (TCA cycle)
evm.model.Contig00004.255	K01647	CS, gltA; citrate synthase [EC:2.3.3.1]	ko00630			Glyoxylate and dicarboxylate metabolism
evm.model.Contig00004.259	K15920	XYL4; xylan 1,4-beta-xylosidase [EC:3.2.1.37]	ko00520			Amino sugar and nucleotide sugar metabolism
evm.model.Contig00004.260	K14965	DPY30; protein dpy-30	ko01522			Endocrine resistance
evm.model.Contig00004.261	K10587	UBE3A, E6AP; ubiquitin-protein ligase E3 A [EC:2.3.2.26]	ko04120			Ubiquitin mediated proteolysis
evm.model.Contig00004.261	K10587	UBE3A, E6AP; ubiquitin-protein ligase E3 A [EC:2.3.2.26]	ko05203			Viral carcinogenesis
evm.model.Contig00004.261	K10587	UBE3A, E6AP; ubiquitin-protein ligase E3 A [EC:2.3.2.26]	ko05165			Human papillomavirus infection
evm.model.Contig00004.261	K10587	UBE3A, E6AP; ubiquitin-protein ligase E3 A [EC:2.3.2.26]	ko01522			Endocrine resistance
evm.model.Contig00004.267	K01530	E7.6.2.1; phospholipid-translocating ATPase [EC:7.6.2.1]	ko01522			Endocrine resistance
evm.model.Contig00004.269	K15920	XYL4; xylan 1,4-beta-xylosidase [EC:3.2.1.37]	ko00520			Amino sugar and nucleotide sugar metabolism
evm.model.Contig00004.27	K12898	HNRNPF_H; heterogeneous nuclear ribonucleoprotein F/H	ko01522			Endocrine resistance
evm.model.Contig00004.271	K08343	ATG3; ubiquitin-like-conjugating enzyme ATG3	ko05167			Kaposi sarcoma-associated herpesvirus infection
evm.model.Contig00004.271	K08343	ATG3; ubiquitin-like-conjugating enzyme ATG3	ko04136			Autophagy - other
evm.model.Contig00004.271	K08343	ATG3; ubiquitin-like-conjugating enzyme ATG3	ko04140			Autophagy - animal
evm.model.Contig00004.271	K08343	ATG3; ubiquitin-like-conjugating enzyme ATG3	ko04138			Autophagy - yeast
evm.model.Contig00004.271	K08343	ATG3; ubiquitin-like-conjugating enzyme ATG3	ko01522			Endocrine resistance
evm.model.Contig00004.273	K01482	DDAH, ddaH; dimethylargininase [EC:3.5.3.18]	ko01522			Endocrine resistance
evm.model.Contig00004.274	K01112	PHPT1; phosphohistidine phosphatase [EC:3.9.1.3]	ko01522			Endocrine resistance
evm.model.Contig00004.280	K16498	PCDHD1; protocadherin delta 1	ko01522			Endocrine resistance
evm.model.Contig00004.289	K04194	CCKAR; cholecystokinin A receptor	ko04080			Neuroactive ligand-receptor interaction
evm.model.Contig00004.289	K04194	CCKAR; cholecystokinin A receptor	ko04020			Calcium signaling pathway
evm.model.Contig00004.289	K04194	CCKAR; cholecystokinin A receptor	ko01522			Endocrine resistance
evm.model.Contig00004.289	K04194	CCKAR; cholecystokinin A receptor	ko04972			Pancreatic secretion
evm.model.Contig00004.289	K04194	CCKAR; cholecystokinin A receptor	ko04911			Insulin secretion
evm.model.Contig00004.29	K13982	DDX4, VASA; probable ATP-dependent RNA helicase DDX4 [EC:3.6.4.13]	ko01522			Endocrine resistance
evm.model.Contig00004.290	K02873	RP-L13e, RPL13; large subunit ribosomal protein L13e	ko03010			Ribosome
evm.model.Contig00004.290	K02873	RP-L13e, RPL13; large subunit ribosomal protein L13e	ko01522			Endocrine resistance
evm.model.Contig00004.293	K14008	ERLEC1, XTP3B; endoplasmic reticulum lectin 1	ko04141			Protein processing in endoplasmic reticulum
evm.model.Contig00004.302	K19514	ATP6AP2, PRR; renin receptor	ko04614			Renin-angiotensin system
evm.model.Contig00004.304	K02238	comEC; competence protein ComEC	ko01522			Endocrine resistance
evm.model.Contig00004.305	K06867	K06867; uncharacterized protein	ko01522			Endocrine resistance
evm.model.Contig00004.308	K12859	TXNL4A, DIB1; U5 snRNP protein, DIM1 family	ko03040			Spliceosome
evm.model.Contig00004.308	K12859	TXNL4A, DIB1; U5 snRNP protein, DIM1 family	ko01522			Endocrine resistance
evm.model.Contig00004.311	K12859	TXNL4A, DIB1; U5 snRNP protein, DIM1 family	ko03040			Spliceosome
evm.model.Contig00004.311	K12859	TXNL4A, DIB1; U5 snRNP protein, DIM1 family	ko01522			Endocrine resistance
evm.model.Contig00004.316	K15341	DCLRE1B, SNM1B; DNA cross-link repair 1B protein [EC:3.1.-.-]	ko01522			Endocrine resistance
evm.model.Contig00004.318	K20288	COG1; conserved oligomeric Golgi complex subunit 1	ko01522			Endocrine resistance
evm.model.Contig00004.319	K20288	COG1; conserved oligomeric Golgi complex subunit 1	ko01522			Endocrine resistance
evm.model.Contig00004.320	K13203	ZFR; zinc finger RNA-binding protein	ko01522			Endocrine resistance
evm.model.Contig00004.321	K11346	ING4; inhibitor of growth protein 4	ko01522			Endocrine resistance
evm.model.Contig00004.323	K10419	DYNLRB, DNCL2; dynein light chain roadblock-type	ko01522			Endocrine resistance
evm.model.Contig00004.324	K04354	PPP2R2; serine/threonine-protein phosphatase 2A regulatory subunit B	ko04261			Adrenergic signaling in cardiomyocytes
evm.model.Contig00004.324	K04354	PPP2R2; serine/threonine-protein phosphatase 2A regulatory subunit B	ko04111			Cell cycle - yeast
evm.model.Contig00004.324	K04354	PPP2R2; serine/threonine-protein phosphatase 2A regulatory subunit B	ko05160			Hepatitis C
evm.model.Contig00004.324	K04354	PPP2R2; serine/threonine-protein phosphatase 2A regulatory subunit B	ko04530			Tight junction
evm.model.Contig00004.324	K04354	PPP2R2; serine/threonine-protein phosphatase 2A regulatory subunit B	ko05165			Human papillomavirus infection
evm.model.Contig00004.324	K04354	PPP2R2; serine/threonine-protein phosphatase 2A regulatory subunit B	ko04728			Dopaminergic synapse
evm.model.Contig00004.324	K04354	PPP2R2; serine/threonine-protein phosphatase 2A regulatory subunit B	ko04390			Hippo signaling pathway
evm.model.Contig00004.324	K04354	PPP2R2; serine/threonine-protein phosphatase 2A regulatory subunit B	ko03015			mRNA surveillance pathway
evm.model.Contig00004.324	K04354	PPP2R2; serine/threonine-protein phosphatase 2A regulatory subunit B	ko01522			Endocrine resistance
evm.model.Contig00004.324	K04354	PPP2R2; serine/threonine-protein phosphatase 2A regulatory subunit B	ko04071			Sphingolipid signaling pathway
evm.model.Contig00004.324	K04354	PPP2R2; serine/threonine-protein phosphatase 2A regulatory subunit B	ko04152			AMPK signaling pathway
evm.model.Contig00004.324	K04354	PPP2R2; serine/threonine-protein phosphatase 2A regulatory subunit B	ko05142			Chagas disease (American trypanosomiasis)
evm.model.Contig00004.324	K04354	PPP2R2; serine/threonine-protein phosphatase 2A regulatory subunit B	ko04391			Hippo signaling pathway - fly
evm.model.Contig00004.324	K04354	PPP2R2; serine/threonine-protein phosphatase 2A regulatory subunit B	ko04151			PI3K-Akt signaling pathway
[truncated: 16,332 more rows]
