# Supplementary material for: Draft Genome of the Asian Buffalo Leech Hirudinaria manillensis
Source: Front Genet. 2020 Jan 16;10:1321. doi: 10.3389/fgene.2019.01321 (PMC6977106; doi:10.3389/fgene.2019.01321)
Supplement: Supplementary file 1 [file DataSheet_1.zip › pfam.xls]

#                                                                  --- full sequence ---- --- best 1 domain ---- --- domain number estimation ----
# target name        accession  query name              accession    E-value  score  bias   E-value  score  bias   exp reg clu  ov env dom rep inc description of target
#------------------- ----------    -------------------- ---------- --------- ------ ----- --------- ------ -----   --- --- --- --- --- --- --- --- ---------------------
Rib_hydrolayse       PF02267.12 evm.model.Contig00001.1 -              1e-16   62.2   0.0   1.9e-16   61.3   0.0   1.4   1   1   0   1   1   1   1 ADP-ribosyl cyclase
zf-HIT               PF04438.11 evm.model.Contig00001.10 -            2.9e-10   40.7   6.6   2.9e-10   40.7   6.6   2.0   2   0   0   2   2   1   1 HIT zinc finger
I-set                PF07679.11 evm.model.Contig00001.101 -              1e-08   36.1   0.0   1.7e-08   35.3   0.0   1.3   1   0   0   1   1   1   1 Immunoglobulin I-set domain
Ig_3                 PF13927.1  evm.model.Contig00001.101 -            5.4e-07   31.2   0.1   1.1e-06   30.2   0.1   1.5   1   0   0   1   1   1   1 Immunoglobulin domain
V-set                PF07686.12 evm.model.Contig00001.101 -              8e-07   30.1   0.0   1.7e-06   29.0   0.0   1.5   1   1   0   1   1   1   1 Immunoglobulin V-set domain
Ig_2                 PF13895.1  evm.model.Contig00001.101 -              1e-06   29.9   0.0   1.9e-06   29.1   0.0   1.4   1   0   0   1   1   1   1 Immunoglobulin domain
WD40                 PF00400.27 evm.model.Contig00001.104 -            7.8e-27   93.3  23.2   4.1e-07   30.7   0.2   7.0   7   0   0   7   7   4   5 WD domain, G-beta repeat
SAP                  PF02037.22 evm.model.Contig00001.106 -            6.8e-09   36.2   0.3   1.4e-08   35.1   0.3   1.5   1   0   0   1   1   1   1 SAP domain
Pfam-B_6618          PB006618   evm.model.Contig00001.110 -            1.9e-22   81.1   1.2   1.9e-22   81.1   1.2   1.7   2   0   0   2   2   1   1 -
zf-CXXC              PF02008.15 evm.model.Contig00001.110 -            4.6e-13   49.9  21.6   4.6e-13   49.9  21.6   2.4   2   0   0   2   2   1   1 CXXC zinc finger domain
LRR_6                PF13516.1  evm.model.Contig00001.110 -            4.4e-06   27.3   5.2       1.5   10.2   0.1   5.3   5   0   0   5   5   0   3 Leucine Rich repeat
AMP-binding          PF00501.23 evm.model.Contig00001.111 -            1.8e-16   60.8   0.0   3.4e-15   56.5   0.0   2.0   2   0   0   2   2   1   1 AMP-binding enzyme
Pfam-B_1519          PB001519   evm.model.Contig00001.111 -            1.7e-14   55.5   0.1     2e-12   48.6   0.0   2.2   1   1   1   2   2   1   2 -
Pfam-B_19648         PB019648   evm.model.Contig00001.111 -            1.9e-14   54.9   1.7   2.4e-13   51.3   1.7   2.4   1   1   0   1   1   1   1 -
Ras                  PF00071.17 evm.model.Contig00001.112 -            1.4e-53  181.7   0.0   1.8e-53  181.4   0.0   1.0   1   0   0   1   1   1   1 Ras family
Miro                 PF08477.8  evm.model.Contig00001.112 -            7.5e-18   66.3   0.0   1.2e-17   65.7   0.0   1.3   1   0   0   1   1   1   1 Miro-like protein
Arf                  PF00025.16 evm.model.Contig00001.112 -            1.3e-07   32.1   0.0   1.6e-07   31.9   0.0   1.3   1   0   0   1   1   1   1 ADP-ribosylation factor family
Guanylate_kin        PF00625.16 evm.model.Contig00001.113 -            9.3e-22   78.5   0.0   1.6e-21   77.7   0.0   1.4   1   0   0   1   1   1   1 Guanylate kinase
LRR_4                PF12799.2  evm.model.Contig00001.113 -            1.3e-18   67.3  24.9   5.7e-06   27.0   1.7   5.1   3   1   1   4   4   4   4 Leucine Rich repeats (2 copies)
LRR_8                PF13855.1  evm.model.Contig00001.113 -            9.3e-12   45.7  23.0   8.2e-05   23.4   0.6   4.7   2   1   1   3   3   3   3 Leucine rich repeat
LRR_9                PF14580.1  evm.model.Contig00001.113 -            8.2e-07   29.9   4.9   3.3e-06   28.0   4.9   2.0   1   1   0   1   1   1   1 Leucine-rich repeat
I-set                PF07679.11 evm.model.Contig00001.114 -            3.3e-12   47.2   0.0     1e-11   45.7   0.0   1.9   1   0   0   1   1   1   1 Immunoglobulin I-set domain
Dynein_heavy         PF03028.10 evm.model.Contig00001.116 -             2e-186  622.3   0.5  5.9e-104  349.7   0.0   2.9   2   1   1   3   3   2   2 Dynein heavy chain and region D6 of dynein motor
DHC_N2               PF08393.8  evm.model.Contig00001.116 -           1.6e-130  436.5  11.1  1.6e-130  436.5  11.1   3.3   5   0   0   5   5   1   1 Dynein heavy chain, N-terminal region 2
AAA_6                PF12774.2  evm.model.Contig00001.116 -            2.1e-96  323.1   0.2     7e-96  321.4   0.0   2.1   2   0   0   2   2   1   1 Hydrolytic ATP binding site of dynein motor region D1
Pfam-B_1262          PB001262   evm.model.Contig00001.116 -              2e-72  246.1   0.1     2e-72  246.1   0.1   3.0   4   0   0   4   4   1   1 -
AAA_8                PF12780.2  evm.model.Contig00001.116 -            5.3e-65  220.2   0.2   5.6e-64  216.9   0.1   2.3   2   0   0   2   2   1   1 P-loop containing dynein motor region D4
Pfam-B_1985          PB001985   evm.model.Contig00001.116 -            8.5e-64  217.4   0.1   8.5e-64  217.4   0.1   3.0   4   0   0   4   4   1   1 -
AAA_9                PF12781.2  evm.model.Contig00001.116 -            5.9e-52  176.9   2.2   7.2e-52  176.6   0.1   2.3   2   0   0   2   2   1   1 ATP-binding dynein motor region D5
MT                   PF12777.2  evm.model.Contig00001.116 -            1.3e-46  160.1   3.1   2.3e-46  159.3   3.1   1.4   1   0   0   1   1   1   1 Microtubule-binding stalk of dynein motor
AAA_7                PF12775.2  evm.model.Contig00001.116 -            6.3e-43  148.0   0.0   1.3e-42  146.9   0.0   1.5   1   0   0   1   1   1   1 P-loop containing dynein motor region D3
Pfam-B_4112          PB004112   evm.model.Contig00001.116 -            3.8e-34  118.9   0.3   3.8e-34  118.9   0.3   3.9   5   0   0   5   5   2   2 -
Pfam-B_1252          PB001252   evm.model.Contig00001.116 -            2.4e-28  100.3  19.0   3.8e-26   93.1  19.4   3.2   1   1   1   2   2   1   1 -
Pfam-B_816           PB000816   evm.model.Contig00001.116 -            2.7e-23   83.8   0.2   2.7e-23   83.8   0.2   2.2   3   0   0   3   3   1   1 -
AAA_5                PF07728.9  evm.model.Contig00001.116 -            5.2e-18   66.2   0.0   3.8e-06   27.8   0.0   6.2   4   1   0   4   4   1   3 AAA domain (dynein-related subfamily)
Pfam-B_10967         PB010967   evm.model.Contig00001.116 -            1.3e-12   48.6  11.9   2.4e-11   44.4   0.1   3.7   4   0   0   4   4   1   2 -
Pfam-B_2892          PB002892   evm.model.Contig00001.116 -            2.6e-09   37.7   0.0   3.2e-08   34.1   0.0   2.5   2   0   0   2   2   1   1 -
EPL1                 PF10513.4  evm.model.Contig00001.117 -            6.4e-18   66.7   1.3   1.7e-17   65.3   0.1   2.2   2   0   0   2   2   1   1 Enhancer of polycomb-like
SWIRM                PF04433.12 evm.model.Contig00001.118 -            2.3e-34  118.5   1.0   4.6e-34  117.5   0.0   2.1   2   0   0   2   2   1   1 SWIRM domain
Pfam-B_14233         PB014233   evm.model.Contig00001.118 -            5.9e-15   56.2   6.3   1.6e-14   54.7   6.3   1.7   1   0   0   1   1   1   1 -
Pfam-B_1849          PB001849   evm.model.Contig00001.118 -            2.8e-09   37.6   0.0   2.8e-09   37.6   0.0   3.3   4   0   0   4   4   1   1 -
Myb_DNA-binding      PF00249.26 evm.model.Contig00001.118 -            7.5e-07   30.3   0.2     2e-06   28.9   0.2   1.8   1   0   0   1   1   1   1 Myb-like DNA-binding domain
Myb_DNA-bind_6       PF13921.1  evm.model.Contig00001.118 -            2.9e-06   28.4   0.1   7.9e-06   27.0   0.1   1.8   1   0   0   1   1   1   1 Myb-like DNA-binding domain
ApoL                 PF05461.6  evm.model.Contig00001.119 -            1.9e-15   58.1  12.2   2.4e-15   57.8   7.1   2.7   2   1   0   2   2   1   1 Apolipoprotein L
ApoL                 PF05461.6  evm.model.Contig00001.120 -            3.1e-12   47.5  15.0   3.1e-12   47.5  15.0   3.3   2   2   0   2   2   1   1 Apolipoprotein L
ApoL                 PF05461.6  evm.model.Contig00001.122 -            2.8e-17   64.1   7.1   3.4e-14   54.0   2.4   2.6   1   1   0   2   2   2   2 Apolipoprotein L
ApoL                 PF05461.6  evm.model.Contig00001.123 -            1.3e-17   65.2   9.3   1.8e-16   61.4   9.3   2.3   1   1   0   1   1   1   1 Apolipoprotein L
GIDE                 PF12483.3  evm.model.Contig00001.125 -              4e-26   92.4   0.0   5.8e-10   39.9   0.0   3.2   3   0   0   3   3   3   3 E3 Ubiquitin ligase
zf-C3HC4_3           PF13920.1  evm.model.Contig00001.125 -            4.4e-11   43.4   8.8   4.4e-11   43.4   8.8   1.9   2   0   0   2   2   1   1 Zinc finger, C3HC4 type (RING finger)
MATH                 PF00917.21 evm.model.Contig00001.126 -            9.4e-13   49.6   0.0     4e-12   47.6   0.0   1.9   1   1   0   1   1   1   1 MATH domain
ANF_receptor         PF01094.23 evm.model.Contig00001.130 -            3.2e-18   66.8   0.0   3.8e-18   66.6   0.0   1.0   1   0   0   1   1   1   1 Receptor family ligand binding region
Guanylate_cyc        PF00211.15 evm.model.Contig00001.131 -              2e-50  171.8   0.1   8.2e-44  150.3   0.0   2.4   2   1   1   3   3   2   2 Adenylate and Guanylate cyclase catalytic domain
VWA_N                PF08399.6  evm.model.Contig00001.131 -            1.1e-20   75.7   0.0   2.3e-20   74.6   0.0   1.5   1   0   0   1   1   1   1 VWA N-terminal
PDZ                  PF00595.19 evm.model.Contig00001.132 -            2.7e-34  118.3   4.1   2.1e-14   54.6   0.0   3.6   3   0   0   3   3   3   3 PDZ domain (Also known as DHR or GLGF)
DUF3534              PF12053.3  evm.model.Contig00001.132 -            2.8e-25   90.0   0.0   7.5e-25   88.7   0.0   1.7   1   0   0   1   1   1   1 Domain of unknown function (DUF3534)
PDZ_2                PF13180.1  evm.model.Contig00001.132 -            1.1e-12   48.8   2.9   0.00011   23.1   0.0   4.6   4   1   0   4   4   2   3 PDZ domain
JmjC                 PF02373.17 evm.model.Contig00001.133 -            1.4e-26   94.1   0.1   3.7e-26   92.7   0.1   1.8   1   0   0   1   1   1   1 JmjC domain, hydroxylase
Pfam-B_972           PB000972   evm.model.Contig00001.133 -            4.8e-20   73.0   0.1   4.4e-16   59.9   0.0   2.2   1   1   1   2   2   1   2 -
TPR_1                PF00515.23 evm.model.Contig00001.133 -            9.2e-14   51.5   4.0     0.028   15.1   0.1   6.0   5   0   0   5   5   2   3 Tetratricopeptide repeat
TPR_11               PF13414.1  evm.model.Contig00001.133 -            5.2e-13   49.6   7.8   9.8e-05   23.1   0.8   4.4   4   0   0   4   4   1   4 TPR repeat
TPR_12               PF13424.1  evm.model.Contig00001.133 -            1.2e-09   39.1   5.8    0.0013   19.8   0.0   5.0   2   2   4   6   6   1   4 Tetratricopeptide repeat
TPR_2                PF07719.12 evm.model.Contig00001.133 -            9.9e-08   32.5   4.1     0.048   14.7   0.5   5.3   5   0   0   5   5   1   2 Tetratricopeptide repeat
TPR_17               PF13431.1  evm.model.Contig00001.133 -            5.9e-06   27.2   3.5       3.7    9.1   0.1   6.2   6   1   0   6   6   0   1 Tetratricopeptide repeat
adh_short            PF00106.20 evm.model.Contig00001.134 -            2.1e-32  113.5   0.0   2.6e-32  113.2   0.0   1.1   1   0   0   1   1   1   1 short chain dehydrogenase
KR                   PF08659.5  evm.model.Contig00001.134 -            1.8e-12   48.5   0.0   2.4e-12   48.1   0.0   1.2   1   0   0   1   1   1   1 KR domain
adh_short_C2         PF13561.1  evm.model.Contig00001.134 -            8.8e-11   43.2   0.0   1.1e-10   42.8   0.0   1.1   1   0   0   1   1   1   1 Enoyl-(Acyl carrier protein) reductase
Pfam-B_16381         PB016381   evm.model.Contig00001.134 -            2.3e-07   32.1   0.1   4.1e-07   31.2   0.1   1.4   1   0   0   1   1   1   1 -
TPR_12               PF13424.1  evm.model.Contig00001.135 -            8.3e-19   68.4   0.1   2.8e-08   34.7   0.0   3.4   3   0   0   3   3   2   3 Tetratricopeptide repeat
TPR_8                PF13181.1  evm.model.Contig00001.135 -            4.3e-10   39.7   0.8    0.0081   17.0   0.0   4.3   4   0   0   4   4   1   3 Tetratricopeptide repeat
TPR_11               PF13414.1  evm.model.Contig00001.135 -            2.2e-09   37.9   5.3   0.00013   22.6   0.0   4.4   3   2   2   5   5   1   2 TPR repeat
TPR_1                PF00515.23 evm.model.Contig00001.135 -            1.2e-07   32.1   6.7       0.2   12.4   0.0   4.9   5   0   0   5   5   0   3 Tetratricopeptide repeat
TPR_2                PF07719.12 evm.model.Contig00001.135 -            1.9e-07   31.6   3.9     0.015   16.3   0.0   4.2   4   0   0   4   4   1   2 Tetratricopeptide repeat
Nol1_Nop2_Fmu        PF01189.12 evm.model.Contig00001.136 -            1.3e-37  130.9   0.0   2.1e-37  130.2   0.0   1.2   1   0   0   1   1   1   1 NOL1/NOP2/sun family
Methyltransf_31      PF13847.1  evm.model.Contig00001.136 -            5.1e-09   37.1   0.0   1.1e-08   35.9   0.0   1.6   1   0   0   1   1   1   1 Methyltransferase domain
FtsJ                 PF01728.14 evm.model.Contig00001.136 -            9.1e-07   30.2   0.0     2e-06   29.1   0.0   1.5   1   0   0   1   1   1   1 FtsJ-like methyltransferase
Methyltransf_18      PF12847.2  evm.model.Contig00001.136 -              1e-06   30.5   0.0   1.8e-06   29.7   0.0   1.4   1   0   0   1   1   1   1 Methyltransferase domain
Methyltransf_4       PF02390.12 evm.model.Contig00001.136 -            1.6e-06   28.5   0.0     0.016   15.4   0.0   2.2   2   0   0   2   2   1   2 Putative methyltransferase
PUA                  PF01472.15 evm.model.Contig00001.136 -            6.8e-06   26.9   0.0   1.9e-05   25.5   0.0   1.8   2   0   0   2   2   1   1 PUA domain
PBC                  PF03792.8  evm.model.Contig00001.137 -            2.1e-94  315.8   0.7   6.7e-94  314.1   0.7   1.9   1   0   0   1   1   1   1 PBC domain
Homeobox             PF00046.24 evm.model.Contig00001.137 -            2.9e-18   66.4   1.0   7.5e-18   65.0   1.0   1.8   1   0   0   1   1   1   1 Homeobox domain
DUF2051              PF09738.4  evm.model.Contig00001.137 -            6.7e-16   59.6  28.2   6.7e-16   59.6  28.2   3.7   2   1   1   3   3   1   1 Double stranded RNA binding protein (DUF2051)
Homeobox_KN          PF05920.6  evm.model.Contig00001.137 -            4.2e-15   56.3   0.6   3.3e-14   53.4   0.0   2.9   3   0   0   3   3   1   1 Homeobox KN domain
Pfam-B_11912         PB011912   evm.model.Contig00001.139 -            6.9e-08   32.6  11.6    0.0049   16.5   0.0   2.1   1   1   0   2   2   1   2 -
Pfam-B_19281         PB019281   evm.model.Contig00001.141 -            1.2e-10   42.3   0.9   1.2e-10   42.3   0.9   4.5   4   2   2   6   6   1   1 -
UDPGT                PF00201.13 evm.model.Contig00001.144 -           4.6e-115  386.2   0.0   2.1e-56  192.7   0.0   2.0   2   0   0   2   2   2   2 UDP-glucoronosyl and UDP-glucosyl transferase
Glyco_tran_28_C      PF04101.11 evm.model.Contig00001.144 -            7.5e-21   75.7   0.0     2e-09   38.5   0.0   2.4   2   0   0   2   2   2   2 Glycosyltransferase family 28 C-terminal domain
Glyco_trans_1_3      PF13528.1  evm.model.Contig00001.144 -            8.2e-15   56.0   0.0   4.3e-06   27.3   0.0   3.2   3   0   0   3   3   2   2 Glycosyl transferase family 1
UDPGT                PF00201.13 evm.model.Contig00001.145 -            5.9e-60  204.4   0.0     7e-60  204.2   0.0   1.0   1   0   0   1   1   1   1 UDP-glucoronosyl and UDP-glucosyl transferase
Glyco_tran_28_C      PF04101.11 evm.model.Contig00001.145 -            1.2e-08   36.0   0.0     2e-08   35.2   0.0   1.3   1   0   0   1   1   1   1 Glycosyltransferase family 28 C-terminal domain
Glyco_trans_1_3      PF13528.1  evm.model.Contig00001.145 -            3.5e-08   34.2   0.0   4.3e-06   27.3   0.0   2.4   2   1   0   2   2   1   2 Glycosyl transferase family 1
DAO                  PF01266.19 evm.model.Contig00001.147 -            7.5e-47  161.1   0.0   8.8e-47  160.9   0.0   1.0   1   0   0   1   1   1   1 FAD dependent oxidoreductase
Pfam-B_9220          PB009220   evm.model.Contig00001.147 -            3.3e-43  150.0   0.0   4.5e-43  149.6   0.0   1.1   1   0   0   1   1   1   1 -
A_deaminase          PF00962.17 evm.model.Contig00001.148 -            4.6e-32  112.4   0.0   1.5e-31  110.7   0.0   2.0   1   1   0   1   1   1   1 Adenosine/AMP deaminase
Methyltransf_32      PF13679.1  evm.model.Contig00001.148 -            8.9e-13   49.3   2.3   2.8e-12   47.7   2.3   1.9   1   0   0   1   1   1   1 Methyltransferase domain
Pfam-B_14876         PB014876   evm.model.Contig00001.148 -            1.3e-12   48.5   4.4   4.4e-12   46.8   0.2   2.2   1   1   1   2   2   1   1 -
Methyltransf_18      PF12847.2  evm.model.Contig00001.148 -            8.9e-08   33.8   0.0   2.3e-07   32.5   0.0   1.7   1   0   0   1   1   1   1 Methyltransferase domain
Methyltransf_31      PF13847.1  evm.model.Contig00001.148 -            1.8e-07   32.0   0.9   1.6e-06   28.9   0.9   2.3   1   1   0   1   1   1   1 Methyltransferase domain
A_deaminase          PF00962.17 evm.model.Contig00001.149 -            3.5e-32  112.8   0.0   2.4e-31  110.0   0.0   2.1   1   1   0   1   1   1   1 Adenosine/AMP deaminase
Pfam-B_5148          PB005148   evm.model.Contig00001.151 -              3e-26   93.1   0.0   3.7e-26   92.8   0.0   1.0   1   0   0   1   1   1   1 -
Pfam-B_16535         PB016535   evm.model.Contig00001.151 -            2.9e-12   48.3   0.0   3.7e-12   47.9   0.0   1.2   1   0   0   1   1   1   1 -
RhoGEF               PF00621.15 evm.model.Contig00001.153 -            5.6e-21   76.4   0.1   5.2e-11   43.9   0.1   2.4   1   1   1   2   2   2   2 RhoGEF domain
BRCT                 PF00533.21 evm.model.Contig00001.153 -            1.9e-13   51.5   0.5   1.2e-06   29.7   0.0   2.7   2   0   0   2   2   2   2 BRCA1 C Terminus (BRCT) domain
PTCB-BRCT            PF12738.2  evm.model.Contig00001.153 -              5e-09   37.0   0.1     3e-07   31.3   0.0   2.8   2   0   0   2   2   1   1 twin BRCT domain
Myotub-related       PF06602.9  evm.model.Contig00001.157 -            7.9e-28   98.4  13.8   2.3e-27   96.9   9.6   2.5   2   1   0   2   2   1   1 Myotubularin-like phosphatase domain
Peptidase_M1         PF01433.15 evm.model.Contig00001.158 -           5.4e-107  359.4   0.0  8.1e-107  358.8   0.0   1.3   1   0   0   1   1   1   1 Peptidase family M1
ERAP1_C              PF11838.3  evm.model.Contig00001.158 -            8.5e-46  157.9   0.0   2.8e-45  156.1   0.0   1.9   2   0   0   2   2   1   1 ERAP1-like C-terminal domain
Peptidase_MA_2       PF13485.1  evm.model.Contig00001.158 -            2.1e-09   38.6   0.0   4.3e-09   37.7   0.0   1.5   1   0   0   1   1   1   1 Peptidase MA superfamily
Peptidase_M1         PF01433.15 evm.model.Contig00001.159 -           6.1e-139  464.6   0.0  8.3e-139  464.2   0.0   1.2   1   0   0   1   1   1   1 Peptidase family M1
ERAP1_C              PF11838.3  evm.model.Contig00001.159 -            3.8e-65  221.4   0.0   5.5e-65  220.9   0.0   1.3   1   0   0   1   1   1   1 ERAP1-like C-terminal domain
Peptidase_MA_2       PF13485.1  evm.model.Contig00001.159 -            6.1e-19   69.5   0.0   1.1e-18   68.6   0.0   1.4   1   0   0   1   1   1   1 Peptidase MA superfamily
Sec1                 PF00995.18 evm.model.Contig00001.16 -           9.6e-100  336.0   0.0   1.2e-99  335.7   0.0   1.0   1   0   0   1   1   1   1 Sec1 family
UQ_con               PF00179.21 evm.model.Contig00001.160 -            3.3e-31  108.7   0.0   8.1e-31  107.5   0.0   1.7   2   0   0   2   2   1   1 Ubiquitin-conjugating enzyme
RA                   PF00788.18 evm.model.Contig00001.161 -            9.6e-07   30.4   0.0   1.6e-06   29.7   0.0   1.3   1   0   0   1   1   1   1 Ras association (RalGDS/AF-6) domain
IF3_C                PF00707.17 evm.model.Contig00001.163 -            4.5e-06   27.4   0.4     1e-05   26.3   0.4   1.6   1   0   0   1   1   1   1 Translation initiation factor IF-3, C-terminal domain
Innexin              PF00876.13 evm.model.Contig00001.164 -             4e-115  385.8  12.0  4.5e-115  385.6  12.0   1.0   1   0   0   1   1   1   1 Innexin
PAN_1                PF00024.21 evm.model.Contig00001.165 -            3.1e-06   28.0  14.9    0.0065   17.3   0.5   3.5   2   2   1   3   3   2   2 PAN domain
PAN_3                PF08277.7  evm.model.Contig00001.165 -            8.6e-06   26.4  11.8     0.022   15.5   2.0   2.5   2   0   0   2   2   2   2 PAN-like domain
Molybdopterin        PF00384.17 evm.model.Contig00001.166 -            2.3e-39  136.5   0.0   5.1e-19   69.5   0.0   3.1   3   0   0   3   3   2   2 Molybdopterin oxidoreductase
Fer2_4               PF13510.1  evm.model.Contig00001.166 -            1.6e-19   70.6   0.1     4e-19   69.4   0.1   1.7   1   0   0   1   1   1   1 2Fe-2S iron-sulfur cluster binding domain
NADH-G_4Fe-4S_3      PF10588.4  evm.model.Contig00001.166 -              1e-14   54.6   0.5   2.4e-14   53.4   0.5   1.6   1   0   0   1   1   1   1 NADH-ubiquinone oxidoreductase-G iron-sulfur binding region
DUF1982              PF09326.6  evm.model.Contig00001.166 -            5.9e-13   49.9   0.0   1.2e-12   48.9   0.0   1.6   1   0   0   1   1   1   1 Domain of unknown function (DUF1982)
Fer2                 PF00111.22 evm.model.Contig00001.166 -            2.1e-09   38.2   1.9   2.2e-09   38.0   0.2   1.9   2   0   0   2   2   1   1 2Fe-2S iron-sulfur cluster binding domain
ECH                  PF00378.15 evm.model.Contig00001.167 -            2.4e-26   93.5   0.9   2.9e-22   80.2   0.2   2.0   1   1   1   2   2   2   2 Enoyl-CoA hydratase/isomerase family
EGF_CA               PF07645.10 evm.model.Contig00001.168 -              5e-37  126.8  76.7   2.4e-11   44.5   6.7   7.6   7   1   1   8   8   5   5 Calcium-binding EGF domain
cEGF                 PF12662.2  evm.model.Contig00001.168 -            2.6e-22   79.3  45.8   6.5e-07   30.0   8.4   7.3   7   0   0   7   7   5   5 Complement Clr-like EGF-like
EGF_3                PF12947.2  evm.model.Contig00001.168 -            3.4e-07   31.2  58.1   7.7e-06   26.9   2.5   6.8   6   0   0   6   6   1   4 EGF domain
DUF2450              PF10475.4  evm.model.Contig00001.169 -            1.2e-29  104.3   0.6   1.8e-29  103.8   0.6   1.2   1   0   0   1   1   1   1 Protein of unknown function N-terminal domain (DUF2450)
Sad1_UNC             PF07738.8  evm.model.Contig00001.17 -              7e-35  120.9   0.1   1.3e-34  120.1   0.1   1.5   1   0   0   1   1   1   1 Sad1 / UNC-like C-terminal
DUF2451              PF10474.4  evm.model.Contig00001.170 -            7.3e-76  256.2   0.1   1.1e-75  255.6   0.1   1.2   1   0   0   1   1   1   1 Protein of unknown function C-terminus (DUF2451)
A_deaminase          PF00962.17 evm.model.Contig00001.171 -            2.3e-36  126.5   0.0   4.4e-36  125.6   0.0   1.5   1   1   0   1   1   1   1 Adenosine/AMP deaminase
Fork_head            PF00250.13 evm.model.Contig00001.172 -              8e-19   68.6   3.2   1.2e-11   45.6   0.6   2.4   2   0   0   2   2   2   2 Fork head domain
HMG_box              PF00505.14 evm.model.Contig00001.178 -            1.3e-12   48.9   3.0   2.5e-12   48.0   3.0   1.5   1   0   0   1   1   1   1 HMG (high mobility group) box
KH_1                 PF00013.24 evm.model.Contig00001.181 -            1.7e-07   31.9   2.1   2.4e-06   28.2   1.5   2.9   2   1   0   2   2   1   1 KH domain
ArfGap               PF01412.13 evm.model.Contig00001.182 -            9.6e-40  136.2   0.1   9.6e-40  136.2   0.1   1.7   2   0   0   2   2   1   1 Putative GTPase activating protein for Arf
Pfam-B_10061         PB010061   evm.model.Contig00001.182 -            5.4e-18   66.5   0.1   9.5e-18   65.7   0.1   1.4   1   0   0   1   1   1   1 -
Miro                 PF08477.8  evm.model.Contig00001.182 -            1.3e-17   65.5   0.0   2.7e-17   64.5   0.0   1.6   1   0   0   1   1   1   1 Miro-like protein
Ras                  PF00071.17 evm.model.Contig00001.182 -            1.2e-16   61.7   0.0     2e-16   60.9   0.0   1.4   1   0   0   1   1   1   1 Ras family
Ras                  PF00071.17 evm.model.Contig00001.188 -            8.2e-57  192.3   0.1     1e-56  192.0   0.1   1.1   1   0   0   1   1   1   1 Ras family
Miro                 PF08477.8  evm.model.Contig00001.188 -            4.8e-18   66.9   0.0   8.8e-18   66.1   0.0   1.4   1   0   0   1   1   1   1 Miro-like protein
Arf                  PF00025.16 evm.model.Contig00001.188 -            2.6e-11   44.2   0.1   3.5e-11   43.8   0.1   1.1   1   0   0   1   1   1   1 ADP-ribosylation factor family
Ank_2                PF12796.2  evm.model.Contig00001.189 -            2.5e-52  176.3   6.5   2.9e-20   73.5   0.3   4.1   2   1   2   4   4   4   4 Ankyrin repeats (3 copies)
Ank                  PF00023.25 evm.model.Contig00001.189 -            2.2e-37  126.1   3.3   4.9e-11   43.0   0.0   7.2   7   0   0   7   7   3   7 Ankyrin repeat
Ank_4                PF13637.1  evm.model.Contig00001.189 -            1.2e-26   93.7   2.9   3.7e-11   44.4   0.0   6.1   3   2   3   6   6   2   5 Ankyrin repeats (many copies)
Ank_5                PF13857.1  evm.model.Contig00001.189 -            1.1e-24   87.0   3.0   2.8e-06   28.5   0.0   5.9   3   2   3   6   6   2   6 Ankyrin repeats (many copies)
Ank_3                PF13606.1  evm.model.Contig00001.189 -            1.3e-23   81.8   5.5   7.9e-07   29.8   0.1   8.0   8   0   0   8   8   1   6 Ankyrin repeat
SOCS_box             PF07525.11 evm.model.Contig00001.189 -            1.7e-09   38.5   0.4   1.7e-09   38.5   0.4   2.0   2   0   0   2   2   1   1 SOCS box
#
# Program:         hmmscan
# Version:         3.1b2 (February 2015)
# Pipeline mode:   SCAN
# Query file:      hmmscan.tmp/chunk.1.fasta
# Target file:     /opt/biosoft/hmmer-3.1b2/Pfam-AB.hmm
# Option settings: hmmscan -o hmmscan.tmp/chunk.1.txt --tblout hmmscan.tmp/chunk.1.tbl --domtblout hmmscan.tmp/chunk.1.domtbl --pfamtblout hmmscan.tmp/chunk.1.pfamtbl -E 1e-5 --domE 1e-5 --cpu 1 /opt/biosoft/hmmer-3.1b2/Pfam-AB.hmm hmmscan.tmp/chunk.1.fasta 
# Current dir:     /media/1a8604a8-900d-4e78-9218-dccd55432414/biye/hmmer
# Date:            Fri May 10 14:56:57 2019
# [ok]
#                                                                    --- full sequence ---- --- best 1 domain ---- --- domain number estimation ----
# target name        accession  query name                accession    E-value  score  bias   E-value  score  bias   exp reg clu  ov env dom rep inc description of target
#------------------- ----------      -------------------- ---------- --------- ------ ----- --------- ------ -----   --- --- --- --- --- --- --- --- ---------------------
PurA                 PF04845.8  evm.model.Contig00001.190 -            9.9e-95  316.9   0.7   1.2e-94  316.7   0.7   1.1   1   0   0   1   1   1   1 PurA ssDNA and RNA-binding protein
DUF3276              PF11680.3  evm.model.Contig00001.190 -            1.6e-09   38.7   1.5      0.08   13.9   0.0   3.2   3   0   0   3   3   1   3 Protein of unknown function (DUF3276)
TBCC                 PF07986.7  evm.model.Contig00001.191 -            1.4e-40  138.6   3.1   1.4e-40  138.6   3.1   1.5   2   0   0   2   2   1   1 Tubulin binding cofactor C
fn3                  PF00041.16 evm.model.Contig00001.192 -            8.7e-20   71.8   6.0   2.7e-06   28.5   0.2   7.4   6   2   1   7   7   2   6 Fibronectin type III domain
Y_phosphatase        PF00102.22 evm.model.Contig00001.193 -            2.2e-38  133.1   0.5   2.5e-38  132.9   0.5   1.0   1   0   0   1   1   1   1 Protein-tyrosine phosphatase
Y_phosphatase        PF00102.22 evm.model.Contig00001.194 -            3.3e-25   90.0   0.0   3.7e-25   89.8   0.0   1.0   1   0   0   1   1   1   1 Protein-tyrosine phosphatase
Gal_Lectin           PF02140.13 evm.model.Contig00001.197 -            4.8e-08   34.3   0.4   7.8e-08   33.7   0.4   1.3   1   0   0   1   1   1   1 Galactose binding lectin domain
Pfam-B_12797         PB012797   evm.model.Contig00001.199 -            6.6e-09   37.3  15.4   8.1e-09   37.0  15.4   1.1   1   0   0   1   1   1   1 -
Pfam-B_5690          PB005690   evm.model.Contig00001.199 -            8.1e-07   30.6   3.7   1.3e-06   29.9   3.7   1.3   1   1   0   1   1   1   1 -
Homeobox             PF00046.24 evm.model.Contig00001.2 -            3.5e-09   37.3   0.7   7.3e-09   36.2   0.7   1.5   1   0   0   1   1   1   1 Homeobox domain
V-set                PF07686.12 evm.model.Contig00001.20 -            5.6e-08   33.8   0.1   1.2e-07   32.7   0.1   1.5   1   0   0   1   1   1   1 Immunoglobulin V-set domain
UCH                  PF00443.24 evm.model.Contig00001.200 -            1.7e-41  143.3   0.0   3.1e-41  142.4   0.0   1.4   1   0   0   1   1   1   1 Ubiquitin carboxyl-terminal hydrolase
UCH_1                PF13423.1  evm.model.Contig00001.200 -            4.8e-14   53.6   0.4   3.6e-13   50.8   0.4   2.2   1   1   0   1   1   1   1 Ubiquitin carboxyl-terminal hydrolase
NHL                  PF01436.16 evm.model.Contig00001.201 -            1.1e-10   42.0   0.7    0.0029   18.6   0.0   5.5   5   0   0   5   5   1   3 NHL repeat
zf-B_box             PF00643.19 evm.model.Contig00001.201 -            1.3e-07   32.5   8.7   1.3e-07   32.5   8.7   4.2   5   0   0   5   5   2   2 B-box zinc finger
zf-C3HC4_2           PF13923.1  evm.model.Contig00001.201 -            6.7e-06   27.2  13.0   6.7e-06   27.2  13.0   4.1   4   0   0   4   4   1   2 Zinc finger, C3HC4 type (RING finger)
AAA                  PF00004.24 evm.model.Contig00001.202 -              3e-43  148.3   0.1   7.8e-43  147.0   0.0   1.8   2   0   0   2   2   1   1 ATPase family associated with various cellular activities (AAA)
AAA_2                PF07724.9  evm.model.Contig00001.202 -              3e-08   34.9   0.0   7.3e-08   33.7   0.0   1.7   1   0   0   1   1   1   1 AAA domain (Cdc48 subfamily)
AAA_5                PF07728.9  evm.model.Contig00001.202 -              1e-07   32.9   0.1   3.3e-07   31.3   0.1   1.8   1   1   0   1   1   1   1 AAA domain (dynein-related subfamily)
Pfam-B_7134          PB007134   evm.model.Contig00001.202 -            3.6e-07   31.1   0.0   8.5e-07   29.9   0.0   1.6   1   0   0   1   1   1   1 -
ABC2_membrane        PF01061.19 evm.model.Contig00001.203 -              8e-38  130.9  26.0     8e-38  130.9  26.0   1.4   2   0   0   2   2   1   1 ABC-2 type transporter
Pfam-B_7462          PB007462   evm.model.Contig00001.203 -            6.5e-23   82.6   0.1     1e-22   81.9   0.1   1.2   1   0   0   1   1   1   1 -
ABC_tran             PF00005.22 evm.model.Contig00001.203 -            4.7e-17   63.7   0.0   1.2e-16   62.4   0.0   1.8   1   0   0   1   1   1   1 ABC transporter
Pfam-B_1749          PB001749   evm.model.Contig00001.203 -            2.7e-11   44.6   0.0   4.6e-11   43.8   0.0   1.4   1   0   0   1   1   1   1 -
Pfam-B_3782          PB003782   evm.model.Contig00001.203 -            1.3e-10   41.6   0.1   1.7e-10   41.2   0.1   1.1   1   0   0   1   1   1   1 -
ABC2_membrane_3      PF12698.2  evm.model.Contig00001.203 -            2.4e-10   41.2  26.2   5.4e-10   40.0  26.0   1.4   1   1   0   1   1   1   1 ABC-2 family transporter protein
AAA_21               PF13304.1  evm.model.Contig00001.203 -            2.1e-08   35.6   1.1    0.0033   18.6   0.0   2.8   2   1   1   3   3   1   2 AAA domain
Pfam-B_18733         PB018733   evm.model.Contig00001.203 -            1.2e-07   32.5   0.0   3.9e-07   30.8   0.0   1.8   1   0   0   1   1   1   1 -
Pfam-B_671           PB000671   evm.model.Contig00001.203 -            2.7e-06   27.7   0.0   5.8e-06   26.6   0.0   1.5   1   0   0   1   1   1   1 -
Pfam-B_12404         PB012404   evm.model.Contig00001.203 -            7.3e-06   26.6   0.0   2.1e-05   25.1   0.0   1.8   1   0   0   1   1   1   1 -
Glyco_hydro_15       PF00723.16 evm.model.Contig00001.204 -            1.7e-95  321.4   0.0   2.2e-95  321.0   0.0   1.1   1   0   0   1   1   1   1 Glycosyl hydrolases family 15
tRNA-synt_2c         PF01411.14 evm.model.Contig00001.205 -           1.3e-158  529.9   0.0  1.7e-158  529.5   0.0   1.1   1   0   0   1   1   1   1 tRNA synthetases class II (A)
tRNA_SAD             PF07973.9  evm.model.Contig00001.205 -            5.3e-09   37.0   0.0   1.5e-08   35.5   0.0   1.9   1   0   0   1   1   1   1 Threonyl and Alanyl tRNA synthetase second additional domain
RFX_DNA_binding      PF02257.10 evm.model.Contig00001.206 -            1.6e-34  119.0   1.3     2e-33  115.5   0.1   3.3   2   1   1   3   3   1   1 RFX DNA-binding domain
Pfam-B_298           PB000298   evm.model.Contig00001.206 -            2.4e-34  119.3   0.5   2.4e-34  119.3   0.5   1.9   2   0   0   2   2   1   1 -
Pfam-B_11042         PB011042   evm.model.Contig00001.206 -            2.9e-31  109.7   0.9   1.7e-30  107.2   0.0   2.4   3   0   0   3   3   1   1 -
Pfam-B_5186          PB005186   evm.model.Contig00001.206 -            1.8e-09   38.8   0.3   1.8e-09   38.8   0.3   1.9   2   1   0   2   2   1   1 -
ChaC                 PF04752.7  evm.model.Contig00001.207 -            8.6e-59  199.6   0.0   9.7e-59  199.5   0.0   1.0   1   0   0   1   1   1   1 ChaC-like protein
Carb_anhydrase       PF00194.16 evm.model.Contig00001.21 -            3.1e-06   27.5   0.1   0.00013   22.2   0.0   2.0   2   0   0   2   2   1   2 Eukaryotic-type carbonic anhydrase
Pkinase              PF00069.20 evm.model.Contig00001.212 -              3e-49  168.7   0.0   5.2e-49  167.9   0.0   1.4   1   0   0   1   1   1   1 Protein kinase domain
Pkinase_Tyr          PF07714.12 evm.model.Contig00001.212 -            2.9e-25   90.0   0.0   4.9e-25   89.3   0.0   1.2   1   0   0   1   1   1   1 Protein tyrosine kinase
PDZ                  PF00595.19 evm.model.Contig00001.212 -            3.7e-07   31.4   0.0     1e-06   29.9   0.0   1.8   1   0   0   1   1   1   1 PDZ domain (Also known as DHR or GLGF)
PDZ_2                PF13180.1  evm.model.Contig00001.212 -            1.5e-06   29.1   0.1   5.2e-06   27.4   0.1   1.9   1   0   0   1   1   1   1 PDZ domain
Pfam-B_682           PB000682   evm.model.Contig00001.213 -            1.1e-80  273.3   2.0   1.6e-80  272.8   2.0   1.0   1   0   0   1   1   1   1 -
Metallophos          PF00149.23 evm.model.Contig00001.213 -            2.3e-22   80.6   2.0   3.9e-22   79.8   2.0   1.4   1   0   0   1   1   1   1 Calcineurin-like phosphoesterase
OST-HTH              PF12872.2  evm.model.Contig00001.214 -            2.6e-06   28.3   0.0   5.6e-06   27.2   0.0   1.6   1   0   0   1   1   1   1 OST-HTH/LOTUS domain
TGF_beta             PF00019.15 evm.model.Contig00001.215 -            6.9e-18   66.0   1.8     2e-17   64.5   1.8   1.8   1   0   0   1   1   1   1 Transforming growth factor beta like domain
TGFb_propeptide      PF00688.13 evm.model.Contig00001.215 -            2.2e-08   34.8   2.8   5.8e-07   30.2   2.8   2.3   1   1   0   1   1   1   1 TGF-beta propeptide
Foie-gras_1          PF11817.3  evm.model.Contig00001.219 -            2.6e-23   84.0   0.1   5.3e-23   82.9   0.1   1.5   1   0   0   1   1   1   1 Foie gras liver health family 1
Gryzun               PF07919.7  evm.model.Contig00001.219 -            8.2e-21   75.1   0.2   9.4e-13   48.5   0.3   3.0   2   2   0   2   2   2   2 Gryzun, putative trafficking through Golgi
Carb_anhydrase       PF00194.16 evm.model.Contig00001.22 -              6e-28   98.7   0.1   7.9e-28   98.3   0.1   1.1   1   0   0   1   1   1   1 Eukaryotic-type carbonic anhydrase
ubiquitin            PF00240.18 evm.model.Contig00001.221 -            2.1e-34  117.9   0.4   3.4e-34  117.2   0.4   1.3   1   0   0   1   1   1   1 Ubiquitin family
Ribosomal_S27        PF01599.14 evm.model.Contig00001.221 -            6.9e-28   97.4   3.3   1.2e-27   96.6   3.3   1.4   1   0   0   1   1   1   1 Ribosomal protein S27a
Rad60-SLD            PF11976.3  evm.model.Contig00001.221 -            2.3e-19   70.0   0.3   4.2e-19   69.1   0.3   1.4   1   0   0   1   1   1   1 Ubiquitin-2 like Rad60 SUMO-like
Homeobox             PF00046.24 evm.model.Contig00001.222 -              2e-19   70.1   2.2     2e-19   70.1   2.2   2.8   3   0   0   3   3   1   1 Homeobox domain
TPR_1                PF00515.23 evm.model.Contig00001.223 -            8.3e-10   39.0   0.0     2e-05   25.1   0.0   2.3   2   0   0   2   2   1   2 Tetratricopeptide repeat
TPR_11               PF13414.1  evm.model.Contig00001.223 -            1.2e-09   38.8   0.4   9.6e-07   29.5   0.1   1.9   1   1   1   2   2   2   2 TPR repeat
TPR_2                PF07719.12 evm.model.Contig00001.223 -            3.9e-09   36.8   0.0   0.00044   21.1   0.0   2.4   2   0   0   2   2   1   2 Tetratricopeptide repeat
TPR_12               PF13424.1  evm.model.Contig00001.223 -            6.4e-08   33.6   1.4   2.5e-05   25.2   0.3   2.2   1   1   1   2   2   2   2 Tetratricopeptide repeat
FKBP_C               PF00254.23 evm.model.Contig00001.224 -            1.8e-27   96.3   0.0   3.7e-19   69.7   0.0   2.2   2   0   0   2   2   2   2 FKBP-type peptidyl-prolyl cis-trans isomerase
Peptidase_M3         PF01432.15 evm.model.Contig00001.225 -            4.3e-87  294.2   1.8   2.1e-76  259.0   1.7   2.2   1   1   1   2   2   2   2 Peptidase family M3
Pfam-B_4912          PB004912   evm.model.Contig00001.227 -            8.1e-06   25.7   0.1   9.4e-06   25.5   0.1   1.1   1   0   0   1   1   1   1 -
DWNN                 PF08783.6  evm.model.Contig00001.228 -            2.8e-17   63.5   0.3   8.9e-17   61.9   0.3   1.9   1   0   0   1   1   1   1 DWNN domain
Pfam-B_13905         PB013905   evm.model.Contig00001.228 -            2.9e-15   57.4   6.3   2.9e-15   57.4   6.3   3.1   3   0   0   3   3   1   1 -
U-box                PF04564.10 evm.model.Contig00001.228 -            2.7e-07   31.6   0.0   1.4e-06   29.3   0.0   2.3   1   0   0   1   1   1   1 U-box domain
zf-C3HC4_2           PF13923.1  evm.model.Contig00001.228 -            4.1e-06   27.9  12.8   1.1e-05   26.4  12.8   1.8   1   0   0   1   1   1   1 Zinc finger, C3HC4 type (RING finger)
Pfam-B_14436         PB014436   evm.model.Contig00001.229 -            8.3e-12   45.9  13.6   8.3e-05   23.0  16.3   2.7   2   1   0   2   2   2   2 -
zf-B_box             PF00643.19 evm.model.Contig00001.229 -            2.3e-10   41.3  37.5   9.5e-07   29.8   5.2   4.0   4   0   0   4   4   2   3 B-box zinc finger
zf-C3HC4             PF00097.20 evm.model.Contig00001.229 -            3.9e-06   27.6   8.6   3.9e-06   27.6   8.6   3.5   3   1   0   3   3   1   2 Zinc finger, C3HC4 type (RING finger)
Claudin_2            PF13903.1  evm.model.Contig00001.23 -            1.6e-12   48.6   5.7   2.3e-12   48.1   5.7   1.2   1   0   0   1   1   1   1 PMP-22/EMP/MP20/Claudin tight junction
PMP22_Claudin        PF00822.15 evm.model.Contig00001.23 -            4.8e-06   27.5   6.4   7.4e-06   26.9   6.4   1.2   1   0   0   1   1   1   1 PMP-22/EMP/MP20/Claudin family
Wbp11                PF09429.5  evm.model.Contig00001.230 -            3.6e-07   31.2  10.3     1e-06   29.7  10.3   1.8   1   0   0   1   1   1   1 WW domain binding protein 11
UCH                  PF00443.24 evm.model.Contig00001.231 -              6e-20   72.6   0.7   5.9e-18   66.1   0.7   2.2   1   1   0   1   1   1   1 Ubiquitin carboxyl-terminal hydrolase
Hormone_5            PF00184.12 evm.model.Contig00001.232 -            1.2e-13   52.6  16.4     2e-13   51.8  16.4   1.4   1   0   0   1   1   1   1 Neurohypophysial hormones, C-terminal Domain
MCM                  PF00493.18 evm.model.Contig00001.233 -            3.7e-96  323.0   0.0   5.8e-96  322.3   0.0   1.3   1   0   0   1   1   1   1 MCM2/3/5 family
Mg_chelatase         PF01078.16 evm.model.Contig00001.233 -            2.9e-12   47.4   0.2   2.4e-08   34.5   0.0   2.3   1   1   1   2   2   1   2 Magnesium chelatase, subunit ChlI
AAA_5                PF07728.9  evm.model.Contig00001.233 -            1.6e-09   38.7   0.0   3.8e-09   37.6   0.0   1.6   1   0   0   1   1   1   1 AAA domain (dynein-related subfamily)
PCI                  PF01399.22 evm.model.Contig00001.234 -            5.7e-10   40.6   0.7   5.7e-10   40.6   0.7   1.9   2   1   0   2   2   1   1 PCI domain
G-patch              PF01585.18 evm.model.Contig00001.235 -              6e-13   49.5   0.2   1.5e-12   48.2   0.2   1.7   1   0   0   1   1   1   1 G-patch domain
Gtr1_RagA            PF04670.7  evm.model.Contig00001.236 -            2.3e-86  289.9   0.5   2.9e-86  289.5   0.5   1.1   1   0   0   1   1   1   1 Gtr1/RagA G protein conserved region
Arf                  PF00025.16 evm.model.Contig00001.236 -            1.8e-09   38.3   0.1   3.5e-09   37.3   0.0   1.5   2   0   0   2   2   1   1 ADP-ribosylation factor family
Ras                  PF00071.17 evm.model.Contig00001.236 -            1.9e-07   31.8   1.1   2.5e-07   31.4   0.2   1.6   2   0   0   2   2   1   1 Ras family
Miro                 PF08477.8  evm.model.Contig00001.236 -              1e-06   30.4   0.0   2.1e-06   29.4   0.0   1.6   1   0   0   1   1   1   1 Miro-like protein
Glutaminase          PF04960.10 evm.model.Contig00001.237 -            6.5e-62  210.3   0.0   9.1e-62  209.8   0.0   1.2   1   0   0   1   1   1   1 Glutaminase
Ank_2                PF12796.2  evm.model.Contig00001.237 -            6.1e-12   46.9   0.0   1.2e-11   46.0   0.0   1.4   1   0   0   1   1   1   1 Ankyrin repeats (3 copies)
Ank_4                PF13637.1  evm.model.Contig00001.237 -            3.5e-10   41.2   0.2   1.5e-07   32.9   0.1   2.5   1   1   1   2   2   1   2 Ankyrin repeats (many copies)
Ank                  PF00023.25 evm.model.Contig00001.237 -            6.1e-08   33.2   0.0   1.6e-07   31.9   0.0   1.8   1   0   0   1   1   1   1 Ankyrin repeat
Ank_5                PF13857.1  evm.model.Contig00001.237 -            5.6e-07   30.7   0.0   3.3e-06   28.3   0.0   2.3   1   1   1   2   2   1   2 Ankyrin repeats (many copies)
Ank_3                PF13606.1  evm.model.Contig00001.237 -            1.6e-06   28.9   0.0   4.7e-06   27.4   0.0   1.9   1   0   0   1   1   1   1 Ankyrin repeat
Septin               PF00735.13 evm.model.Contig00001.238 -            1.1e-30  107.8   9.7   6.4e-22   79.0   0.3   3.3   1   1   2   3   3   2   3 Septin
LRR_4                PF12799.2  evm.model.Contig00001.240 -              4e-50  167.9  61.3     2e-09   38.0   2.7  10.5   5   3   6  11  11   9  10 Leucine Rich repeats (2 copies)
LRR_8                PF13855.1  evm.model.Contig00001.240 -            7.6e-40  135.6  48.8   7.3e-11   42.8   4.2   6.8   4   2   1   6   6   6   6 Leucine rich repeat
LRR_1                PF00560.28 evm.model.Contig00001.240 -            8.2e-25   84.1  52.5      0.21   12.8   0.1  15.4  16   0   0  16  16   0  11 Leucine Rich Repeat
LRR_7                PF13504.1  evm.model.Contig00001.240 -            3.5e-14   51.5  53.7       3.3    9.4   0.1  15.2  15   1   0  15  15   0   7 Leucine rich repeat
Pfam-B_11442         PB011442   evm.model.Contig00001.240 -            8.4e-11   43.4  12.1     0.013   17.1   1.0   7.3   5   2   3   8   8   1   3 -
Pfam-B_6720          PB006720   evm.model.Contig00001.240 -            6.1e-10   38.9  31.5   1.9e-05   24.1   1.1   4.7   3   2   2   5   5   3   4 -
Pfam-B_9066          PB009066   evm.model.Contig00001.240 -              2e-06   28.5  17.1     0.015   15.8   0.2   4.9   3   1   2   5   5   2   3 -
Fz                   PF01392.17 evm.model.Contig00001.241 -            1.3e-27   97.6   5.2   2.5e-27   96.7   5.2   1.5   1   0   0   1   1   1   1 Fz domain
NTR                  PF01759.16 evm.model.Contig00001.241 -            1.5e-07   32.1   1.5   7.2e-05   23.5   0.4   3.1   2   1   1   3   3   1   2 UNC-6/NTR/C345C module
Ets                  PF00178.17 evm.model.Contig00001.242 -            6.7e-19   69.0   0.1   1.2e-18   68.2   0.1   1.4   1   0   0   1   1   1   1 Ets-domain
zf-H2C2_2            PF13465.1  evm.model.Contig00001.243 -            8.4e-63  206.9  44.9   2.5e-09   38.1   0.1   8.2   8   0   0   8   8   7   7 Zinc-finger double domain
zf-C2H2              PF00096.21 evm.model.Contig00001.243 -            4.2e-35  119.1  52.1   2.6e-05   25.4   2.0   8.8   8   0   0   8   8   7   7 Zinc finger, C2H2 type
zf-C2H2_4            PF13894.1  evm.model.Contig00001.243 -            1.8e-34  116.6  40.6   7.2e-05   24.0   0.7   8.7   8   0   0   8   8   7   8 C2H2-type zinc finger
Pfam-B_8588          PB008588   evm.model.Contig00001.243 -            2.2e-21   76.9  31.9   5.9e-07   29.3   2.3   4.5   1   1   4   5   5   5   5 -
Pfam-B_4062          PB004062   evm.model.Contig00001.243 -            1.4e-17   64.9   4.9   2.8e-05   24.3   0.1   3.6   1   1   3   4   4   3   4 -
Pfam-B_11295         PB011295   evm.model.Contig00001.243 -            7.9e-14   52.6  23.0     1e-07   32.4   1.8   4.1   1   1   3   4   4   4   4 -
zf-met               PF12874.2  evm.model.Contig00001.243 -            5.2e-10   40.3  43.8      0.14   13.5   0.6   8.5   8   0   0   8   8   0   7 Zinc-finger of C2H2 type
zf-C2H2_jaz          PF12171.3  evm.model.Contig00001.243 -              4e-09   37.5  23.9      0.41   12.0   0.1   8.2   8   0   0   8   8   0   4 Zinc-finger double-stranded RNA-binding
SET                  PF00856.23 evm.model.Contig00001.243 -            1.3e-08   36.5   0.1   1.2e-06   30.1   0.2   3.1   2   1   0   2   2   1   1 SET domain
RRN7                 PF11781.3  evm.model.Contig00001.243 -            2.5e-08   34.4  24.9       1.5    9.5   0.1   7.7   8   0   0   8   8   0   5 RNA polymerase I-specific transcription initiation factor Rrn7
zf-C2H2_6            PF13912.1  evm.model.Contig00001.243 -              1e-07   32.8  39.1       1.3   10.2   0.1   8.5   7   2   0   7   7   0   5 C2H2-type zinc finger
Baculo_IE-1          PF05290.6  evm.model.Contig00001.243 -            3.6e-07   31.1  14.3       1.7    9.6   1.3   6.8   2   1   3   6   6   0   4 Baculovirus immediate-early protein (IE-0)
Pfam-B_1144          PB001144   evm.model.Contig00001.243 -            5.2e-07   30.1   9.8     0.059   13.5   0.1   4.4   1   1   3   4   4   0   3 -
Pfam-B_13439         PB013439   evm.model.Contig00001.245 -            1.3e-14   54.5   0.1   1.5e-14   54.3   0.1   1.0   1   0   0   1   1   1   1 -
HLH                  PF00010.21 evm.model.Contig00001.248 -            1.4e-13   51.5   0.7   2.5e-13   50.6   0.7   1.5   1   0   0   1   1   1   1 Helix-loop-helix DNA-binding domain
Arm                  PF00514.18 evm.model.Contig00001.249 -            3.5e-80  262.5  17.7   9.2e-13   48.6   0.5   9.4  10   0   0  10  10   8   8 Armadillo/beta-catenin-like repeat
HEAT_2               PF13646.1  evm.model.Contig00001.249 -            2.4e-20   73.8   0.0   7.4e-06   27.3   0.0   6.2   2   2   5   7   7   2   5 HEAT repeats
HEAT                 PF02985.17 evm.model.Contig00001.249 -              1e-17   63.7   6.1    0.0031   18.6   0.0   7.9   7   1   1   8   8   2   3 HEAT repeat
HEAT_EZ              PF13513.1  evm.model.Contig00001.249 -            1.4e-17   64.7   2.4   3.1e-05   25.4   0.1   5.8   4   2   3   7   7   2   5 HEAT-like repeat
IBB                  PF01749.15 evm.model.Contig00001.249 -            4.3e-17   63.2   2.7   7.5e-17   62.4   2.7   1.4   1   0   0   1   1   1   1 Importin beta binding domain
Pfam-B_9019          PB009019   evm.model.Contig00001.249 -            3.2e-16   60.8   0.0   7.5e-16   59.6   0.0   1.6   1   0   0   1   1   1   1 -
Pfam-B_1970          PB001970   evm.model.Contig00001.249 -            3.8e-10   41.3   0.4   6.1e-10   40.7   0.0   1.5   2   0   0   2   2   1   1 -
Arm_2                PF04826.8  evm.model.Contig00001.249 -            2.5e-07   31.3   0.9      0.09   13.0   0.0   4.2   2   1   1   4   4   0   3 Armadillo-like
Adaptin_N            PF01602.15 evm.model.Contig00001.249 -            4.6e-07   29.7   0.0     7e-06   25.8   0.0   2.2   1   1   0   1   1   1   1 Adaptin N terminal region
Ank                  PF00023.25 evm.model.Contig00001.25 -              1e-22   79.9   5.8   9.8e-10   38.9   0.0   5.4   5   0   0   5   5   2   3 Ankyrin repeat
Ank_2                PF12796.2  evm.model.Contig00001.25 -            9.5e-22   78.3   1.7   9.2e-11   43.1   0.3   3.2   1   1   1   2   2   2   2 Ankyrin repeats (3 copies)
Ank_4                PF13637.1  evm.model.Contig00001.25 -            1.4e-16   61.7   0.1     2e-07   32.5   0.0   2.7   2   0   0   2   2   2   2 Ankyrin repeats (many copies)
Ank_3                PF13606.1  evm.model.Contig00001.25 -            2.3e-16   59.3   2.1   4.1e-06   27.6   0.0   5.0   3   2   1   4   4   2   2 Ankyrin repeat
Ank_5                PF13857.1  evm.model.Contig00001.25 -            5.6e-15   56.2   0.8   2.1e-06   28.9   0.1   3.3   2   2   0   2   2   2   2 Ankyrin repeats (many copies)
KN_motif             PF12075.3  evm.model.Contig00001.25 -            9.8e-08   32.8   0.0   3.1e-07   31.2   0.0   1.9   1   0   0   1   1   1   1 KN motif
Glyco_transf_90      PF05686.7  evm.model.Contig00001.250 -            6.4e-82  276.5   2.8   8.6e-82  276.1   2.8   1.0   1   0   0   1   1   1   1 Glycosyl transferase family 90
Copine               PF07002.11 evm.model.Contig00001.251 -            5.7e-33  114.9   0.0   9.2e-33  114.2   0.0   1.3   1   0   0   1   1   1   1 Copine
vWA-TerF-like        PF10138.4  evm.model.Contig00001.251 -            9.3e-09   36.6   0.0   1.4e-08   36.0   0.0   1.2   1   0   0   1   1   1   1 vWA found in TerF C terminus
UCR_UQCRX_QCR9       PF05365.7  evm.model.Contig00001.252 -            1.4e-19   70.6   0.2   1.6e-19   70.4   0.2   1.0   1   0   0   1   1   1   1 Ubiquinol-cytochrome C reductase, UQCRX/QCR9 like
TSP_1                PF00090.14 evm.model.Contig00001.254 -              4e-18   66.4  60.1   1.5e-07   32.6   7.5   6.4   4   2   0   4   4   3   3 Thrombospondin type 1 domain
Glyoxalase           PF00903.20 evm.model.Contig00001.259 -            1.3e-21   78.1   2.3   3.2e-15   57.4   0.2   2.1   2   0   0   2   2   2   2 Glyoxalase/Bleomycin resistance protein/Dioxygenase superfamily
Glyoxalase_4         PF13669.1  evm.model.Contig00001.259 -            3.9e-15   56.9   0.7   1.6e-08   35.7   0.1   2.4   2   0   0   2   2   2   2 Glyoxalase/Bleomycin resistance protein/Dioxygenase superfamily
Glyoxalase_5         PF14696.1  evm.model.Contig00001.259 -            1.5e-09   39.1   0.2   9.9e-09   36.4   0.1   2.0   2   0   0   2   2   1   1 Hydroxyphenylpyruvate dioxygenase, HPPD, N-terminal
Glyoxalase_2         PF12681.2  evm.model.Contig00001.259 -            3.1e-09   38.6   0.1   0.00046   21.9   0.0   2.6   2   1   0   2   2   1   2 Glyoxalase-like domain
Glyoxalase_3         PF13468.1  evm.model.Contig00001.259 -            9.6e-06   26.8   0.6      0.32   12.1   0.1   3.0   2   2   0   2   2   0   2 Glyoxalase-like domain
LRR_4                PF12799.2  evm.model.Contig00001.260 -            1.7e-23   82.9  27.2   6.3e-09   36.4   2.2   4.6   2   1   1   4   4   4   4 Leucine Rich repeats (2 copies)
LRR_8                PF13855.1  evm.model.Contig00001.260 -            3.5e-16   59.9  23.6   1.4e-09   38.7   5.0   3.4   2   2   1   3   3   3   3 Leucine rich repeat
LRR_1                PF00560.28 evm.model.Contig00001.260 -            1.6e-13   49.7  27.2      0.05   14.7   0.1   7.1   8   0   0   8   8   0   6 Leucine Rich Repeat
Pfam-B_9066          PB009066   evm.model.Contig00001.260 -              1e-09   39.3   4.5   5.7e-05   23.7   0.7   3.3   1   1   0   2   2   2   2 -
LRR_7                PF13504.1  evm.model.Contig00001.260 -            3.5e-09   36.4  18.1      0.17   13.3   0.4   6.9   7   0   0   7   7   0   4 Leucine rich repeat
Pfam-B_6720          PB006720   evm.model.Contig00001.260 -            6.7e-08   32.2  11.4   0.00016   21.0   5.5   2.0   1   1   1   2   2   2   2 -
Pfam-B_11442         PB011442   evm.model.Contig00001.260 -            1.9e-07   32.6   6.0    0.0085   17.7   0.3   3.8   1   1   3   4   4   1   4 -
Isochorismatase      PF00857.15 evm.model.Contig00001.262 -            2.2e-27   97.3   0.0   8.3e-27   95.4   0.0   1.8   1   1   0   1   1   1   1 Isochorismatase family
Ribosomal_L22e       PF01776.12 evm.model.Contig00001.263 -              8e-54  181.6   3.2     1e-53  181.2   3.2   1.1   1   0   0   1   1   1   1 Ribosomal L22e protein family
T-box                PF00907.17 evm.model.Contig00001.265 -            1.3e-16   61.8   0.1   1.9e-16   61.2   0.1   1.3   1   0   0   1   1   1   1 T-box
FA_hydroxylase       PF04116.8  evm.model.Contig00001.266 -            5.1e-17   63.5  18.8   5.1e-17   63.5  18.8   2.3   2   1   0   2   2   1   1 Fatty acid hydroxylase superfamily
Pfam-B_15840         PB015840   evm.model.Contig00001.266 -            2.5e-13   51.0   3.2   2.5e-13   51.0   3.2   1.7   2   0   0   2   2   1   1 -
Peptidase_M24        PF00557.19 evm.model.Contig00001.267 -            1.3e-44  153.5   0.1   1.7e-44  153.1   0.1   1.2   1   0   0   1   1   1   1 Metallopeptidase family M24
zf-CCHC_2            PF13696.1  evm.model.Contig00001.268 -              2e-17   63.5   0.6   5.1e-17   62.2   0.6   1.7   1   0   0   1   1   1   1 Zinc knuckle
zf-3CxxC             PF13695.1  evm.model.Contig00001.268 -            3.4e-10   41.1  11.5   3.4e-10   41.1  11.5   2.3   2   2   0   2   2   1   1 Zinc-binding domain
Beta-lactamase       PF00144.19 evm.model.Contig00001.269 -            3.6e-31  109.6   0.0   5.4e-31  109.0   0.0   1.1   1   0   0   1   1   1   1 Beta-lactamase
PDZ                  PF00595.19 evm.model.Contig00001.27 -            3.7e-12   47.4   0.2   1.2e-11   45.8   0.0   2.0   2   0   0   2   2   1   1 PDZ domain (Also known as DHR or GLGF)
Hid1                 PF12722.2  evm.model.Contig00001.270 -           1.2e-247  825.2   0.2  7.5e-212  706.8   0.0   2.9   1   1   1   2   2   2   2 High-temperature-induced dauer-formation protein
Dymeclin             PF09742.4  evm.model.Contig00001.270 -           7.9e-222  739.3   0.0  9.3e-222  739.0   0.0   1.1   1   0   0   1   1   1   1 Dyggve-Melchior-Clausen syndrome protein
PDZ                  PF00595.19 evm.model.Contig00001.271 -            9.3e-29  100.6   1.2   4.4e-13   50.3   0.4   2.8   2   0   0   2   2   2   2 PDZ domain (Also known as DHR or GLGF)
PID                  PF00640.18 evm.model.Contig00001.271 -            3.1e-23   83.4   0.0   1.1e-22   81.6   0.0   2.0   1   0   0   1   1   1   1 Phosphotyrosine interaction domain (PTB/PID)
Pfam-B_14080         PB014080   evm.model.Contig00001.271 -            2.5e-07   30.8   0.2   6.6e-07   29.4   0.2   1.7   1   0   0   1   1   1   1 -
Ank_2                PF12796.2  evm.model.Contig00001.272 -            3.9e-36  124.4   6.2   5.6e-13   50.2   0.2   2.6   1   1   2   3   3   3   3 Ankyrin repeats (3 copies)
Ank_4                PF13637.1  evm.model.Contig00001.272 -            1.5e-22   80.6   1.5   2.9e-11   44.7   0.0   3.8   2   1   1   3   3   2   3 Ankyrin repeats (many copies)
Ank                  PF00023.25 evm.model.Contig00001.272 -            4.7e-21   74.6   5.6   2.5e-08   34.4   0.0   5.2   5   0   0   5   5   3   4 Ankyrin repeat
Ank_3                PF13606.1  evm.model.Contig00001.272 -            1.1e-19   69.6   3.5   2.1e-05   25.4   0.0   5.0   4   0   0   4   4   2   4 Ankyrin repeat
Ank_5                PF13857.1  evm.model.Contig00001.272 -            7.7e-18   65.2   1.8   1.7e-08   35.5   0.1   3.9   1   1   3   4   4   3   4 Ankyrin repeats (many copies)
Peptidase_A22B       PF04258.8  evm.model.Contig00001.273 -            9.9e-92  308.7  11.0   1.2e-91  308.4  11.0   1.1   1   0   0   1   1   1   1 Signal peptide peptidase
Cpn60_TCP1           PF00118.19 evm.model.Contig00001.275 -           9.5e-123  411.5  12.4  1.1e-122  411.3  12.4   1.0   1   0   0   1   1   1   1 TCP-1/cpn60 chaperonin family
Dynein_heavy         PF03028.10 evm.model.Contig00001.276 -           5.8e-220  733.2   0.0  1.5e-219  731.8   0.0   1.7   1   0   0   1   1   1   1 Dynein heavy chain and region D6 of dynein motor
DHC_N2               PF08393.8  evm.model.Contig00001.276 -           8.6e-126  420.9  10.5  8.6e-126  420.9  10.5   2.9   3   0   0   3   3   1   1 Dynein heavy chain, N-terminal region 2
AAA_6                PF12774.2  evm.model.Contig00001.276 -            4.6e-95  318.7   0.2   7.1e-94  314.8   0.1   2.4   2   0   0   2   2   1   1 Hydrolytic ATP binding site of dynein motor region D1
Pfam-B_1262          PB001262   evm.model.Contig00001.276 -            1.3e-76  259.9   0.1   1.3e-76  259.9   0.1   2.7   3   0   0   3   3   1   1 -
Pfam-B_2199          PB002199   evm.model.Contig00001.276 -              1e-75  256.8  31.6     1e-75  256.8  31.6   3.6   1   1   2   3   3   1   1 -
Pfam-B_1985          PB001985   evm.model.Contig00001.276 -            8.2e-69  234.0   0.0   8.2e-69  234.0   0.0   2.9   3   1   1   4   4   1   1 -
AAA_8                PF12780.2  evm.model.Contig00001.276 -            6.9e-59  200.2   0.0   1.9e-58  198.7   0.0   1.7   1   0   0   1   1   1   1 P-loop containing dynein motor region D4
AAA_9                PF12781.2  evm.model.Contig00001.276 -            8.7e-57  192.7   0.3     3e-56  191.0   0.3   2.0   1   0   0   1   1   1   1 ATP-binding dynein motor region D5
MT                   PF12777.2  evm.model.Contig00001.276 -            2.3e-46  159.3  11.5   2.3e-46  159.3  11.5   2.4   2   0   0   2   2   1   1 Microtubule-binding stalk of dynein motor
Pfam-B_4112          PB004112   evm.model.Contig00001.276 -            1.7e-43  149.9  23.9   2.3e-41  142.8   0.4   4.0   4   0   0   4   4   1   3 -
AAA_7                PF12775.2  evm.model.Contig00001.276 -              1e-38  134.1   1.1   2.7e-38  132.8   0.2   2.2   2   0   0   2   2   1   1 P-loop containing dynein motor region D3
RRM_1                PF00076.17 evm.model.Contig00001.276 -              4e-33  114.0   0.5   6.2e-15   55.7   0.0   2.9   2   0   0   2   2   2   2 RNA recognition motif. (a.k.a. RRM, RBD, or RNP domain)
Pfam-B_1252          PB001252   evm.model.Contig00001.276 -            1.7e-31  110.8   2.3   4.2e-31  109.5   2.3   1.6   1   0   0   1   1   1   1 -
RRM_6                PF14259.1  evm.model.Contig00001.276 -            8.2e-27   94.1   0.1   3.7e-13   50.4   0.1   3.3   2   0   0   2   2   2   2 RNA recognition motif (a.k.a. RRM, RBD, or RNP domain)
AAA_5                PF07728.9  evm.model.Contig00001.276 -            8.6e-17   62.3   0.0   0.00019   22.3   0.0   7.2   6   1   0   6   6   1   4 AAA domain (dynein-related subfamily)
Pfam-B_816           PB000816   evm.model.Contig00001.276 -            1.4e-16   61.7   0.0   3.2e-16   60.5   0.0   1.6   1   0   0   1   1   1   1 -
AAA_16               PF13191.1  evm.model.Contig00001.276 -            1.3e-08   36.2   0.0     0.069   14.3   0.0   4.0   3   0   0   3   3   0   2 AAA ATPase domain
Pfam-B_6187          PB006187   evm.model.Contig00001.276 -            4.8e-08   33.0   0.4   4.8e-08   33.0   0.4   3.5   4   1   1   5   5   1   1 -
RRM_5                PF13893.1  evm.model.Contig00001.276 -            1.8e-07   32.0   0.3   9.4e-05   23.3   0.1   2.8   2   0   0   2   2   1   1 RNA recognition motif. (a.k.a. RRM, RBD, or RNP domain)
AAA                  PF00004.24 evm.model.Contig00001.276 -            2.2e-07   32.3   3.6       3.4    9.0   0.0   6.1   6   0   0   6   6   0   3 ATPase family associated with various cellular activities (AAA)
AAA_22               PF13401.1  evm.model.Contig00001.276 -            6.6e-07   30.7   0.1      0.22   12.8   0.0   5.2   4   0   0   4   4   0   1 AAA domain
AAA_17               PF13207.1  evm.model.Contig00001.276 -            1.1e-06   30.6   0.0       1.9   10.5   0.0   6.0   5   0   0   5   5   0   1 AAA domain
Pfam-B_2892          PB002892   evm.model.Contig00001.276 -            2.1e-06   28.0   0.0   2.1e-06   28.0   0.0   3.8   2   1   2   4   4   1   1 -
Pfam-B_3596          PB003596   evm.model.Contig00001.276 -            2.9e-06   27.5   0.1     1e-05   25.7   0.0   2.0   2   0   0   2   2   1   1 -
Pfam-B_7239          PB007239   evm.model.Contig00001.278 -            3.6e-24   86.5   0.1   1.4e-23   84.6   0.1   2.0   2   0   0   2   2   1   1 -
Pkinase              PF00069.20 evm.model.Contig00001.279 -            9.5e-69  232.6   0.0   1.2e-68  232.2   0.0   1.2   1   0   0   1   1   1   1 Protein kinase domain
Pkinase_Tyr          PF07714.12 evm.model.Contig00001.279 -            8.9e-39  134.3   0.0   1.2e-38  133.9   0.0   1.1   1   0   0   1   1   1   1 Protein tyrosine kinase
RhoGAP               PF00620.22 evm.model.Contig00001.28 -              1e-39  136.7   0.0   1.6e-39  136.1   0.0   1.2   1   0   0   1   1   1   1 RhoGAP domain
#
# Program:         hmmscan
# Version:         3.1b2 (February 2015)
# Pipeline mode:   SCAN
# Query file:      hmmscan.tmp/chunk.2.fasta
# Target file:     /opt/biosoft/hmmer-3.1b2/Pfam-AB.hmm
# Option settings: hmmscan -o hmmscan.tmp/chunk.2.txt --tblout hmmscan.tmp/chunk.2.tbl --domtblout hmmscan.tmp/chunk.2.domtbl --pfamtblout hmmscan.tmp/chunk.2.pfamtbl -E 1e-5 --domE 1e-5 --cpu 1 /opt/biosoft/hmmer-3.1b2/Pfam-AB.hmm hmmscan.tmp/chunk.2.fasta 
# Current dir:     /media/1a8604a8-900d-4e78-9218-dccd55432414/biye/hmmer
# Date:            Fri May 10 14:56:33 2019
# [ok]
#                                                                    --- full sequence ---- --- best 1 domain ---- --- domain number estimation ----
# target name        accession  query name                accession    E-value  score  bias   E-value  score  bias   exp reg clu  ov env dom rep inc description of target
#------------------- ----------      -------------------- ---------- --------- ------ ----- --------- ------ -----   --- --- --- --- --- --- --- --- ---------------------
RNA_pol              PF00940.14 evm.model.Contig00001.280 -           6.4e-139  464.1   0.5  6.4e-139  464.1   0.5   2.3   2   1   0   2   2   1   1 DNA-dependent RNA polymerase
RPOL_N               PF14700.1  evm.model.Contig00001.280 -            4.8e-28   99.5   2.0   1.2e-27   98.2   0.5   2.2   2   0   0   2   2   1   1 DNA-directed RNA polymerase N-terminal
KH_1                 PF00013.24 evm.model.Contig00001.283 -            2.9e-20   72.8   3.4   2.1e-15   57.2   0.9   2.2   2   0   0   2   2   2   2 KH domain
KH_3                 PF13014.1  evm.model.Contig00001.283 -            2.5e-09   37.7   0.1   1.3e-06   29.1   0.1   2.4   2   0   0   2   2   1   2 KH domain
Proteasom_Rpn13      PF04683.8  evm.model.Contig00001.284 -            3.6e-35  121.0   0.2   5.7e-35  120.4   0.2   1.3   1   0   0   1   1   1   1 Proteasome complex subunit Rpn13 ubiquitin receptor
Pfam-B_2607          PB002607   evm.model.Contig00001.284 -            1.4e-08   35.4   0.0   2.5e-08   34.6   0.0   1.3   1   0   0   1   1   1   1 -
ABC_tran             PF00005.22 evm.model.Contig00001.285 -            1.6e-28  100.8   0.0     1e-18   69.1   0.0   2.4   1   1   1   2   2   2   2 ABC transporter
Pfam-B_12549         PB012549   evm.model.Contig00001.285 -              1e-14   55.3   0.2   2.1e-14   54.3   0.2   1.5   1   0   0   1   1   1   1 -
ABC_membrane         PF00664.18 evm.model.Contig00001.285 -            1.1e-14   55.7   9.9   1.1e-14   55.7   9.9   4.1   3   2   2   5   5   1   1 ABC transporter transmembrane region
Pfam-B_12199         PB012199   evm.model.Contig00001.285 -            2.6e-11   44.0   0.1   5.2e-11   43.0   0.1   1.6   1   0   0   1   1   1   1 -
Pfam-B_671           PB000671   evm.model.Contig00001.285 -            6.2e-08   33.1   0.3     1e-07   32.4   0.3   1.3   1   0   0   1   1   1   1 -
Pfam-B_18733         PB018733   evm.model.Contig00001.285 -              3e-07   31.2   0.2   6.1e-07   30.2   0.2   1.4   1   0   0   1   1   1   1 -
SMC_N                PF02463.14 evm.model.Contig00001.285 -            1.3e-06   29.0   4.0   1.5e-05   25.5   0.2   2.5   2   1   1   3   3   1   2 RecF/RecN/SMC N terminal domain
Pfam-B_14227         PB014227   evm.model.Contig00001.285 -            3.2e-06   28.5   0.0   5.3e-06   27.8   0.0   1.3   1   0   0   1   1   1   1 -
ABC_membrane         PF00664.18 evm.model.Contig00001.286 -            1.1e-27   98.3  10.6   1.1e-27   98.3  10.6   2.4   2   0   0   2   2   1   1 ABC transporter transmembrane region
ABC_tran             PF00005.22 evm.model.Contig00001.287 -            1.7e-22   81.3   0.0     4e-22   80.1   0.0   1.5   2   0   0   2   2   1   1 ABC transporter
KH_1                 PF00013.24 evm.model.Contig00001.288 -              2e-44  150.2   4.4   6.2e-18   65.3   0.3   3.1   3   0   0   3   3   3   3 KH domain
KH_3                 PF13014.1  evm.model.Contig00001.288 -            3.7e-32  110.5   6.5   3.4e-10   40.5   2.7   3.3   3   0   0   3   3   3   3 KH domain
KH_2                 PF07650.12 evm.model.Contig00001.288 -            8.7e-19   68.0   0.5   6.7e-06   26.7   0.1   3.3   3   0   0   3   3   3   3 KH domain
KH_4                 PF13083.1  evm.model.Contig00001.288 -            8.1e-10   39.3   1.9     0.021   15.6   0.0   3.5   3   1   0   3   3   2   3 KH domain
DWNN                 PF08783.6  evm.model.Contig00001.289 -            1.7e-19   70.7   0.7   4.2e-19   69.4   0.7   1.7   1   0   0   1   1   1   1 DWNN domain
zf-C3HC4_2           PF13923.1  evm.model.Contig00001.289 -            1.6e-06   29.1  10.3   1.6e-06   29.1  10.3   1.8   2   0   0   2   2   1   1 Zinc finger, C3HC4 type (RING finger)
PDZ                  PF00595.19 evm.model.Contig00001.29 -            4.1e-29  101.7   0.1   1.6e-11   45.4   0.0   3.4   3   0   0   3   3   3   3 PDZ domain (Also known as DHR or GLGF)
PDZ_2                PF13180.1  evm.model.Contig00001.29 -            2.2e-07   31.8   0.1      0.83   10.7   0.0   3.5   3   0   0   3   3   0   3 PDZ domain
COesterase           PF00135.23 evm.model.Contig00001.290 -            2.8e-72  245.3   0.1   4.7e-40  139.0   0.0   3.5   2   1   1   3   3   3   3 Carboxylesterase family
DWNN                 PF08783.6  evm.model.Contig00001.296 -            4.9e-15   56.4   1.4   4.9e-15   56.4   1.4   2.1   2   0   0   2   2   1   1 DWNN domain
zf-CCHC_2            PF13696.1  evm.model.Contig00001.296 -              4e-07   30.5   7.0   6.9e-07   29.8   1.2   2.5   2   0   0   2   2   1   2 Zinc knuckle
RRM_1                PF00076.17 evm.model.Contig00001.297 -            1.6e-14   54.4   0.0   2.7e-14   53.7   0.0   1.4   1   0   0   1   1   1   1 RNA recognition motif. (a.k.a. RRM, RBD, or RNP domain)
RRM_6                PF14259.1  evm.model.Contig00001.297 -            2.7e-13   50.8   0.0   5.9e-13   49.7   0.0   1.6   1   0   0   1   1   1   1 RNA recognition motif (a.k.a. RRM, RBD, or RNP domain)
RRM_5                PF13893.1  evm.model.Contig00001.297 -            5.2e-08   33.8   0.1   2.5e-07   31.6   0.1   2.0   2   0   0   2   2   1   1 RNA recognition motif. (a.k.a. RRM, RBD, or RNP domain)
A_deaminase          PF00962.17 evm.model.Contig00001.298 -            5.2e-34  118.8   0.0   1.4e-33  117.4   0.0   1.7   2   0   0   2   2   1   1 Adenosine/AMP deaminase
TIG                  PF01833.19 evm.model.Contig00001.298 -            1.1e-07   32.8   0.4   2.1e-07   32.0   0.4   1.4   1   0   0   1   1   1   1 IPT/TIG domain
Pou                  PF00157.12 evm.model.Contig00001.299 -              5e-29  100.9   0.0   1.6e-28   99.3   0.0   2.0   1   0   0   1   1   1   1 Pou domain - N-terminal to homeobox domain
Homeobox             PF00046.24 evm.model.Contig00001.299 -              1e-16   61.4   0.5   3.6e-16   59.7   0.5   2.0   1   0   0   1   1   1   1 Homeobox domain
Ndr                  PF03096.9  evm.model.Contig00001.3 -            3.2e-28   99.2   0.1   4.1e-28   98.8   0.1   1.1   1   0   0   1   1   1   1 Ndr family
PDZ                  PF00595.19 evm.model.Contig00001.30 -            8.5e-40  136.0   5.1   9.5e-11   42.9   0.0   6.9   7   0   0   7   7   4   6 PDZ domain (Also known as DHR or GLGF)
PDZ_2                PF13180.1  evm.model.Contig00001.30 -            3.6e-12   47.2   2.2      0.02   15.9   0.0   5.6   5   0   0   5   5   1   5 PDZ domain
Beta-lactamase       PF00144.19 evm.model.Contig00001.300 -            2.7e-42  146.1   0.0   3.7e-42  145.7   0.0   1.1   1   0   0   1   1   1   1 Beta-lactamase
A_deaminase          PF00962.17 evm.model.Contig00001.301 -            7.4e-36  124.9   0.0   1.7e-35  123.7   0.0   1.8   2   1   0   2   2   1   1 Adenosine/AMP deaminase
SH2                  PF00017.19 evm.model.Contig00001.302 -            2.1e-38  131.1   0.6     6e-20   72.0   0.1   3.3   3   0   0   3   3   2   2 SH2 domain
PI-PLC-Y             PF00387.14 evm.model.Contig00001.302 -            9.8e-33  113.8   1.6   2.5e-32  112.5   0.2   2.6   2   1   1   3   3   1   1 Phosphatidylinositol-specific phospholipase C, Y domain
PI-PLC-X             PF00388.14 evm.model.Contig00001.302 -              3e-18   66.8   1.4   2.9e-14   53.8   0.1   2.7   1   1   1   2   2   1   2 Phosphatidylinositol-specific phospholipase C, X domain
EF-hand_like         PF09279.6  evm.model.Contig00001.302 -            2.3e-12   47.9   1.6     6e-12   46.6   1.6   1.8   1   0   0   1   1   1   1 Phosphoinositide-specific phospholipase C, efhand-like
PH                   PF00169.24 evm.model.Contig00001.302 -              4e-11   44.2   2.0    0.0036   18.6   0.0   4.0   4   0   0   4   4   2   3 PH domain
C2                   PF00168.25 evm.model.Contig00001.302 -            1.9e-08   35.1   0.0   5.3e-08   33.7   0.0   1.8   1   0   0   1   1   1   1 C2 domain
Ribosomal_L7Ae       PF01248.21 evm.model.Contig00001.303 -            4.4e-26   91.4   3.1   5.4e-26   91.1   3.1   1.1   1   0   0   1   1   1   1 Ribosomal protein L7Ae/L30e/S12e/Gadd45 family
zf-HC5HC2H_2         PF13832.1  evm.model.Contig00001.305 -            1.1e-33  116.6   4.9   1.1e-33  116.6   4.9   2.4   2   0   0   2   2   1   1 PHD-zinc-finger like domain
zf-HC5HC2H           PF13771.1  evm.model.Contig00001.305 -            1.2e-22   81.0   2.1   1.2e-22   81.0   2.1   3.5   3   0   0   3   3   1   1 PHD-like zinc-binding domain
EPL1                 PF10513.4  evm.model.Contig00001.305 -            9.2e-17   62.9   1.9   9.2e-17   62.9   1.9   5.1   4   2   0   4   4   1   1 Enhancer of polycomb-like
PHD_2                PF13831.1  evm.model.Contig00001.305 -            1.7e-11   44.3   4.6   1.7e-11   44.3   4.6   3.0   2   0   0   2   2   1   1 PHD-finger
PHD                  PF00628.24 evm.model.Contig00001.305 -            1.9e-08   35.0  23.0   9.8e-06   26.3  10.8   2.9   2   0   0   2   2   1   2 PHD-finger
Aldose_epim          PF01263.15 evm.model.Contig00001.308 -            3.7e-28   99.7   0.5   4.4e-28   99.4   0.5   1.0   1   0   0   1   1   1   1 Aldose 1-epimerase
Dus                  PF01207.12 evm.model.Contig00001.309 -            6.9e-50  170.8   0.4   1.5e-49  169.7   0.4   1.5   1   1   0   1   1   1   1 Dihydrouridine synthase (Dus)
Homeobox             PF00046.24 evm.model.Contig00001.31 -            1.1e-12   48.5   0.0   1.6e-12   48.0   0.0   1.2   1   0   0   1   1   1   1 Homeobox domain
SNF2_N               PF00176.18 evm.model.Contig00001.310 -            9.8e-69  232.6   1.6   9.8e-69  232.6   1.6   2.1   2   0   0   2   2   1   1 SNF2 family N-terminal domain
Pfam-B_19320         PB019320   evm.model.Contig00001.310 -            3.6e-26   91.9   1.2   8.2e-26   90.7   0.1   2.3   2   0   0   2   2   1   1 -
DUF4208              PF13907.1  evm.model.Contig00001.310 -            7.2e-22   78.7   0.8   7.2e-22   78.7   0.8   3.7   3   1   0   3   3   1   1 Domain of unknown function (DUF4208)
Chromo               PF00385.19 evm.model.Contig00001.310 -              3e-21   76.0  12.8   2.3e-11   44.3   0.0   4.3   3   1   0   3   3   2   2 Chromo (CHRromatin Organisation MOdifier) domain
Pfam-B_8129          PB008129   evm.model.Contig00001.310 -            5.4e-16   59.6   0.0   5.4e-16   59.6   0.0   4.3   5   0   0   5   5   1   1 -
Helicase_C           PF00271.26 evm.model.Contig00001.310 -            1.5e-13   51.6   0.0   3.5e-13   50.3   0.0   1.7   1   0   0   1   1   1   1 Helicase conserved C-terminal domain
Ribosomal_L22        PF00237.14 evm.model.Contig00001.311 -            3.9e-37  127.5   0.2   6.7e-37  126.8   0.2   1.3   1   0   0   1   1   1   1 Ribosomal protein L22p/L17e
MIF4G                PF02854.14 evm.model.Contig00001.313 -            2.4e-44  152.5  15.1   1.4e-43  150.0  11.4   3.0   2   1   0   2   2   1   1 MIF4G domain
MA3                  PF02847.12 evm.model.Contig00001.313 -            2.6e-17   63.7   5.8   9.7e-17   61.9   1.4   3.3   4   0   0   4   4   1   1 MA3 domain
DNA_pol_A_exo1       PF01612.15 evm.model.Contig00001.315 -            1.1e-43  149.9   0.5     2e-43  149.1   0.5   1.5   1   0   0   1   1   1   1 3'-5' exonuclease
HRDC                 PF00570.18 evm.model.Contig00001.315 -            9.9e-11   42.3   0.0   2.8e-10   40.9   0.0   1.8   1   0   0   1   1   1   1 HRDC domain
COesterase           PF00135.23 evm.model.Contig00001.32 -           3.9e-109  367.0   0.0  4.8e-109  366.7   0.0   1.0   1   0   0   1   1   1   1 Carboxylesterase family
Abhydrolase_3        PF07859.8  evm.model.Contig00001.32 -            4.2e-08   34.2   0.1   1.6e-07   32.3   0.1   1.9   1   1   0   1   1   1   1 alpha/beta hydrolase fold
FPN1                 PF06963.7  evm.model.Contig00001.320 -           6.8e-126  421.3  21.6  7.9e-126  421.1  21.6   1.0   1   0   0   1   1   1   1 Ferroportin1 (FPN1)
PQQ_2                PF13360.1  evm.model.Contig00001.321 -            5.8e-14   53.3   0.9   1.1e-13   52.3   0.9   1.4   1   0   0   1   1   1   1 PQQ-like domain
Evr1_Alr             PF04777.8  evm.model.Contig00001.321 -            1.1e-13   52.0   0.2   1.1e-13   52.0   0.2   2.9   3   0   0   3   3   1   1 Erv1 / Alr family
DUF1620              PF07774.8  evm.model.Contig00001.322 -            1.4e-60  205.4   0.0   3.4e-60  204.2   0.0   1.7   2   0   0   2   2   1   1 Protein of unknown function (DUF1620)
Pkinase              PF00069.20 evm.model.Contig00001.323 -              6e-51  174.3   0.0   3.6e-30  106.1   0.1   2.1   2   0   0   2   2   2   2 Protein kinase domain
Pkinase_Tyr          PF07714.12 evm.model.Contig00001.323 -            8.4e-30  104.9   0.1   1.4e-20   74.7   0.1   2.2   2   0   0   2   2   2   2 Protein tyrosine kinase
AP_endonuc_2         PF01261.19 evm.model.Contig00001.324 -            3.2e-20   73.5   0.0   4.3e-20   73.1   0.0   1.2   1   0   0   1   1   1   1 Xylose isomerase-like TIM barrel
HLH                  PF00010.21 evm.model.Contig00001.326 -            3.7e-12   46.9   1.8   3.7e-12   46.9   1.8   1.9   2   0   0   2   2   1   1 Helix-loop-helix DNA-binding domain
HLH                  PF00010.21 evm.model.Contig00001.327 -            1.6e-12   48.0   3.6   2.8e-12   47.2   3.6   1.4   1   0   0   1   1   1   1 Helix-loop-helix DNA-binding domain
CAP                  PF00188.21 evm.model.Contig00001.328 -            1.2e-26   94.7  13.6     1e-13   53.0   2.2   4.6   3   2   0   3   3   2   2 Cysteine-rich secretory protein family
COesterase           PF00135.23 evm.model.Contig00001.33 -           5.9e-110  369.7   0.0    7e-110  369.4   0.0   1.0   1   0   0   1   1   1   1 Carboxylesterase family
Abhydrolase_3        PF07859.8  evm.model.Contig00001.33 -            3.4e-09   37.7   0.3   1.5e-08   35.7   0.2   1.8   1   1   0   1   1   1   1 alpha/beta hydrolase fold
Y_phosphatase        PF00102.22 evm.model.Contig00001.331 -           6.7e-155  514.4   1.7   5.6e-85  285.6   0.4   2.4   2   0   0   2   2   2   2 Protein-tyrosine phosphatase
fn3                  PF00041.16 evm.model.Contig00001.331 -            7.4e-75  248.3  18.3   7.1e-15   56.0   1.3   7.9   7   0   0   7   7   7   7 Fibronectin type III domain
I-set                PF07679.11 evm.model.Contig00001.331 -            3.9e-18   66.2   3.1   6.4e-08   33.5   0.2   4.3   1   1   2   3   3   2   3 Immunoglobulin I-set domain
DSPc                 PF00782.15 evm.model.Contig00001.331 -            1.3e-11   45.3   0.1    0.0016   19.2   0.0   3.5   3   0   0   3   3   2   2 Dual specificity phosphatase, catalytic domain
ig                   PF00047.20 evm.model.Contig00001.331 -              8e-10   39.8   0.5     0.031   15.5   0.1   4.9   4   1   0   4   4   1   3 Immunoglobulin domain
Ig_2                 PF13895.1  evm.model.Contig00001.331 -            1.9e-09   38.6   2.4    0.0011   20.2   0.1   4.1   1   1   1   2   2   1   2 Immunoglobulin domain
Y_phosphatase3       PF13350.1  evm.model.Contig00001.331 -            3.3e-07   31.8   0.0     0.034   15.5   0.0   2.6   2   0   0   2   2   1   2 Tyrosine phosphatase family
ORC6                 PF05460.8  evm.model.Contig00001.332 -            3.8e-06   27.4   4.3   0.00085   19.7   1.9   2.2   1   1   1   2   2   1   2 Origin recognition complex subunit 6 (ORC6)
Sec7                 PF01369.15 evm.model.Contig00001.334 -            1.2e-60  205.7   0.0   1.7e-60  205.1   0.0   1.2   1   0   0   1   1   1   1 Sec7 domain
PH                   PF00169.24 evm.model.Contig00001.334 -            2.1e-23   83.6   0.4   3.6e-23   82.9   0.4   1.4   1   0   0   1   1   1   1 PH domain
PH_11                PF15413.1  evm.model.Contig00001.334 -            1.6e-08   35.9   2.6   4.2e-08   34.6   2.6   1.7   1   1   0   1   1   1   1 Pleckstrin homology domain
Gtr1_RagA            PF04670.7  evm.model.Contig00001.335 -              1e-99  333.6   0.5   1.3e-99  333.2   0.5   1.1   1   0   0   1   1   1   1 Gtr1/RagA G protein conserved region
Arf                  PF00025.16 evm.model.Contig00001.335 -            1.7e-08   35.1   0.2   6.8e-08   33.1   0.0   1.9   1   1   1   2   2   1   1 ADP-ribosylation factor family
Ras                  PF00071.17 evm.model.Contig00001.335 -            4.8e-08   33.7   0.2   1.1e-07   32.5   0.0   1.7   2   1   0   2   2   1   1 Ras family
Treslin_N            PF15292.1  evm.model.Contig00001.336 -            4.2e-26   92.3  29.7     5e-16   59.0  12.0   3.5   2   1   1   3   3   2   3 Treslin N-terminus
Abhydrolase_6        PF12697.2  evm.model.Contig00001.337 -            4.5e-32  112.9   0.0   5.4e-32  112.7   0.0   1.1   1   0   0   1   1   1   1 Alpha/beta hydrolase family
Abhydrolase_1        PF00561.15 evm.model.Contig00001.337 -            3.4e-17   63.9   0.6   1.5e-08   35.7   0.5   2.2   2   0   0   2   2   2   2 alpha/beta hydrolase fold
Abhydrolase_5        PF12695.2  evm.model.Contig00001.337 -            2.5e-16   60.9   0.1   5.3e-16   59.8   0.1   1.5   1   1   0   1   1   1   1 Alpha/beta hydrolase family
WD40                 PF00400.27 evm.model.Contig00001.339 -            1.1e-15   57.9   4.8   3.6e-07   30.9   0.7   2.3   2   0   0   2   2   2   2 WD domain, G-beta repeat
COesterase           PF00135.23 evm.model.Contig00001.34 -            2.8e-70  238.7   0.0   3.1e-70  238.6   0.0   1.0   1   0   0   1   1   1   1 Carboxylesterase family
Abhydrolase_3        PF07859.8  evm.model.Contig00001.34 -            6.3e-11   43.4   0.1   3.3e-10   41.1   0.1   1.9   1   1   0   1   1   1   1 alpha/beta hydrolase fold
Peptidase_M10        PF00413.19 evm.model.Contig00001.340 -            1.2e-56  191.8   1.3   1.7e-56  191.4   0.5   1.6   2   0   0   2   2   1   1 Matrixin
Hemopexin            PF00045.14 evm.model.Contig00001.340 -            9.6e-34  116.0   2.2   6.4e-09   36.5   0.1   4.5   4   0   0   4   4   4   4 Hemopexin
PG_binding_1         PF01471.13 evm.model.Contig00001.340 -            1.2e-10   42.3   0.0   2.4e-10   41.3   0.0   1.5   1   0   0   1   1   1   1 Putative peptidoglycan binding domain
Glyco_transf_18      PF15024.1  evm.model.Contig00001.341 -           2.1e-110  370.9   0.0  2.6e-110  370.6   0.0   1.0   1   0   0   1   1   1   1 Glycosyltransferase family 18
COesterase           PF00135.23 evm.model.Contig00001.35 -           7.4e-125  418.8   0.0  9.7e-125  418.5   0.0   1.0   1   0   0   1   1   1   1 Carboxylesterase family
Abhydrolase_3        PF07859.8  evm.model.Contig00001.35 -            1.6e-10   42.1   0.1   4.7e-10   40.6   0.1   1.8   1   1   0   1   1   1   1 alpha/beta hydrolase fold
Gal_Lectin           PF02140.13 evm.model.Contig00001.350 -            4.3e-10   40.9   0.8   4.3e-10   40.9   0.8   2.6   3   0   0   3   3   1   1 Galactose binding lectin domain
DUF4217              PF13959.1  evm.model.Contig00001.352 -            7.3e-14   52.2   0.1   1.6e-13   51.1   0.1   1.6   1   0   0   1   1   1   1 Domain of unknown function (DUF4217)
Helicase_C           PF00271.26 evm.model.Contig00001.352 -            3.8e-06   27.8   0.0   8.1e-06   26.7   0.0   1.6   1   0   0   1   1   1   1 Helicase conserved C-terminal domain
DUF3883              PF13020.1  evm.model.Contig00001.353 -            1.1e-15   58.3   0.1   3.7e-15   56.6   0.0   2.0   2   0   0   2   2   1   1 Domain of unknown function (DUF3883)
RabGAP-TBC           PF00566.13 evm.model.Contig00001.354 -            1.1e-54  186.3   0.1   1.5e-54  185.9   0.1   1.2   1   0   0   1   1   1   1 Rab-GTPase-TBC domain
BAR                  PF03114.13 evm.model.Contig00001.356 -            4.8e-49  168.1   3.3   5.3e-49  168.0   3.3   1.0   1   0   0   1   1   1   1 BAR domain
BAR_2                PF10455.4  evm.model.Contig00001.356 -            2.9e-10   40.7   0.2   2.9e-10   40.7   0.2   1.8   2   0   0   2   2   1   1 Bin/amphiphysin/Rvs domain for vesicular trafficking
MIP                  PF00230.15 evm.model.Contig00001.359 -            2.6e-66  224.5   6.3   3.1e-66  224.3   6.3   1.0   1   0   0   1   1   1   1 Major intrinsic protein
COesterase           PF00135.23 evm.model.Contig00001.36 -           6.6e-131  438.8   0.0  8.8e-131  438.4   0.0   1.0   1   0   0   1   1   1   1 Carboxylesterase family
Abhydrolase_3        PF07859.8  evm.model.Contig00001.36 -              4e-12   47.3   0.2   1.3e-11   45.6   0.2   1.8   1   1   0   1   1   1   1 alpha/beta hydrolase fold
DEAD                 PF00270.24 evm.model.Contig00001.361 -            3.1e-36  125.6   0.1   7.7e-36  124.3   0.0   1.7   2   0   0   2   2   1   1 DEAD/DEAH box helicase
Helicase_C           PF00271.26 evm.model.Contig00001.361 -            1.5e-16   61.1   0.0   4.4e-16   59.6   0.0   1.9   1   0   0   1   1   1   1 Helicase conserved C-terminal domain
ResIII               PF04851.10 evm.model.Contig00001.361 -            1.8e-07   32.3   0.0     5e-07   30.9   0.0   1.7   1   0   0   1   1   1   1 Type III restriction enzyme, res subunit
TIP49                PF06068.8  evm.model.Contig00001.362 -           8.5e-189  628.5   0.9  9.9e-189  628.3   0.9   1.0   1   0   0   1   1   1   1 TIP49 C-terminus
RuvB_N               PF05496.7  evm.model.Contig00001.362 -            1.5e-11   45.0   3.6     4e-06   27.2   0.0   3.1   2   1   0   2   2   2   2 Holliday junction DNA helicase ruvB N-terminus
AAA                  PF00004.24 evm.model.Contig00001.362 -            1.6e-11   45.7   1.4   1.5e-07   32.8   0.1   3.0   2   1   1   3   3   1   2 ATPase family associated with various cellular activities (AAA)
AAA_16               PF13191.1  evm.model.Contig00001.362 -            2.8e-07   31.9   0.4    0.0012   20.0   0.0   2.7   3   0   0   3   3   1   2 AAA ATPase domain
AAA_22               PF13401.1  evm.model.Contig00001.362 -            2.6e-06   28.8   0.1      0.11   13.8   0.0   2.6   2   1   0   2   2   0   2 AAA domain
Pfam-B_1922          PB001922   evm.model.Contig00001.363 -            3.6e-38  132.9   0.1   3.6e-38  132.9   0.1   1.6   1   1   0   1   1   1   1 -
Pfam-B_7229          PB007229   evm.model.Contig00001.363 -            1.7e-24   87.8   0.1   2.6e-24   87.1   0.1   1.2   1   0   0   1   1   1   1 -
Pfam-B_7690          PB007690   evm.model.Contig00001.363 -              3e-19   71.1   0.0   7.4e-19   69.8   0.0   1.6   1   1   1   2   2   1   1 -
RabGAP-TBC           PF00566.13 evm.model.Contig00001.364 -            1.7e-40  139.9   1.9     3e-40  139.1   1.9   1.3   1   0   0   1   1   1   1 Rab-GTPase-TBC domain
HEAT_2               PF13646.1  evm.model.Contig00001.364 -            2.2e-19   70.6   1.0   8.9e-06   27.0   0.0   4.4   1   1   2   4   4   3   4 HEAT repeats
HEAT                 PF02985.17 evm.model.Contig00001.364 -            2.5e-14   53.1   2.9      0.07   14.3   0.0   6.3   6   0   0   6   6   1   4 HEAT repeat
Arm                  PF00514.18 evm.model.Contig00001.364 -            3.7e-08   34.0   0.3      0.72   10.9   0.0   5.2   5   0   0   5   5   0   3 Armadillo/beta-catenin-like repeat
Beach                PF02138.13 evm.model.Contig00001.366 -            6.4e-87  292.6   3.4   3.9e-86  290.0   3.4   2.3   1   1   0   1   1   1   1 Beige/BEACH domain
PH_BEACH             PF14844.1  evm.model.Contig00001.366 -            2.6e-19   70.2   0.4   7.7e-19   68.6   0.4   1.9   1   0   0   1   1   1   1 PH domain associated with Beige/BEACH
WD40                 PF00400.27 evm.model.Contig00001.366 -            8.4e-15   55.1   3.2   5.2e-06   27.3   0.4   3.8   3   0   0   3   3   2   2 WD domain, G-beta repeat
Laminin_G_3          PF13385.1  evm.model.Contig00001.366 -            1.3e-06   29.9   0.0   6.6e-06   27.6   0.0   2.0   1   1   0   1   1   1   1 Concanavalin A-like lectin/glucanases superfamily
ERG2_Sigma1R         PF04622.7  evm.model.Contig00001.368 -            1.7e-42  146.3   0.5   1.1e-35  124.1   0.5   2.1   1   1   1   2   2   2   2 ERG2 and Sigma1 receptor like protein
C1q                  PF00386.16 evm.model.Contig00001.369 -            1.2e-22   81.4   0.1   7.7e-22   78.8   0.1   2.2   1   1   0   1   1   1   1 C1q domain
Pfam-B_16127         PB016127   evm.model.Contig00001.369 -            4.2e-11   43.7  16.0   4.2e-11   43.7  16.0   2.0   1   1   1   2   2   1   1 -
Collagen             PF01391.13 evm.model.Contig00001.369 -            2.3e-10   41.0  18.9   4.1e-10   40.2  18.9   1.3   1   0   0   1   1   1   1 Collagen triple helix repeat (20 copies)
Pfam-B_2564          PB002564   evm.model.Contig00001.369 -            3.4e-08   34.4   6.6   3.4e-08   34.4   6.6   1.4   2   0   0   2   2   1   1 -
Pfam-B_7246          PB007246   evm.model.Contig00001.369 -            1.2e-06   29.8   4.5   1.8e-06   29.2   4.5   1.2   1   0   0   1   1   1   1 -
COesterase           PF00135.23 evm.model.Contig00001.37 -           3.3e-130  436.5   0.0  4.4e-130  436.1   0.0   1.0   1   0   0   1   1   1   1 Carboxylesterase family
Abhydrolase_3        PF07859.8  evm.model.Contig00001.37 -            1.1e-12   49.1   0.1   3.9e-12   47.4   0.1   1.8   1   1   0   1   1   1   1 alpha/beta hydrolase fold
#
# Program:         hmmscan
# Version:         3.1b2 (February 2015)
# Pipeline mode:   SCAN
# Query file:      hmmscan.tmp/chunk.3.fasta
# Target file:     /opt/biosoft/hmmer-3.1b2/Pfam-AB.hmm
# Option settings: hmmscan -o hmmscan.tmp/chunk.3.txt --tblout hmmscan.tmp/chunk.3.tbl --domtblout hmmscan.tmp/chunk.3.domtbl --pfamtblout hmmscan.tmp/chunk.3.pfamtbl -E 1e-5 --domE 1e-5 --cpu 1 /opt/biosoft/hmmer-3.1b2/Pfam-AB.hmm hmmscan.tmp/chunk.3.fasta 
# Current dir:     /media/1a8604a8-900d-4e78-9218-dccd55432414/biye/hmmer
# Date:            Fri May 10 14:55:43 2019
# [ok]
#                                                                    --- full sequence ---- --- best 1 domain ---- --- domain number estimation ----
# target name        accession  query name                accession    E-value  score  bias   E-value  score  bias   exp reg clu  ov env dom rep inc description of target
#------------------- ----------      -------------------- ---------- --------- ------ ----- --------- ------ -----   --- --- --- --- --- --- --- --- ---------------------
Pou                  PF00157.12 evm.model.Contig00001.370 -            2.7e-38  130.6   0.9   2.8e-37  127.4   0.7   2.3   2   0   0   2   2   1   1 Pou domain - N-terminal to homeobox domain
Homeobox             PF00046.24 evm.model.Contig00001.370 -            1.8e-16   60.6   1.5   1.8e-16   60.6   1.5   2.3   2   0   0   2   2   1   1 Homeobox domain
Taxilin              PF09728.4  evm.model.Contig00001.371 -            5.1e-97  325.9  68.4     7e-97  325.4  68.4   1.2   1   0   0   1   1   1   1 Myosin-like coiled-coil protein
CTDII                PF01556.13 evm.model.Contig00001.372 -            2.5e-26   92.5   1.0   7.3e-23   81.4   0.0   3.2   3   0   0   3   3   1   2 DnaJ C terminal domain
DnaJ                 PF00226.26 evm.model.Contig00001.372 -            2.2e-21   76.5   0.7     4e-21   75.7   0.7   1.4   1   0   0   1   1   1   1 DnaJ domain
DENN                 PF02141.16 evm.model.Contig00001.373 -            2.5e-32  113.3   0.0   4.3e-32  112.5   0.0   1.4   1   0   0   1   1   1   1 DENN (AEX-3) domain
uDENN                PF03456.13 evm.model.Contig00001.373 -            2.5e-19   70.1   0.9   4.2e-19   69.4   0.9   1.4   1   0   0   1   1   1   1 uDENN domain
Pfam-B_6219          PB006219   evm.model.Contig00001.373 -            5.8e-10   40.1   0.0   8.6e-10   39.5   0.0   1.2   1   0   0   1   1   1   1 -
SBF2                 PF12335.3  evm.model.Contig00001.374 -            2.3e-50  172.2   9.1   4.8e-47  161.3   4.3   2.7   1   1   1   2   2   2   2 Myotubularin protein
GRAM                 PF02893.15 evm.model.Contig00001.374 -            4.9e-07   30.3   0.0   9.4e-07   29.4   0.0   1.4   1   0   0   1   1   1   1 GRAM domain
Myotub-related       PF06602.9  evm.model.Contig00001.375 -            7.3e-93  312.3   0.1   5.7e-92  309.4   0.0   2.4   2   1   0   2   2   1   1 Myotubularin-like phosphatase domain
Pfam-B_5060          PB005060   evm.model.Contig00001.375 -            5.1e-14   53.3   0.8   6.9e-14   52.9   0.0   1.6   2   0   0   2   2   1   1 -
C1_1                 PF00130.17 evm.model.Contig00001.375 -            5.2e-12   46.4   8.3   1.4e-11   45.1   8.3   1.8   1   0   0   1   1   1   1 Phorbol esters/diacylglycerol binding domain (C1 domain)
PH                   PF00169.24 evm.model.Contig00001.375 -            6.4e-12   46.7   0.4   1.4e-11   45.6   0.0   1.9   2   0   0   2   2   1   1 PH domain
PH_11                PF15413.1  evm.model.Contig00001.375 -            7.1e-06   27.4   0.4   3.7e-05   25.1   0.4   2.2   1   1   0   1   1   1   1 Pleckstrin homology domain
Rib_hydrolayse       PF02267.12 evm.model.Contig00001.376 -              2e-46  159.5   0.9   2.9e-46  159.0   0.9   1.2   1   0   0   1   1   1   1 ADP-ribosyl cyclase
Rib_hydrolayse       PF02267.12 evm.model.Contig00001.377 -            4.4e-41  142.0   0.6   4.9e-41  141.8   0.6   1.0   1   0   0   1   1   1   1 ADP-ribosyl cyclase
Rib_hydrolayse       PF02267.12 evm.model.Contig00001.378 -            7.4e-42  144.5   0.1   8.9e-42  144.3   0.1   1.0   1   0   0   1   1   1   1 ADP-ribosyl cyclase
RabGAP-TBC           PF00566.13 evm.model.Contig00001.379 -            1.2e-13   52.2   2.7   1.2e-12   48.9   0.9   2.5   2   0   0   2   2   1   1 Rab-GTPase-TBC domain
LIM                  PF00412.17 evm.model.Contig00001.379 -            8.9e-11   42.8  14.3   1.6e-10   42.0  14.3   1.5   1   0   0   1   1   1   1 LIM domain
Tropomyosin          PF00261.15 evm.model.Contig00001.380 -            1.2e-36  127.2  46.5   1.4e-36  127.0  46.5   1.0   1   0   0   1   1   1   1 Tropomyosin
Tropomyosin_1        PF12718.2  evm.model.Contig00001.380 -            7.2e-12   46.5  44.8   1.7e-08   35.5   9.4   2.9   1   1   2   3   3   2   2 Tropomyosin like
Peptidase_S8         PF00082.17 evm.model.Contig00001.383 -            3.8e-41  142.3   5.4   2.1e-34  120.1   0.6   2.2   1   1   1   2   2   2   2 Subtilase family
P_proprotein         PF01483.15 evm.model.Contig00001.383 -            2.3e-23   82.9   0.1   4.5e-23   82.0   0.1   1.5   1   0   0   1   1   1   1 Proprotein convertase P-domain
HAUS6_N              PF14661.1  evm.model.Contig00001.384 -            1.8e-34  120.4   2.1   1.8e-34  120.4   2.1   2.0   3   0   0   3   3   1   1 HAUS augmin-like complex subunit 6 N-terminus
Pfam-B_12808         PB012808   evm.model.Contig00001.385 -            3.5e-13   50.5   0.0     5e-13   50.0   0.0   1.2   1   0   0   1   1   1   1 -
PH                   PF00169.24 evm.model.Contig00001.385 -            4.6e-10   40.8   0.1   6.7e-10   40.2   0.1   1.2   1   0   0   1   1   1   1 PH domain
Pfam-B_6632          PB006632   evm.model.Contig00001.385 -            3.8e-08   33.9   0.0   4.9e-08   33.6   0.0   1.2   1   0   0   1   1   1   1 -
Pkinase              PF00069.20 evm.model.Contig00001.389 -            1.8e-26   94.0   0.0   2.6e-26   93.5   0.0   1.2   1   0   0   1   1   1   1 Protein kinase domain
Pkinase_Tyr          PF07714.12 evm.model.Contig00001.389 -            2.7e-18   67.2   0.0   3.8e-18   66.7   0.0   1.2   1   0   0   1   1   1   1 Protein tyrosine kinase
7TM_GPCR_Srw         PF10324.4  evm.model.Contig00001.39 -            7.5e-09   36.3   2.0   7.5e-09   36.3   2.0   1.6   2   0   0   2   2   1   1 Serpentine type 7TM GPCR chemoreceptor Srw
7tm_1                PF00001.16 evm.model.Contig00001.39 -            3.4e-07   30.8   1.0   6.7e-07   29.9   1.0   1.6   1   0   0   1   1   1   1 7 transmembrane receptor (rhodopsin family)
Pfam-B_5303          PB005303   evm.model.Contig00001.390 -           1.3e-155  519.7   8.6   7.9e-77  259.8   1.1   4.5   4   0   0   4   4   3   4 -
Pfam-B_18240         PB018240   evm.model.Contig00001.390 -           9.5e-114  375.2   0.0     2e-46  158.2   0.0   3.6   3   0   0   3   3   3   3 -
Pfam-B_5455          PB005455   evm.model.Contig00001.390 -            6.7e-69  234.6   3.4     7e-35  122.2   0.0   4.1   4   0   0   4   4   3   3 -
Pfam-B_19515         PB019515   evm.model.Contig00001.390 -            7.3e-55  183.9   0.1   2.9e-21   76.2   0.0   3.8   3   0   0   3   3   3   3 -
Pfam-B_16619         PB016619   evm.model.Contig00001.390 -            1.9e-17   65.6   0.0   4.2e-06   28.3   0.0   3.6   3   0   0   3   3   2   3 -
HEPN                 PF05168.9  evm.model.Contig00001.390 -            1.2e-13   52.1   0.4   5.3e-13   50.0   0.4   2.2   1   0   0   1   1   1   1 HEPN domain
HATPase_c_3          PF13589.1  evm.model.Contig00001.390 -            7.4e-08   33.3   0.1     0.049   14.4   0.0   4.4   3   2   0   3   3   1   3 Histidine kinase-, DNA gyrase B-, and HSP90-like ATPase
WD40                 PF00400.27 evm.model.Contig00001.391 -            4.7e-47  157.4   7.0   3.8e-12   46.7   0.1   4.9   6   0   0   6   6   4   4 WD domain, G-beta repeat
Nup160               PF11715.3  evm.model.Contig00001.391 -            2.2e-06   27.3   5.4    0.0014   18.1   0.5   3.5   1   1   2   3   3   1   3 Nucleoporin Nup120/160
Ras                  PF00071.17 evm.model.Contig00001.392 -            3.5e-10   40.7   0.0   4.9e-10   40.2   0.0   1.2   1   0   0   1   1   1   1 Ras family
Miro                 PF08477.8  evm.model.Contig00001.392 -            1.3e-08   36.5   0.0   1.7e-08   36.1   0.0   1.3   1   0   0   1   1   1   1 Miro-like protein
Arf                  PF00025.16 evm.model.Contig00001.392 -            2.1e-08   34.8   0.0   2.5e-08   34.5   0.0   1.2   1   0   0   1   1   1   1 ADP-ribosylation factor family
RhoGEF               PF00621.15 evm.model.Contig00001.394 -            3.1e-42  145.7   3.1   3.1e-42  145.7   3.1   1.9   2   0   0   2   2   1   1 RhoGEF domain
PH                   PF00169.24 evm.model.Contig00001.394 -            2.5e-17   64.1   2.5   3.6e-09   37.9   0.1   2.6   2   0   0   2   2   2   2 PH domain
adh_short            PF00106.20 evm.model.Contig00001.395 -            6.8e-19   69.6   0.3   2.3e-18   67.8   0.0   2.0   2   0   0   2   2   1   1 short chain dehydrogenase
adh_short_C2         PF13561.1  evm.model.Contig00001.395 -            8.9e-14   53.0   9.1   4.3e-10   40.9   0.0   3.1   3   0   0   3   3   1   2 Enoyl-(Acyl carrier protein) reductase
NAD_binding_10       PF13460.1  evm.model.Contig00001.395 -              1e-07   33.3   0.1   1.4e-06   29.6   0.1   2.8   1   1   0   1   1   1   1 NADH(P)-binding
KR                   PF08659.5  evm.model.Contig00001.395 -            2.1e-07   31.9   1.0   3.5e-07   31.2   0.0   1.9   2   1   0   2   2   1   1 KR domain
Cyclin               PF08613.6  evm.model.Contig00001.396 -            5.4e-11   44.3   0.2   1.1e-10   43.2   0.2   1.5   1   0   0   1   1   1   1 Cyclin
Cyclin_N             PF00134.18 evm.model.Contig00001.396 -            6.6e-07   30.1   1.3   6.6e-07   30.1   1.3   1.6   2   0   0   2   2   1   1 Cyclin, N-terminal domain
LETM1                PF07766.8  evm.model.Contig00001.397 -            7.3e-37  128.0   0.7     9e-37  127.7   0.7   1.1   1   0   0   1   1   1   1 LETM1-like protein
Glyco_transf_18      PF15024.1  evm.model.Contig00001.399 -           8.2e-137  458.1   0.8   2.2e-83  281.7   0.0   2.0   1   1   1   2   2   2   2 Glycosyltransferase family 18
Gal_Lectin           PF02140.13 evm.model.Contig00001.4 -            2.6e-06   28.8   1.0   5.2e-06   27.8   0.4   1.9   2   0   0   2   2   1   1 Galactose binding lectin domain
Ion_trans            PF00520.26 evm.model.Contig00001.400 -            3.3e-31  109.3  13.1   3.3e-31  109.3  13.1   1.7   2   0   0   2   2   1   1 Ion transport protein
Ion_trans_2          PF07885.11 evm.model.Contig00001.400 -            1.8e-09   38.3  11.2   1.8e-09   38.3  11.2   2.4   2   1   0   2   2   1   1 Ion channel
Peptidase_M13_N      PF05649.8  evm.model.Contig00001.402 -            3.4e-24   86.8   6.9   5.1e-24   86.2   6.9   1.2   1   0   0   1   1   1   1 Peptidase family M13
Peptidase_M13        PF01431.16 evm.model.Contig00001.402 -            2.6e-10   41.0   0.3   5.6e-08   33.4   0.3   2.6   1   1   0   1   1   1   1 Peptidase family M13
Amidinotransf        PF02274.12 evm.model.Contig00001.403 -            1.6e-24   87.6   0.0     2e-24   87.3   0.0   1.1   1   0   0   1   1   1   1 Amidinotransferase
Dpy19                PF10034.4  evm.model.Contig00001.404 -           1.5e-128  431.0  39.6   1.3e-82  279.2  17.0   2.9   1   1   1   2   2   2   2 Q-cell neuroblast polarisation
HECT                 PF00632.20 evm.model.Contig00001.405 -            7.2e-91  305.8   0.4   3.6e-90  303.5   0.0   2.1   2   0   0   2   2   1   1 HECT-domain (ubiquitin-transferase)
Pfam-B_18279         PB018279   evm.model.Contig00001.405 -            1.6e-18   67.3   3.0   3.6e-18   66.2   3.0   1.7   1   0   0   1   1   1   1 -
Pfam-B_5451          PB005451   evm.model.Contig00001.405 -            7.9e-08   32.8   0.0   1.3e-07   32.0   0.0   1.2   1   0   0   1   1   1   1 -
Pfam-B_3755          PB003755   evm.model.Contig00001.405 -              2e-07   31.1   0.1     0.016   14.8   0.0   2.2   2   0   0   2   2   2   2 -
MADF_DNA_bdg         PF10545.4  evm.model.Contig00001.406 -            7.1e-15   56.1   0.4   1.1e-14   55.5   0.4   1.3   1   0   0   1   1   1   1 Alcohol dehydrogenase transcription factor Myb/SANT-like
CTD_bind             PF04818.8  evm.model.Contig00001.408 -            5.5e-14   53.3   2.9   7.1e-14   52.9   0.6   2.5   2   0   0   2   2   1   1 RNA polymerase II-binding domain.
Ax_dynein_light      PF10211.4  evm.model.Contig00001.409 -            7.5e-81  271.7  12.3     1e-80  271.2  12.3   1.1   1   0   0   1   1   1   1 Axonemal dynein light chain
Laminin_G_2          PF02210.19 evm.model.Contig00001.41 -              4e-10   41.0   5.6   1.4e-06   29.5   0.0   3.9   3   1   0   3   3   1   2 Laminin G domain
Laminin_G_1          PF00054.18 evm.model.Contig00001.41 -            2.8e-09   38.2   0.2   5.5e-05   24.3   0.0   3.5   4   1   0   4   4   1   2 Laminin G domain
Methyltransf_10      PF05971.7  evm.model.Contig00001.410 -            3.4e-63  214.7   0.0   5.2e-63  214.1   0.0   1.3   1   0   0   1   1   1   1 Protein of unknown function (DUF890)
PAS_3                PF08447.6  evm.model.Contig00001.411 -            1.5e-16   61.4   0.0   2.2e-08   35.2   0.0   2.9   2   0   0   2   2   2   2 PAS fold
PAS_11               PF14598.1  evm.model.Contig00001.411 -            2.4e-16   60.8   0.0   1.8e-11   45.1   0.0   2.6   2   0   0   2   2   1   2 PAS domain
HLH                  PF00010.21 evm.model.Contig00001.411 -            1.8e-10   41.5   1.8   4.3e-10   40.3   0.8   2.2   2   0   0   2   2   1   1 Helix-loop-helix DNA-binding domain
PAS                  PF00989.19 evm.model.Contig00001.411 -            1.3e-09   39.0   0.0    0.0036   18.2   0.0   2.5   2   0   0   2   2   2   2 PAS fold
PAS_9                PF13426.1  evm.model.Contig00001.411 -            5.3e-08   34.3   0.0   0.00082   20.9   0.0   2.7   2   1   0   2   2   1   2 PAS domain
polyprenyl_synt      PF00348.12 evm.model.Contig00001.412 -            1.1e-71  242.0   0.0   1.3e-71  241.7   0.0   1.1   1   0   0   1   1   1   1 Polyprenyl synthetase
Bromodomain          PF00439.20 evm.model.Contig00001.413 -            4.5e-17   62.9   0.3   1.3e-16   61.4   0.3   1.9   1   0   0   1   1   1   1 Bromodomain
Pfam-B_153           PB000153   evm.model.Contig00001.413 -            5.2e-08   33.3  13.8   6.6e-06   26.4   0.0   2.5   1   1   0   2   2   1   1 -
Frizzled             PF01534.12 evm.model.Contig00001.415 -            1.3e-76  258.7  16.4   1.7e-76  258.3  16.4   1.1   1   0   0   1   1   1   1 Frizzled/Smoothened family membrane region
Fz                   PF01392.17 evm.model.Contig00001.415 -              4e-30  105.7   3.2   1.4e-29  104.0   3.2   2.0   1   0   0   1   1   1   1 Fz domain
Sds3                 PF08598.6  evm.model.Contig00001.417 -            3.2e-24   86.8  16.4   5.3e-24   86.1  16.4   1.3   1   0   0   1   1   1   1 Sds3-like
BSD                  PF03909.12 evm.model.Contig00001.418 -            1.3e-14   54.8   0.4   1.3e-14   54.8   0.4   3.2   3   0   0   3   3   1   1 BSD domain
Pfam-B_9220          PB009220   evm.model.Contig00001.419 -              2e-21   78.2   0.1   2.9e-21   77.7   0.1   1.1   1   0   0   1   1   1   1 -
Methyltransf_18      PF12847.2  evm.model.Contig00001.419 -            9.1e-08   33.8   0.0   1.7e-07   32.9   0.0   1.4   1   0   0   1   1   1   1 Methyltransferase domain
Methyltransf_31      PF13847.1  evm.model.Contig00001.419 -            2.9e-07   31.4   0.1   5.6e-07   30.4   0.1   1.4   1   1   0   1   1   1   1 Methyltransferase domain
PrmA                 PF06325.8  evm.model.Contig00001.419 -              2e-06   28.3   0.0   2.7e-06   27.9   0.0   1.2   1   0   0   1   1   1   1 Ribosomal protein L11 methyltransferase (PrmA)
HemeBinding_Shp      PF11545.3  evm.model.Contig00001.420 -            7.5e-06   27.0   0.1        11    6.9   0.0   4.2   4   0   0   4   4   0   4 Cell surface heme-binding protein Shp
Kinesin              PF00225.18 evm.model.Contig00001.421 -           4.4e-118  395.0   0.0  4.4e-118  395.0   0.0   1.7   2   0   0   2   2   1   1 Kinesin motor domain
Peptidase_C1         PF00112.18 evm.model.Contig00001.422 -            3.6e-70  237.4   2.7   6.4e-70  236.6   2.7   1.4   1   0   0   1   1   1   1 Papain family cysteine protease
Inhibitor_I29        PF08246.7  evm.model.Contig00001.422 -            1.1e-11   46.0   1.5   2.3e-11   44.9   1.5   1.6   1   0   0   1   1   1   1 Cathepsin propeptide inhibitor domain (I29)
LRR_8                PF13855.1  evm.model.Contig00001.423 -            2.1e-14   54.2  16.9   3.8e-10   40.5   5.6   2.9   1   1   2   3   3   2   2 Leucine rich repeat
LRR_4                PF12799.2  evm.model.Contig00001.423 -            2.4e-09   37.7  20.9   2.3e-06   28.2   2.8   3.1   4   0   0   4   4   2   2 Leucine Rich repeats (2 copies)
LRR_1                PF00560.28 evm.model.Contig00001.423 -            1.2e-08   34.9  13.9     0.042   15.0   0.1   5.7   6   0   0   6   6   2   3 Leucine Rich Repeat
UPF0506              PF11703.3  evm.model.Contig00001.426 -            6.6e-07   30.3  25.3   0.00062   20.8  17.1   2.4   1   1   1   2   2   2   2 UPF0506
PDGF                 PF00341.12 evm.model.Contig00001.427 -            1.8e-15   57.9   6.5   1.8e-15   57.9   6.5   2.1   2   1   0   2   2   1   1 PDGF/VEGF domain
Peptidase_M24        PF00557.19 evm.model.Contig00001.428 -            1.4e-55  189.3   0.0   2.2e-55  188.6   0.0   1.3   1   0   0   1   1   1   1 Metallopeptidase family M24
AMP_N                PF05195.11 evm.model.Contig00001.428 -            3.3e-33  115.1   0.0   5.7e-33  114.3   0.0   1.3   1   0   0   1   1   1   1 Aminopeptidase P, N-terminal domain
TRAPP                PF04051.11 evm.model.Contig00001.429 -            4.4e-39  134.6   0.0   5.2e-39  134.4   0.0   1.0   1   0   0   1   1   1   1 Transport protein particle (TRAPP) component
Phosphonate-bd       PF12974.2  evm.model.Contig00001.43 -            3.6e-26   93.2   0.0   4.5e-26   92.9   0.0   1.1   1   0   0   1   1   1   1 ABC transporter, phosphonate, periplasmic substrate-binding protein
Strabismus           PF06638.6  evm.model.Contig00001.430 -           4.5e-148  494.9   0.0  5.3e-148  494.6   0.0   1.0   1   0   0   1   1   1   1 Strabismus protein
UCH                  PF00443.24 evm.model.Contig00001.431 -            4.9e-54  184.4   0.1   6.5e-54  184.0   0.1   1.1   1   0   0   1   1   1   1 Ubiquitin carboxyl-terminal hydrolase
UCH_1                PF13423.1  evm.model.Contig00001.431 -            1.5e-26   94.7   0.0     2e-26   94.3   0.0   1.1   1   0   0   1   1   1   1 Ubiquitin carboxyl-terminal hydrolase
wnt                  PF00110.14 evm.model.Contig00001.432 -            5.9e-63  214.1   1.7   6.5e-63  213.9   1.7   1.0   1   0   0   1   1   1   1 wnt family
DUF1330              PF07045.6  evm.model.Contig00001.433 -              4e-08   34.1   0.2    0.0047   17.9   0.1   2.4   2   1   0   2   2   2   2 Protein of unknown function (DUF1330)
E1-E2_ATPase         PF00122.15 evm.model.Contig00001.434 -              1e-53  182.9   0.7     1e-53  182.9   0.7   2.1   3   0   0   3   3   1   1 E1-E2 ATPase
Cation_ATPase_C      PF00689.16 evm.model.Contig00001.434 -            1.6e-33  117.0   7.2   1.6e-33  117.0   7.2   3.4   3   0   0   3   3   1   1 Cation transporting ATPase, C-terminus
Hydrolase            PF00702.21 evm.model.Contig00001.434 -            4.7e-26   93.7   0.0   3.7e-25   90.8   0.0   2.2   1   1   0   1   1   1   1 haloacid dehalogenase-like hydrolase
Hydrolase_like2      PF13246.1  evm.model.Contig00001.434 -            3.1e-17   63.5   0.1   6.4e-17   62.4   0.1   1.5   1   0   0   1   1   1   1 Putative hydrolase of sodium-potassium ATPase alpha subunit
HAD                  PF12710.2  evm.model.Contig00001.434 -            7.3e-14   53.5   0.2   1.5e-13   52.5   0.2   1.6   1   0   0   1   1   1   1 haloacid dehalogenase-like hydrolase
Cation_ATPase_N      PF00690.21 evm.model.Contig00001.434 -            1.3e-11   44.9   0.0   3.6e-11   43.5   0.0   1.8   1   0   0   1   1   1   1 Cation transporter/ATPase, N-terminus
Pfam-B_17259         PB017259   evm.model.Contig00001.434 -            9.3e-06   26.0   0.0   3.2e-05   24.3   0.0   2.0   1   0   0   1   1   1   1 -
JmjC                 PF02373.17 evm.model.Contig00001.435 -            3.2e-12   47.8   1.1   1.5e-10   42.5   1.1   2.4   1   1   0   1   1   1   1 JmjC domain, hydroxylase
Cupin_8              PF13621.1  evm.model.Contig00001.435 -            2.6e-11   44.7   0.1   6.8e-11   43.3   0.1   1.5   1   1   0   1   1   1   1 Cupin-like domain
IMPDH                PF00478.20 evm.model.Contig00001.436 -           1.7e-115  386.8   0.6  2.3e-115  386.5   0.6   1.1   1   0   0   1   1   1   1 IMP dehydrogenase / GMP reductase domain
LIM                  PF00412.17 evm.model.Contig00001.437 -            7.5e-23   81.5  24.5   2.4e-12   47.9   6.9   2.3   2   0   0   2   2   2   2 LIM domain
Ank_2                PF12796.2  evm.model.Contig00001.438 -            3.8e-37  127.6   6.4   2.8e-09   38.3   0.0   5.2   3   1   3   6   6   5   5 Ankyrin repeats (3 copies)
Ank                  PF00023.25 evm.model.Contig00001.438 -            4.4e-28   96.8  23.4   4.5e-05   24.2   0.1   8.8   9   1   0   9   9   2   7 Ankyrin repeat
Ank_3                PF13606.1  evm.model.Contig00001.438 -            1.3e-25   88.0  14.2    0.0013   19.9   0.1   8.8   9   0   0   9   9   2   7 Ankyrin repeat
Ank_4                PF13637.1  evm.model.Contig00001.438 -            1.3e-22   80.8   3.3   3.9e-06   28.3   0.1   5.6   5   0   0   5   5   3   4 Ankyrin repeats (many copies)
Ank_5                PF13857.1  evm.model.Contig00001.438 -            6.7e-19   68.6   5.8    0.0038   18.6   0.1   6.8   6   2   2   8   8   3   6 Ankyrin repeats (many copies)
SOCS_box             PF07525.11 evm.model.Contig00001.438 -            6.8e-06   27.0   0.0   1.5e-05   25.9   0.0   1.6   1   0   0   1   1   1   1 SOCS box
Phosphonate-bd       PF12974.2  evm.model.Contig00001.44 -              6e-28   99.0   0.0   7.4e-28   98.7   0.0   1.0   1   0   0   1   1   1   1 ABC transporter, phosphonate, periplasmic substrate-binding protein
Pfam-B_3659          PB003659   evm.model.Contig00001.440 -            2.3e-30  106.5   0.2   3.7e-30  105.8   0.2   1.2   1   0   0   1   1   1   1 -
Pfam-B_9367          PB009367   evm.model.Contig00001.440 -            7.7e-20   72.4   3.9   1.1e-12   48.8   0.0   2.2   2   0   0   2   2   2   2 -
DUF3595              PF12166.3  evm.model.Contig00001.441 -           2.6e-102  344.0   1.7  2.6e-102  344.0   1.7   1.8   2   0   0   2   2   1   1 Protein of unknown function (DUF3595)
Pfam-B_6130          PB006130   evm.model.Contig00001.441 -            2.2e-34  119.8  35.6   1.6e-28  100.4   6.7   4.0   3   1   0   4   4   2   3 -
Pfam-B_1679          PB001679   evm.model.Contig00001.441 -            1.1e-13   51.3   3.6   1.1e-13   51.3   3.6   2.1   2   1   0   2   2   1   1 -
Pfam-B_13802         PB013802   evm.model.Contig00001.441 -            8.8e-13   49.2   2.4   2.2e-12   47.9   2.4   1.6   1   0   0   1   1   1   1 -
Pfam-B_7173          PB007173   evm.model.Contig00001.441 -            7.7e-09   36.7   0.3   1.9e-08   35.4   0.3   1.6   1   0   0   1   1   1   1 -
Sulfate_transp       PF00916.15 evm.model.Contig00001.442 -            1.8e-65  221.9   6.0   3.5e-65  220.9   6.0   1.5   1   0   0   1   1   1   1 Sulfate transporter family
Sulfate_tra_GLY      PF13792.1  evm.model.Contig00001.442 -            1.6e-28   99.3   4.5   1.6e-28   99.3   4.5   2.3   2   0   0   2   2   1   1 Sulfate transporter N-terminal domain with GLY motif
STAS                 PF01740.16 evm.model.Contig00001.442 -            9.1e-19   68.2   0.1   2.7e-18   66.6   0.1   1.9   1   0   0   1   1   1   1 STAS domain
WD40                 PF00400.27 evm.model.Contig00001.442 -            1.8e-07   31.9   0.9      0.48   11.5   0.0   5.3   6   0   0   6   6   0   2 WD domain, G-beta repeat
Pfam-B_5819          PB005819   evm.model.Contig00001.443 -            3.3e-82  277.4   0.0   4.4e-82  277.0   0.0   1.1   1   0   0   1   1   1   1 -
Pfam-B_1627          PB001627   evm.model.Contig00001.443 -            1.1e-46  160.6   0.0   1.5e-46  160.2   0.0   1.1   1   0   0   1   1   1   1 -
Pfam-B_17947         PB017947   evm.model.Contig00001.443 -              1e-22   81.3   0.1   1.6e-22   80.7   0.1   1.2   1   0   0   1   1   1   1 -
Pfam-B_519           PB000519   evm.model.Contig00001.443 -            2.6e-17   63.4   0.0   1.3e-11   44.5   0.0   2.1   2   0   0   2   2   2   2 -
Pfam-B_17959         PB017959   evm.model.Contig00001.443 -            2.7e-17   63.5   0.0   4.3e-17   62.9   0.0   1.3   1   0   0   1   1   1   1 -
Pyr_redox_2          PF07992.9  evm.model.Contig00001.443 -            1.2e-07   33.0   0.0   6.5e-05   24.0   0.0   2.5   2   1   0   2   2   1   2 Pyridine nucleotide-disulphide oxidoreductase
Sulfate_transp       PF00916.15 evm.model.Contig00001.444 -            1.7e-65  222.0   9.9   1.7e-65  222.0   9.9   1.6   2   0   0   2   2   1   1 Sulfate transporter family
Sulfate_tra_GLY      PF13792.1  evm.model.Contig00001.444 -            1.6e-31  109.0   1.9   1.6e-31  109.0   1.9   2.4   3   0   0   3   3   1   1 Sulfate transporter N-terminal domain with GLY motif
STAS                 PF01740.16 evm.model.Contig00001.444 -            3.8e-09   37.1   0.3   7.8e-09   36.1   0.3   1.6   1   0   0   1   1   1   1 STAS domain
Dpy19                PF10034.4  evm.model.Contig00001.446 -           4.5e-107  360.0  38.2   1.8e-49  169.7  27.4   3.0   1   1   2   3   3   3   3 Q-cell neuroblast polarisation
Fork_head            PF00250.13 evm.model.Contig00001.447 -            3.3e-24   85.9   0.6     8e-24   84.7   0.6   1.7   1   0   0   1   1   1   1 Fork head domain
Pkinase              PF00069.20 evm.model.Contig00001.448 -            1.9e-43  149.7   0.0   1.7e-34  120.3   0.0   2.6   3   0   0   3   3   2   2 Protein kinase domain
C1_1                 PF00130.17 evm.model.Contig00001.448 -            2.4e-30  105.1  30.0   2.9e-16   60.0  12.6   2.7   3   0   0   3   3   2   2 Phorbol esters/diacylglycerol binding domain (C1 domain)
C2                   PF00168.25 evm.model.Contig00001.448 -              2e-26   92.7   0.0   4.6e-26   91.6   0.0   1.6   1   0   0   1   1   1   1 C2 domain
Pkinase_Tyr          PF07714.12 evm.model.Contig00001.448 -            1.7e-21   77.7   0.0     3e-16   60.4   0.0   2.8   3   0   0   3   3   2   2 Protein tyrosine kinase
Pfam-B_4186          PB004186   evm.model.Contig00001.448 -            7.7e-14   52.5   0.1   1.1e-13   52.1   0.1   1.1   1   0   0   1   1   1   1 -
Pfam-B_2475          PB002475   evm.model.Contig00001.448 -            3.4e-12   47.6   0.8   7.5e-12   46.5   0.8   1.5   1   0   0   1   1   1   1 -
Pkinase_C            PF00433.19 evm.model.Contig00001.448 -            3.5e-11   44.6   2.3   4.8e-11   44.1   0.3   2.3   3   0   0   3   3   1   1 Protein kinase C terminal domain
Wbp11                PF09429.5  evm.model.Contig00001.449 -            1.9e-20   73.7  12.5   1.9e-20   73.7  12.5   3.1   3   0   0   3   3   1   1 WW domain binding protein 11
7tm_1                PF00001.16 evm.model.Contig00001.450 -            3.2e-59  201.3  19.7   4.3e-59  200.9  19.7   1.2   1   0   0   1   1   1   1 7 transmembrane receptor (rhodopsin family)
7TM_GPCR_Srsx        PF10320.4  evm.model.Contig00001.450 -            1.1e-14   55.4  21.5   1.6e-14   54.8  21.5   1.2   1   0   0   1   1   1   1 Serpentine type 7TM GPCR chemoreceptor Srsx
7TM_GPCR_Srx         PF10328.4  evm.model.Contig00001.450 -            1.9e-11   44.8  10.8   1.9e-11   44.8  10.8   2.4   2   1   0   2   2   1   1 Serpentine type 7TM GPCR chemoreceptor Srx
7TM_GPCR_Srw         PF10324.4  evm.model.Contig00001.450 -            5.7e-11   43.3  22.5   1.4e-10   42.0  22.5   1.6   1   1   0   1   1   1   1 Serpentine type 7TM GPCR chemoreceptor Srw
7TM_GPCR_Srv         PF10323.4  evm.model.Contig00001.450 -            1.3e-09   38.7  21.4     2e-09   38.1  21.4   1.3   1   0   0   1   1   1   1 Serpentine type 7TM GPCR chemoreceptor Srv
Pfam-B_18951         PB018951   evm.model.Contig00001.450 -            1.4e-07   32.8   9.2   4.3e-07   31.2   9.2   1.8   1   0   0   1   1   1   1 -
BAG                  PF02179.11 evm.model.Contig00001.451 -            4.2e-17   63.2   5.1   5.9e-17   62.7   5.1   1.2   1   0   0   1   1   1   1 BAG domain
WW                   PF00397.21 evm.model.Contig00001.451 -            6.6e-11   43.0   0.1     1e-10   42.4   0.1   1.3   1   0   0   1   1   1   1 WW domain
Pfam-B_1661          PB001661   evm.model.Contig00001.457 -            1.3e-38  133.7   6.6   1.7e-21   77.2   0.0   2.4   2   1   0   2   2   2   2 -
CUE                  PF02845.11 evm.model.Contig00001.457 -            3.1e-08   34.1   0.0   5.6e-08   33.3   0.0   1.4   1   0   0   1   1   1   1 CUE domain
His_Phos_2           PF00328.17 evm.model.Contig00001.459 -            1.5e-23   84.9   0.0   3.6e-23   83.6   0.0   1.6   1   1   0   1   1   1   1 Histidine phosphatase superfamily (branch 2)
ACOX                 PF01756.14 evm.model.Contig00001.460 -            3.8e-13   50.4   0.1     7e-13   49.5   0.1   1.3   1   0   0   1   1   1   1 Acyl-CoA oxidase
Acyl-CoA_dh_M        PF02770.14 evm.model.Contig00001.460 -            5.5e-09   36.5   0.0   9.4e-09   35.8   0.0   1.4   1   0   0   1   1   1   1 Acyl-CoA dehydrogenase, middle domain
#
# Program:         hmmscan
# Version:         3.1b2 (February 2015)
# Pipeline mode:   SCAN
# Query file:      hmmscan.tmp/chunk.4.fasta
# Target file:     /opt/biosoft/hmmer-3.1b2/Pfam-AB.hmm
# Option settings: hmmscan -o hmmscan.tmp/chunk.4.txt --tblout hmmscan.tmp/chunk.4.tbl --domtblout hmmscan.tmp/chunk.4.domtbl --pfamtblout hmmscan.tmp/chunk.4.pfamtbl -E 1e-5 --domE 1e-5 --cpu 1 /opt/biosoft/hmmer-3.1b2/Pfam-AB.hmm hmmscan.tmp/chunk.4.fasta 
# Current dir:     /media/1a8604a8-900d-4e78-9218-dccd55432414/biye/hmmer
# Date:            Fri May 10 14:56:18 2019
# [ok]
#                                                                    --- full sequence ---- --- best 1 domain ---- --- domain number estimation ----
# target name        accession  query name                accession    E-value  score  bias   E-value  score  bias   exp reg clu  ov env dom rep inc description of target
#------------------- ----------      -------------------- ---------- --------- ------ ----- --------- ------ -----   --- --- --- --- --- --- --- --- ---------------------
PP2C                 PF00481.16 evm.model.Contig00001.461 -            6.8e-54  184.1   0.2   2.2e-53  182.4   0.0   1.7   2   0   0   2   2   1   1 Protein phosphatase 2C
PP2C_2               PF13672.1  evm.model.Contig00001.461 -            4.5e-06   27.4   0.0    0.0015   19.1   0.0   2.3   2   0   0   2   2   1   2 Protein phosphatase 2C
7tm_1                PF00001.16 evm.model.Contig00001.464 -              6e-53  180.8  22.7   7.9e-53  180.4  22.7   1.2   1   0   0   1   1   1   1 7 transmembrane receptor (rhodopsin family)
7TM_GPCR_Srsx        PF10320.4  evm.model.Contig00001.464 -              6e-09   36.6  21.0   9.1e-09   36.0  21.0   1.3   1   0   0   1   1   1   1 Serpentine type 7TM GPCR chemoreceptor Srsx
Glycos_transf_1      PF00534.15 evm.model.Contig00001.466 -            3.5e-39  135.1   0.0   5.8e-39  134.4   0.0   1.3   1   0   0   1   1   1   1 Glycosyl transferases group 1
Pfam-B_19107         PB019107   evm.model.Contig00001.466 -            4.5e-38  132.5   7.5     5e-25   89.8   5.1   2.8   2   2   1   3   3   2   2 -
Pfam-B_3399          PB003399   evm.model.Contig00001.466 -              1e-20   75.9   5.6   1.4e-20   75.5   5.6   1.1   1   0   0   1   1   1   1 -
Glyco_trans_1_4      PF13692.1  evm.model.Contig00001.466 -            2.8e-12   48.1   0.0   4.8e-12   47.3   0.0   1.4   1   0   0   1   1   1   1 Glycosyl transferases group 1
Glyco_trans_4_4      PF13579.1  evm.model.Contig00001.466 -            4.3e-10   41.1   0.0   6.3e-10   40.6   0.0   1.2   1   0   0   1   1   1   1 Glycosyl transferase 4-like domain
Glyco_transf_4       PF13439.1  evm.model.Contig00001.466 -              2e-09   38.6   0.1   4.8e-09   37.3   0.1   1.5   1   1   0   1   1   1   1 Glycosyltransferase Family 4
Glyco_trans_1_2      PF13524.1  evm.model.Contig00001.466 -            4.5e-06   28.0   0.0   1.1e-05   26.7   0.0   1.7   1   0   0   1   1   1   1 Glycosyl transferases group 1
NHL                  PF01436.16 evm.model.Contig00001.468 -              1e-06   29.5   3.7       1.3   10.2   0.1   5.4   5   1   0   5   5   0   3 NHL repeat
Reprolysin_5         PF13688.1  evm.model.Contig00001.469 -            4.1e-25   90.0   0.4   4.1e-25   90.0   0.4   1.7   2   0   0   2   2   1   1 Metallo-peptidase family M12
Reprolysin_2         PF13574.1  evm.model.Contig00001.469 -            3.4e-24   87.0   2.0   4.9e-24   86.5   0.4   2.0   2   0   0   2   2   1   1 Metallo-peptidase family M12B Reprolysin-like
Reprolysin_4         PF13583.1  evm.model.Contig00001.469 -            1.2e-15   58.8   0.1   2.5e-15   57.8   0.1   1.6   1   0   0   1   1   1   1 Metallo-peptidase family M12B Reprolysin-like
Reprolysin_3         PF13582.1  evm.model.Contig00001.469 -            1.6e-12   49.2   0.2   4.5e-12   47.7   0.0   1.8   2   0   0   2   2   1   1 Metallo-peptidase family M12B Reprolysin-like
SRF-TF               PF00319.13 evm.model.Contig00001.47 -            3.9e-17   62.4   0.0   8.9e-17   61.2   0.0   1.6   1   0   0   1   1   1   1 SRF-type transcription factor (DNA-binding and dimerisation domain)
Pkinase              PF00069.20 evm.model.Contig00001.470 -            2.6e-20   73.9   0.1   1.4e-14   55.1   0.0   3.2   1   1   1   2   2   2   2 Protein kinase domain
Pkinase_Tyr          PF07714.12 evm.model.Contig00001.470 -              4e-14   53.5   0.2   3.3e-05   24.2   0.1   3.1   1   1   2   3   3   2   3 Protein tyrosine kinase
Ldl_recept_a         PF00057.13 evm.model.Contig00001.471 -            8.7e-30  103.5  44.6   6.2e-10   39.9  11.3   3.9   3   0   0   3   3   3   3 Low-density lipoprotein receptor domain class A
MAM                  PF00629.18 evm.model.Contig00001.471 -              9e-16   59.2  11.3   1.1e-06   29.6   1.4   5.1   4   2   0   4   4   2   3 MAM domain
CUB                  PF00431.15 evm.model.Contig00001.471 -            6.4e-08   33.8   0.6     5e-06   27.7   0.6   2.5   1   1   0   1   1   1   1 CUB domain
NHL                  PF01436.16 evm.model.Contig00001.473 -            2.6e-06   28.2   1.4       3.9    8.7   0.0   4.4   4   0   0   4   4   0   3 NHL repeat
bZIP_Maf             PF03131.12 evm.model.Contig00001.476 -            1.3e-12   49.0   6.0     2e-12   48.4   6.0   1.3   1   0   0   1   1   1   1 bZIP Maf transcription factor
DUF2348              PF09807.4  evm.model.Contig00001.477 -            8.9e-31  108.0   0.7   2.6e-30  106.5   0.7   1.6   1   1   0   1   1   1   1 Uncharacterized conserved protein (DUF2348)
ATP-synt_S1          PF05827.7  evm.model.Contig00001.479 -            2.5e-10   41.3   0.1   5.6e-10   40.2   0.1   1.6   1   1   0   1   1   1   1 Vacuolar ATP synthase subunit S1 (ATP6S1)
AD                   PF09793.4  evm.model.Contig00001.481 -            2.5e-14   54.0   0.0   3.7e-14   53.5   0.0   1.3   1   1   0   1   1   1   1 Anticodon-binding domain
Piwi                 PF02171.12 evm.model.Contig00001.482 -              1e-67  229.4   2.5   4.4e-67  227.3   2.5   2.0   1   1   0   1   1   1   1 Piwi domain
PAZ                  PF02170.17 evm.model.Contig00001.482 -            1.6e-27   96.6   0.3     3e-27   95.7   0.3   1.4   1   0   0   1   1   1   1 PAZ domain
PDZ                  PF00595.19 evm.model.Contig00001.484 -              6e-06   27.5   0.0   1.8e-05   25.9   0.0   1.8   1   0   0   1   1   1   1 PDZ domain (Also known as DHR or GLGF)
Golgin_A5            PF09787.4  evm.model.Contig00001.486 -            5.5e-88  296.9  49.1   6.7e-88  296.6  49.1   1.0   1   0   0   1   1   1   1 Golgin subfamily A member 5
Tubulin              PF00091.20 evm.model.Contig00001.487 -            6.6e-70  236.5   0.0     1e-69  235.8   0.0   1.3   1   0   0   1   1   1   1 Tubulin/FtsZ family, GTPase domain
Tubulin_C            PF03953.12 evm.model.Contig00001.487 -              2e-49  168.0   0.1   3.5e-49  167.2   0.1   1.4   1   0   0   1   1   1   1 Tubulin C-terminal domain
Pfam-B_81            PB000081   evm.model.Contig00001.487 -            1.6e-08   34.4   9.7   2.5e-05   23.8  10.5   2.1   1   1   1   2   2   1   2 -
Pfam-B_10068         PB010068   evm.model.Contig00001.488 -            7.7e-76  256.4   9.5   2.8e-75  254.6   9.5   1.9   1   1   0   1   1   1   1 -
Sec7                 PF01369.15 evm.model.Contig00001.488 -            2.1e-43  149.4   0.7   5.6e-43  148.0   0.7   1.7   1   0   0   1   1   1   1 Sec7 domain
Sec7_N               PF12783.2  evm.model.Contig00001.488 -            2.4e-26   93.3   8.2   2.4e-26   93.3   8.2   3.4   3   0   0   3   3   1   2 Guanine nucleotide exchange factor in Golgi transport N-terminal
Pfam-B_14106         PB014106   evm.model.Contig00001.488 -            1.4e-16   61.5   0.6   5.6e-16   59.6   0.6   2.1   1   0   0   1   1   1   1 -
Ras                  PF00071.17 evm.model.Contig00001.493 -            6.1e-52  176.4   0.0   6.9e-52  176.2   0.0   1.0   1   0   0   1   1   1   1 Ras family
Miro                 PF08477.8  evm.model.Contig00001.493 -              5e-19   70.1   0.0   6.6e-19   69.7   0.0   1.2   1   0   0   1   1   1   1 Miro-like protein
Arf                  PF00025.16 evm.model.Contig00001.493 -            9.8e-08   32.6   0.0   1.1e-07   32.4   0.0   1.1   1   0   0   1   1   1   1 ADP-ribosylation factor family
Tctex-1              PF03645.8  evm.model.Contig00001.494 -            1.1e-09   39.2   0.0   1.1e-09   39.2   0.0   1.2   1   0   0   1   1   1   1 Tctex-1 family
Topoisom_bac         PF01131.15 evm.model.Contig00001.495 -           5.9e-100  336.1   0.0  7.2e-100  335.8   0.0   1.1   1   0   0   1   1   1   1 DNA topoisomerase
Toprim               PF01751.17 evm.model.Contig00001.495 -              7e-13   49.6   0.0   1.3e-12   48.6   0.0   1.5   1   0   0   1   1   1   1 Toprim domain
PIG-X                PF08320.7  evm.model.Contig00001.496 -            6.4e-10   39.8   2.7   1.8e-09   38.3   2.7   1.6   1   1   0   1   1   1   1 PIG-X / PBN1
ABC2_membrane        PF01061.19 evm.model.Contig00001.498 -            5.8e-38  131.3  24.2   5.8e-38  131.3  24.2   1.5   2   0   0   2   2   1   1 ABC-2 type transporter
Pfam-B_7462          PB007462   evm.model.Contig00001.498 -            8.3e-22   78.9   0.0   1.4e-21   78.2   0.0   1.3   1   0   0   1   1   1   1 -
ABC_tran             PF00005.22 evm.model.Contig00001.498 -            1.4e-21   78.4   0.0   2.3e-21   77.7   0.0   1.4   1   0   0   1   1   1   1 ABC transporter
Pfam-B_3782          PB003782   evm.model.Contig00001.498 -            8.1e-13   48.9   0.0     1e-12   48.5   0.0   1.1   1   0   0   1   1   1   1 -
Pfam-B_1749          PB001749   evm.model.Contig00001.498 -            3.6e-11   44.1   0.0   5.6e-11   43.5   0.0   1.2   1   0   0   1   1   1   1 -
AAA_21               PF13304.1  evm.model.Contig00001.498 -            1.2e-08   36.4   1.9     6e-07   30.9   0.0   3.1   2   1   0   2   2   1   1 AAA domain
CAP                  PF00188.21 evm.model.Contig00001.499 -            1.5e-16   62.1   1.9   1.5e-16   62.1   1.9   1.6   2   0   0   2   2   1   1 Cysteine-rich secretory protein family
DSPc                 PF00782.15 evm.model.Contig00001.50 -            2.2e-25   89.9   0.1   5.3e-25   88.7   0.1   1.6   1   0   0   1   1   1   1 Dual specificity phosphatase, catalytic domain
CAP                  PF00188.21 evm.model.Contig00001.501 -            5.3e-18   66.8   2.0   6.9e-18   66.5   2.0   1.1   1   0   0   1   1   1   1 Cysteine-rich secretory protein family
I-set                PF07679.11 evm.model.Contig00001.503 -            3.3e-06   28.0   0.2     1e-05   26.4   0.0   1.9   2   0   0   2   2   1   1 Immunoglobulin I-set domain
V-set                PF07686.12 evm.model.Contig00001.503 -            6.6e-06   27.2   0.1   1.4e-05   26.0   0.1   1.6   1   0   0   1   1   1   1 Immunoglobulin V-set domain
Exo_endo_phos        PF03372.18 evm.model.Contig00001.504 -            8.5e-08   33.6   0.0   1.3e-07   33.0   0.0   1.2   1   0   0   1   1   1   1 Endonuclease/Exonuclease/phosphatase family
UCH                  PF00443.24 evm.model.Contig00001.506 -            1.3e-13   51.9   0.0   1.5e-11   45.1   0.0   2.8   1   1   1   2   2   1   2 Ubiquitin carboxyl-terminal hydrolase
UCH                  PF00443.24 evm.model.Contig00001.507 -            1.9e-08   34.9   2.7   3.2e-08   34.2   0.5   2.0   2   0   0   2   2   1   1 Ubiquitin carboxyl-terminal hydrolase
UCH_1                PF13423.1  evm.model.Contig00001.507 -            1.6e-06   29.0   0.4   3.3e-06   27.9   0.4   1.5   1   0   0   1   1   1   1 Ubiquitin carboxyl-terminal hydrolase
Arfaptin             PF06456.8  evm.model.Contig00001.508 -            6.5e-41  141.3   7.3   8.6e-41  140.9   7.3   1.1   1   0   0   1   1   1   1 Arfaptin-like domain
BAR                  PF03114.13 evm.model.Contig00001.508 -            1.3e-07   32.6   7.1   1.9e-07   32.0   7.1   1.2   1   0   0   1   1   1   1 BAR domain
TRAM_LAG1_CLN8       PF03798.11 evm.model.Contig00001.509 -            2.5e-21   77.3  20.3     3e-21   77.1  20.3   1.1   1   0   0   1   1   1   1 TLC domain
DUF108               PF01958.13 evm.model.Contig00001.51 -            1.3e-17   64.9   0.0   2.2e-17   64.2   0.0   1.4   1   0   0   1   1   1   1 Domain of unknown function DUF108
NAD_binding_3        PF03447.11 evm.model.Contig00001.51 -            8.1e-12   46.7   0.0   1.3e-11   46.1   0.0   1.3   1   0   0   1   1   1   1 Homoserine dehydrogenase, NAD binding domain
DapB_N               PF01113.15 evm.model.Contig00001.51 -            6.9e-06   27.1   0.0   1.2e-05   26.4   0.0   1.3   1   0   0   1   1   1   1 Dihydrodipicolinate reductase, N-terminus
Pfam-B_9653          PB009653   evm.model.Contig00001.510 -            3.2e-09   37.2   1.0   5.8e-09   36.4   1.0   1.5   1   0   0   1   1   1   1 -
Pfam-B_8596          PB008596   evm.model.Contig00001.510 -            4.8e-06   28.5   0.6   5.5e-06   28.3   0.6   1.2   1   0   0   1   1   1   1 -
Thioredoxin_8        PF13905.1  evm.model.Contig00001.511 -            1.7e-50  170.2   0.3   1.8e-26   93.2   0.2   2.5   2   0   0   2   2   2   2 Thioredoxin-like
Thioredoxin_2        PF13098.1  evm.model.Contig00001.511 -            1.5e-13   52.1   0.0   4.4e-08   34.5   0.1   2.5   2   0   0   2   2   2   2 Thioredoxin-like domain
Thioredoxin          PF00085.15 evm.model.Contig00001.511 -            8.3e-13   49.1   0.1   3.9e-05   24.4   0.1   5.1   4   1   1   5   5   1   3 Thioredoxin
EMP24_GP25L          PF01105.19 evm.model.Contig00001.512 -            1.5e-18   68.3   0.0   1.6e-18   68.2   0.0   1.1   1   0   0   1   1   1   1 emp24/gp25L/p24 family/GOLD
RNA_pol_3_Rpc31      PF11705.3  evm.model.Contig00001.513 -            7.8e-07   30.4  28.9   2.2e-05   25.7  28.9   2.3   1   1   0   1   1   1   1 DNA-directed RNA polymerase III subunit Rpc31
DUF3518              PF12031.3  evm.model.Contig00001.514 -            3.5e-56  191.1   3.0   8.3e-56  189.8   3.0   1.6   1   1   0   1   1   1   1 Domain of unknown function (DUF3518)
ARID                 PF01388.16 evm.model.Contig00001.514 -            5.2e-22   78.6   0.0   1.1e-21   77.6   0.0   1.6   1   0   0   1   1   1   1 ARID/BRIGHT DNA binding domain
Peptidase_S10        PF00450.17 evm.model.Contig00001.515 -             3e-101  340.8   0.9  3.6e-101  340.5   0.9   1.0   1   0   0   1   1   1   1 Serine carboxypeptidase
BK_channel_a         PF03493.13 evm.model.Contig00001.516 -            5.8e-31  107.6   0.0   1.3e-30  106.5   0.0   1.6   1   0   0   1   1   1   1 Calcium-activated BK potassium channel alpha subunit
Ion_trans_2          PF07885.11 evm.model.Contig00001.516 -            3.9e-11   43.6   4.6     1e-10   42.3   4.6   1.7   1   0   0   1   1   1   1 Ion channel
Pfam-B_9815          PB009815   evm.model.Contig00001.516 -            2.6e-06   28.4   3.4   8.3e-06   26.8   2.6   2.3   2   1   0   2   2   1   1 -
Pfam-B_1301          PB001301   evm.model.Contig00001.517 -              1e-84  286.4   0.2   1.4e-84  286.0   0.2   1.0   1   0   0   1   1   1   1 -
Pfam-B_15008         PB015008   evm.model.Contig00001.517 -            1.5e-20   73.9   0.0   4.6e-20   72.2   0.0   1.8   2   0   0   2   2   1   1 -
UCH                  PF00443.24 evm.model.Contig00001.518 -            6.6e-63  213.5   9.6   6.6e-63  213.5   9.6   2.3   2   1   0   2   2   1   1 Ubiquitin carboxyl-terminal hydrolase
UCH_1                PF13423.1  evm.model.Contig00001.518 -            2.9e-19   70.8  16.0   3.8e-18   67.1  11.6   2.8   2   1   0   2   2   1   1 Ubiquitin carboxyl-terminal hydrolase
zf-UBP               PF02148.14 evm.model.Contig00001.518 -            1.3e-16   61.6  15.6   1.3e-16   61.6  15.6   2.9   3   0   0   3   3   1   1 Zn-finger in ubiquitin-hydrolases and other protein
zf-C3HC4_3           PF13920.1  evm.model.Contig00001.519 -            3.9e-12   46.8  13.4   7.8e-12   45.8  13.4   1.5   1   0   0   1   1   1   1 Zinc finger, C3HC4 type (RING finger)
P_proprotein         PF01483.15 evm.model.Contig00001.52 -              3e-31  108.2   2.7   3.2e-31  108.1   0.2   2.3   2   0   0   2   2   1   1 Proprotein convertase P-domain
SSF                  PF00474.12 evm.model.Contig00001.521 -            1.1e-14   55.1   1.2   1.1e-14   55.1   1.2   1.0   1   0   0   1   1   1   1 Sodium:solute symporter family
SSF                  PF00474.12 evm.model.Contig00001.522 -            7.9e-65  220.2   4.2   1.2e-64  219.6   4.2   1.2   1   0   0   1   1   1   1 Sodium:solute symporter family
Pfam-B_12802         PB012802   evm.model.Contig00001.523 -            7.6e-39  134.6   6.8   1.3e-38  133.9   6.8   1.3   1   0   0   1   1   1   1 -
Nup160               PF11715.3  evm.model.Contig00001.523 -            6.2e-31  108.3   5.9     1e-30  107.6   5.9   1.3   1   0   0   1   1   1   1 Nucleoporin Nup120/160
Pfam-B_3121          PB003121   evm.model.Contig00001.523 -            1.6e-06   29.5   0.0     7e-06   27.4   0.0   2.0   1   1   1   2   2   1   1 -
MOSC_N               PF03476.11 evm.model.Contig00001.524 -            2.4e-18   67.1   0.0   4.9e-18   66.1   0.0   1.5   1   0   0   1   1   1   1 MOSC N-terminal beta barrel domain
Aminotran_5          PF00266.14 evm.model.Contig00001.524 -            2.6e-17   63.8   0.0   3.9e-17   63.2   0.0   1.2   1   0   0   1   1   1   1 Aminotransferase class-V
MOSC                 PF03473.12 evm.model.Contig00001.524 -            2.8e-17   63.6   0.0   5.1e-17   62.7   0.0   1.4   1   0   0   1   1   1   1 MOSC domain
NIF                  PF03031.13 evm.model.Contig00001.525 -              3e-27   96.4   0.1   6.6e-27   95.3   0.1   1.6   1   0   0   1   1   1   1 NLI interacting factor-like phosphatase
ubiquitin            PF00240.18 evm.model.Contig00001.525 -            4.5e-09   36.7   0.0     1e-08   35.5   0.0   1.6   1   0   0   1   1   1   1 Ubiquitin family
G-patch              PF01585.18 evm.model.Contig00001.526 -            2.2e-14   54.1   2.6   4.8e-14   53.0   2.6   1.6   1   0   0   1   1   1   1 G-patch domain
DND1_DSRM            PF14709.1  evm.model.Contig00001.526 -            2.2e-13   51.4   0.0   4.8e-13   50.3   0.0   1.6   1   0   0   1   1   1   1 double strand RNA binding domain from DEAD END PROTEIN 1
Pfam-B_334           PB000334   evm.model.Contig00001.526 -              3e-12   47.1  46.8        96    2.4   0.0   4.0   2   1   2   4   4   0   0 -
dsrm                 PF00035.20 evm.model.Contig00001.526 -            3.3e-10   41.5   0.0   1.7e-09   39.3   0.0   2.4   1   0   0   1   1   1   1 Double-stranded RNA binding motif
Pfam-B_6823          PB006823   evm.model.Contig00001.526 -              4e-09   37.2  17.6     4e-09   37.2  17.6   2.1   1   1   1   2   2   1   1 -
Pfam-B_1890          PB001890   evm.model.Contig00001.528 -            3.1e-34  119.9   0.1   3.4e-34  119.7   0.1   1.0   1   0   0   1   1   1   1 -
Pfam-B_14161         PB014161   evm.model.Contig00001.528 -            1.6e-20   74.0   0.2   2.3e-20   73.5   0.2   1.2   1   0   0   1   1   1   1 -
Ank_2                PF12796.2  evm.model.Contig00001.529 -            1.9e-29  103.0   0.0   1.1e-14   55.7   0.0   2.2   1   1   1   2   2   2   2 Ankyrin repeats (3 copies)
Ank_5                PF13857.1  evm.model.Contig00001.529 -            1.6e-14   54.7   0.0   8.5e-08   33.3   0.0   3.1   1   1   1   2   2   2   2 Ankyrin repeats (many copies)
Ank                  PF00023.25 evm.model.Contig00001.529 -            3.9e-14   52.8   0.0   2.8e-06   28.0   0.0   3.2   3   0   0   3   3   2   2 Ankyrin repeat
Ank_3                PF13606.1  evm.model.Contig00001.529 -            1.7e-11   44.3   0.0   0.00019   22.4   0.0   3.1   2   0   0   2   2   2   2 Ankyrin repeat
Ank_4                PF13637.1  evm.model.Contig00001.529 -            2.7e-10   41.6   0.0   2.7e-05   25.7   0.0   2.7   2   0   0   2   2   1   2 Ankyrin repeats (many copies)
DUF2475              PF10629.4  evm.model.Contig00001.53 -            5.9e-17   62.8   1.2   8.8e-08   33.4   0.1   3.4   3   0   0   3   3   2   3 Protein of unknown function (DUF2475)
MIB_HERC2            PF06701.8  evm.model.Contig00001.530 -            6.4e-23   81.6   5.0   1.9e-22   80.1   5.0   1.9   1   0   0   1   1   1   1 Mib_herc2
Sad1_UNC             PF07738.8  evm.model.Contig00001.530 -            4.2e-17   63.3   0.0   7.7e-17   62.5   0.0   1.5   1   0   0   1   1   1   1 Sad1 / UNC-like C-terminal
Pfam-B_16578         PB016578   evm.model.Contig00001.530 -            2.2e-10   40.7   0.0   2.2e-10   40.7   0.0   2.7   2   1   0   3   3   1   1 -
F5_F8_type_C         PF00754.20 evm.model.Contig00001.530 -            3.5e-06   28.0   0.1   1.1e-05   26.4   0.1   1.8   1   0   0   1   1   1   1 F5/8 type C domain
Pfam-B_62            PB000062   evm.model.Contig00001.532 -              2e-15   56.2   0.1     2e-15   56.2   0.1   1.0   1   0   0   1   1   1   1 -
HECT                 PF00632.20 evm.model.Contig00001.534 -            1.1e-66  226.3   0.0   1.3e-66  226.1   0.0   1.0   1   0   0   1   1   1   1 HECT-domain (ubiquitin-transferase)
Myb_DNA-binding      PF00249.26 evm.model.Contig00001.535 -            1.7e-44  150.7  13.8   3.1e-11   44.3   0.1   6.6   7   0   0   7   7   4   5 Myb-like DNA-binding domain
Myb_DNA-bind_6       PF13921.1  evm.model.Contig00001.535 -            6.8e-33  113.7  29.7   1.6e-09   38.9   0.2   7.1   5   2   3   8   8   5   5 Myb-like DNA-binding domain
DM                   PF00751.13 evm.model.Contig00001.536 -            2.5e-18   66.4  12.3   4.7e-18   65.6  12.3   1.5   1   0   0   1   1   1   1 DM DNA binding domain
Brix                 PF04427.13 evm.model.Contig00001.537 -            2.4e-39  136.2   2.6     5e-39  135.1   2.6   1.6   1   0   0   1   1   1   1 Brix domain
Pfam-B_19197         PB019197   evm.model.Contig00001.537 -            8.9e-12   46.0   0.8   8.9e-12   46.0   0.8   2.0   2   0   0   2   2   1   1 -
I-set                PF07679.11 evm.model.Contig00001.537 -            2.8e-11   44.2   0.0   6.4e-11   43.1   0.0   1.6   1   0   0   1   1   1   1 Immunoglobulin I-set domain
Kazal_2              PF07648.10 evm.model.Contig00001.537 -            2.3e-08   35.0   2.2   7.3e-08   33.4   2.2   2.0   1   0   0   1   1   1   1 Kazal-type serine protease inhibitor domain
Kazal_1              PF00050.16 evm.model.Contig00001.537 -            9.1e-08   33.1   0.7   9.1e-08   33.1   0.7   2.3   2   0   0   2   2   1   1 Kazal-type serine protease inhibitor domain
Ig_3                 PF13927.1  evm.model.Contig00001.537 -            6.2e-06   27.8   0.2   4.6e-05   25.0   0.2   2.2   1   1   0   1   1   1   1 Immunoglobulin domain
Ank_2                PF12796.2  evm.model.Contig00001.538 -            2.7e-18   67.2   0.0   2.2e-15   57.9   0.1   3.2   1   1   2   3   3   2   3 Ankyrin repeats (3 copies)
Ank                  PF00023.25 evm.model.Contig00001.538 -            2.4e-16   59.7   0.0   3.7e-05   24.4   0.0   5.1   5   0   0   5   5   2   3 Ankyrin repeat
Ank_3                PF13606.1  evm.model.Contig00001.538 -            5.8e-14   51.9   0.1     0.021   16.1   0.0   5.7   5   0   0   5   5   1   3 Ankyrin repeat
Ank_5                PF13857.1  evm.model.Contig00001.538 -            2.3e-11   44.7   0.0   0.00011   23.4   0.0   4.1   3   1   2   5   5   2   4 Ankyrin repeats (many copies)
Ank_4                PF13637.1  evm.model.Contig00001.538 -            5.2e-10   40.7   0.0   0.00017   23.1   0.0   3.9   3   1   1   4   4   1   3 Ankyrin repeats (many copies)
Pfam-B_16160         PB016160   evm.model.Contig00001.538 -            2.7e-06   27.8   6.1   2.7e-06   27.8   6.1   2.7   3   0   0   3   3   1   1 -
Ion_trans            PF00520.26 evm.model.Contig00001.538 -            3.1e-06   27.8  18.0   3.1e-06   27.8  18.0   1.9   2   0   0   2   2   1   1 Ion transport protein
dsrm                 PF00035.20 evm.model.Contig00001.539 -            4.4e-16   60.3   2.5     1e-07   33.6   0.1   2.4   2   0   0   2   2   2   2 Double-stranded RNA binding motif
CCDC84               PF14968.1  evm.model.Contig00001.54 -            2.3e-21   77.8  14.3   6.3e-21   76.4  14.3   1.8   1   1   0   1   1   1   1 Coiled coil protein 84
LRR_6                PF13516.1  evm.model.Contig00001.540 -            2.3e-14   52.9  16.3     0.054   14.7   0.0   6.9   6   0   0   6   6   3   5 Leucine Rich repeat
DUF4476              PF14771.1  evm.model.Contig00001.541 -            1.2e-12   48.8   2.0   6.2e-06   27.3   0.4   2.3   1   1   1   2   2   2   2 Domain of unknown function (DUF4476)
DUF4582              PF15189.1  evm.model.Contig00001.542 -              5e-44  150.7   2.8   9.8e-44  149.8   2.8   1.4   1   0   0   1   1   1   1 Domain of unknown function (DUF4582)
KH_1                 PF00013.24 evm.model.Contig00001.543 -            4.3e-51  171.5  13.9     1e-12   48.6   0.6   4.6   4   0   0   4   4   4   4 KH domain
KH_3                 PF13014.1  evm.model.Contig00001.543 -            7.2e-31  106.4  21.8   9.7e-09   35.8   0.4   4.5   4   0   0   4   4   4   4 KH domain
RRM_1                PF00076.17 evm.model.Contig00001.543 -              1e-21   77.5   0.2   2.1e-09   38.0   0.1   2.6   2   0   0   2   2   2   2 RNA recognition motif. (a.k.a. RRM, RBD, or RNP domain)
RRM_6                PF14259.1  evm.model.Contig00001.543 -            1.6e-17   64.3   0.0   3.2e-07   31.4   0.0   2.8   2   0   0   2   2   2   2 RNA recognition motif (a.k.a. RRM, RBD, or RNP domain)
KH_2                 PF07650.12 evm.model.Contig00001.543 -            1.1e-16   61.3   5.2   0.00075   20.1   0.1   4.6   4   0   0   4   4   2   4 KH domain
KH_4                 PF13083.1  evm.model.Contig00001.543 -            1.6e-10   41.6   7.1     0.056   14.2   0.0   4.6   3   1   1   4   4   0   3 KH domain
RRM_5                PF13893.1  evm.model.Contig00001.543 -            2.9e-09   37.8   0.1   8.7e-05   23.4   0.1   3.1   3   0   0   3   3   1   2 RNA recognition motif. (a.k.a. RRM, RBD, or RNP domain)
KH_5                 PF13184.1  evm.model.Contig00001.543 -            5.5e-08   33.6   7.9       1.2   10.1   0.1   4.5   4   0   0   4   4   0   4 NusA-like KH domain
SSF                  PF00474.12 evm.model.Contig00001.545 -            5.9e-32  112.0  21.5   7.5e-32  111.6  21.5   1.1   1   0   0   1   1   1   1 Sodium:solute symporter family
PDZ                  PF00595.19 evm.model.Contig00001.546 -            1.3e-12   48.9   0.2   3.4e-12   47.5   0.2   1.7   1   0   0   1   1   1   1 PDZ domain (Also known as DHR or GLGF)
SAM_1                PF00536.25 evm.model.Contig00001.546 -            4.2e-09   37.6   0.1   9.3e-09   36.5   0.1   1.6   1   0   0   1   1   1   1 SAM domain (Sterile alpha motif)
SAM_2                PF07647.12 evm.model.Contig00001.546 -            3.4e-07   31.2   0.0   6.4e-07   30.3   0.0   1.5   1   0   0   1   1   1   1 SAM domain (Sterile alpha motif)
fn3                  PF00041.16 evm.model.Contig00001.549 -                  0 1076.1  10.6   1.2e-15   58.6   0.0  29.6  29   0   0  29  29  27  28 Fibronectin type III domain
I-set                PF07679.11 evm.model.Contig00001.549 -           8.6e-258  834.4   8.0   3.7e-19   69.5   0.0  19.7  19   1   0  19  19  16  16 Immunoglobulin I-set domain
Ig_2                 PF13895.1  evm.model.Contig00001.549 -           1.2e-109  359.7   5.4   2.8e-08   34.9   0.0  16.8  16   0   0  16  16  11  16 Immunoglobulin domain
Pkinase              PF00069.20 evm.model.Contig00001.549 -           1.2e-105  353.5   0.5   1.3e-64  219.0   0.0   2.8   2   0   0   2   2   2   2 Protein kinase domain
V-set                PF07686.12 evm.model.Contig00001.549 -            9.7e-68  226.4  15.6   5.3e-06   27.4   0.1  16.4  15   2   1  16  16   7  13 Immunoglobulin V-set domain
ig                   PF00047.20 evm.model.Contig00001.549 -            1.1e-65  218.8  13.2   9.3e-07   30.0   0.3  16.7  17   0   0  17  17   6  13 Immunoglobulin domain
Pkinase_Tyr          PF07714.12 evm.model.Contig00001.549 -            1.9e-54  185.6   0.1   6.8e-31  108.4   0.0   3.2   2   0   0   2   2   2   2 Protein tyrosine kinase
Ig_3                 PF13927.1  evm.model.Contig00001.549 -            4.5e-54  181.9  19.2     2e-05   26.1   0.0  16.8  17   0   0  17  17   4   9 Immunoglobulin domain
RhoGEF               PF00621.15 evm.model.Contig00001.549 -            2.4e-22   80.9   7.7   4.9e-22   79.8   7.7   1.6   1   0   0   1   1   1   1 RhoGEF domain
Tissue_fac           PF01108.12 evm.model.Contig00001.549 -            4.3e-19   69.4   0.0       6.9    7.6   0.0  16.1  19   0   0  19  19   0   3 Tissue factor
C2-set_2             PF08205.7  evm.model.Contig00001.549 -            1.7e-17   64.2   0.3        20    6.3   0.0  12.2  12   0   0  12  12   0   1 CD80-like C2-set immunoglobulin domain
SusE                 PF14292.1  evm.model.Contig00001.549 -            8.8e-17   62.2   0.0       2.3    9.2   0.1  14.6  16   0   0  16  16   0   1 SusE outer membrane protein
Pfam-B_18042         PB018042   evm.model.Contig00001.549 -            4.2e-14   53.1   0.0       7.9    7.3   0.0  15.1  19   0   0  19  19   0   1 -
SH3_9                PF14604.1  evm.model.Contig00001.549 -            7.5e-09   36.2   0.4    0.0027   18.4   0.1   3.1   2   0   0   2   2   1   2 Variant SH3 domain
SH3_1                PF00018.23 evm.model.Contig00001.549 -              9e-09   35.7   0.5   0.00025   21.5   0.0   4.0   3   0   0   3   3   1   2 SH3 domain
Herpes_gI            PF01688.12 evm.model.Contig00001.549 -            2.7e-07   31.0   0.1        15    5.8   0.0   6.1   6   0   0   6   6   0   2 Alphaherpesvirus glycoprotein I
SH3_2                PF07653.12 evm.model.Contig00001.549 -            2.3e-06   28.1   0.0      0.63   10.7   0.0   4.0   3   0   0   3   3   0   2 Variant SH3 domain
TUDOR                PF00567.19 evm.model.Contig00001.550 -            1.3e-51  174.7   0.1   3.6e-17   63.5   0.0   3.4   3   0   0   3   3   3   3 Tudor domain
#
# Program:         hmmscan
# Version:         3.1b2 (February 2015)
# Pipeline mode:   SCAN
# Query file:      hmmscan.tmp/chunk.5.fasta
# Target file:     /opt/biosoft/hmmer-3.1b2/Pfam-AB.hmm
# Option settings: hmmscan -o hmmscan.tmp/chunk.5.txt --tblout hmmscan.tmp/chunk.5.tbl --domtblout hmmscan.tmp/chunk.5.domtbl --pfamtblout hmmscan.tmp/chunk.5.pfamtbl -E 1e-5 --domE 1e-5 --cpu 1 /opt/biosoft/hmmer-3.1b2/Pfam-AB.hmm hmmscan.tmp/chunk.5.fasta 
# Current dir:     /media/1a8604a8-900d-4e78-9218-dccd55432414/biye/hmmer
# Date:            Fri May 10 14:59:06 2019
# [ok]
#                                                                    --- full sequence ---- --- best 1 domain ---- --- domain number estimation ----
# target name        accession  query name                accession    E-value  score  bias   E-value  score  bias   exp reg clu  ov env dom rep inc description of target
#------------------- ----------      -------------------- ---------- --------- ------ ----- --------- ------ -----   --- --- --- --- --- --- --- --- ---------------------
SET                  PF00856.23 evm.model.Contig00001.552 -            4.9e-21   76.9   1.2   4.9e-21   76.9   1.2   3.0   2   1   0   2   2   1   1 SET domain
BAH                  PF01426.13 evm.model.Contig00001.552 -            2.3e-12   47.8   0.7   2.1e-11   44.7   0.0   2.6   2   0   0   2   2   1   1 BAH domain
PHD                  PF00628.24 evm.model.Contig00001.552 -            6.3e-06   26.9  14.8   6.3e-06   26.9  14.8   4.0   4   0   0   4   4   1   1 PHD-finger
Ldl_recept_a         PF00057.13 evm.model.Contig00001.554 -              9e-08   33.0   8.6     9e-08   33.0   8.6   2.1   2   0   0   2   2   1   1 Low-density lipoprotein receptor domain class A
Globin               PF00042.17 evm.model.Contig00001.555 -            2.6e-14   54.6   1.4   4.1e-14   54.0   1.4   1.3   1   0   0   1   1   1   1 Globin
Ldl_recept_a         PF00057.13 evm.model.Contig00001.556 -            3.9e-06   27.8   8.9   9.3e-06   26.6   8.9   1.7   1   0   0   1   1   1   1 Low-density lipoprotein receptor domain class A
Ldl_recept_a         PF00057.13 evm.model.Contig00001.557 -            3.2e-08   34.5   7.7   6.3e-08   33.5   7.7   1.5   1   0   0   1   1   1   1 Low-density lipoprotein receptor domain class A
cNMP_binding         PF00027.24 evm.model.Contig00001.558 -            2.3e-39  134.2   0.2   1.1e-19   71.2   0.1   2.5   2   0   0   2   2   2   2 Cyclic nucleotide-binding domain
Pkinase              PF00069.20 evm.model.Contig00001.558 -            2.5e-33  116.5   0.7   6.9e-22   79.0   0.0   3.0   2   1   1   3   3   2   2 Protein kinase domain
Pkinase_Tyr          PF07714.12 evm.model.Contig00001.558 -            2.1e-16   60.9   1.8   6.6e-09   36.4   0.0   2.7   2   1   1   3   3   2   2 Protein tyrosine kinase
ABC_tran             PF00005.22 evm.model.Contig00001.560 -            1.5e-36  126.8   0.0   1.2e-17   65.7   0.0   2.3   2   0   0   2   2   2   2 ABC transporter
Pfam-B_8974          PB008974   evm.model.Contig00001.560 -            6.3e-18   66.5   0.0   1.1e-17   65.7   0.0   1.2   1   0   0   1   1   1   1 -
AAA_21               PF13304.1  evm.model.Contig00001.560 -            7.2e-14   53.6   0.6   2.1e-05   25.8   0.1   4.3   2   2   1   3   3   1   3 AAA domain
RLI                  PF04068.10 evm.model.Contig00001.560 -            2.1e-13   50.7   4.4   6.1e-13   49.2   4.4   1.9   1   0   0   1   1   1   1 Possible Fer4-like domain in RNase L inhibitor, RLI
Pfam-B_18733         PB018733   evm.model.Contig00001.560 -            2.2e-11   44.5   0.1   2.6e-06   28.2   0.0   2.3   2   0   0   2   2   1   2 -
SMC_N                PF02463.14 evm.model.Contig00001.560 -            2.3e-10   41.3   5.0     0.002   18.6   1.1   3.8   3   1   0   3   3   2   3 RecF/RecN/SMC N terminal domain
Pfam-B_12404         PB012404   evm.model.Contig00001.560 -            1.5e-09   38.6   0.0   1.3e-05   25.7   0.0   2.2   2   0   0   2   2   1   2 -
Pfam-B_671           PB000671   evm.model.Contig00001.560 -            2.1e-09   37.9   0.0   8.2e-05   22.9   0.0   2.2   2   0   0   2   2   1   2 -
Fer4                 PF00037.22 evm.model.Contig00001.560 -            3.1e-07   30.8   2.9   3.1e-07   30.8   2.9   2.3   2   0   0   2   2   1   1 4Fe-4S binding domain
AAA_15               PF13175.1  evm.model.Contig00001.560 -            5.6e-07   30.1   0.0       1.7    8.8   0.0   4.1   3   1   1   4   4   0   3 AAA ATPase domain
AAA_16               PF13191.1  evm.model.Contig00001.560 -            2.6e-06   28.7   0.2   0.00015   23.0   0.0   2.3   2   1   0   2   2   1   1 AAA ATPase domain
Neur_chan_memb       PF02932.11 evm.model.Contig00001.562 -            5.6e-48  165.1   0.4   7.8e-48  164.6   0.4   1.2   1   0   0   1   1   1   1 Neurotransmitter-gated ion-channel transmembrane region
Neur_chan_LBD        PF02931.18 evm.model.Contig00001.562 -            4.4e-10   40.2   0.2   0.00014   22.3   0.1   2.3   1   1   1   2   2   2   2 Neurotransmitter-gated ion-channel ligand binding domain
N_Asn_amidohyd       PF14736.1  evm.model.Contig00001.564 -            1.3e-78  264.9   0.0   1.5e-78  264.6   0.0   1.0   1   0   0   1   1   1   1 Protein N-terminal asparagine amidohydrolase
WD40                 PF00400.27 evm.model.Contig00001.566 -            3.3e-40  135.7   3.2   7.7e-12   45.7   0.1   5.5   5   0   0   5   5   4   4 WD domain, G-beta repeat
Katanin_con80        PF13925.1  evm.model.Contig00001.566 -            2.9e-08   34.8   0.3     0.002   19.0   0.0   2.3   2   0   0   2   2   2   2 con80 domain of Katanin
Pfam-B_789           PB000789   evm.model.Contig00001.567 -            1.2e-13   51.9   0.1   1.4e-13   51.6   0.1   1.0   1   0   0   1   1   1   1 -
ubiquitin            PF00240.18 evm.model.Contig00001.567 -            2.1e-08   34.5   0.1   6.3e-08   33.0   0.1   1.6   1   1   0   1   1   1   1 Ubiquitin family
Sulfatase            PF00884.18 evm.model.Contig00001.569 -            8.3e-19   69.1   0.0   1.4e-18   68.3   0.0   1.4   1   0   0   1   1   1   1 Sulfatase
MORN                 PF02493.15 evm.model.Contig00001.57 -            4.4e-12   46.1  22.0   6.2e-06   26.7   0.6   4.7   4   0   0   4   4   2   4 MORN repeat
RhoGEF               PF00621.15 evm.model.Contig00001.571 -            1.1e-24   88.5   4.6   1.1e-24   88.5   4.6   2.0   2   0   0   2   2   1   1 RhoGEF domain
Ion_trans            PF00520.26 evm.model.Contig00001.574 -            3.9e-27   96.0  10.0   3.9e-27   96.0  10.0   1.9   2   0   0   2   2   1   1 Ion transport protein
BTB_2                PF02214.17 evm.model.Contig00001.574 -            9.8e-24   84.5   0.1   2.1e-23   83.5   0.1   1.6   1   0   0   1   1   1   1 BTB/POZ domain
Ion_trans_2          PF07885.11 evm.model.Contig00001.574 -            4.4e-13   49.9   4.4   4.4e-13   49.9   4.4   2.4   2   1   0   2   2   1   1 Ion channel
DUF4455              PF14643.1  evm.model.Contig00001.576 -            8.7e-31  108.2  11.4   8.7e-31  108.2  11.4   5.8   3   2   2   5   5   1   3 Domain of unknown function (DUF4455)
DUF4456              PF14644.1  evm.model.Contig00001.576 -            3.5e-17   63.5  10.9   3.5e-17   63.5  10.9   4.2   4   0   0   4   4   1   1 Domain of unknown function (DUF4456)
Homeobox             PF00046.24 evm.model.Contig00001.577 -            4.6e-22   78.5   1.1   9.9e-22   77.5   1.1   1.6   1   0   0   1   1   1   1 Homeobox domain
FAD_binding_3        PF01494.14 evm.model.Contig00001.579 -            7.6e-08   33.0   0.0   7.9e-08   32.9   0.0   1.1   1   0   0   1   1   1   1 FAD binding domain
Fzo_mitofusin        PF04799.8  evm.model.Contig00001.58 -            1.4e-58  198.2   0.3   1.4e-58  198.2   0.3   2.7   3   0   0   3   3   1   1 fzo-like conserved region
Dynamin_N            PF00350.18 evm.model.Contig00001.58 -            1.6e-24   87.7   0.0   6.3e-24   85.8   0.0   2.0   2   0   0   2   2   1   1 Dynamin family
Pfam-B_622           PB000622   evm.model.Contig00001.58 -            2.4e-10   41.6   0.0   4.5e-10   40.7   0.0   1.4   1   0   0   1   1   1   1 -
Pfam-B_13336         PB013336   evm.model.Contig00001.58 -            2.6e-09   37.5   0.2   6.3e-09   36.3   0.2   1.6   1   0   0   1   1   1   1 -
MMR_HSR1             PF01926.18 evm.model.Contig00001.58 -            8.5e-08   33.3   0.0   5.1e-07   30.8   0.0   2.4   2   1   0   2   2   1   1 50S ribosome-binding GTPase
Laminin_N            PF00055.12 evm.model.Contig00001.582 -            9.5e-59  199.4   0.2   9.5e-59  199.4   0.2   1.8   2   0   0   2   2   1   1 Laminin N-terminal (Domain VI)
NTR                  PF01759.16 evm.model.Contig00001.582 -            9.7e-26   90.7   0.8   9.7e-26   90.7   0.8   2.5   2   0   0   2   2   1   1 UNC-6/NTR/C345C module
Laminin_EGF          PF00053.19 evm.model.Contig00001.582 -            3.7e-23   82.3  66.7   3.2e-10   40.9  15.4   4.8   4   0   0   4   4   3   3 Laminin EGF-like (Domains III and V)
DED                  PF01335.16 evm.model.Contig00001.583 -            2.2e-10   41.6   0.8   4.4e-10   40.7   0.3   1.8   2   0   0   2   2   1   1 Death effector domain
Death                PF00531.17 evm.model.Contig00001.583 -            4.2e-08   34.0   0.3   1.9e-07   31.9   0.1   2.0   2   0   0   2   2   1   1 Death domain
Memo                 PF01875.12 evm.model.Contig00001.584 -            1.8e-83  280.8   0.1   2.4e-83  280.4   0.1   1.2   1   0   0   1   1   1   1 Memo-like protein
WD40                 PF00400.27 evm.model.Contig00001.584 -            5.6e-16   58.9   2.1   0.00098   20.0   0.5   5.7   6   0   0   6   6   2   4 WD domain, G-beta repeat
Inositol_P           PF00459.20 evm.model.Contig00001.585 -            1.9e-72  245.0   0.2   2.2e-72  244.8   0.2   1.0   1   0   0   1   1   1   1 Inositol monophosphatase family
Pkinase              PF00069.20 evm.model.Contig00001.587 -            2.6e-45  155.8   0.1   3.2e-45  155.5   0.1   1.0   1   0   0   1   1   1   1 Protein kinase domain
Pkinase_Tyr          PF07714.12 evm.model.Contig00001.587 -              1e-26   94.8   0.0   1.3e-26   94.4   0.0   1.0   1   0   0   1   1   1   1 Protein tyrosine kinase
CN_hydrolase         PF00795.17 evm.model.Contig00001.590 -            6.4e-31  108.3   0.0   8.5e-31  107.9   0.0   1.2   1   0   0   1   1   1   1 Carbon-nitrogen hydrolase
Pfam-B_827           PB000827   evm.model.Contig00001.590 -            8.8e-20   72.5   0.5   3.4e-19   70.5   0.5   1.8   1   1   0   1   1   1   1 -
Pfam-B_15998         PB015998   evm.model.Contig00001.590 -            1.1e-09   39.3   0.0   3.1e-09   37.8   0.0   1.8   1   0   0   1   1   1   1 -
ABC_tran             PF00005.22 evm.model.Contig00001.592 -              7e-49  166.8   5.5   1.5e-24   88.0   0.0   3.6   4   0   0   4   4   2   2 ABC transporter
AAA_21               PF13304.1  evm.model.Contig00001.592 -            3.9e-19   70.9  13.8   4.3e-09   37.9   0.0   5.3   4   1   1   5   5   2   4 AAA domain
SMC_N                PF02463.14 evm.model.Contig00001.592 -            7.9e-13   49.3   0.9   0.00011   22.6   0.0   4.4   3   1   0   3   3   1   3 RecF/RecN/SMC N terminal domain
Pfam-B_18733         PB018733   evm.model.Contig00001.592 -              4e-11   43.7   0.0   0.00027   21.7   0.0   2.4   2   0   0   2   2   2   2 -
Pfam-B_671           PB000671   evm.model.Contig00001.592 -            1.2e-08   35.4   0.0     0.001   19.3   0.0   2.6   2   0   0   2   2   1   2 -
Pfam-B_12404         PB012404   evm.model.Contig00001.592 -            1.7e-08   35.1   0.0    0.0015   19.1   0.0   2.4   2   0   0   2   2   1   2 -
AAA_22               PF13401.1  evm.model.Contig00001.592 -            7.4e-07   30.5   1.2     0.058   14.7   0.1   3.4   3   2   0   3   3   0   2 AAA domain
Miro                 PF08477.8  evm.model.Contig00001.592 -            1.1e-06   30.3   0.9     0.026   16.2   0.0   3.7   3   0   0   3   3   1   2 Miro-like protein
DUF258               PF03193.11 evm.model.Contig00001.592 -            2.5e-06   27.9   0.1     0.012   16.0   0.0   2.5   2   0   0   2   2   1   2 Protein of unknown function, DUF258
AAA_29               PF13555.1  evm.model.Contig00001.592 -            4.4e-06   27.3   5.1    0.0062   17.2   0.1   3.3   3   0   0   3   3   1   2 P-loop containing region of AAA domain
NACHT                PF05729.7  evm.model.Contig00001.592 -            9.5e-06   26.5   0.2      0.12   13.2   0.0   2.6   2   0   0   2   2   0   2 NACHT domain
FERM_C               PF09380.5  evm.model.Contig00001.593 -            1.8e-19   70.9   0.0   3.4e-19   70.0   0.0   1.5   1   0   0   1   1   1   1 FERM C-terminal PH-like domain
FERM_M               PF00373.13 evm.model.Contig00001.593 -            1.8e-18   68.1   0.0   3.9e-18   67.0   0.0   1.6   1   0   0   1   1   1   1 FERM central domain
FERM_N               PF09379.5  evm.model.Contig00001.593 -            2.5e-13   51.0   0.0   6.4e-13   49.7   0.0   1.8   1   0   0   1   1   1   1 FERM N-terminal domain
Mitofilin            PF09731.4  evm.model.Contig00001.594 -            2.3e-99  334.8  53.4   2.8e-99  334.6  53.4   1.0   1   0   0   1   1   1   1 Mitochondrial inner membrane protein
WD40                 PF00400.27 evm.model.Contig00001.595 -              3e-15   56.5  19.8     0.015   16.3   0.4   7.7   8   0   0   8   8   2   7 WD domain, G-beta repeat
Chibby               PF14645.1  evm.model.Contig00001.596 -            2.7e-28   99.3   1.4   2.9e-28   99.2   1.4   1.0   1   0   0   1   1   1   1 Chibby family
zf-LYAR              PF08790.6  evm.model.Contig00001.597 -            3.6e-12   46.9   0.5   3.6e-12   46.9   0.5   2.4   2   0   0   2   2   1   1 LYAR-type C2HC zinc finger
zf-LYAR              PF08790.6  evm.model.Contig00001.598 -            3.6e-12   46.9   0.5   3.6e-12   46.9   0.5   2.4   2   0   0   2   2   1   1 LYAR-type C2HC zinc finger
Sulfotransfer_3      PF13469.1  evm.model.Contig00001.599 -            5.1e-10   41.6   0.0   2.6e-09   39.3   0.0   2.0   1   1   0   1   1   1   1 Sulfotransferase family
Sulfotransfer_1      PF00685.22 evm.model.Contig00001.599 -            1.6e-09   38.6   0.1   1.1e-08   35.8   0.1   2.1   1   1   0   1   1   1   1 Sulfotransferase domain
DUF1900              PF08954.6  evm.model.Contig00001.6 -            1.7e-52  177.7   0.0   4.2e-52  176.4   0.0   1.7   2   0   0   2   2   1   1 Domain of unknown function (DUF1900)
DUF1899              PF08953.6  evm.model.Contig00001.6 -            1.2e-31  109.2   0.0   2.7e-31  108.1   0.0   1.6   1   0   0   1   1   1   1 Domain of unknown function (DUF1899)
WD40                 PF00400.27 evm.model.Contig00001.6 -            1.3e-19   70.3   5.8     3e-07   31.2   0.7   3.6   3   0   0   3   3   2   3 WD domain, G-beta repeat
zf-CW                PF07496.10 evm.model.Contig00001.60 -            8.9e-16   58.5   0.1   1.8e-15   57.5   0.1   1.5   1   0   0   1   1   1   1 CW-type Zinc Finger
PP2C                 PF00481.16 evm.model.Contig00001.600 -            2.5e-15   57.7   0.0   3.4e-15   57.3   0.0   1.2   1   0   0   1   1   1   1 Protein phosphatase 2C
MMgT                 PF10270.4  evm.model.Contig00001.601 -            5.2e-26   92.3   0.1   5.9e-26   92.1   0.1   1.0   1   0   0   1   1   1   1 Membrane magnesium transporter
Ras                  PF00071.17 evm.model.Contig00001.602 -            1.6e-46  158.8   0.1   1.6e-46  158.8   0.1   2.5   3   0   0   3   3   1   1 Ras family
Miro                 PF08477.8  evm.model.Contig00001.602 -            7.4e-18   66.3   0.1   7.4e-18   66.3   0.1   2.9   3   1   0   3   3   1   1 Miro-like protein
Arf                  PF00025.16 evm.model.Contig00001.602 -            2.1e-12   47.8   0.0   2.1e-12   47.8   0.0   2.4   2   1   1   3   3   1   1 ADP-ribosylation factor family
MMR_HSR1             PF01926.18 evm.model.Contig00001.602 -            6.2e-07   30.5   0.0   2.4e-06   28.6   0.0   2.0   1   0   0   1   1   1   1 50S ribosome-binding GTPase
VWA_3                PF13768.1  evm.model.Contig00001.603 -            8.1e-10   39.8   0.0   2.2e-09   38.4   0.0   1.7   2   0   0   2   2   1   1 von Willebrand factor type A domain
MAS20                PF02064.10 evm.model.Contig00001.605 -            4.9e-37  127.7   0.0   6.9e-37  127.2   0.0   1.2   1   0   0   1   1   1   1 MAS20 protein import receptor
VWD                  PF00094.20 evm.model.Contig00001.606 -            3.1e-10   41.6   1.6   5.8e-10   40.7   0.3   2.2   2   0   0   2   2   1   1 von Willebrand factor type D domain
PDEase_I             PF00233.14 evm.model.Contig00001.608 -            8.8e-64  216.7   5.4   1.4e-63  216.0   5.4   1.3   1   0   0   1   1   1   1 3'5'-cyclic nucleotide phosphodiesterase
NDUF_B7              PF05676.8  evm.model.Contig00001.609 -            1.3e-24   86.5   6.7   1.7e-24   86.1   6.7   1.1   1   0   0   1   1   1   1 NADH-ubiquinone oxidoreductase B18 subunit (NDUFB7)
7tm_1                PF00001.16 evm.model.Contig00001.61 -            2.2e-36  126.5   6.1   1.2e-34  120.8   6.1   2.5   1   1   0   1   1   1   1 7 transmembrane receptor (rhodopsin family)
CH                   PF00307.26 evm.model.Contig00001.610 -            2.8e-21   76.7   0.3   7.9e-21   75.3   0.1   1.9   2   0   0   2   2   1   1 Calponin homology (CH) domain
I-set                PF07679.11 evm.model.Contig00001.610 -            1.7e-13   51.4   0.0   2.9e-13   50.6   0.0   1.4   1   0   0   1   1   1   1 Immunoglobulin I-set domain
CAMSAP_CH            PF11971.3  evm.model.Contig00001.610 -            5.4e-09   36.7   0.1   1.4e-08   35.4   0.1   1.8   1   0   0   1   1   1   1 CAMSAP CH domain
V-set                PF07686.12 evm.model.Contig00001.610 -            1.3e-07   32.6   2.2   2.6e-07   31.7   0.2   2.4   2   2   1   3   3   1   1 Immunoglobulin V-set domain
Ig_2                 PF13895.1  evm.model.Contig00001.610 -            6.1e-06   27.4   0.1   1.4e-05   26.2   0.1   1.6   1   0   0   1   1   1   1 Immunoglobulin domain
Pkinase              PF00069.20 evm.model.Contig00001.611 -              1e-19   71.9   0.0   1.7e-19   71.2   0.0   1.4   1   0   0   1   1   1   1 Protein kinase domain
SH3_9                PF14604.1  evm.model.Contig00001.612 -            2.7e-13   50.4   0.0   4.5e-13   49.7   0.0   1.4   1   0   0   1   1   1   1 Variant SH3 domain
SH3_1                PF00018.23 evm.model.Contig00001.612 -            1.6e-12   47.7   0.0   2.8e-12   47.0   0.0   1.4   1   0   0   1   1   1   1 SH3 domain
LIM                  PF00412.17 evm.model.Contig00001.612 -            3.4e-11   44.2   8.9   5.5e-11   43.5   8.9   1.3   1   0   0   1   1   1   1 LIM domain
Pkinase_Tyr          PF07714.12 evm.model.Contig00001.613 -            6.3e-63  213.4   0.0   9.6e-63  212.8   0.0   1.3   1   0   0   1   1   1   1 Protein tyrosine kinase
Pkinase              PF00069.20 evm.model.Contig00001.613 -            5.8e-61  207.1   0.0     3e-60  204.7   0.0   2.0   2   0   0   2   2   1   1 Protein kinase domain
SH3_1                PF00018.23 evm.model.Contig00001.613 -            1.4e-15   57.5   0.1   3.3e-15   56.3   0.1   1.7   1   0   0   1   1   1   1 SH3 domain
SH3_2                PF07653.12 evm.model.Contig00001.613 -            9.3e-13   48.6   0.0     2e-12   47.5   0.0   1.6   1   0   0   1   1   1   1 Variant SH3 domain
SH3_9                PF14604.1  evm.model.Contig00001.613 -            9.3e-12   45.5   0.0   2.5e-11   44.1   0.0   1.8   2   0   0   2   2   1   1 Variant SH3 domain
Rad1                 PF02144.11 evm.model.Contig00001.614 -            8.1e-69  232.6   2.6   1.1e-68  232.2   2.6   1.2   1   0   0   1   1   1   1 Repair protein Rad1/Rec1/Rad17
Integrin_alpha2      PF08441.7  evm.model.Contig00001.615 -            1.6e-47  163.6   0.0   2.2e-47  163.1   0.0   1.2   1   0   0   1   1   1   1 Integrin alpha
FG-GAP               PF01839.18 evm.model.Contig00001.615 -            1.2e-16   61.0  18.0   2.7e-07   31.2   0.1   4.1   5   0   0   5   5   3   3 FG-GAP repeat
VCBS                 PF13517.1  evm.model.Contig00001.615 -            1.6e-12   48.7   0.2   7.5e-07   30.6   0.2   2.9   2   0   0   2   2   2   2 Repeat domain in Vibrio, Colwellia, Bradyrhizobium and Shewanella
DSS1_SEM1            PF05160.8  evm.model.Contig00001.616 -              9e-22   77.8  17.8   1.1e-21   77.5  17.8   1.1   1   0   0   1   1   1   1 DSS1/SEM1 family
DUF2039              PF10217.4  evm.model.Contig00001.617 -            1.9e-09   38.5   6.7     3e-09   37.9   6.7   1.3   1   0   0   1   1   1   1 Uncharacterized conserved protein (DUF2039)
Cse1                 PF08506.5  evm.model.Contig00001.618 -             2e-157  524.7   7.0    2e-157  524.7   7.0   2.0   2   0   0   2   2   1   1 Cse1
CAS_CSE1             PF03378.10 evm.model.Contig00001.618 -           1.1e-124  417.3  10.9  1.1e-124  417.3  10.9   2.0   2   0   0   2   2   1   1 CAS/CSE protein, C-terminus
IBN_N                PF03810.14 evm.model.Contig00001.618 -            7.6e-17   62.1   1.9   2.5e-14   54.1   0.0   4.0   3   0   0   3   3   1   2 Importin-beta N-terminal domain
TPR_11               PF13414.1  evm.model.Contig00001.619 -            4.2e-32  110.8   7.2   2.9e-18   66.4   0.8   2.5   1   1   2   3   3   3   3 TPR repeat
TPR_1                PF00515.23 evm.model.Contig00001.619 -            1.3e-23   82.7   3.7   8.8e-09   35.7   0.0   3.4   3   0   0   3   3   3   3 Tetratricopeptide repeat
TPR_2                PF07719.12 evm.model.Contig00001.619 -            1.3e-18   66.4   2.0   3.6e-07   30.7   0.1   3.5   3   0   0   3   3   3   3 Tetratricopeptide repeat
TPR_8                PF13181.1  evm.model.Contig00001.619 -            1.8e-12   47.2   1.9   8.1e-06   26.4   0.0   3.6   3   0   0   3   3   1   2 Tetratricopeptide repeat
TPR_17               PF13431.1  evm.model.Contig00001.619 -            7.4e-11   42.5   3.2    0.0021   19.2   0.1   4.0   4   0   0   4   4   2   2 Tetratricopeptide repeat
TPR_12               PF13424.1  evm.model.Contig00001.619 -            4.8e-10   40.4   2.1   1.6e-08   35.5   0.4   2.6   1   1   1   2   2   1   1 Tetratricopeptide repeat
TPR_16               PF13432.1  evm.model.Contig00001.619 -            1.1e-07   33.4   0.0   2.8e-05   25.8   0.0   2.5   2   0   0   2   2   1   1 Tetratricopeptide repeat
TPR_14               PF13428.1  evm.model.Contig00001.619 -              4e-07   31.2   0.1    0.0086   17.7   0.0   3.7   2   1   2   4   4   1   3 Tetratricopeptide repeat
TPR_7                PF13176.1  evm.model.Contig00001.619 -              5e-07   30.1   0.2     0.027   15.4   0.0   3.6   3   0   0   3   3   1   2 Tetratricopeptide repeat
Hormone_recep        PF00104.25 evm.model.Contig00001.620 -            6.2e-20   72.4   2.2     5e-11   43.3   0.2   2.2   1   1   1   2   2   2   2 Ligand-binding domain of nuclear hormone receptor
zf-C4                PF00105.13 evm.model.Contig00001.620 -            4.4e-07   31.2   0.5   9.3e-07   30.1   0.5   1.5   1   0   0   1   1   1   1 Zinc finger, C4 type (two domains)
HLH                  PF00010.21 evm.model.Contig00001.621 -            1.3e-09   38.7   4.5   1.3e-09   38.7   4.5   1.8   2   0   0   2   2   1   1 Helix-loop-helix DNA-binding domain
Pkinase              PF00069.20 evm.model.Contig00001.622 -            4.6e-72  243.5   0.0   7.5e-72  242.8   0.0   1.3   1   0   0   1   1   1   1 Protein kinase domain
Pkinase_Tyr          PF07714.12 evm.model.Contig00001.622 -            3.8e-34  119.1   0.0     7e-34  118.2   0.0   1.4   1   0   0   1   1   1   1 Protein tyrosine kinase
TRM13                PF05206.9  evm.model.Contig00001.623 -            2.7e-76  257.4   0.0   4.6e-76  256.6   0.0   1.4   1   0   0   1   1   1   1 Methyltransferase TRM13
zf-TRM13_CCCH        PF11722.3  evm.model.Contig00001.623 -            2.6e-14   53.4   5.7   1.1e-10   41.8   1.7   3.2   3   0   0   3   3   2   2 CCCH zinc finger in TRM13 protein
Methyltransf_32      PF13679.1  evm.model.Contig00001.623 -            1.5e-06   29.1   0.4   5.4e-06   27.3   0.4   2.0   1   1   0   1   1   1   1 Methyltransferase domain
CH                   PF00307.26 evm.model.Contig00001.625 -            7.1e-23   81.9   3.9   2.9e-10   41.3   1.1   2.6   3   0   0   3   3   2   2 Calponin homology (CH) domain
Pfam-B_11828         PB011828   evm.model.Contig00001.625 -            3.5e-15   57.1   1.4     1e-14   55.7   0.3   2.4   2   0   0   2   2   1   1 -
Pfam-B_298           PB000298   evm.model.Contig00001.626 -            1.1e-24   87.3   0.0   1.3e-24   87.0   0.0   1.0   1   0   0   1   1   1   1 -
Pfam-B_12670         PB012670   evm.model.Contig00001.626 -            2.2e-07   31.4   0.0   2.4e-07   31.3   0.0   1.0   1   0   0   1   1   1   1 -
UBX                  PF00789.15 evm.model.Contig00001.627 -            1.5e-10   42.1   0.1   2.7e-10   41.3   0.1   1.5   1   0   0   1   1   1   1 UBX domain
UBX                  PF00789.15 evm.model.Contig00001.628 -            3.1e-11   44.3   0.0   5.4e-11   43.5   0.0   1.4   1   0   0   1   1   1   1 UBX domain
UBX                  PF00789.15 evm.model.Contig00001.629 -              3e-11   44.4   0.0   5.4e-11   43.5   0.0   1.5   1   0   0   1   1   1   1 UBX domain
Pfam-B_4447          PB004447   evm.model.Contig00001.63 -              7e-06   27.0   0.0   1.5e-05   25.9   0.0   1.7   1   0   0   1   1   1   1 -
Ras                  PF00071.17 evm.model.Contig00001.630 -            4.1e-58  196.5   0.1   4.8e-58  196.3   0.1   1.0   1   0   0   1   1   1   1 Ras family
Miro                 PF08477.8  evm.model.Contig00001.630 -            4.6e-21   76.7   0.0   8.1e-21   75.9   0.0   1.4   1   0   0   1   1   1   1 Miro-like protein
Arf                  PF00025.16 evm.model.Contig00001.630 -              7e-09   36.3   0.1   7.6e-09   36.2   0.1   1.1   1   0   0   1   1   1   1 ADP-ribosylation factor family
GTP_EFTU             PF00009.22 evm.model.Contig00001.630 -            6.5e-06   26.9   0.1   1.8e-05   25.4   0.1   1.6   1   1   1   2   2   1   1 Elongation factor Tu GTP binding domain
p450                 PF00067.17 evm.model.Contig00001.631 -            1.4e-38  133.8   3.3   3.5e-38  132.5   3.3   1.6   1   1   0   1   1   1   1 Cytochrome P450
EF-hand_8            PF13833.1  evm.model.Contig00001.634 -            1.8e-13   51.0   0.3   4.5e-05   24.1   0.0   3.2   2   1   1   3   3   2   2 EF-hand domain pair
EF-hand_7            PF13499.1  evm.model.Contig00001.634 -            8.6e-13   49.4   0.2   2.1e-06   28.9   0.0   2.7   2   1   0   2   2   2   2 EF-hand domain pair
EF-hand_1            PF00036.27 evm.model.Contig00001.634 -            1.9e-09   37.2   0.9    0.0021   18.3   0.0   4.7   5   0   0   5   5   1   2 EF hand
EF-hand_6            PF13405.1  evm.model.Contig00001.634 -            2.5e-09   37.3   1.4   0.00015   22.4   0.0   4.4   4   1   1   5   5   1   3 EF-hand domain
Hydrolase            PF00702.21 evm.model.Contig00001.635 -            6.7e-25   89.9   0.0   2.3e-24   88.2   0.0   1.8   1   1   0   1   1   1   1 haloacid dehalogenase-like hydrolase
Hydrolase_like2      PF13246.1  evm.model.Contig00001.635 -            2.1e-19   70.4   0.2   4.4e-19   69.4   0.2   1.5   1   0   0   1   1   1   1 Putative hydrolase of sodium-potassium ATPase alpha subunit
Cation_ATPase_C      PF00689.16 evm.model.Contig00001.635 -            1.1e-18   68.6   7.1   3.4e-15   57.2   0.5   2.3   1   1   1   2   2   2   2 Cation transporting ATPase, C-terminus
HAD                  PF12710.2  evm.model.Contig00001.635 -            1.7e-17   65.3   0.0   2.9e-17   64.6   0.0   1.4   1   0   0   1   1   1   1 haloacid dehalogenase-like hydrolase
APC10                PF03256.11 evm.model.Contig00001.636 -            8.6e-67  225.7   0.5   9.3e-67  225.5   0.5   1.0   1   0   0   1   1   1   1 Anaphase-promoting complex, subunit 10 (APC10)
HIT                  PF01230.18 evm.model.Contig00001.637 -            1.5e-21   77.9   0.1     2e-21   77.5   0.1   1.2   1   0   0   1   1   1   1 HIT domain
DcpS_C               PF11969.3  evm.model.Contig00001.637 -            2.9e-14   54.4   0.1   1.2e-13   52.5   0.1   1.8   1   1   0   1   1   1   1 Scavenger mRNA decapping enzyme C-term binding
WD40                 PF00400.27 evm.model.Contig00001.638 -            2.1e-31  107.8  24.5   5.5e-08   33.5   0.2   7.3   8   0   0   8   8   6   6 WD domain, G-beta repeat
Guanylate_cyc        PF00211.15 evm.model.Contig00001.639 -            1.1e-52  179.2   0.1   1.7e-52  178.6   0.1   1.3   1   0   0   1   1   1   1 Adenylate and Guanylate cyclase catalytic domain
PEPCK                PF00821.13 evm.model.Contig00001.64 -           1.6e-263  876.4   0.0  1.8e-263  876.2   0.0   1.0   1   0   0   1   1   1   1 Phosphoenolpyruvate carboxykinase
7tm_1                PF00001.16 evm.model.Contig00001.640 -            2.8e-25   90.1   3.1   4.3e-25   89.5   3.1   1.3   1   0   0   1   1   1   1 7 transmembrane receptor (rhodopsin family)
TFIIB                PF00382.14 evm.model.Contig00001.641 -            7.1e-29  100.6   1.4   9.6e-16   58.5   0.1   2.1   2   0   0   2   2   2   2 Transcription factor TFIIB repeat
#
# Program:         hmmscan
# Version:         3.1b2 (February 2015)
# Pipeline mode:   SCAN
# Query file:      hmmscan.tmp/chunk.6.fasta
# Target file:     /opt/biosoft/hmmer-3.1b2/Pfam-AB.hmm
# Option settings: hmmscan -o hmmscan.tmp/chunk.6.txt --tblout hmmscan.tmp/chunk.6.tbl --domtblout hmmscan.tmp/chunk.6.domtbl --pfamtblout hmmscan.tmp/chunk.6.pfamtbl -E 1e-5 --domE 1e-5 --cpu 1 /opt/biosoft/hmmer-3.1b2/Pfam-AB.hmm hmmscan.tmp/chunk.6.fasta 
# Current dir:     /media/1a8604a8-900d-4e78-9218-dccd55432414/biye/hmmer
# Date:            Fri May 10 14:55:10 2019
# [ok]
#                                                                    --- full sequence ---- --- best 1 domain ---- --- domain number estimation ----
# target name        accession  query name                accession    E-value  score  bias   E-value  score  bias   exp reg clu  ov env dom rep inc description of target
#------------------- ----------      -------------------- ---------- --------- ------ ----- --------- ------ -----   --- --- --- --- --- --- --- --- ---------------------
HLH                  PF00010.21 evm.model.Contig00001.642 -            4.1e-08   33.9   0.3   9.7e-08   32.7   0.3   1.7   1   0   0   1   1   1   1 Helix-loop-helix DNA-binding domain
MIG-14_Wnt-bd        PF06664.7  evm.model.Contig00001.643 -            1.1e-54  186.5  28.9   4.8e-37  128.5   4.1   2.6   2   1   1   3   3   2   2 Wnt-binding factor required for Wnt secretion
MORN                 PF02493.15 evm.model.Contig00001.644 -            1.5e-18   66.4  13.2   2.8e-06   27.8   0.5   5.0   5   0   0   5   5   3   4 MORN repeat
Ras                  PF00071.17 evm.model.Contig00001.645 -            2.4e-61  207.0   0.1   2.9e-61  206.7   0.1   1.1   1   0   0   1   1   1   1 Ras family
Miro                 PF08477.8  evm.model.Contig00001.645 -            7.8e-21   75.9   0.0   1.2e-20   75.3   0.0   1.3   1   0   0   1   1   1   1 Miro-like protein
Arf                  PF00025.16 evm.model.Contig00001.645 -            1.2e-12   48.6   0.0   1.5e-12   48.2   0.0   1.1   1   0   0   1   1   1   1 ADP-ribosylation factor family
MMR_HSR1             PF01926.18 evm.model.Contig00001.645 -            6.7e-07   30.4   0.0   1.1e-06   29.7   0.0   1.3   1   0   0   1   1   1   1 50S ribosome-binding GTPase
I-set                PF07679.11 evm.model.Contig00001.646 -            6.4e-50  168.1   0.0   3.2e-11   44.1   0.0   7.3   7   0   0   7   7   6   6 Immunoglobulin I-set domain
Ig_2                 PF13895.1  evm.model.Contig00001.646 -              1e-41  142.0   9.5   7.8e-09   36.7   0.0   7.0   7   0   0   7   7   6   6 Immunoglobulin domain
Ig_3                 PF13927.1  evm.model.Contig00001.646 -            3.2e-30  105.6  24.5   6.1e-07   31.0   0.3   8.0   6   1   0   6   6   5   6 Immunoglobulin domain
fn3                  PF00041.16 evm.model.Contig00001.646 -            1.9e-27   96.3   7.5   1.1e-08   36.2   0.0   5.4   4   1   0   4   4   3   4 Fibronectin type III domain
ig                   PF00047.20 evm.model.Contig00001.646 -              5e-25   88.5  18.7   0.00015   22.9   0.1   7.8   7   1   0   7   7   3   6 Immunoglobulin domain
V-set                PF07686.12 evm.model.Contig00001.646 -            2.1e-22   80.3  13.7     7e-06   27.1   0.0   7.1   7   1   0   7   7   3   5 Immunoglobulin V-set domain
Pfam-B_13101         PB013101   evm.model.Contig00001.646 -              9e-07   29.8   0.0     0.054   14.5   0.0   4.5   5   0   0   5   5   0   2 -
zf-C2H2              PF00096.21 evm.model.Contig00001.647 -            4.1e-14   53.1  22.9   7.4e-05   24.0   1.3   4.1   3   0   0   3   3   3   3 Zinc finger, C2H2 type
zf-H2C2_2            PF13465.1  evm.model.Contig00001.647 -            3.7e-10   40.7   7.0   5.5e-07   30.7   1.4   4.4   4   0   0   4   4   2   2 Zinc-finger double domain
zf-C2H2_4            PF13894.1  evm.model.Contig00001.647 -            2.7e-09   37.8  24.3   0.00023   22.4   1.1   4.3   4   0   0   4   4   2   3 C2H2-type zinc finger
Pfam-B_11295         PB011295   evm.model.Contig00001.647 -            1.5e-07   31.9   2.5   1.5e-07   31.9   2.5   2.2   2   0   0   2   2   1   1 -
TPR_1                PF00515.23 evm.model.Contig00001.648 -            1.1e-40  136.7  16.8   5.2e-06   27.0   0.3   9.3  10   0   0  10  10   5   7 Tetratricopeptide repeat
TPR_11               PF13414.1  evm.model.Contig00001.648 -            1.2e-38  131.7  31.2   1.5e-11   44.9   1.3   6.3   3   1   4   7   7   7   7 TPR repeat
TPR_2                PF07719.12 evm.model.Contig00001.648 -              5e-37  123.9  14.6   1.9e-05   25.3   0.2   9.6   8   1   1   9   9   4   6 Tetratricopeptide repeat
TPR_8                PF13181.1  evm.model.Contig00001.648 -            6.2e-34  114.3   5.9     2e-05   25.2   0.4   9.1   9   0   0   9   9   3   6 Tetratricopeptide repeat
TPR_12               PF13424.1  evm.model.Contig00001.648 -            1.9e-33  115.4  23.6   2.2e-10   41.5   1.4   6.1   2   2   5   7   7   4   6 Tetratricopeptide repeat
TPR_17               PF13431.1  evm.model.Contig00001.648 -            3.7e-33  112.0  13.5   3.6e-05   24.7   0.1  10.6  11   0   0  11  11   2   7 Tetratricopeptide repeat
DUF1736              PF08409.6  evm.model.Contig00001.648 -            6.1e-28   97.4   1.2   1.4e-27   96.2   1.2   1.6   1   0   0   1   1   1   1 Domain of unknown function (DUF1736)
TPR_16               PF13432.1  evm.model.Contig00001.648 -            4.7e-26   92.0  18.6   1.1e-09   39.8   0.7   6.3   4   2   1   5   5   3   5 Tetratricopeptide repeat
TPR_14               PF13428.1  evm.model.Contig00001.648 -            1.5e-21   76.0  17.0   0.00073   21.1   0.2   8.3   2   2   7   9   9   2   5 Tetratricopeptide repeat
TPR_7                PF13176.1  evm.model.Contig00001.648 -            6.1e-19   67.4  14.7    0.0063   17.3   0.2   8.0   8   0   0   8   8   2   6 Tetratricopeptide repeat
TPR_10               PF13374.1  evm.model.Contig00001.648 -            2.2e-16   60.3  22.7     0.045   14.8   0.2   7.4   7   0   0   7   7   0   6 Tetratricopeptide repeat
Pfam-B_5615          PB005615   evm.model.Contig00001.648 -            1.9e-13   51.1   4.7   3.2e-13   50.4   4.7   1.3   1   0   0   1   1   1   1 -
TPR_19               PF14559.1  evm.model.Contig00001.648 -            5.4e-12   47.0  11.1   3.2e-07   31.7   1.6   5.2   3   3   2   5   5   1   3 Tetratricopeptide repeat
Pfam-B_4329          PB004329   evm.model.Contig00001.648 -              2e-11   44.5   1.8   1.2e-07   32.0   0.0   2.2   2   0   0   2   2   1   2 -
TPR_4                PF07721.9  evm.model.Contig00001.648 -            9.3e-11   42.2   8.5     0.071   14.7   0.3   6.7   7   0   0   7   7   0   3 Tetratricopeptide repeat
TPR_6                PF13174.1  evm.model.Contig00001.648 -            2.3e-09   38.2   5.3      0.63   11.7   0.0   6.9   6   0   0   6   6   0   1 Tetratricopeptide repeat
Apc3                 PF12895.2  evm.model.Contig00001.648 -            3.9e-07   31.3  12.3    0.0041   18.4   2.5   4.6   2   1   2   4   4   1   4 Anaphase-promoting complex, cyclosome, subunit 3
Pfam-B_4104          PB004104   evm.model.Contig00001.648 -            9.6e-06   26.1   0.1   2.2e-05   24.9   0.1   1.6   1   0   0   1   1   1   1 -
SNF2_N               PF00176.18 evm.model.Contig00001.649 -            3.1e-52  178.4   0.0   9.7e-52  176.8   0.0   1.9   1   1   0   1   1   1   1 SNF2 family N-terminal domain
Helicase_C           PF00271.26 evm.model.Contig00001.649 -            8.1e-16   58.8   0.0   5.8e-15   56.1   0.0   2.4   3   0   0   3   3   1   1 Helicase conserved C-terminal domain
ResIII               PF04851.10 evm.model.Contig00001.649 -            1.7e-08   35.7   0.0   1.5e-07   32.6   0.0   2.7   3   0   0   3   3   1   1 Type III restriction enzyme, res subunit
HDA2-3               PF11496.3  evm.model.Contig00001.649 -              7e-07   29.5   1.3   1.9e-06   28.1   0.8   2.1   2   1   0   2   2   1   1 Class II histone deacetylase complex subunits 2 and 3
Pfam-B_8129          PB008129   evm.model.Contig00001.649 -            8.8e-07   29.5   0.1   2.8e-06   27.8   0.0   1.8   2   0   0   2   2   1   1 -
Ribosomal_L21e       PF01157.13 evm.model.Contig00001.65 -            5.7e-44  149.1   7.3   8.8e-44  148.5   7.3   1.3   1   0   0   1   1   1   1 Ribosomal protein L21e
WD40                 PF00400.27 evm.model.Contig00001.651 -            9.7e-34  115.2   7.0   1.2e-07   32.5   0.3   7.4   7   0   0   7   7   4   5 WD domain, G-beta repeat
Pfam-B_17581         PB017581   evm.model.Contig00001.651 -            3.2e-07   31.7   0.1   3.2e-07   31.7   0.1   2.0   2   0   0   2   2   1   1 -
VHP                  PF02209.14 evm.model.Contig00001.652 -            1.5e-10   41.7   0.0   7.7e-09   36.2   0.0   2.7   2   0   0   2   2   1   2 Villin headpiece domain
YIF1                 PF03878.10 evm.model.Contig00001.653 -            3.9e-80  269.6   5.4     5e-80  269.3   5.4   1.1   1   0   0   1   1   1   1 YIF1
Ank                  PF00023.25 evm.model.Contig00001.654 -            8.8e-13   48.5   0.5   1.8e-11   44.4   0.3   2.5   2   0   0   2   2   1   1 Ankyrin repeat
Ank_2                PF12796.2  evm.model.Contig00001.654 -            2.8e-12   48.0   0.0   8.3e-12   46.4   0.0   1.8   1   0   0   1   1   1   1 Ankyrin repeats (3 copies)
Ank_5                PF13857.1  evm.model.Contig00001.654 -            9.3e-10   39.6   0.2   2.6e-09   38.1   0.2   1.8   1   0   0   1   1   1   1 Ankyrin repeats (many copies)
Ank_3                PF13606.1  evm.model.Contig00001.654 -            6.8e-09   36.2   0.2   1.8e-08   34.9   0.2   1.8   1   0   0   1   1   1   1 Ankyrin repeat
Ank_4                PF13637.1  evm.model.Contig00001.654 -              4e-08   34.7   0.0     1e-07   33.4   0.0   1.7   1   0   0   1   1   1   1 Ankyrin repeats (many copies)
SH3_9                PF14604.1  evm.model.Contig00001.654 -            3.1e-07   31.0   0.1   7.1e-07   29.9   0.1   1.6   1   0   0   1   1   1   1 Variant SH3 domain
SH3_2                PF07653.12 evm.model.Contig00001.654 -            1.5e-06   28.7   0.0     3e-06   27.8   0.0   1.5   1   0   0   1   1   1   1 Variant SH3 domain
SH3_1                PF00018.23 evm.model.Contig00001.654 -            6.9e-06   26.5   0.1   1.2e-05   25.7   0.1   1.4   1   0   0   1   1   1   1 SH3 domain
LSM                  PF01423.17 evm.model.Contig00001.657 -            3.4e-16   59.7   0.5   4.4e-16   59.3   0.5   1.1   1   0   0   1   1   1   1 LSM domain
Sugar_tr             PF00083.19 evm.model.Contig00001.658 -            6.9e-29  101.9  36.2   8.6e-28   98.3  36.2   1.9   1   1   0   1   1   1   1 Sugar (and other) transporter
MFS_1                PF07690.11 evm.model.Contig00001.658 -            5.4e-25   89.0  33.8   1.8e-16   61.0  14.9   2.1   2   0   0   2   2   2   2 Major Facilitator Superfamily
Scs3p                PF10261.4  evm.model.Contig00001.659 -            5.8e-37  128.2  20.9   8.8e-37  127.6  16.6   2.4   2   1   0   2   2   1   1 Inositol phospholipid synthesis and fat-storage-inducing TM
LRR_6                PF13516.1  evm.model.Contig00001.66 -            4.3e-13   48.9  21.5    0.0017   19.3   0.0   8.5   8   1   0   8   8   2   5 Leucine Rich repeat
LRR_4                PF12799.2  evm.model.Contig00001.66 -            3.1e-08   34.2  23.7   3.4e-05   24.5   3.3   5.8   5   1   1   6   6   2   3 Leucine Rich repeats (2 copies)
Scs3p                PF10261.4  evm.model.Contig00001.660 -            4.1e-15   56.6  14.4     2e-11   44.6   0.6   2.6   1   1   2   3   3   2   2 Inositol phospholipid synthesis and fat-storage-inducing TM
Syntaxin             PF00804.20 evm.model.Contig00001.661 -            4.1e-38  130.8  10.7   4.1e-38  130.8  10.7   2.8   2   1   0   2   2   1   1 Syntaxin
SNARE                PF05739.14 evm.model.Contig00001.661 -            6.1e-24   84.6   4.1   6.1e-24   84.6   4.1   2.9   3   0   0   3   3   1   1 SNARE domain
PIG-S                PF10510.4  evm.model.Contig00001.664 -           1.9e-110  371.2   2.7  2.8e-110  370.6   2.7   1.2   1   0   0   1   1   1   1 Phosphatidylinositol-glycan biosynthesis class S protein
zf-TRAF              PF02176.13 evm.model.Contig00001.665 -            3.2e-15   57.4  21.5   5.6e-08   34.2   6.2   3.8   2   1   2   4   4   2   3 TRAF-type zinc finger
zf-C3HC4_2           PF13923.1  evm.model.Contig00001.665 -            7.7e-09   36.6   4.0   7.7e-09   36.6   4.0   4.5   4   2   0   4   4   1   1 Zinc finger, C3HC4 type (RING finger)
MATH                 PF00917.21 evm.model.Contig00001.665 -            1.3e-07   33.0   0.0   2.3e-07   32.2   0.0   1.4   1   0   0   1   1   1   1 MATH domain
zf-C3HC4_3           PF13920.1  evm.model.Contig00001.665 -            5.4e-07   30.3   2.1   5.4e-07   30.3   2.1   4.4   4   1   0   4   4   1   1 Zinc finger, C3HC4 type (RING finger)
UQ_con               PF00179.21 evm.model.Contig00001.667 -            1.7e-50  171.3   0.0   1.8e-50  171.1   0.0   1.0   1   0   0   1   1   1   1 Ubiquitin-conjugating enzyme
Pfam-B_4567          PB004567   evm.model.Contig00001.667 -            1.7e-06   29.4   0.5   2.2e-06   29.0   0.5   1.1   1   0   0   1   1   1   1 -
Ldh_1_N              PF00056.18 evm.model.Contig00001.668 -            3.1e-39  135.2   0.1   4.8e-39  134.6   0.1   1.3   1   0   0   1   1   1   1 lactate/malate dehydrogenase, NAD binding domain
zf-DHHC              PF01529.15 evm.model.Contig00001.668 -            1.4e-33  116.9  14.5   1.4e-33  116.9  14.5   2.5   1   1   1   2   2   1   1 DHHC palmitoyltransferase
Ldh_1_C              PF02866.13 evm.model.Contig00001.668 -            3.2e-24   86.8   0.0     6e-24   85.9   0.0   1.4   1   0   0   1   1   1   1 lactate/malate dehydrogenase, alpha/beta C-terminal domain
Pfam-B_7878          PB007878   evm.model.Contig00001.668 -            8.9e-09   36.6   8.2   1.8e-08   35.6   8.2   1.5   1   0   0   1   1   1   1 -
SET                  PF00856.23 evm.model.Contig00001.669 -            1.1e-06   30.1   0.0   1.8e-06   29.5   0.0   1.3   1   0   0   1   1   1   1 SET domain
Pfam-B_7795          PB007795   evm.model.Contig00001.670 -            2.3e-51  175.3   0.4   5.4e-50  170.8   0.0   3.0   3   0   0   3   3   1   1 -
Pfam-B_15908         PB015908   evm.model.Contig00001.670 -            8.5e-48  162.9   0.3     2e-47  161.7   0.3   1.6   1   0   0   1   1   1   1 -
Pfam-B_14675         PB014675   evm.model.Contig00001.670 -            2.8e-39  135.5   4.0   5.2e-31  108.7   1.8   3.0   2   0   0   2   2   2   2 -
Pfam-B_11925         PB011925   evm.model.Contig00001.671 -            8.2e-53  181.2   0.7   8.2e-53  181.2   0.7   1.7   2   0   0   2   2   1   1 -
Raptor_N             PF14538.1  evm.model.Contig00001.671 -            1.7e-30  107.1   0.2   6.4e-30  105.2   0.0   2.1   2   0   0   2   2   1   1 Raptor N-terminal CASPase like domain
SH2                  PF00017.19 evm.model.Contig00001.672 -            6.8e-13   49.4   0.1   1.9e-12   48.0   0.0   1.8   2   0   0   2   2   1   1 SH2 domain
PH                   PF00169.24 evm.model.Contig00001.672 -            3.6e-09   37.9   0.7   8.5e-09   36.7   0.2   2.0   2   0   0   2   2   1   1 PH domain
EF-hand_7            PF13499.1  evm.model.Contig00001.673 -            1.4e-78  260.1  26.0     4e-12   47.2   0.3   7.6   7   0   0   7   7   7   7 EF-hand domain pair
EF-hand_1            PF00036.27 evm.model.Contig00001.673 -            1.4e-73  237.8  49.0   1.8e-06   27.9   0.4  13.7  14   0   0  14  14  11  11 EF hand
EF-hand_6            PF13405.1  evm.model.Contig00001.673 -            3.8e-62  201.7  32.5   1.8e-06   28.4   0.4  13.2  13   1   1  14  14   9  10 EF-hand domain
EF-hand_5            PF13202.1  evm.model.Contig00001.673 -            2.2e-58  192.3  38.8   2.5e-05   24.5   0.5  11.9  12   0   0  12  12  10  11 EF hand
EF-hand_8            PF13833.1  evm.model.Contig00001.673 -            7.9e-52  173.8  58.2   4.6e-10   40.1   0.4  14.5   6   6   8  14  14  10  14 EF-hand domain pair
SPARC_Ca_bdg         PF10591.4  evm.model.Contig00001.673 -            4.1e-20   73.0   8.9   2.5e-05   25.4   0.1   7.5   6   2   2   8   8   2   3 Secreted protein acidic and rich in cysteine Ca binding region
EF-hand_4            PF12763.2  evm.model.Contig00001.673 -              2e-12   47.9  15.5    0.0018   19.1   0.2   6.9   4   2   4   8   8   1   3 Cytoskeletal-regulatory complex EF hand
EF-hand_9            PF14658.1  evm.model.Contig00001.673 -            1.6e-11   45.1   6.1      0.22   12.6   0.1   6.8   7   0   0   7   7   0   3 EF-hand domain
Caleosin             PF05042.8  evm.model.Contig00001.673 -            4.5e-10   40.5   1.0      0.19   12.4   0.0   6.0   7   0   0   7   7   0   3 Caleosin related protein
UPF0154              PF03672.8  evm.model.Contig00001.673 -            3.8e-08   34.0   9.3      0.48   11.2   0.0   7.5   8   1   1   9   9   0   2 Uncharacterised protein family (UPF0154)
Pfam-B_18107         PB018107   evm.model.Contig00001.673 -            1.1e-06   29.4   0.9      0.17   12.7   0.0   3.6   1   1   2   3   3   0   2 -
ELYS                 PF13934.1  evm.model.Contig00001.675 -            4.9e-18   66.9   0.3   1.6e-17   65.2   0.1   1.9   2   0   0   2   2   1   1 Nuclear pore complex assembly
FHA                  PF00498.21 evm.model.Contig00001.676 -              6e-09   37.0   0.1   1.5e-08   35.7   0.1   1.7   1   0   0   1   1   1   1 FHA domain
BRCT                 PF00533.21 evm.model.Contig00001.676 -            4.1e-06   28.0   1.1   0.00012   23.3   0.0   3.2   3   0   0   3   3   1   1 BRCA1 C Terminus (BRCT) domain
SCP2                 PF02036.12 evm.model.Contig00001.677 -            1.7e-22   80.8   0.6   3.2e-21   76.7   0.3   2.8   3   0   0   3   3   1   1 SCP-2 sterol transfer family
adh_short            PF00106.20 evm.model.Contig00001.677 -            1.5e-19   71.7   0.0   2.5e-19   70.9   0.0   1.4   1   0   0   1   1   1   1 short chain dehydrogenase
Pfam-B_10109         PB010109   evm.model.Contig00001.677 -            1.6e-11   45.1   0.0   3.4e-11   44.1   0.0   1.5   1   0   0   1   1   1   1 -
adh_short_C2         PF13561.1  evm.model.Contig00001.677 -            1.2e-08   36.2   0.0     2e-08   35.5   0.0   1.3   1   0   0   1   1   1   1 Enoyl-(Acyl carrier protein) reductase
KR                   PF08659.5  evm.model.Contig00001.677 -            1.9e-07   32.1   0.0     3e-07   31.4   0.0   1.3   1   0   0   1   1   1   1 KR domain
Prefoldin            PF02996.12 evm.model.Contig00001.678 -            4.1e-28   98.6   0.9   5.6e-28   98.1   0.9   1.2   1   0   0   1   1   1   1 Prefoldin subunit
RhoGAP               PF00620.22 evm.model.Contig00001.679 -            1.2e-49  169.0   0.2     3e-49  167.7   0.2   1.7   1   0   0   1   1   1   1 RhoGAP domain
UBX                  PF00789.15 evm.model.Contig00001.680 -            5.9e-06   27.4   0.0    0.0009   20.4   0.0   2.4   2   0   0   2   2   1   2 UBX domain
UBX                  PF00789.15 evm.model.Contig00001.681 -            4.7e-06   27.7   0.0   0.00064   20.9   0.0   2.3   2   0   0   2   2   1   2 UBX domain
Gal_Lectin           PF02140.13 evm.model.Contig00001.683 -            2.6e-09   38.4   0.1   3.2e-09   38.1   0.1   1.1   1   0   0   1   1   1   1 Galactose binding lectin domain
Aldedh               PF00171.17 evm.model.Contig00001.687 -           4.3e-177  590.3   0.0  4.8e-177  590.1   0.0   1.0   1   0   0   1   1   1   1 Aldehyde dehydrogenase family
MFS_1                PF07690.11 evm.model.Contig00001.688 -              1e-14   55.2  24.6   1.1e-11   45.2   6.1   2.1   1   1   1   2   2   2   2 Major Facilitator Superfamily
TPR_11               PF13414.1  evm.model.Contig00001.689 -            2.1e-13   50.8   0.4     4e-06   27.5   0.0   2.3   1   1   1   2   2   2   2 TPR repeat
TPR_2                PF07719.12 evm.model.Contig00001.689 -            1.3e-09   38.3   2.0   2.3e-05   25.0   0.0   3.1   3   0   0   3   3   1   2 Tetratricopeptide repeat
Cadherin             PF00028.12 evm.model.Contig00001.69 -            1.1e-87  289.6   4.1   5.7e-18   66.1   0.0   9.0   8   1   0   8   8   7   8 Cadherin domain
Pfam-B_14889         PB014889   evm.model.Contig00001.69 -            1.1e-14   54.8   8.2     0.012   15.0   0.2   5.8   4   1   2   6   6   2   5 -
Cadherin_2           PF08266.7  evm.model.Contig00001.69 -            6.8e-09   36.3   0.2     0.078   13.7   0.0   6.2   7   1   0   7   7   1   2 Cadherin-like
7tm_1                PF00001.16 evm.model.Contig00001.692 -            2.5e-30  106.7  20.9   2.5e-30  106.7  20.9   1.4   2   0   0   2   2   1   1 7 transmembrane receptor (rhodopsin family)
CutC                 PF03932.9  evm.model.Contig00001.693 -            4.6e-65  219.8   0.0   5.6e-65  219.6   0.0   1.1   1   0   0   1   1   1   1 CutC family
LANC_like            PF05147.8  evm.model.Contig00001.694 -            5.3e-85  286.3   7.1   4.7e-83  279.9   7.1   2.0   1   1   0   1   1   1   1 Lanthionine synthetase C-like protein
LANC_like            PF05147.8  evm.model.Contig00001.695 -              4e-74  250.5   1.1   4.9e-74  250.2   1.1   1.0   1   0   0   1   1   1   1 Lanthionine synthetase C-like protein
Pkinase_Tyr          PF07714.12 evm.model.Contig00001.696 -            2.6e-89  299.9   0.0   5.8e-89  298.8   0.0   1.6   1   0   0   1   1   1   1 Protein tyrosine kinase
Pkinase              PF00069.20 evm.model.Contig00001.696 -            2.4e-44  152.6   0.0   5.1e-44  151.5   0.0   1.5   1   0   0   1   1   1   1 Protein kinase domain
Ank_2                PF12796.2  evm.model.Contig00001.696 -            1.3e-25   90.7  19.1   1.1e-13   52.5   3.0   2.7   1   1   3   4   4   3   4 Ankyrin repeats (3 copies)
SH2                  PF00017.19 evm.model.Contig00001.696 -            6.2e-23   81.5   0.4   5.5e-10   40.0   0.1   2.6   2   0   0   2   2   2   2 SH2 domain
Ank                  PF00023.25 evm.model.Contig00001.696 -            9.2e-18   64.2   7.5     1e-05   26.2   0.1   4.6   4   0   0   4   4   2   3 Ankyrin repeat
Ank_3                PF13606.1  evm.model.Contig00001.696 -            8.4e-16   57.6   6.6   0.00012   23.0   0.3   5.0   4   0   0   4   4   1   4 Ankyrin repeat
Ank_4                PF13637.1  evm.model.Contig00001.696 -            1.3e-14   55.4   4.3     4e-07   31.5   0.3   3.5   1   1   2   3   3   3   3 Ankyrin repeats (many copies)
Ank_5                PF13857.1  evm.model.Contig00001.696 -            1.5e-10   42.1   7.5    0.0064   17.8   0.5   4.4   1   1   3   4   4   2   4 Ankyrin repeats (many copies)
Pfam-B_17132         PB017132   evm.model.Contig00001.697 -            4.9e-23   83.2   9.0   4.9e-23   83.2   9.0   1.9   1   1   1   2   2   1   1 -
ING                  PF12998.2  evm.model.Contig00001.697 -            7.6e-15   56.2   2.5   1.2e-14   55.5   2.5   1.3   1   0   0   1   1   1   1 Inhibitor of growth proteins N-terminal histone-binding
PHD                  PF00628.24 evm.model.Contig00001.697 -            1.7e-09   38.3   6.7   2.7e-09   37.7   6.7   1.3   1   0   0   1   1   1   1 PHD-finger
Pfam-B_10552         PB010552   evm.model.Contig00001.697 -            4.3e-06   27.0   6.9   5.8e-06   26.6   0.6   2.0   2   0   0   2   2   1   2 -
Pfam-B_15539         PB015539   evm.model.Contig00001.698 -            3.8e-27   95.4   2.1   2.1e-15   57.7   0.1   5.2   4   1   1   5   5   2   2 -
Pfam-B_2555          PB002555   evm.model.Contig00001.698 -            2.8e-24   86.9   0.0   9.9e-24   85.1   0.0   1.9   2   1   0   2   2   1   1 -
HEAT_2               PF13646.1  evm.model.Contig00001.698 -            1.3e-21   77.7   0.0     3e-07   31.8   0.0   7.4   5   3   1   6   6   2   3 HEAT repeats
Pfam-B_19459         PB019459   evm.model.Contig00001.698 -              4e-21   75.7   0.1   2.1e-20   73.4   0.1   2.4   1   0   0   1   1   1   1 -
HEAT                 PF02985.17 evm.model.Contig00001.698 -            1.1e-19   69.8  15.9   3.6e-05   24.6   0.0  12.2  12   1   0  12  12   2   4 HEAT repeat
Vac14_Fab1_bd        PF12755.2  evm.model.Contig00001.698 -              8e-18   65.8   3.9   3.9e-05   25.1   0.0   8.9   5   2   4   9   9   1   3 Vacuolar 14 Fab1-binding region
HEAT_EZ              PF13513.1  evm.model.Contig00001.698 -            2.9e-15   57.4   0.0   1.6e-05   26.4   0.0   8.7  10   0   0  10  10   1   2 HEAT-like repeat
RIX1                 PF08167.7  evm.model.Contig00001.698 -            3.8e-08   34.3   2.4      0.93   10.3   0.0   6.3   6   3   2   8   8   0   3 rRNA processing/ribosome biogenesis
RhoGEF               PF00621.15 evm.model.Contig00001.699 -            8.8e-25   88.8   1.6   2.4e-24   87.3   1.6   1.8   1   0   0   1   1   1   1 RhoGEF domain
PH                   PF00169.24 evm.model.Contig00001.699 -            4.5e-21   76.1   0.4     8e-10   40.0   0.3   2.7   2   0   0   2   2   2   2 PH domain
FERM_M               PF00373.13 evm.model.Contig00001.699 -              3e-17   64.1   1.0   9.4e-17   62.5   1.0   1.8   1   0   0   1   1   1   1 FERM central domain
FERM_N               PF09379.5  evm.model.Contig00001.699 -            1.5e-14   54.9   1.5   3.4e-14   53.8   1.5   1.7   1   0   0   1   1   1   1 FERM N-terminal domain
FA                   PF08736.6  evm.model.Contig00001.699 -            3.4e-13   50.3   1.2   1.1e-12   48.7   0.7   2.2   2   0   0   2   2   1   1 FERM adjacent (FA)
DUF1014              PF06244.7  evm.model.Contig00001.700 -            1.4e-22   81.3  14.0   3.8e-21   76.7  14.0   2.0   1   1   0   1   1   1   1 Protein of unknown function (DUF1014)
LRR_4                PF12799.2  evm.model.Contig00001.703 -            3.3e-13   50.1  13.9   2.7e-06   28.0   0.5   3.2   1   1   0   2   2   2   2 Leucine Rich repeats (2 copies)
LRR_8                PF13855.1  evm.model.Contig00001.703 -            4.9e-13   49.8  13.4   5.3e-08   33.6   6.7   3.0   2   1   1   3   3   2   2 Leucine rich repeat
LRR_9                PF14580.1  evm.model.Contig00001.703 -            1.6e-10   42.0   1.6   2.1e-10   41.6   0.9   1.5   2   0   0   2   2   1   1 Leucine-rich repeat
5_nucleotid          PF05761.9  evm.model.Contig00001.704 -             7e-142  474.3   9.5  8.7e-142  474.0   9.5   1.0   1   0   0   1   1   1   1 5' nucleotidase family
HAD_2                PF13419.1  evm.model.Contig00001.704 -            2.7e-06   28.9   0.3     0.042   15.2   0.0   3.2   2   1   1   3   3   1   2 Haloacid dehalogenase-like hydrolase
Glyco_hydro_2_C      PF02836.12 evm.model.Contig00001.706 -            6.9e-77  259.4   1.3   1.2e-76  258.7   1.3   1.3   1   0   0   1   1   1   1 Glycosyl hydrolases family 2, TIM barrel domain
Glyco_hydro_2_N      PF02837.13 evm.model.Contig00001.706 -            2.7e-33  116.0   0.4   4.3e-33  115.4   0.4   1.3   1   0   0   1   1   1   1 Glycosyl hydrolases family 2, sugar binding domain
Pfam-B_13792         PB013792   evm.model.Contig00001.706 -            1.3e-07   32.8   0.6     2e-07   32.2   0.6   1.2   1   0   0   1   1   1   1 -
Ion_trans            PF00520.26 evm.model.Contig00001.71 -              5e-20   72.8   5.4   9.3e-20   71.9   5.4   1.4   1   0   0   1   1   1   1 Ion transport protein
Pfam-B_16871         PB016871   evm.model.Contig00001.71 -              4e-09   37.0   0.3   1.8e-08   34.8   0.0   1.9   1   1   0   2   2   1   1 -
Ion_trans_2          PF07885.11 evm.model.Contig00001.71 -            1.4e-06   29.1   0.6   1.4e-06   29.1   0.6   2.7   3   0   0   3   3   1   1 Ion channel
Cation_efflux        PF01545.16 evm.model.Contig00001.711 -              5e-35  122.1   4.2   6.4e-35  121.8   4.2   1.1   1   0   0   1   1   1   1 Cation efflux family
DnaJ                 PF00226.26 evm.model.Contig00001.712 -            1.1e-18   67.8   0.8   2.6e-18   66.7   0.8   1.7   1   0   0   1   1   1   1 DnaJ domain
RRM_1                PF00076.17 evm.model.Contig00001.714 -            1.4e-27   96.2   0.1   7.1e-11   42.7   0.0   3.5   3   0   0   3   3   2   3 RNA recognition motif. (a.k.a. RRM, RBD, or RNP domain)
SPOC                 PF07744.8  evm.model.Contig00001.714 -              1e-26   94.9   0.0   1.9e-26   94.0   0.0   1.5   1   0   0   1   1   1   1 SPOC domain
RRM_6                PF14259.1  evm.model.Contig00001.714 -            5.3e-20   72.3   0.1   1.6e-06   29.2   0.0   3.4   3   0   0   3   3   2   3 RNA recognition motif (a.k.a. RRM, RBD, or RNP domain)
RRM_5                PF13893.1  evm.model.Contig00001.714 -            2.3e-13   50.9   0.8   0.00074   20.5   0.0   3.5   3   0   0   3   3   2   3 RNA recognition motif. (a.k.a. RRM, RBD, or RNP domain)
Nup35_RRM_2          PF14605.1  evm.model.Contig00001.714 -            6.2e-08   33.4   0.6   0.00036   21.4   0.0   3.4   3   0   0   3   3   1   2 Nup53/35/40-type RNA recognition motif
Cu2_monoox_C         PF03712.10 evm.model.Contig00001.715 -            3.7e-41  141.2   1.0   1.2e-40  139.5   0.2   2.2   3   0   0   3   3   1   1 Copper type II ascorbate-dependent monooxygenase, C-terminal domain
Cu2_monooxygen       PF01082.15 evm.model.Contig00001.715 -            4.5e-36  124.9   0.1   1.1e-35  123.6   0.1   1.7   1   0   0   1   1   1   1 Copper type II ascorbate-dependent monooxygenase, N-terminal domain
DOMON                PF03351.12 evm.model.Contig00001.715 -            9.4e-22   78.4   0.3   2.1e-21   77.3   0.3   1.5   1   0   0   1   1   1   1 DOMON domain
RIIa                 PF02197.12 evm.model.Contig00001.715 -            4.6e-09   36.7   0.0   9.9e-09   35.6   0.0   1.6   1   0   0   1   1   1   1 Regulatory subunit of type II PKA R-subunit
Mago_nashi           PF02792.9  evm.model.Contig00001.716 -            2.8e-82  274.7   0.8   3.1e-82  274.5   0.8   1.0   1   0   0   1   1   1   1 Mago nashi protein
Ion_trans            PF00520.26 evm.model.Contig00001.718 -            5.4e-26   92.2   6.0   5.4e-26   92.2   6.0   1.7   2   0   0   2   2   1   1 Ion transport protein
BTB_2                PF02214.17 evm.model.Contig00001.718 -              1e-23   84.5   0.3   2.1e-23   83.5   0.3   1.6   1   0   0   1   1   1   1 BTB/POZ domain
Ion_trans_2          PF07885.11 evm.model.Contig00001.718 -            4.2e-10   40.3   0.1   4.2e-10   40.3   0.1   2.7   3   0   0   3   3   1   1 Ion channel
GpcrRhopsn4          PF10192.4  evm.model.Contig00001.720 -            7.2e-51  174.0  31.9   7.2e-51  174.0  31.9   1.8   2   0   0   2   2   1   1 Rhodopsin-like GPCR transmembrane domain
EMP24_GP25L          PF01105.19 evm.model.Contig00001.721 -            3.6e-31  109.5   0.3   3.6e-31  109.5   0.3   1.6   2   0   0   2   2   1   1 emp24/gp25L/p24 family/GOLD
HYLS1_C              PF15311.1  evm.model.Contig00001.721 -            5.6e-16   59.7   0.8   1.3e-15   58.5   0.8   1.6   1   0   0   1   1   1   1 Hydrolethalus syndrome protein 1 C-terminus
P4Ha_N               PF08336.6  evm.model.Contig00001.722 -              1e-34  120.4   0.2     2e-34  119.5   0.2   1.5   1   0   0   1   1   1   1 Prolyl 4-Hydroxylase alpha-subunit, N-terminal region
2OG-FeII_Oxy         PF03171.15 evm.model.Contig00001.722 -            6.7e-11   43.5   0.0   1.6e-10   42.2   0.0   1.7   1   0   0   1   1   1   1 2OG-Fe(II) oxygenase superfamily
2OG-FeII_Oxy_3       PF13640.1  evm.model.Contig00001.722 -            6.4e-07   31.0   0.2   3.4e-06   28.7   0.0   2.3   3   0   0   3   3   1   1 2OG-Fe(II) oxygenase superfamily
Metallophos          PF00149.23 evm.model.Contig00001.723 -            1.6e-39  136.5   0.2   2.5e-39  135.9   0.2   1.3   1   0   0   1   1   1   1 Calcineurin-like phosphoesterase
Pfam-B_14108         PB014108   evm.model.Contig00001.723 -            5.8e-08   33.5   0.0   8.4e-08   33.0   0.0   1.2   1   0   0   1   1   1   1 -
Pfam-B_3040          PB003040   evm.model.Contig00001.723 -            3.6e-07   30.1   0.0   5.2e-07   29.5   0.0   1.1   1   0   0   1   1   1   1 -
Pfam-B_969           PB000969   evm.model.Contig00001.723 -            4.9e-07   29.4   0.0   7.2e-07   28.9   0.0   1.1   1   0   0   1   1   1   1 -
Glycos_transf_2      PF00535.21 evm.model.Contig00001.725 -            2.6e-12   47.9   0.0   5.6e-12   46.8   0.0   1.6   1   0   0   1   1   1   1 Glycosyl transferase family 2
Ricin_B_lectin       PF00652.17 evm.model.Contig00001.725 -              4e-08   34.5   0.8   8.1e-08   33.5   0.8   1.5   1   0   0   1   1   1   1 Ricin-type beta-trefoil lectin domain
GTP_EFTU             PF00009.22 evm.model.Contig00001.726 -              5e-41  141.4   0.0   7.8e-41  140.7   0.0   1.3   1   0   0   1   1   1   1 Elongation factor Tu GTP binding domain
EFG_IV               PF03764.13 evm.model.Contig00001.726 -            3.8e-27   95.4   0.0   7.7e-27   94.4   0.0   1.5   1   0   0   1   1   1   1 Elongation factor G, domain IV
EFG_C                PF00679.19 evm.model.Contig00001.726 -            6.6e-19   68.7   0.0   2.3e-18   67.0   0.0   2.0   2   0   0   2   2   1   1 Elongation factor G C-terminus
GTP_EFTU_D2          PF03144.20 evm.model.Contig00001.726 -            3.7e-09   37.7   0.0   6.8e-09   36.9   0.0   1.5   1   0   0   1   1   1   1 Elongation factor Tu domain 2
Pfam-B_11724         PB011724   evm.model.Contig00001.726 -            4.9e-08   34.2   0.0   0.00049   21.0   0.0   3.2   2   1   1   3   3   1   2 -
Pfam-B_35            PB000035   evm.model.Contig00001.726 -            1.9e-07   31.3   0.0   3.2e-07   30.6   0.0   1.2   1   0   0   1   1   1   1 -
EFG_II               PF14492.1  evm.model.Contig00001.726 -            9.9e-07   29.7   0.0   2.8e-06   28.2   0.0   1.7   1   0   0   1   1   1   1 Elongation Factor G, domain II
Miro                 PF08477.8  evm.model.Contig00001.726 -            2.2e-06   29.3   0.1     8e-06   27.5   0.0   2.0   2   0   0   2   2   1   1 Miro-like protein
Ets                  PF00178.17 evm.model.Contig00001.727 -            4.2e-21   76.0   0.0   7.9e-21   75.1   0.0   1.5   1   0   0   1   1   1   1 Ets-domain
HLH                  PF00010.21 evm.model.Contig00001.729 -              2e-16   60.5   0.2   4.3e-16   59.5   0.2   1.5   1   0   0   1   1   1   1 Helix-loop-helix DNA-binding domain
CAP                  PF00188.21 evm.model.Contig00001.73 -            3.5e-09   38.3   0.9   4.4e-09   38.0   0.9   1.2   1   0   0   1   1   1   1 Cysteine-rich secretory protein family
Mito_carr            PF00153.22 evm.model.Contig00001.731 -            1.5e-57  192.5   3.4     9e-19   68.1   0.4   3.0   3   0   0   3   3   3   3 Mitochondrial carrier protein
DUF607               PF04678.8  evm.model.Contig00001.732 -            2.6e-51  175.3   0.5     3e-51  175.0   0.5   1.1   1   0   0   1   1   1   1 Protein of unknown function, DUF607
#
# Program:         hmmscan
# Version:         3.1b2 (February 2015)
# Pipeline mode:   SCAN
# Query file:      hmmscan.tmp/chunk.7.fasta
# Target file:     /opt/biosoft/hmmer-3.1b2/Pfam-AB.hmm
# Option settings: hmmscan -o hmmscan.tmp/chunk.7.txt --tblout hmmscan.tmp/chunk.7.tbl --domtblout hmmscan.tmp/chunk.7.domtbl --pfamtblout hmmscan.tmp/chunk.7.pfamtbl -E 1e-5 --domE 1e-5 --cpu 1 /opt/biosoft/hmmer-3.1b2/Pfam-AB.hmm hmmscan.tmp/chunk.7.fasta 
# Current dir:     /media/1a8604a8-900d-4e78-9218-dccd55432414/biye/hmmer
# Date:            Fri May 10 14:54:19 2019
# [ok]
#                                                                    --- full sequence ---- --- best 1 domain ---- --- domain number estimation ----
# target name        accession  query name                accession    E-value  score  bias   E-value  score  bias   exp reg clu  ov env dom rep inc description of target
#------------------- ----------      -------------------- ---------- --------- ------ ----- --------- ------ -----   --- --- --- --- --- --- --- --- ---------------------
DEAD                 PF00270.24 evm.model.Contig00001.733 -            4.5e-39  134.8   0.1   2.3e-38  132.5   0.0   2.0   2   0   0   2   2   1   1 DEAD/DEAH box helicase
Helicase_C           PF00271.26 evm.model.Contig00001.733 -            3.7e-25   88.7   0.0   8.9e-25   87.5   0.0   1.7   1   0   0   1   1   1   1 Helicase conserved C-terminal domain
ResIII               PF04851.10 evm.model.Contig00001.733 -            3.2e-10   41.3   0.0   3.2e-10   41.3   0.0   2.1   3   0   0   3   3   1   1 Type III restriction enzyme, res subunit
SecA_DEAD            PF07517.9  evm.model.Contig00001.733 -            7.1e-09   36.5   0.1   3.1e-08   34.4   0.0   1.9   2   0   0   2   2   1   1 SecA DEAD-like domain
SNF2_N               PF00176.18 evm.model.Contig00001.733 -            5.2e-06   26.6   0.0   1.1e-05   25.6   0.0   1.5   1   0   0   1   1   1   1 SNF2 family N-terminal domain
CAP_GLY              PF01302.20 evm.model.Contig00001.734 -            5.7e-25   88.0   0.4   9.7e-25   87.2   0.4   1.4   1   0   0   1   1   1   1 CAP-Gly domain
Ubiquitin_2          PF14560.1  evm.model.Contig00001.734 -            3.3e-16   60.4   3.0     5e-16   59.9   0.3   2.1   1   1   1   2   2   1   1 Ubiquitin-like domain
DUF837               PF05769.6  evm.model.Contig00001.735 -            3.6e-33  115.8  13.8   4.1e-33  115.6  13.8   1.0   1   0   0   1   1   1   1 Protein of unknown function (DUF837)
Ubiquitin_2          PF14560.1  evm.model.Contig00001.736 -            5.1e-20   72.7   1.5   1.4e-19   71.2   0.2   2.1   2   0   0   2   2   1   1 Ubiquitin-like domain
DUF837               PF05769.6  evm.model.Contig00001.737 -            3.6e-33  115.8  13.8   4.1e-33  115.6  13.8   1.0   1   0   0   1   1   1   1 Protein of unknown function (DUF837)
Proteasome           PF00227.21 evm.model.Contig00001.738 -            4.7e-40  138.1   0.0   5.4e-40  137.9   0.0   1.0   1   0   0   1   1   1   1 Proteasome subunit
CAP                  PF00188.21 evm.model.Contig00001.74 -            1.9e-27   97.4  17.0   2.1e-14   55.2   4.2   3.2   3   0   0   3   3   2   2 Cysteine-rich secretory protein family
V-set                PF07686.12 evm.model.Contig00001.740 -            2.6e-08   34.9   0.1    0.0012   19.9   0.0   2.7   2   1   0   2   2   1   2 Immunoglobulin V-set domain
I-set                PF07679.11 evm.model.Contig00001.740 -              1e-06   29.6   0.0     0.048   14.7   0.0   3.0   3   0   0   3   3   1   2 Immunoglobulin I-set domain
I-set                PF07679.11 evm.model.Contig00001.741 -            2.6e-31  108.4   0.7   7.9e-13   49.2   0.0   3.4   3   0   0   3   3   3   3 Immunoglobulin I-set domain
Ig_2                 PF13895.1  evm.model.Contig00001.741 -            4.9e-28   98.2   0.1     9e-14   52.5   0.0   3.2   3   0   0   3   3   2   3 Immunoglobulin domain
Ig_3                 PF13927.1  evm.model.Contig00001.741 -            1.8e-17   64.7   2.1   2.3e-08   35.6   0.1   4.3   3   2   0   3   3   2   3 Immunoglobulin domain
V-set                PF07686.12 evm.model.Contig00001.741 -            9.2e-17   62.1   6.0   2.3e-05   25.4   0.1   4.7   3   3   0   3   3   3   3 Immunoglobulin V-set domain
ig                   PF00047.20 evm.model.Contig00001.741 -            1.3e-15   58.4   1.3   9.5e-07   30.0   0.0   3.7   3   1   0   3   3   2   3 Immunoglobulin domain
DnaJ                 PF00226.26 evm.model.Contig00001.742 -            3.7e-29  101.4   2.8   5.1e-29  100.9   2.8   1.2   1   0   0   1   1   1   1 DnaJ domain
Pfam-B_2972          PB002972   evm.model.Contig00001.742 -              3e-06   27.3   5.7   4.8e-06   26.6   5.7   1.3   1   0   0   1   1   1   1 -
PAN_1                PF00024.21 evm.model.Contig00001.743 -            1.2e-06   29.4   6.6   0.00031   21.6   0.9   2.9   1   1   2   3   3   1   2 PAN domain
PAN_1                PF00024.21 evm.model.Contig00001.744 -            5.4e-12   46.4  19.1    0.0013   19.5   2.8   4.2   2   1   2   4   4   3   4 PAN domain
PAN_4                PF14295.1  evm.model.Contig00001.744 -            3.9e-11   43.6  22.3     0.012   16.5   2.1   4.5   4   0   0   4   4   2   4 PAN domain
PAN_3                PF08277.7  evm.model.Contig00001.744 -            9.2e-10   39.1  15.1   5.8e-07   30.2   0.7   4.4   4   0   0   4   4   1   3 PAN-like domain
Pkinase              PF00069.20 evm.model.Contig00001.745 -            4.9e-49  168.0   0.0   5.7e-49  167.8   0.0   1.0   1   0   0   1   1   1   1 Protein kinase domain
Pkinase_Tyr          PF07714.12 evm.model.Contig00001.745 -              4e-23   83.0   0.0   5.2e-23   82.6   0.0   1.1   1   0   0   1   1   1   1 Protein tyrosine kinase
Kinase-like          PF14531.1  evm.model.Contig00001.745 -            4.2e-07   30.4   0.0   5.1e-07   30.1   0.0   1.1   1   0   0   1   1   1   1 Kinase-like
zf-C3HC4_3           PF13920.1  evm.model.Contig00001.747 -              1e-09   39.0   5.8   2.9e-09   37.6   5.8   1.8   1   0   0   1   1   1   1 Zinc finger, C3HC4 type (RING finger)
zf-RING_2            PF13639.1  evm.model.Contig00001.747 -            6.6e-08   33.4   8.9   9.9e-08   32.8   7.1   2.3   2   0   0   2   2   1   1 Ring finger domain
zf-C3HC4_2           PF13923.1  evm.model.Contig00001.747 -              4e-07   31.1   7.4   1.5e-06   29.3   7.4   2.1   1   0   0   1   1   1   1 Zinc finger, C3HC4 type (RING finger)
zf-RING_5            PF14634.1  evm.model.Contig00001.747 -            3.2e-06   27.9   4.5   1.3e-05   26.0   4.5   2.2   1   0   0   1   1   1   1 zinc-RING finger domain
ECH                  PF00378.15 evm.model.Contig00001.748 -            8.8e-41  140.8   0.0   1.5e-40  140.1   0.0   1.3   1   1   0   1   1   1   1 Enoyl-CoA hydratase/isomerase family
Spectrin             PF00435.16 evm.model.Contig00001.749 -           1.5e-241  784.9 154.5   3.3e-19   70.3   7.4  17.5  16   1   1  17  17  17  17 Spectrin repeat
CH                   PF00307.26 evm.model.Contig00001.749 -            5.1e-39  133.8   8.6   9.4e-21   75.0   0.2   5.2   4   0   0   4   4   2   2 Calponin homology (CH) domain
PH_9                 PF15410.1  evm.model.Contig00001.749 -            1.3e-19   71.7   2.4   2.3e-19   70.8   0.8   2.5   2   0   0   2   2   1   1 Pleckstrin homology domain
PH                   PF00169.24 evm.model.Contig00001.749 -            1.4e-09   39.2   0.5   1.4e-09   39.2   0.5   3.6   3   0   0   3   3   1   1 PH domain
CAMSAP_CH            PF11971.3  evm.model.Contig00001.749 -            1.6e-09   38.4   0.1   8.4e-07   29.7   0.0   3.2   2   0   0   2   2   1   2 CAMSAP CH domain
CAP                  PF00188.21 evm.model.Contig00001.75 -            3.4e-08   35.2   0.2   4.2e-08   34.9   0.2   1.1   1   0   0   1   1   1   1 Cysteine-rich secretory protein family
KxDL                 PF10241.4  evm.model.Contig00001.752 -            1.1e-25   90.4   1.7   1.3e-25   90.2   1.7   1.0   1   0   0   1   1   1   1 Uncharacterized conserved protein
PCMT                 PF01135.14 evm.model.Contig00001.753 -              2e-78  263.9   0.2   2.5e-78  263.6   0.2   1.0   1   0   0   1   1   1   1 Protein-L-isoaspartate(D-aspartate) O-methyltransferase (PCMT)
Methyltransf_31      PF13847.1  evm.model.Contig00001.753 -            4.4e-08   34.0   0.0   1.2e-07   32.6   0.0   1.7   1   1   0   1   1   1   1 Methyltransferase domain
Methyltransf_18      PF12847.2  evm.model.Contig00001.753 -            9.4e-07   30.6   0.0     2e-06   29.5   0.0   1.5   1   0   0   1   1   1   1 Methyltransferase domain
Laminin_G_2          PF02210.19 evm.model.Contig00001.755 -            9.7e-25   88.2   0.2   2.4e-13   51.4   0.0   2.4   3   0   0   3   3   2   2 Laminin G domain
Laminin_G_1          PF00054.18 evm.model.Contig00001.755 -            3.7e-20   73.4   0.0   1.3e-11   45.7   0.0   2.2   2   0   0   2   2   2   2 Laminin G domain
PAN_4                PF14295.1  evm.model.Contig00001.756 -            1.6e-07   32.1  49.0      0.24   12.3   0.9   6.9   6   0   0   6   6   0   6 PAN domain
PAN_1                PF00024.21 evm.model.Contig00001.756 -            7.9e-06   26.7  51.1     0.017   16.0   4.1   6.4   5   1   1   6   6   2   5 PAN domain
Pkinase              PF00069.20 evm.model.Contig00001.76 -            5.6e-29  102.3   0.0   1.1e-26   94.7   0.0   2.1   1   1   0   1   1   1   1 Protein kinase domain
Pkinase_Tyr          PF07714.12 evm.model.Contig00001.76 -            1.2e-10   42.1   0.0   8.8e-09   36.0   0.0   2.1   1   1   0   1   1   1   1 Protein tyrosine kinase
Pkinase              PF00069.20 evm.model.Contig00001.78 -            2.9e-49  168.8   0.0   3.9e-49  168.3   0.0   1.2   1   0   0   1   1   1   1 Protein kinase domain
Pkinase_Tyr          PF07714.12 evm.model.Contig00001.78 -            1.5e-17   64.7   0.0   2.3e-17   64.1   0.0   1.3   1   0   0   1   1   1   1 Protein tyrosine kinase
CAP                  PF00188.21 evm.model.Contig00001.78 -            2.7e-09   38.7   0.3   5.2e-09   37.8   0.3   1.4   1   0   0   1   1   1   1 Cysteine-rich secretory protein family
Pkinase              PF00069.20 evm.model.Contig00001.79 -            1.7e-46  159.6   0.0     2e-46  159.4   0.0   1.0   1   0   0   1   1   1   1 Protein kinase domain
Pkinase_Tyr          PF07714.12 evm.model.Contig00001.79 -            6.2e-22   79.1   0.0   8.2e-22   78.7   0.0   1.1   1   0   0   1   1   1   1 Protein tyrosine kinase
APH                  PF01636.18 evm.model.Contig00001.79 -            3.5e-06   28.1   0.0   9.7e-06   26.6   0.0   1.7   2   1   0   2   2   1   1 Phosphotransferase enzyme family
LIM                  PF00412.17 evm.model.Contig00001.8 -            1.7e-25   90.0  24.5   1.3e-13   51.9   1.9   2.3   2   0   0   2   2   2   2 LIM domain
Homeobox             PF00046.24 evm.model.Contig00001.8 -              1e-09   39.0   0.1   2.7e-09   37.6   0.1   1.7   1   0   0   1   1   1   1 Homeobox domain
DLIC                 PF05783.6  evm.model.Contig00001.81 -              7e-07   29.5   0.4   2.1e-06   27.9   0.2   1.9   2   0   0   2   2   1   1 Dynein light intermediate chain (DLIC)
Clat_adaptor_s       PF01217.15 evm.model.Contig00001.82 -            1.9e-15   58.0   0.3     2e-15   57.9   0.3   1.0   1   0   0   1   1   1   1 Clathrin adaptor complex small chain
Pkinase_Tyr          PF07714.12 evm.model.Contig00001.83 -            7.7e-90  301.6   0.0     1e-89  301.2   0.0   1.2   1   0   0   1   1   1   1 Protein tyrosine kinase
Pkinase              PF00069.20 evm.model.Contig00001.83 -            8.5e-42  144.3   0.0   3.4e-41  142.3   0.0   1.8   1   1   0   1   1   1   1 Protein kinase domain
UDPGT                PF00201.13 evm.model.Contig00001.85 -            2.6e-41  142.9   0.0   3.5e-41  142.5   0.0   1.1   1   0   0   1   1   1   1 UDP-glucoronosyl and UDP-glucosyl transferase
Glyco_trans_1_3      PF13528.1  evm.model.Contig00001.85 -            3.1e-08   34.4   0.0   1.4e-06   28.9   0.0   2.1   2   0   0   2   2   1   2 Glycosyl transferase family 1
Glyco_tran_28_C      PF04101.11 evm.model.Contig00001.85 -              3e-06   28.2   0.0   4.9e-06   27.5   0.0   1.2   1   0   0   1   1   1   1 Glycosyltransferase family 28 C-terminal domain
DUF4200              PF13863.1  evm.model.Contig00001.9 -            2.2e-08   35.3  16.0   2.2e-08   35.3  16.0   2.9   3   0   0   3   3   1   1 Domain of unknown function (DUF4200)
RhoGAP               PF00620.22 evm.model.Contig00001.92 -            5.3e-34  118.2   1.4   9.7e-34  117.3   1.4   1.4   1   0   0   1   1   1   1 RhoGAP domain
UDPGT                PF00201.13 evm.model.Contig00001.94 -            3.9e-74  251.2   0.0   4.5e-74  251.0   0.0   1.0   1   0   0   1   1   1   1 UDP-glucoronosyl and UDP-glucosyl transferase
Glyco_tran_28_C      PF04101.11 evm.model.Contig00001.94 -            1.7e-06   28.9   0.0     3e-06   28.1   0.0   1.3   1   0   0   1   1   1   1 Glycosyltransferase family 28 C-terminal domain
C2                   PF00168.25 evm.model.Contig00001.96 -            9.7e-08   32.9   0.9   1.3e-07   32.5   0.1   1.7   2   0   0   2   2   1   1 C2 domain
C2                   PF00168.25 evm.model.Contig00001.97 -            7.9e-19   68.4   0.0   1.1e-18   68.0   0.0   1.2   1   0   0   1   1   1   1 C2 domain
SAM_2                PF07647.12 evm.model.Contig00001.99 -              5e-10   40.2   0.0   6.7e-10   39.8   0.0   1.2   1   0   0   1   1   1   1 SAM domain (Sterile alpha motif)
SAM_1                PF00536.25 evm.model.Contig00001.99 -            8.1e-10   39.9   0.0     1e-09   39.6   0.0   1.1   1   0   0   1   1   1   1 SAM domain (Sterile alpha motif)
RRM_1                PF00076.17 evm.model.Contig00002.10 -            1.2e-14   54.9   0.1   2.6e-14   53.7   0.1   1.6   1   0   0   1   1   1   1 RNA recognition motif. (a.k.a. RRM, RBD, or RNP domain)
RRM_5                PF13893.1  evm.model.Contig00002.10 -            1.1e-10   42.3   0.0   2.6e-10   41.1   0.0   1.6   1   0   0   1   1   1   1 RNA recognition motif. (a.k.a. RRM, RBD, or RNP domain)
RRM_6                PF14259.1  evm.model.Contig00002.10 -            7.9e-10   39.7   0.0   1.5e-09   38.9   0.0   1.5   1   0   0   1   1   1   1 RNA recognition motif (a.k.a. RRM, RBD, or RNP domain)
Ribul_P_3_epim       PF00834.14 evm.model.Contig00002.100 -            2.2e-55  188.1   0.6   1.1e-54  185.8   0.1   1.9   1   1   1   2   2   1   2 Ribulose-phosphate 3 epimerase family
Homeobox             PF00046.24 evm.model.Contig00002.101 -            4.8e-23   81.7   6.6   8.5e-23   80.9   6.6   1.4   1   0   0   1   1   1   1 Homeobox domain
Pfam-B_9972          PB009972   evm.model.Contig00002.103 -            1.2e-06   29.4   3.3   1.9e-06   28.7   3.3   1.4   1   0   0   1   1   1   1 -
Cullin               PF00888.17 evm.model.Contig00002.104 -           3.1e-137  459.8  16.2  4.9e-137  459.1  16.2   1.2   1   0   0   1   1   1   1 Cullin family
Cullin_Nedd8         PF10557.4  evm.model.Contig00002.104 -            5.4e-24   84.9   2.8   1.3e-23   83.7   2.8   1.7   1   0   0   1   1   1   1 Cullin protein neddylation domain
VWA                  PF00092.23 evm.model.Contig00002.106 -           3.4e-100  334.3  16.8   2.2e-35  123.1   1.2   4.1   4   0   0   4   4   3   4 von Willebrand factor type A domain
VWA_2                PF13519.1  evm.model.Contig00002.106 -            3.7e-45  155.3  14.1   4.1e-17   64.0   0.4   3.6   4   0   0   4   4   3   3 von Willebrand factor type A domain
VWA_3                PF13768.1  evm.model.Contig00002.106 -            1.7e-17   64.7   0.2     8e-07   30.0   0.0   4.2   4   1   0   4   4   2   3 von Willebrand factor type A domain
EGF                  PF00008.22 evm.model.Contig00002.106 -              1e-13   52.1  39.6   3.2e-05   24.9   8.6   3.6   3   0   0   3   3   3   3 EGF-like domain
vWA-TerF-like        PF10138.4  evm.model.Contig00002.106 -            6.5e-11   43.6   3.5    0.0063   17.5   0.0   3.6   3   1   0   3   3   1   3 vWA found in TerF C terminus
VWA_CoxE             PF05762.9  evm.model.Contig00002.106 -            4.3e-07   30.5   4.8    0.0032   17.8   0.5   3.9   3   1   0   3   3   1   3 VWA domain containing CoxE-like protein
VSP                  PF03302.8  evm.model.Contig00002.107 -            5.1e-16   59.5 1115.4   0.00014   21.8 108.7  38.4   2   1  26  31  31   6  24 Giardia variant-specific surface protein
VWA                  PF00092.23 evm.model.Contig00002.109 -            1.1e-40  140.4  10.1   1.6e-18   68.2   0.1   4.2   2   2   2   4   4   3   4 von Willebrand factor type A domain
VWA_2                PF13519.1  evm.model.Contig00002.109 -            1.3e-17   65.6   2.2     6e-07   30.9   0.0   3.6   2   2   1   4   4   2   3 von Willebrand factor type A domain
VSP                  PF03302.8  evm.model.Contig00002.109 -            4.5e-06   26.7 105.8      0.23   11.2  10.9   7.7   1   1   4   6   6   0   6 Giardia variant-specific surface protein
DEAD                 PF00270.24 evm.model.Contig00002.11 -            2.9e-41  141.9   0.0     8e-40  137.2   0.0   2.4   2   0   0   2   2   1   1 DEAD/DEAH box helicase
Helicase_C           PF00271.26 evm.model.Contig00002.11 -            8.8e-26   90.7   0.1   2.2e-25   89.5   0.1   1.7   1   0   0   1   1   1   1 Helicase conserved C-terminal domain
Glycos_transf_2      PF00535.21 evm.model.Contig00002.111 -            3.6e-26   93.0   0.0   5.9e-26   92.3   0.0   1.4   1   0   0   1   1   1   1 Glycosyl transferase family 2
Pfam-B_18197         PB018197   evm.model.Contig00002.111 -            3.1e-08   34.8   0.1   8.2e-08   33.4   0.1   1.6   1   0   0   1   1   1   1 -
Glyco_tranf_2_2      PF10111.4  evm.model.Contig00002.111 -            4.8e-07   30.3   0.0   2.2e-06   28.2   0.0   2.0   1   1   0   1   1   1   1 Glycosyltransferase like family 2
Glyco_tranf_2_3      PF13641.1  evm.model.Contig00002.111 -            2.7e-06   28.5   0.0     7e-06   27.2   0.0   1.6   1   1   0   1   1   1   1 Glycosyltransferase like family 2
Glyco_transf_7C      PF02709.9  evm.model.Contig00002.111 -            3.2e-06   27.6   0.0   8.7e-06   26.3   0.0   1.7   1   0   0   1   1   1   1 N-terminal domain of galactosyltransferase
HSP70                PF00012.15 evm.model.Contig00002.112 -           4.4e-229  762.6  21.5  8.7e-171  570.0   5.1   3.0   2   1   1   3   3   3   3 Hsp70 protein
MreB_Mbl             PF06723.8  evm.model.Contig00002.112 -              9e-17   61.8   1.1   5.2e-15   56.0   0.2   2.2   2   0   0   2   2   1   2 MreB/Mbl protein
INTS5_N              PF14837.1  evm.model.Contig00002.113 -            1.1e-47  163.4   0.2   2.3e-47  162.3   0.1   1.5   2   0   0   2   2   1   1 Integrator complex subunit 5 N-terminus
INTS5_C              PF14838.1  evm.model.Contig00002.114 -            6.9e-67  227.4   6.0   9.7e-67  227.0   6.0   1.1   1   0   0   1   1   1   1 Integrator complex subunit 5 C-terminus
CH                   PF00307.26 evm.model.Contig00002.115 -              1e-11   46.0   0.1   1.9e-11   45.1   0.1   1.4   1   0   0   1   1   1   1 Calponin homology (CH) domain
CAMSAP_CH            PF11971.3  evm.model.Contig00002.115 -            1.2e-11   45.2   0.1   2.2e-11   44.4   0.1   1.5   1   0   0   1   1   1   1 CAMSAP CH domain
C1_1                 PF00130.17 evm.model.Contig00002.115 -            2.4e-11   44.3   1.0   4.7e-11   43.4   1.0   1.4   1   0   0   1   1   1   1 Phorbol esters/diacylglycerol binding domain (C1 domain)
Pfam-B_11157         PB011157   evm.model.Contig00002.115 -            4.7e-10   40.1   0.4     8e-10   39.4   0.4   1.3   1   0   0   1   1   1   1 -
SH3_1                PF00018.23 evm.model.Contig00002.117 -            2.6e-14   53.5   0.0   3.8e-14   52.9   0.0   1.3   1   0   0   1   1   1   1 SH3 domain
SH3_2                PF07653.12 evm.model.Contig00002.117 -            3.4e-14   53.2   0.0   4.4e-14   52.8   0.0   1.1   1   0   0   1   1   1   1 Variant SH3 domain
SH3_9                PF14604.1  evm.model.Contig00002.117 -            8.5e-12   45.6   0.0   1.1e-11   45.2   0.0   1.2   1   0   0   1   1   1   1 Variant SH3 domain
Globin               PF00042.17 evm.model.Contig00002.118 -            2.7e-14   54.6   0.0   4.2e-14   54.0   0.0   1.3   1   0   0   1   1   1   1 Globin
WD40                 PF00400.27 evm.model.Contig00002.119 -              8e-39  131.3  15.2   5.9e-11   42.9   0.3   7.2   7   0   0   7   7   4   7 WD domain, G-beta repeat
eIF2A                PF08662.6  evm.model.Contig00002.119 -              1e-10   42.8   0.3    0.0014   19.6   0.0   3.5   1   1   3   4   4   3   3 Eukaryotic translation initiation factor eIF2A
Pfam-B_18975         PB018975   evm.model.Contig00002.119 -            4.6e-06   27.6   0.7       4.3    8.3   0.0   3.8   2   1   2   4   4   0   3 -
zf-CCCH              PF00642.19 evm.model.Contig00002.12 -            4.7e-16   59.2  11.1   5.9e-08   33.3   1.0   2.4   2   0   0   2   2   2   2 Zinc finger C-x8-C-x5-C-x3-H type (and similar)
Laminin_N            PF00055.12 evm.model.Contig00002.122 -            6.8e-21   75.5   9.7   9.8e-12   45.5   0.2   3.8   3   1   0   4   4   2   3 Laminin N-terminal (Domain VI)
Laminin_EGF          PF00053.19 evm.model.Contig00002.122 -            2.9e-20   73.1  64.6   1.8e-08   35.3  13.4   4.3   5   0   0   5   5   3   3 Laminin EGF-like (Domains III and V)
NTR                  PF01759.16 evm.model.Contig00002.122 -            5.7e-18   65.7   0.1   1.5e-17   64.3   0.1   1.8   1   0   0   1   1   1   1 UNC-6/NTR/C345C module
Rab5ip               PF07019.7  evm.model.Contig00002.123 -            1.2e-10   42.5   3.5   1.3e-10   42.4   3.5   1.0   1   0   0   1   1   1   1 Rab5-interacting protein (Rab5ip)
Arf                  PF00025.16 evm.model.Contig00002.124 -            8.5e-60  202.1   0.0   9.7e-60  201.9   0.0   1.0   1   0   0   1   1   1   1 ADP-ribosylation factor family
Ras                  PF00071.17 evm.model.Contig00002.124 -            2.6e-08   34.6   0.0   3.5e-08   34.2   0.0   1.1   1   0   0   1   1   1   1 Ras family
SRPRB                PF09439.5  evm.model.Contig00002.124 -            5.7e-08   33.3   0.0   7.4e-08   33.0   0.0   1.1   1   0   0   1   1   1   1 Signal recognition particle receptor beta subunit
MMR_HSR1             PF01926.18 evm.model.Contig00002.124 -            1.2e-06   29.6   0.0   1.6e-06   29.2   0.0   1.2   1   0   0   1   1   1   1 50S ribosome-binding GTPase
Miro                 PF08477.8  evm.model.Contig00002.124 -            3.2e-06   28.8   0.0   4.6e-06   28.3   0.0   1.3   1   0   0   1   1   1   1 Miro-like protein
G-alpha              PF00503.15 evm.model.Contig00002.124 -            4.8e-06   26.7   1.2    0.0018   18.2   0.0   2.4   1   1   1   2   2   1   2 G-protein alpha subunit
HlyIII               PF03006.15 evm.model.Contig00002.125 -            7.8e-08   33.2   4.5   9.1e-08   32.9   4.5   1.1   1   0   0   1   1   1   1 Haemolysin-III related
Glyco_hydro_31       PF01055.21 evm.model.Contig00002.127 -           2.9e-160  535.1   3.4  3.9e-160  534.7   3.4   1.2   1   0   0   1   1   1   1 Glycosyl hydrolases family 31
Gal_mutarotas_2      PF13802.1  evm.model.Contig00002.127 -            3.5e-25   88.8   0.2   9.2e-24   84.2   0.1   2.6   2   0   0   2   2   1   1 Galactose mutarotase-like
Pfam-B_4963          PB004963   evm.model.Contig00002.127 -            9.1e-06   26.6   1.2   1.4e-05   26.0   1.2   1.3   1   0   0   1   1   1   1 -
Anoctamin            PF04547.7  evm.model.Contig00002.128 -           8.1e-121  405.0  14.5  7.5e-120  401.8  14.5   1.9   1   1   0   1   1   1   1 Calcium-activated chloride channel
Pfam-B_2040          PB002040   evm.model.Contig00002.128 -            5.3e-08   33.0   0.1   8.4e-08   32.4   0.1   1.2   1   0   0   1   1   1   1 -
I-set                PF07679.11 evm.model.Contig00002.129 -            5.3e-22   78.6   0.1   2.7e-10   41.1   0.0   2.1   2   0   0   2   2   2   2 Immunoglobulin I-set domain
Ig_2                 PF13895.1  evm.model.Contig00002.129 -            3.1e-15   57.2   0.1   9.3e-08   33.2   0.0   2.2   2   0   0   2   2   2   2 Immunoglobulin domain
V-set                PF07686.12 evm.model.Contig00002.129 -            6.7e-10   40.0   0.7   1.1e-06   29.6   0.1   2.6   2   2   0   2   2   1   2 Immunoglobulin V-set domain
Ig_3                 PF13927.1  evm.model.Contig00002.129 -            7.5e-08   33.9   0.7    0.0017   20.0   0.1   2.4   2   1   0   2   2   1   2 Immunoglobulin domain
ig                   PF00047.20 evm.model.Contig00002.129 -            6.7e-06   27.3   0.5     0.086   14.1   0.2   3.1   2   1   0   2   2   0   2 Immunoglobulin domain
zf-CCCH              PF00642.19 evm.model.Contig00002.13 -            3.9e-06   27.5   0.4   9.9e-06   26.2   0.4   1.8   1   0   0   1   1   1   1 Zinc finger C-x8-C-x5-C-x3-H type (and similar)
NYD-SP28             PF14772.1  evm.model.Contig00002.130 -            1.3e-07   32.8  14.0   1.3e-07   32.8  14.0   4.0   3   1   1   4   4   1   1 Sperm tail
RhoGAP               PF00620.22 evm.model.Contig00002.131 -            1.2e-45  156.0   0.2   2.4e-45  155.0   0.2   1.5   1   0   0   1   1   1   1 RhoGAP domain
FAM117               PF15388.1  evm.model.Contig00002.132 -            6.2e-09   36.7  19.6   1.3e-08   35.6  17.3   2.3   1   1   1   2   2   1   1 Protein Family FAM117
DUF1777              PF08648.7  evm.model.Contig00002.135 -            6.3e-34  118.4  34.9   7.3e-34  118.2  34.9   1.1   1   0   0   1   1   1   1 Protein of unknown function (DUF1777)
Pfam-B_2199          PB002199   evm.model.Contig00002.136 -            4.7e-54  185.1  47.5   2.7e-53  182.6  47.5   1.8   1   1   0   1   1   1   1 -
RRM_1                PF00076.17 evm.model.Contig00002.136 -              3e-35  120.8   0.1   1.5e-16   60.9   0.1   2.2   2   0   0   2   2   2   2 RNA recognition motif. (a.k.a. RRM, RBD, or RNP domain)
RRM_6                PF14259.1  evm.model.Contig00002.136 -            2.6e-24   86.1   0.1     1e-10   42.5   0.0   2.3   2   0   0   2   2   2   2 RNA recognition motif (a.k.a. RRM, RBD, or RNP domain)
RRM_5                PF13893.1  evm.model.Contig00002.136 -            1.4e-11   45.2   0.3   1.8e-06   28.9   0.0   2.3   2   0   0   2   2   2   2 RNA recognition motif. (a.k.a. RRM, RBD, or RNP domain)
Pfam-B_2199          PB002199   evm.model.Contig00002.137 -            1.4e-59  203.4   6.9   2.1e-59  202.8   6.9   1.2   1   0   0   1   1   1   1 -
RRM_1                PF00076.17 evm.model.Contig00002.137 -            1.6e-30  105.6   0.2   4.4e-14   53.0   0.0   2.3   2   0   0   2   2   2   2 RNA recognition motif. (a.k.a. RRM, RBD, or RNP domain)
RRM_6                PF14259.1  evm.model.Contig00002.137 -            5.4e-24   85.1   0.1   1.3e-12   48.6   0.0   2.3   2   0   0   2   2   2   2 RNA recognition motif (a.k.a. RRM, RBD, or RNP domain)
RRM_5                PF13893.1  evm.model.Contig00002.137 -            7.1e-11   42.9   0.1   7.7e-05   23.6   0.1   2.4   2   0   0   2   2   2   2 RNA recognition motif. (a.k.a. RRM, RBD, or RNP domain)
zf-H2C2_2            PF13465.1  evm.model.Contig00002.138 -            1.6e-30  105.0  48.9   1.4e-07   32.5   0.2   8.1   8   0   0   8   8   4   6 Zinc-finger double domain
zf-C2H2              PF00096.21 evm.model.Contig00002.138 -            6.5e-29   99.6  51.2   3.1e-05   25.2   1.5   7.5   7   0   0   7   7   6   6 Zinc finger, C2H2 type
zf-C2H2_4            PF13894.1  evm.model.Contig00002.138 -            1.1e-21   76.6  43.3   0.00045   21.5   0.1   7.6   7   0   0   7   7   3   6 C2H2-type zinc finger
Pfam-B_8588          PB008588   evm.model.Contig00002.138 -            4.9e-17   62.6  29.7   1.7e-08   34.4   5.7   3.2   1   1   2   3   3   3   3 -
zf-C2H2_jaz          PF12171.3  evm.model.Contig00002.138 -              2e-14   54.4  38.6     0.005   18.1   0.0   8.2   8   0   0   8   8   1   5 Zinc-finger double-stranded RNA-binding
zf-C2H2_6            PF13912.1  evm.model.Contig00002.138 -              1e-08   35.9  30.1    0.0052   17.8   0.7   6.9   7   0   0   7   7   2   4 C2H2-type zinc finger
zf-met               PF12874.2  evm.model.Contig00002.138 -              1e-07   33.0  47.0     0.063   14.6   2.1   7.7   8   0   0   8   8   0   5 Zinc-finger of C2H2 type
zf-C2H2              PF00096.21 evm.model.Contig00002.139 -            9.4e-30  102.3  65.8   4.9e-05   24.5   2.1   8.4   8   0   0   8   8   6   8 Zinc finger, C2H2 type
zf-C2H2_4            PF13894.1  evm.model.Contig00002.139 -            4.3e-20   71.6  57.6    0.0094   17.3   0.1   8.4   8   0   0   8   8   3   8 C2H2-type zinc finger
zf-H2C2_2            PF13465.1  evm.model.Contig00002.139 -            1.6e-12   48.2  61.4   6.7e-06   27.3   0.2   9.4   9   2   0   9   9   2   5 Zinc-finger double domain
Pfam-B_11295         PB011295   evm.model.Contig00002.139 -              2e-08   34.8  35.1   8.2e-05   22.8  14.3   3.8   2   2   2   4   4   2   4 -
zf-H2C2_5            PF13909.1  evm.model.Contig00002.14 -            1.1e-06   29.6  20.2    0.0032   18.7   1.1   4.5   4   0   0   4   4   2   3 C2H2-type zinc-finger domain
Pkinase_Tyr          PF07714.12 evm.model.Contig00002.140 -            8.3e-88  295.0   0.0   1.2e-87  294.4   0.0   1.2   1   0   0   1   1   1   1 Protein tyrosine kinase
Recep_L_domain       PF01030.19 evm.model.Contig00002.140 -            2.2e-45  154.3   2.7   1.5e-23   84.0   0.2   2.5   2   0   0   2   2   2   2 Receptor L domain
Pkinase              PF00069.20 evm.model.Contig00002.140 -            1.7e-42  146.5   0.0   2.9e-42  145.8   0.0   1.3   1   0   0   1   1   1   1 Protein kinase domain
Furin-like           PF00757.15 evm.model.Contig00002.140 -            4.5e-32  111.9 128.8   9.9e-22   78.4  35.9   6.1   2   1   3   5   5   3   5 Furin-like cysteine rich region
GF_recep_IV          PF14843.1  evm.model.Contig00002.140 -            1.8e-28   99.9 128.1   9.7e-19   68.4  36.4   5.9   2   2   3   5   5   4   5 Growth factor receptor domain IV
Furin-like           PF00757.15 evm.model.Contig00002.141 -            8.4e-29  101.3  76.5   2.2e-21   77.2  38.3   3.3   2   1   0   3   3   3   3 Furin-like cysteine rich region
GF_recep_IV          PF14843.1  evm.model.Contig00002.141 -            6.4e-21   75.5  74.8   1.7e-14   54.7  26.1   4.9   2   1   2   4   4   3   4 Growth factor receptor domain IV
Recep_L_domain       PF01030.19 evm.model.Contig00002.141 -              1e-19   71.7   1.0   2.4e-16   60.8   0.1   2.2   2   0   0   2   2   1   2 Receptor L domain
Recep_L_domain       PF01030.19 evm.model.Contig00002.142 -            6.8e-43  146.3   3.3   2.4e-24   86.6   0.8   2.2   2   0   0   2   2   2   2 Receptor L domain
Furin-like           PF00757.15 evm.model.Contig00002.142 -            5.3e-28   98.7  79.6   1.4e-20   74.6  41.6   3.7   2   2   2   4   4   3   3 Furin-like cysteine rich region
GF_recep_IV          PF14843.1  evm.model.Contig00002.142 -            3.4e-20   73.1  77.2   2.2e-14   54.3  26.0   4.8   2   1   2   4   4   3   4 Growth factor receptor domain IV
Furin-like           PF00757.15 evm.model.Contig00002.143 -            1.4e-24   87.6  37.2   2.5e-24   86.8  37.2   1.4   1   0   0   1   1   1   1 Furin-like cysteine rich region
#
# Program:         hmmscan
# Version:         3.1b2 (February 2015)
# Pipeline mode:   SCAN
# Query file:      hmmscan.tmp/chunk.8.fasta
# Target file:     /opt/biosoft/hmmer-3.1b2/Pfam-AB.hmm
# Option settings: hmmscan -o hmmscan.tmp/chunk.8.txt --tblout hmmscan.tmp/chunk.8.tbl --domtblout hmmscan.tmp/chunk.8.domtbl --pfamtblout hmmscan.tmp/chunk.8.pfamtbl -E 1e-5 --domE 1e-5 --cpu 1 /opt/biosoft/hmmer-3.1b2/Pfam-AB.hmm hmmscan.tmp/chunk.8.fasta 
# Current dir:     /media/1a8604a8-900d-4e78-9218-dccd55432414/biye/hmmer
# Date:            Fri May 10 14:55:07 2019
# [ok]
#                                                                    --- full sequence ---- --- best 1 domain ---- --- domain number estimation ----
# target name        accession  query name                accession    E-value  score  bias   E-value  score  bias   exp reg clu  ov env dom rep inc description of target
#------------------- ----------      -------------------- ---------- --------- ------ ----- --------- ------ -----   --- --- --- --- --- --- --- --- ---------------------
DIM1                 PF02966.11 evm.model.Contig00002.146 -              3e-64  215.6   0.6     3e-64  215.6   0.6   1.7   2   0   0   2   2   1   1 Mitosis protein DIM1
RRM_1                PF00076.17 evm.model.Contig00002.146 -            4.3e-17   62.7   0.0   1.1e-16   61.4   0.0   1.7   1   0   0   1   1   1   1 RNA recognition motif. (a.k.a. RRM, RBD, or RNP domain)
RRM_6                PF14259.1  evm.model.Contig00002.146 -            7.4e-12   46.2   0.0   2.1e-11   44.8   0.0   1.8   2   0   0   2   2   1   1 RNA recognition motif (a.k.a. RRM, RBD, or RNP domain)
RRM_5                PF13893.1  evm.model.Contig00002.146 -            4.5e-06   27.6   0.1   1.5e-05   25.8   0.0   2.0   2   0   0   2   2   1   1 RNA recognition motif. (a.k.a. RRM, RBD, or RNP domain)
DUF4605              PF15378.1  evm.model.Contig00002.147 -            5.1e-15   56.0   0.2   6.7e-15   55.7   0.2   1.1   1   0   0   1   1   1   1 Domain of unknown function (DUF4605)
Pkinase              PF00069.20 evm.model.Contig00002.149 -            1.1e-44  153.8   0.0   1.9e-44  152.9   0.0   1.4   1   0   0   1   1   1   1 Protein kinase domain
Pkinase_Tyr          PF07714.12 evm.model.Contig00002.149 -            8.9e-27   95.0   0.0   1.3e-26   94.5   0.0   1.2   1   0   0   1   1   1   1 Protein tyrosine kinase
Kinase-like          PF14531.1  evm.model.Contig00002.149 -            1.7e-09   38.2   0.0   2.7e-09   37.6   0.0   1.2   1   0   0   1   1   1   1 Kinase-like
Pfam-B_3146          PB003146   evm.model.Contig00002.150 -              3e-27   96.6   0.0   3.7e-27   96.3   0.0   1.0   1   0   0   1   1   1   1 -
Glyco_transf_54      PF04666.8  evm.model.Contig00002.151 -            3.2e-85  286.7   2.7   4.2e-85  286.3   2.7   1.1   1   0   0   1   1   1   1 N-Acetylglucosaminyltransferase-IV (GnT-IV) conserved region
Cadherin             PF00028.12 evm.model.Contig00002.152 -            2.2e-24   86.7   3.9   1.2e-10   42.6   0.0   4.7   5   0   0   5   5   2   4 Cadherin domain
Pfam-B_14889         PB014889   evm.model.Contig00002.152 -            3.1e-07   30.2   0.0   7.5e-07   28.9   0.0   1.6   2   0   0   2   2   1   1 -
Cadherin             PF00028.12 evm.model.Contig00002.153 -            5.6e-26   91.8   0.0   4.6e-11   43.9   0.0   4.2   3   1   1   4   4   2   4 Cadherin domain
LIM_bind             PF01803.11 evm.model.Contig00002.154 -            7.4e-58  196.6   2.9   7.4e-58  196.6   2.9   2.7   2   1   0   2   2   1   1 LIM-domain binding protein
Pfam-B_19110         PB019110   evm.model.Contig00002.154 -            2.6e-16   60.8   1.4   5.4e-16   59.8   1.4   1.6   1   0   0   1   1   1   1 -
Pfam-B_8067          PB008067   evm.model.Contig00002.154 -            1.7e-08   34.8   0.1   2.5e-08   34.2   0.1   1.2   1   0   0   1   1   1   1 -
Nuc_sug_transp       PF04142.10 evm.model.Contig00002.155 -            1.2e-91  307.4  11.4   1.6e-91  306.9  11.4   1.2   1   0   0   1   1   1   1 Nucleotide-sugar transporter
TPT                  PF03151.11 evm.model.Contig00002.155 -            9.8e-08   32.9   9.3   9.8e-08   32.9   9.3   3.0   2   1   0   2   2   1   1 Triose-phosphate Transporter family
EamA                 PF00892.15 evm.model.Contig00002.155 -            2.8e-06   28.5   5.8   2.8e-06   28.5   5.8   3.1   2   2   0   2   2   1   1 EamA-like transporter family
LRR_4                PF12799.2  evm.model.Contig00002.156 -            9.7e-08   32.6  11.4    0.0034   18.1   1.5   4.3   4   0   0   4   4   1   3 Leucine Rich repeats (2 copies)
LRR_6                PF13516.1  evm.model.Contig00002.156 -            1.1e-06   29.1  23.0     0.092   14.0   0.2   7.6   7   1   0   7   7   1   4 Leucine Rich repeat
Neuralized           PF07177.7  evm.model.Contig00002.157 -            3.1e-13   50.5   0.2     6e-13   49.6   0.2   1.4   1   0   0   1   1   1   1 Neuralized
Cyclin_N             PF00134.18 evm.model.Contig00002.159 -            6.5e-14   52.7   2.4     2e-13   51.2   0.8   2.1   2   0   0   2   2   1   1 Cyclin, N-terminal domain
NHL                  PF01436.16 evm.model.Contig00002.162 -            5.5e-20   71.4   0.3   1.3e-06   29.2   0.1   5.5   5   0   0   5   5   2   4 NHL repeat
Pfam-B_18865         PB018865   evm.model.Contig00002.162 -            9.6e-18   65.0   5.3   2.5e-15   57.3   0.0   4.4   4   0   0   4   4   1   2 -
Yip1                 PF04893.12 evm.model.Contig00002.164 -            2.8e-11   44.4   8.2   3.7e-11   44.0   8.2   1.1   1   0   0   1   1   1   1 Yip1 domain
TRAP_beta            PF05753.9  evm.model.Contig00002.165 -            5.8e-64  215.7   0.0     7e-64  215.5   0.0   1.0   1   0   0   1   1   1   1 Translocon-associated protein beta (TRAPB)
Ank_2                PF12796.2  evm.model.Contig00002.166 -            2.2e-97  320.7  21.4   5.2e-22   79.1   0.1  14.9   7   4   8  16  16  11  14 Ankyrin repeats (3 copies)
Ank                  PF00023.25 evm.model.Contig00002.166 -            1.2e-75  246.9  37.2     1e-05   26.2   0.0  23.5  24   0   0  24  24   6  14 Ankyrin repeat
Ank_4                PF13637.1  evm.model.Contig00002.166 -              8e-56  186.6  30.4   3.1e-08   35.0   0.0  19.4  13   5   4  20  20   5  10 Ankyrin repeats (many copies)
Ank_5                PF13857.1  evm.model.Contig00002.166 -            6.8e-55  183.0  30.8   2.3e-10   41.5   0.0  19.5  14   7   9  23  23   4  14 Ankyrin repeats (many copies)
Ank_3                PF13606.1  evm.model.Contig00002.166 -            2.1e-42  140.0  33.3    0.0072   17.6   0.0  21.9  23   0   0  23  23   2   9 Ankyrin repeat
PARP                 PF00644.15 evm.model.Contig00002.166 -            2.4e-38  132.8   0.0   2.4e-38  132.8   0.0   2.1   3   0   0   3   3   1   1 Poly(ADP-ribose) polymerase catalytic domain
WGR                  PF05406.10 evm.model.Contig00002.166 -            2.2e-19   70.3   0.6   6.2e-19   68.9   0.6   1.8   1   0   0   1   1   1   1 WGR domain
PARP_reg             PF02877.9  evm.model.Contig00002.166 -            5.4e-15   56.4   2.2   1.2e-14   55.2   2.2   1.7   1   0   0   1   1   1   1 Poly(ADP-ribose) polymerase, regulatory domain
KH_1                 PF00013.24 evm.model.Contig00002.167 -            3.4e-15   56.6   0.1   6.4e-06   26.9   0.0   3.5   3   0   0   3   3   2   2 KH domain
LIM                  PF00412.17 evm.model.Contig00002.169 -            7.2e-21   75.2  23.2   1.6e-10   42.0   3.1   2.1   2   0   0   2   2   2   2 LIM domain
Zip                  PF02535.17 evm.model.Contig00002.170 -            3.7e-71  240.9   9.9   3.7e-71  240.9   9.9   1.9   2   1   0   2   2   1   1 ZIP Zinc transporter
Ribosomal_S19e       PF01090.14 evm.model.Contig00002.171 -            3.8e-58  196.0   0.3   4.3e-58  195.8   0.3   1.0   1   0   0   1   1   1   1 Ribosomal protein S19e
UCH                  PF00443.24 evm.model.Contig00002.172 -            2.4e-72  244.4   0.1     8e-72  242.7   0.1   1.9   1   1   0   1   1   1   1 Ubiquitin carboxyl-terminal hydrolase
UCH_1                PF13423.1  evm.model.Contig00002.172 -            1.1e-14   55.8  25.5   2.3e-08   35.0   7.3   4.5   2   2   0   2   2   2   2 Ubiquitin carboxyl-terminal hydrolase
Methyltransf_16      PF10294.4  evm.model.Contig00002.173 -            2.3e-18   67.4   0.1   2.8e-18   67.1   0.1   1.1   1   0   0   1   1   1   1 Putative methyltransferase
Methyltransf_18      PF12847.2  evm.model.Contig00002.173 -            1.3e-08   36.6   0.0   1.6e-08   36.2   0.0   1.1   1   0   0   1   1   1   1 Methyltransferase domain
MTS                  PF05175.9  evm.model.Contig00002.173 -            1.8e-07   31.8   0.0   2.4e-07   31.4   0.0   1.2   1   0   0   1   1   1   1 Methyltransferase small domain
Methyltransf_31      PF13847.1  evm.model.Contig00002.173 -            6.2e-07   30.3   0.1   8.1e-07   29.9   0.1   1.1   1   0   0   1   1   1   1 Methyltransferase domain
Adaptin_N            PF01602.15 evm.model.Contig00002.174 -           8.4e-125  418.2  18.9    1e-124  417.9  18.9   1.1   1   0   0   1   1   1   1 Adaptin N terminal region
AdoHcyase            PF05221.12 evm.model.Contig00002.175 -             2e-123  411.8   0.0  2.4e-123  411.5   0.0   1.1   1   0   0   1   1   1   1 S-adenosyl-L-homocysteine hydrolase
AdoHcyase_NAD        PF00670.16 evm.model.Contig00002.175 -            1.3e-77  260.3   4.1   2.2e-77  259.6   4.1   1.4   1   0   0   1   1   1   1 S-adenosyl-L-homocysteine hydrolase, NAD binding domain
2-Hacid_dh_C         PF02826.14 evm.model.Contig00002.175 -            2.1e-08   34.7   0.2   4.3e-08   33.7   0.2   1.5   1   0   0   1   1   1   1 D-isomer specific 2-hydroxyacid dehydrogenase, NAD binding domain
AdoMet_MTase         PF07757.8  evm.model.Contig00002.176 -            3.5e-37  128.1   0.0   7.5e-37  127.0   0.0   1.6   1   0   0   1   1   1   1 Predicted AdoMet-dependent methyltransferase
Peptidase_C48        PF02902.14 evm.model.Contig00002.178 -            3.7e-35  122.7   0.5   5.9e-35  122.0   0.5   1.3   1   0   0   1   1   1   1 Ulp1 protease family, C-terminal catalytic domain
adh_short            PF00106.20 evm.model.Contig00002.179 -            1.1e-08   36.4   0.0     2e-08   35.5   0.0   1.4   2   0   0   2   2   1   1 short chain dehydrogenase
Pfam-B_19036         PB019036   evm.model.Contig00002.179 -            1.2e-07   32.8   0.0   1.9e-07   32.1   0.0   1.3   1   0   0   1   1   1   1 -
zf-CCCH              PF00642.19 evm.model.Contig00002.18 -            4.1e-13   49.8  12.6   5.7e-07   30.2   1.8   2.8   3   0   0   3   3   2   2 Zinc finger C-x8-C-x5-C-x3-H type (and similar)
BBIP10               PF14777.1  evm.model.Contig00002.180 -            5.9e-26   90.8   1.2   7.3e-26   90.5   1.2   1.1   1   0   0   1   1   1   1 Cilia BBSome complex subunit 10
DTW                  PF03942.10 evm.model.Contig00002.181 -            1.2e-18   68.2   0.0   1.8e-18   67.7   0.0   1.2   1   0   0   1   1   1   1 DTW domain
Glyco_hydro_18       PF00704.23 evm.model.Contig00002.182 -            3.3e-10   41.1   0.0   4.9e-10   40.6   0.0   1.3   1   0   0   1   1   1   1 Glycosyl hydrolases family 18
Pfam-B_5864          PB005864   evm.model.Contig00002.182 -            6.9e-07   29.5   0.0     0.016   15.0   0.0   2.1   2   0   0   2   2   2   2 -
MORN                 PF02493.15 evm.model.Contig00002.184 -            2.4e-31  106.7  47.8   1.7e-07   31.7   1.1   7.6   8   0   0   8   8   6   7 MORN repeat
Ion_trans_2          PF07885.11 evm.model.Contig00002.185 -            4.8e-34  117.0  15.9   3.2e-19   69.6   0.9   2.8   3   0   0   3   3   2   2 Ion channel
Hydantoinase_B       PF02538.9  evm.model.Contig00002.187 -           6.8e-189  629.6   0.1  9.2e-189  629.2   0.1   1.1   1   0   0   1   1   1   1 Hydantoinase B/oxoprolinase
Hydantoinase_A       PF01968.13 evm.model.Contig00002.187 -            4.4e-87  293.0   0.0   8.9e-87  292.0   0.0   1.6   1   0   0   1   1   1   1 Hydantoinase/oxoprolinase
Hydant_A_N           PF05378.8  evm.model.Contig00002.187 -            2.5e-48  165.1   0.1   9.5e-47  159.9   0.0   2.3   2   0   0   2   2   1   1 Hydantoinase/oxoprolinase N-terminal region
OSTMP1               PF09777.4  evm.model.Contig00002.188 -            3.6e-27   96.2   9.0   4.4e-27   95.9   9.0   1.0   1   0   0   1   1   1   1 Osteopetrosis-associated transmembrane protein 1 precursor
zf-CCCH              PF00642.19 evm.model.Contig00002.19 -            3.7e-15   56.3  16.1   4.4e-10   40.1   2.0   2.3   2   0   0   2   2   2   2 Zinc finger C-x8-C-x5-C-x3-H type (and similar)
DUF1077              PF06417.7  evm.model.Contig00002.190 -            4.1e-46  156.6   1.5     5e-46  156.3   1.5   1.1   1   0   0   1   1   1   1 Protein of unknown function (DUF1077)
RNA_pol_Rpb1_1       PF04997.7  evm.model.Contig00002.191 -           4.2e-106  356.2   0.4  4.2e-106  356.2   0.4   1.7   2   0   0   2   2   1   1 RNA polymerase Rpb1, domain 1
RNA_pol_Rpb1_5       PF04998.12 evm.model.Contig00002.191 -           3.7e-103  345.8   0.1  8.7e-103  344.5   0.1   1.6   1   0   0   1   1   1   1 RNA polymerase Rpb1, domain 5
RNA_pol_Rpb1_2       PF00623.15 evm.model.Contig00002.191 -            3.5e-68  229.9   0.0   7.5e-68  228.8   0.0   1.6   1   0   0   1   1   1   1 RNA polymerase Rpb1, domain 2
RNA_pol_Rpb1_6       PF04992.9  evm.model.Contig00002.191 -            4.8e-66  223.2   0.4   1.1e-65  222.0   0.4   1.7   1   0   0   1   1   1   1 RNA polymerase Rpb1, domain 6
RNA_pol_Rpb1_3       PF04983.13 evm.model.Contig00002.191 -            2.5e-47  161.7   0.1   1.2e-46  159.5   0.0   2.2   3   0   0   3   3   1   1 RNA polymerase Rpb1, domain 3
RNA_pol_Rpb1_4       PF05000.12 evm.model.Contig00002.191 -              7e-38  129.8   0.6   1.8e-37  128.5   0.1   2.0   2   0   0   2   2   1   1 RNA polymerase Rpb1, domain 4
RNA_pol_Rpb1_7       PF04990.7  evm.model.Contig00002.191 -            3.7e-36  125.0   2.8   8.3e-36  123.8   2.8   1.6   1   0   0   1   1   1   1 RNA polymerase Rpb1, domain 7
HSF_DNA-bind         PF00447.12 evm.model.Contig00002.192 -            5.3e-32  111.2   0.5   5.3e-32  111.2   0.5   1.9   2   0   0   2   2   1   1 HSF-type DNA-binding
Motile_Sperm         PF00635.21 evm.model.Contig00002.193 -            9.6e-07   29.6   9.9         8    7.3   0.0  10.5  13   0   0  13  13   0   3 MSP (Major sperm protein) domain
Motile_Sperm         PF00635.21 evm.model.Contig00002.197 -            5.8e-11   43.1   4.5    0.0012   19.6   0.0   5.7   6   0   0   6   6   1   3 MSP (Major sperm protein) domain
Pfam-B_6017          PB006017   evm.model.Contig00002.197 -            3.4e-09   37.0   0.2   1.7e-05   24.8   0.0   2.4   3   0   0   3   3   1   2 -
PI-PLC-Y             PF00387.14 evm.model.Contig00002.198 -            1.4e-09   39.1   0.0   5.9e-09   37.1   0.0   1.7   1   1   1   2   2   1   1 Phosphatidylinositol-specific phospholipase C, Y domain
Ded_cyto             PF06920.8  evm.model.Contig00002.199 -            5.8e-69  232.1   0.5   5.8e-69  232.1   0.5   2.1   2   0   0   2   2   1   1 Dedicator of cytokinesis
Pfam-B_6404          PB006404   evm.model.Contig00002.199 -            7.2e-67  224.6   3.5   7.2e-67  224.6   3.5   3.9   6   0   0   6   6   1   1 -
Pfam-B_826           PB000826   evm.model.Contig00002.199 -            2.4e-52  179.3  10.1   5.2e-52  178.2  10.1   1.5   1   0   0   1   1   1   1 -
DOCK-C2              PF14429.1  evm.model.Contig00002.199 -              6e-49  167.3   0.0   1.6e-48  166.0   0.0   1.8   1   0   0   1   1   1   1 C2 domain in Dock180 and Zizimin proteins
Pfam-B_3144          PB003144   evm.model.Contig00002.199 -            2.3e-46  160.0   0.1   1.3e-44  154.2   0.1   2.1   1   1   0   1   1   1   1 -
Pfam-B_8896          PB008896   evm.model.Contig00002.199 -            1.3e-22   81.4   1.8   1.7e-22   81.0   0.3   2.1   2   0   0   2   2   1   1 -
Pfam-B_8614          PB008614   evm.model.Contig00002.199 -            2.8e-17   64.2   0.2   6.1e-10   40.1   0.1   2.6   1   1   1   2   2   2   2 -
DUF3398              PF11878.3  evm.model.Contig00002.199 -              6e-14   52.8   0.2     1e-12   48.8   0.1   2.9   2   0   0   2   2   1   1 Domain of unknown function (DUF3398)
Pfam-B_5937          PB005937   evm.model.Contig00002.199 -            2.2e-12   47.3   0.0   5.6e-12   46.0   0.0   1.6   1   0   0   1   1   1   1 -
Pfam-B_4267          PB004267   evm.model.Contig00002.199 -            1.3e-09   39.7   0.6   3.3e-09   38.3   0.0   1.9   2   0   0   2   2   1   1 -
Pfam-B_18403         PB018403   evm.model.Contig00002.199 -            2.3e-09   37.6   0.0   5.5e-09   36.3   0.0   1.6   1   0   0   1   1   1   1 -
Pfam-B_12104         PB012104   evm.model.Contig00002.199 -            1.5e-06   29.4   0.5   5.5e-06   27.6   0.5   1.9   1   0   0   1   1   1   1 -
Pfam-B_5282          PB005282   evm.model.Contig00002.199 -            6.6e-06   26.1   0.2   6.6e-06   26.1   0.2   3.0   2   1   0   2   2   1   1 -
Pkinase              PF00069.20 evm.model.Contig00002.20 -            1.4e-52  179.6   0.0   2.9e-52  178.6   0.0   1.5   1   1   0   1   1   1   1 Protein kinase domain
Pkinase_Tyr          PF07714.12 evm.model.Contig00002.20 -              4e-29  102.7   0.0   5.2e-29  102.3   0.0   1.1   1   0   0   1   1   1   1 Protein tyrosine kinase
DUF1162              PF06650.7  evm.model.Contig00002.200 -              1e-83  281.9   0.0   1.2e-82  278.5   0.0   2.8   3   0   0   3   3   1   1 Protein of unknown function (DUF1162)
Pfam-B_1173          PB001173   evm.model.Contig00002.200 -            1.4e-19   71.3   0.0   6.2e-10   39.4   0.0   2.9   1   1   1   2   2   2   2 -
Pfam-B_12492         PB012492   evm.model.Contig00002.200 -              8e-19   69.0   0.6   2.4e-18   67.4   0.6   1.9   1   0   0   1   1   1   1 -
Pfam-B_2179          PB002179   evm.model.Contig00002.200 -            1.1e-15   58.7   5.3   2.1e-15   57.8   3.1   2.6   2   1   0   2   2   1   1 -
UBA                  PF00627.26 evm.model.Contig00002.200 -            1.4e-06   29.0   0.0   3.1e-06   28.0   0.0   1.6   1   0   0   1   1   1   1 UBA/TS-N domain
Pfam-B_4297          PB004297   evm.model.Contig00002.200 -            9.7e-06   26.5   0.1   4.1e-05   24.5   0.1   2.1   1   0   0   1   1   1   1 -
Chorein_N            PF12624.2  evm.model.Contig00002.201 -            3.9e-35  121.1   0.6     7e-35  120.3   0.1   1.6   2   0   0   2   2   1   1 N-terminal region of Chorein, a TM vesicle-mediated sorter
RtcB                 PF01139.12 evm.model.Contig00002.202 -           3.6e-142  475.4   0.0  4.5e-142  475.1   0.0   1.0   1   0   0   1   1   1   1 tRNA-splicing ligase RtcB
Pfam-B_3892          PB003892   evm.model.Contig00002.203 -            7.2e-48  164.5   0.0     1e-47  163.9   0.0   1.1   1   0   0   1   1   1   1 -
Pfam-B_1232          PB001232   evm.model.Contig00002.203 -            2.6e-25   90.7   0.0     4e-25   90.1   0.0   1.1   1   0   0   1   1   1   1 -
Citrate_synt         PF00285.16 evm.model.Contig00002.203 -            9.4e-21   75.1   0.0   3.7e-18   66.5   0.0   2.8   1   1   1   2   2   1   2 Citrate synthase
Ligase_CoA           PF00549.14 evm.model.Contig00002.203 -            3.7e-13   50.5   0.0   7.8e-13   49.5   0.0   1.6   1   0   0   1   1   1   1 CoA-ligase
CoA_binding          PF02629.14 evm.model.Contig00002.203 -            3.2e-11   44.7   0.0   9.3e-11   43.2   0.0   1.9   1   0   0   1   1   1   1 CoA binding domain
ATP-grasp_2          PF08442.5  evm.model.Contig00002.203 -            3.1e-10   40.9   0.0   5.8e-10   40.1   0.0   1.4   1   0   0   1   1   1   1 ATP-grasp domain
Pkinase_Tyr          PF07714.12 evm.model.Contig00002.204 -            4.4e-90  302.4   0.0   6.4e-90  301.9   0.0   1.2   1   0   0   1   1   1   1 Protein tyrosine kinase
Pkinase              PF00069.20 evm.model.Contig00002.204 -            3.4e-42  145.5   0.0   1.2e-41  143.8   0.0   1.9   1   1   0   1   1   1   1 Protein kinase domain
Tom37_C              PF11801.3  evm.model.Contig00002.205 -              5e-12   47.2   0.0   1.6e-06   29.2   0.0   2.1   1   1   1   2   2   2   2 Tom37 C-terminal domain
GST_C_3              PF14497.1  evm.model.Contig00002.205 -            7.1e-11   43.6   0.0   1.1e-10   43.0   0.0   1.3   1   0   0   1   1   1   1 Glutathione S-transferase, C-terminal domain
NDK                  PF00334.14 evm.model.Contig00002.206 -              3e-21   76.8   0.0   4.5e-21   76.2   0.0   1.2   1   0   0   1   1   1   1 Nucleoside diphosphate kinase
Dpy-30               PF05186.8  evm.model.Contig00002.206 -            1.5e-12   47.9   0.9     3e-12   46.9   0.9   1.6   1   0   0   1   1   1   1 Dpy-30 motif
eIF-5_eIF-2B         PF01873.12 evm.model.Contig00002.207 -            7.4e-43  146.3   0.2   1.6e-42  145.2   0.2   1.6   1   0   0   1   1   1   1 Domain found in IF2B/IF5
W2                   PF02020.13 evm.model.Contig00002.207 -              4e-26   91.9   2.6   1.2e-25   90.4   2.6   1.8   1   0   0   1   1   1   1 eIF4-gamma/eIF5/eIF2-epsilon
Troponin             PF00992.15 evm.model.Contig00002.208 -            9.6e-30  104.5   9.5   9.6e-30  104.5   9.5   2.0   2   0   0   2   2   1   1 Troponin
Ras                  PF00071.17 evm.model.Contig00002.209 -            4.1e-59  199.7   1.2   4.9e-59  199.5   1.2   1.1   1   0   0   1   1   1   1 Ras family
Miro                 PF08477.8  evm.model.Contig00002.209 -            5.2e-20   73.3   0.5   1.1e-19   72.2   0.1   1.6   2   0   0   2   2   1   1 Miro-like protein
Arf                  PF00025.16 evm.model.Contig00002.209 -              1e-14   55.3   0.5   1.2e-14   55.0   0.5   1.1   1   0   0   1   1   1   1 ADP-ribosylation factor family
GTP_EFTU             PF00009.22 evm.model.Contig00002.209 -            1.1e-06   29.4   1.0     6e-06   27.0   1.0   1.9   1   1   0   1   1   1   1 Elongation factor Tu GTP binding domain
I-set                PF07679.11 evm.model.Contig00002.21 -            4.9e-16   59.5   0.0   1.1e-13   51.9   0.0   2.4   2   0   0   2   2   1   2 Immunoglobulin I-set domain
Ig_2                 PF13895.1  evm.model.Contig00002.21 -            2.6e-14   54.2   1.1   1.4e-11   45.5   0.2   3.1   3   0   0   3   3   1   2 Immunoglobulin domain
ig                   PF00047.20 evm.model.Contig00002.21 -            3.1e-13   50.8   1.1   2.1e-10   41.7   0.7   3.0   2   0   0   2   2   1   2 Immunoglobulin domain
Ig_3                 PF13927.1  evm.model.Contig00002.21 -            1.6e-12   48.9   0.3   1.9e-09   39.0   0.8   3.1   3   0   0   3   3   1   2 Immunoglobulin domain
V-set                PF07686.12 evm.model.Contig00002.21 -            2.2e-09   38.3   0.3   8.1e-06   26.9   0.4   2.9   2   1   0   2   2   1   2 Immunoglobulin V-set domain
PID                  PF00640.18 evm.model.Contig00002.210 -              1e-14   55.8   0.1   4.4e-14   53.8   0.0   2.0   2   0   0   2   2   1   1 Phosphotyrosine interaction domain (PTB/PID)
SH3_9                PF14604.1  evm.model.Contig00002.210 -            1.3e-08   35.4   0.0   2.6e-08   34.5   0.0   1.5   1   0   0   1   1   1   1 Variant SH3 domain
SH3_1                PF00018.23 evm.model.Contig00002.210 -            6.9e-06   26.5   0.0   1.4e-05   25.5   0.0   1.5   1   0   0   1   1   1   1 SH3 domain
Mre11_DNA_bind       PF04152.9  evm.model.Contig00002.211 -              2e-44  152.7   6.0     2e-44  152.7   6.0   2.0   2   0   0   2   2   1   1 Mre11 DNA-binding presumed domain
Metallophos          PF00149.23 evm.model.Contig00002.211 -            9.7e-28   98.1   2.4   1.7e-27   97.3   2.4   1.4   1   0   0   1   1   1   1 Calcineurin-like phosphoesterase
Metallophos_2        PF12850.2  evm.model.Contig00002.211 -            5.3e-06   27.5   0.0   1.9e-05   25.7   0.0   1.9   1   1   0   1   1   1   1 Calcineurin-like phosphoesterase superfamily domain
DNA_RNApol_7kD       PF03604.8  evm.model.Contig00002.212 -            5.7e-16   58.8   6.8   7.2e-16   58.5   6.8   1.1   1   0   0   1   1   1   1 DNA directed RNA polymerase, 7 kDa subunit
cNMP_binding         PF00027.24 evm.model.Contig00002.215 -              2e-17   63.9   0.0   3.6e-17   63.1   0.0   1.4   1   0   0   1   1   1   1 Cyclic nucleotide-binding domain
Death                PF00531.17 evm.model.Contig00002.218 -              1e-07   32.8   0.1   2.4e-07   31.6   0.1   1.6   1   0   0   1   1   1   1 Death domain
Pkinase_Tyr          PF07714.12 evm.model.Contig00002.219 -            3.5e-88  296.2   0.1     5e-88  295.7   0.1   1.2   1   0   0   1   1   1   1 Protein tyrosine kinase
Pkinase              PF00069.20 evm.model.Contig00002.219 -            7.2e-47  160.9   0.1   1.1e-46  160.3   0.1   1.3   1   0   0   1   1   1   1 Protein kinase domain
SH2                  PF00017.19 evm.model.Contig00002.219 -            1.2e-22   80.6   0.3   3.9e-22   79.0   0.3   1.9   1   0   0   1   1   1   1 SH2 domain
SH3_1                PF00018.23 evm.model.Contig00002.219 -              1e-09   38.7   0.0   2.9e-09   37.3   0.0   1.8   1   0   0   1   1   1   1 SH3 domain
PH                   PF00169.24 evm.model.Contig00002.219 -              1e-08   36.4   0.1   3.8e-08   34.6   0.0   2.1   2   0   0   2   2   1   1 PH domain
SH3_9                PF14604.1  evm.model.Contig00002.219 -            2.1e-07   31.5   0.0   6.3e-07   30.0   0.0   1.9   1   0   0   1   1   1   1 Variant SH3 domain
Helicase_C_3         PF13625.1  evm.model.Contig00002.22 -            1.3e-23   84.3   0.0     2e-23   83.7   0.0   1.3   1   0   0   1   1   1   1 Helicase conserved C-terminal domain
zf-Tim10_DDP         PF02953.10 evm.model.Contig00002.220 -              4e-16   59.2   4.0   4.8e-16   58.9   4.0   1.1   1   0   0   1   1   1   1 Tim10/DDP family zinc finger
PH                   PF00169.24 evm.model.Contig00002.221 -            4.8e-06   27.9   6.0   6.4e-05   24.2   0.3   3.6   3   0   0   3   3   1   2 PH domain
I-set                PF07679.11 evm.model.Contig00002.224 -            3.2e-22   79.3   0.7   1.5e-14   54.8   0.1   2.9   2   0   0   2   2   2   2 Immunoglobulin I-set domain
Ig_2                 PF13895.1  evm.model.Contig00002.224 -            2.6e-18   67.1   1.1   1.7e-10   42.0   0.2   3.5   3   0   0   3   3   2   2 Immunoglobulin domain
Ig_3                 PF13927.1  evm.model.Contig00002.224 -            1.2e-11   46.0   4.8   5.2e-07   31.2   0.2   3.3   3   0   0   3   3   1   2 Immunoglobulin domain
ig                   PF00047.20 evm.model.Contig00002.224 -            2.7e-11   44.6   0.4   6.1e-05   24.2   0.2   2.9   2   0   0   2   2   2   2 Immunoglobulin domain
Kazal_2              PF07648.10 evm.model.Contig00002.224 -              2e-08   35.1   2.9   5.5e-08   33.8   2.9   1.8   1   0   0   1   1   1   1 Kazal-type serine protease inhibitor domain
Pfam-B_2259          PB002259   evm.model.Contig00002.224 -              9e-08   32.9   0.8   9.6e-08   32.8   0.0   1.5   2   0   0   2   2   1   1 -
V-set                PF07686.12 evm.model.Contig00002.224 -            5.8e-06   27.3   4.2   0.00082   20.4   0.1   3.5   3   1   0   3   3   1   2 Immunoglobulin V-set domain
Methyltransf_18      PF12847.2  evm.model.Contig00002.225 -              3e-06   28.9   0.0   6.1e-06   27.9   0.0   1.5   1   0   0   1   1   1   1 Methyltransferase domain
Methyltransf_11      PF08241.7  evm.model.Contig00002.225 -            5.9e-06   27.8   0.0   1.3e-05   26.7   0.0   1.6   1   0   0   1   1   1   1 Methyltransferase domain
Methyltransf_23      PF13489.1  evm.model.Contig00002.225 -            7.4e-06   26.9   0.0   9.4e-06   26.6   0.0   1.3   1   0   0   1   1   1   1 Methyltransferase domain
Folate_rec           PF03024.9  evm.model.Contig00002.227 -            8.3e-16   59.2  12.0   2.2e-15   57.8  12.0   1.7   1   0   0   1   1   1   1 Folate receptor family
Cache_1              PF02743.13 evm.model.Contig00002.227 -              3e-06   27.8   0.0   6.7e-06   26.7   0.0   1.6   1   0   0   1   1   1   1 Cache domain
VWA_2                PF13519.1  evm.model.Contig00002.227 -            5.7e-06   27.7   0.0   1.5e-05   26.3   0.0   1.7   2   0   0   2   2   1   1 von Willebrand factor type A domain
Ank_2                PF12796.2  evm.model.Contig00002.229 -            3.1e-83  275.3  14.9   2.9e-19   70.3   0.4   5.4   1   1   5   6   6   6   6 Ankyrin repeats (3 copies)
Ank                  PF00023.25 evm.model.Contig00002.229 -              5e-76  248.1  10.4   5.7e-08   33.3   0.0  10.9  11   0   0  11  11   8  10 Ankyrin repeat
Ank_4                PF13637.1  evm.model.Contig00002.229 -            8.8e-58  192.9   6.0   1.3e-09   39.5   0.1   8.8   4   3   5   9   9   7   8 Ankyrin repeats (many copies)
Ank_5                PF13857.1  evm.model.Contig00002.229 -            2.1e-54  181.5   8.4   1.1e-09   39.3   0.0   9.5   3   2   8  11  11   8   9 Ankyrin repeats (many copies)
Ank_3                PF13606.1  evm.model.Contig00002.229 -            1.1e-50  165.7  12.8   1.4e-05   25.9   0.1  11.0  11   0   0  11  11   7  10 Ankyrin repeat
Helicase_C           PF00271.26 evm.model.Contig00002.23 -            5.4e-10   40.1   0.0   1.6e-09   38.7   0.0   1.8   2   0   0   2   2   1   1 Helicase conserved C-terminal domain
Ank_2                PF12796.2  evm.model.Contig00002.230 -            2.5e-47  160.3  10.4   7.9e-16   59.3   0.9   4.6   1   1   3   4   4   4   4 Ankyrin repeats (3 copies)
Ank                  PF00023.25 evm.model.Contig00002.230 -            7.7e-45  149.7  12.3   1.7e-10   41.3   0.1   9.3   9   0   0   9   9   5   8 Ankyrin repeat
Ank_5                PF13857.1  evm.model.Contig00002.230 -            6.9e-37  125.8  13.9   6.8e-11   43.2   0.7   7.8   2   2   6   8   8   5   8 Ankyrin repeats (many copies)
Ank_4                PF13637.1  evm.model.Contig00002.230 -            5.7e-36  123.4  10.3   4.5e-09   37.7   0.1   7.7   3   3   5   8   8   5   8 Ankyrin repeats (many copies)
Ank_3                PF13606.1  evm.model.Contig00002.230 -            2.2e-30  102.7  12.4   6.2e-06   27.0   0.1   9.0   9   0   0   9   9   2   8 Ankyrin repeat
Death                PF00531.17 evm.model.Contig00002.230 -              6e-08   33.5   0.4   1.6e-07   32.1   0.4   1.8   1   0   0   1   1   1   1 Death domain
Guanylate_cyc        PF00211.15 evm.model.Contig00002.232 -            1.1e-59  202.1   0.5   2.5e-59  200.9   0.5   1.7   1   0   0   1   1   1   1 Adenylate and Guanylate cyclase catalytic domain
Guanylate_cyc        PF00211.15 evm.model.Contig00002.233 -            1.4e-46  159.3   2.8   7.3e-46  157.0   0.2   2.3   2   0   0   2   2   1   2 Adenylate and Guanylate cyclase catalytic domain
GTP_EFTU             PF00009.22 evm.model.Contig00002.234 -              3e-51  174.7   0.0   5.1e-51  174.0   0.0   1.4   1   0   0   1   1   1   1 Elongation factor Tu GTP binding domain
Pfam-B_11724         PB011724   evm.model.Contig00002.234 -            2.1e-20   74.8   0.0   2.5e-11   45.0   0.0   2.5   2   0   0   2   2   2   2 -
Pfam-B_6496          PB006496   evm.model.Contig00002.234 -            4.4e-19   69.8   0.0   5.5e-18   66.1   0.0   2.2   1   1   0   1   1   1   1 -
EFG_C                PF00679.19 evm.model.Contig00002.234 -            4.4e-14   53.2   0.0   1.2e-13   51.8   0.0   1.8   1   0   0   1   1   1   1 Elongation factor G C-terminus
Pfam-B_10837         PB010837   evm.model.Contig00002.234 -            2.7e-12   47.8   0.1   6.8e-12   46.5   0.1   1.6   1   0   0   1   1   1   1 -
EFG_II               PF14492.1  evm.model.Contig00002.234 -            1.2e-10   42.2   0.6   4.4e-10   40.4   0.0   2.1   2   0   0   2   2   1   1 Elongation Factor G, domain II
#
# Program:         hmmscan
# Version:         3.1b2 (February 2015)
# Pipeline mode:   SCAN
# Query file:      hmmscan.tmp/chunk.9.fasta
# Target file:     /opt/biosoft/hmmer-3.1b2/Pfam-AB.hmm
# Option settings: hmmscan -o hmmscan.tmp/chunk.9.txt --tblout hmmscan.tmp/chunk.9.tbl --domtblout hmmscan.tmp/chunk.9.domtbl --pfamtblout hmmscan.tmp/chunk.9.pfamtbl -E 1e-5 --domE 1e-5 --cpu 1 /opt/biosoft/hmmer-3.1b2/Pfam-AB.hmm hmmscan.tmp/chunk.9.fasta 
# Current dir:     /media/1a8604a8-900d-4e78-9218-dccd55432414/biye/hmmer
# Date:            Fri May 10 14:54:39 2019
# [ok]
#                                                                    --- full sequence ---- --- best 1 domain ---- --- domain number estimation ----
# target name        accession  query name                accession    E-value  score  bias   E-value  score  bias   exp reg clu  ov env dom rep inc description of target
#------------------- ----------      -------------------- ---------- --------- ------ ----- --------- ------ -----   --- --- --- --- --- --- --- --- ---------------------
Guanylate_cyc        PF00211.15 evm.model.Contig00002.236 -            1.2e-56  192.2   1.2   1.2e-56  192.2   1.2   1.8   2   0   0   2   2   1   1 Adenylate and Guanylate cyclase catalytic domain
Pfam-B_8397          PB008397   evm.model.Contig00002.237 -              5e-13   50.2   3.1   5.7e-13   50.0   0.2   2.3   2   1   1   3   3   1   1 -
Pfam-B_12904         PB012904   evm.model.Contig00002.238 -           8.5e-126  419.8   0.0  1.4e-125  419.2   0.0   1.3   1   0   0   1   1   1   1 -
Pfam-B_9164          PB009164   evm.model.Contig00002.238 -            1.6e-93  315.3   0.0   2.2e-93  314.8   0.0   1.1   1   0   0   1   1   1   1 -
Pfam-B_7039          PB007039   evm.model.Contig00002.238 -              1e-33  118.4   0.0   2.6e-33  117.0   0.0   1.6   1   0   0   1   1   1   1 -
Pfam-B_4271          PB004271   evm.model.Contig00002.238 -            1.1e-27   98.0   0.0   1.9e-27   97.3   0.0   1.2   1   0   0   1   1   1   1 -
Pfam-B_4953          PB004953   evm.model.Contig00002.238 -            4.2e-20   73.3   0.0   6.5e-12   46.2   0.0   2.3   1   1   0   2   2   2   2 -
Pfam-B_13672         PB013672   evm.model.Contig00002.238 -            1.7e-19   70.9   3.8   7.2e-19   68.9   0.2   2.8   3   0   0   3   3   1   1 -
DnaJ                 PF00226.26 evm.model.Contig00002.238 -            2.1e-13   50.9   0.1   5.1e-13   49.7   0.1   1.7   1   0   0   1   1   1   1 DnaJ domain
DUF4339              PF14237.1  evm.model.Contig00002.238 -            6.3e-12   46.0   1.0   1.9e-11   44.5   1.0   1.9   1   0   0   1   1   1   1 Domain of unknown function (DUF4339)
Pfam-B_355           PB000355   evm.model.Contig00002.238 -            1.5e-08   35.2   0.0   3.2e-08   34.1   0.0   1.5   1   0   0   1   1   1   1 -
Pfam-B_8522          PB008522   evm.model.Contig00002.238 -            1.7e-06   28.8   0.2   1.7e-06   28.8   0.2   2.6   2   1   0   2   2   1   1 -
Myosin_head          PF00063.16 evm.model.Contig00002.239 -            4.1e-71  241.2  13.1   1.1e-65  223.2  11.8   2.0   1   1   1   2   2   2   2 Myosin head (motor domain)
ARS2                 PF04959.8  evm.model.Contig00002.241 -            1.9e-65  222.2   0.3   4.7e-65  220.9   0.3   1.7   1   0   0   1   1   1   1 Arsenite-resistance protein 2
DUF3546              PF12066.3  evm.model.Contig00002.241 -            9.7e-35  120.1   2.9   9.7e-35  120.1   2.9   2.4   3   0   0   3   3   1   1 Domain of unknown function (DUF3546)
TPR_11               PF13414.1  evm.model.Contig00002.243 -            1.1e-34  119.0  20.2   6.3e-13   49.3   4.4   6.4   2   2   5   8   8   3   7 TPR repeat
TPR_2                PF07719.12 evm.model.Contig00002.243 -            3.7e-26   90.0  15.7    0.0004   21.2   0.4   9.0   9   0   0   9   9   3   5 Tetratricopeptide repeat
TPR_1                PF00515.23 evm.model.Contig00002.243 -            1.5e-22   79.3  21.8   1.2e-05   25.8   0.1   8.5   8   0   0   8   8   3   4 Tetratricopeptide repeat
TPR_14               PF13428.1  evm.model.Contig00002.243 -            2.5e-18   66.0   0.0     0.052   15.3   0.0   8.0   5   2   3   8   8   0   5 Tetratricopeptide repeat
TPR_16               PF13432.1  evm.model.Contig00002.243 -            1.5e-16   61.7   0.0   0.00043   22.0   0.0   5.2   4   2   2   6   6   2   5 Tetratricopeptide repeat
TPR_12               PF13424.1  evm.model.Contig00002.243 -              7e-15   55.9   9.8   1.9e-05   25.7   2.2   5.5   4   2   3   7   7   2   5 Tetratricopeptide repeat
TPR_17               PF13431.1  evm.model.Contig00002.243 -            1.6e-14   53.9  17.4    0.0024   19.0   0.1   7.2   8   0   0   8   8   3   4 Tetratricopeptide repeat
TPR_8                PF13181.1  evm.model.Contig00002.243 -            2.7e-12   46.7  16.8    0.0019   19.0   0.0   8.4   6   3   2   8   8   1   4 Tetratricopeptide repeat
TPR_19               PF14559.1  evm.model.Contig00002.243 -            7.7e-12   46.5   0.4      0.46   12.0   0.0   6.2   4   2   1   6   6   0   3 Tetratricopeptide repeat
TPR_7                PF13176.1  evm.model.Contig00002.243 -            1.2e-07   32.0   2.4        12    7.1   0.0   6.3   6   0   0   6   6   0   3 Tetratricopeptide repeat
Apc3                 PF12895.2  evm.model.Contig00002.243 -            4.3e-06   27.9  16.1     0.093   14.0   0.0   5.0   3   2   2   5   5   0   5 Anaphase-promoting complex, cyclosome, subunit 3
ARS2                 PF04959.8  evm.model.Contig00002.244 -            6.5e-58  197.6   0.8   1.5e-57  196.4   0.8   1.6   1   0   0   1   1   1   1 Arsenite-resistance protein 2
DUF3546              PF12066.3  evm.model.Contig00002.244 -            6.1e-21   75.6   5.6   1.4e-20   74.5   5.6   1.7   1   0   0   1   1   1   1 Domain of unknown function (DUF3546)
Tctex-1              PF03645.8  evm.model.Contig00002.245 -            3.3e-19   69.7   0.3   6.2e-19   68.9   0.3   1.4   1   0   0   1   1   1   1 Tctex-1 family
Pkinase              PF00069.20 evm.model.Contig00002.246 -            3.4e-54  184.9   0.1   5.3e-54  184.3   0.1   1.3   1   0   0   1   1   1   1 Protein kinase domain
Pkinase_Tyr          PF07714.12 evm.model.Contig00002.246 -            9.1e-22   78.5   0.0   1.4e-21   77.9   0.0   1.2   1   0   0   1   1   1   1 Protein tyrosine kinase
MYEOV2               PF15004.1  evm.model.Contig00002.247 -            1.2e-21   78.1   3.2   1.4e-21   77.9   3.2   1.0   1   0   0   1   1   1   1 Myeloma-overexpressed-like
zf-CCCH              PF00642.19 evm.model.Contig00002.248 -            4.5e-19   68.8  15.6   2.3e-10   41.0   4.2   2.2   2   0   0   2   2   2   2 Zinc finger C-x8-C-x5-C-x3-H type (and similar)
3-HAO                PF06052.7  evm.model.Contig00002.249 -            2.8e-57  193.5   0.6   2.6e-54  183.9   0.2   2.1   2   0   0   2   2   1   2 3-hydroxyanthranilic acid dioxygenase
Cupin_2              PF07883.6  evm.model.Contig00002.249 -              4e-07   30.6   0.4   7.3e-05   23.3   0.1   2.9   2   1   1   3   3   1   2 Cupin domain
Otopetrin            PF03189.8  evm.model.Contig00002.25 -            3.4e-58  198.9  17.2     1e-40  141.3   3.9   2.1   1   1   1   2   2   2   2 Otopetrin
MOR2-PAG1_N          PF14222.1  evm.model.Contig00002.252 -           4.5e-157  525.2   4.9  9.4e-157  524.2   4.9   1.6   1   0   0   1   1   1   1 Cell morphogenesis N-terminal
MOR2-PAG1_C          PF14225.1  evm.model.Contig00002.252 -            1.6e-57  196.4   6.3   3.1e-57  195.5   4.7   2.5   2   0   0   2   2   1   1 Cell morphogenesis C-terminal
MOR2-PAG1_mid        PF14228.1  evm.model.Contig00002.252 -            1.2e-21   77.3  11.0   2.7e-09   36.4   0.6   5.3   5   0   0   5   5   3   4 Cell morphogenesis central region
Pfam-B_19274         PB019274   evm.model.Contig00002.253 -            1.3e-22   80.9   0.0   1.5e-22   80.7   0.0   1.0   1   0   0   1   1   1   1 -
BPL_LplA_LipB        PF03099.14 evm.model.Contig00002.253 -            3.8e-14   53.9   0.1     5e-14   53.5   0.1   1.2   1   0   0   1   1   1   1 Biotin/lipoate A/B protein ligase family
Pfam-B_19274         PB019274   evm.model.Contig00002.254 -            2.5e-26   93.2   0.0   2.7e-26   93.1   0.0   1.0   1   0   0   1   1   1   1 -
BPL_LplA_LipB        PF03099.14 evm.model.Contig00002.254 -            3.8e-14   53.9   0.1   5.4e-14   53.4   0.1   1.2   1   0   0   1   1   1   1 Biotin/lipoate A/B protein ligase family
DUF4211              PF13926.1  evm.model.Contig00002.255 -            4.1e-16   59.9   0.0   7.3e-16   59.1   0.0   1.4   1   0   0   1   1   1   1 Domain of unknown function (DUF4211)
Pfam-B_6040          PB006040   evm.model.Contig00002.256 -            2.7e-08   35.2   0.0   2.7e-08   35.2   0.0   1.1   1   0   0   1   1   1   1 -
DnaJ                 PF00226.26 evm.model.Contig00002.256 -            1.2e-06   29.3   0.0   1.8e-06   28.7   0.0   1.2   1   0   0   1   1   1   1 DnaJ domain
SCAMP                PF04144.8  evm.model.Contig00002.257 -            2.1e-36  126.6  13.7   2.4e-36  126.4  13.7   1.1   1   0   0   1   1   1   1 SCAMP family
AAA_23               PF13476.1  evm.model.Contig00002.261 -            1.2e-18   69.4  16.3   1.2e-18   69.4  16.3   8.0   1   1   3   4   4   1   1 AAA domain
Pfam-B_12863         PB012863   evm.model.Contig00002.261 -            1.2e-13   52.1  39.4   1.2e-13   52.1  39.4   7.6   1   1   4   7   7   1   1 -
Rad50_zn_hook        PF04423.9  evm.model.Contig00002.261 -            2.8e-11   43.8   0.8   2.8e-11   43.8   0.8   8.2  10   0   0  10  10   1   1 Rad50 zinc hook motif
SbcCD_C              PF13558.1  evm.model.Contig00002.261 -            1.1e-10   42.4   0.1     5e-10   40.3   0.0   2.3   2   0   0   2   2   1   1 Putative exonuclease SbcCD, C subunit
AAA_21               PF13304.1  evm.model.Contig00002.261 -            1.6e-08   36.0   2.1   1.1e-05   26.7   0.5   6.3   3   2   1   6   6   2   2 AAA domain
WD40                 PF00400.27 evm.model.Contig00002.262 -            4.2e-13   49.7   2.9   6.1e-07   30.2   0.4   5.9   6   0   0   6   6   1   3 WD domain, G-beta repeat
7tm_1                PF00001.16 evm.model.Contig00002.263 -            8.3e-46  157.4  20.2     1e-45  157.1  20.2   1.1   1   0   0   1   1   1   1 7 transmembrane receptor (rhodopsin family)
7TM_GPCR_Srsx        PF10320.4  evm.model.Contig00002.263 -            4.5e-08   33.7  23.6     7e-08   33.1  23.6   1.3   1   0   0   1   1   1   1 Serpentine type 7TM GPCR chemoreceptor Srsx
PI3_PI4_kinase       PF00454.22 evm.model.Contig00002.265 -            1.1e-50  173.5   0.1     3e-50  172.1   0.1   1.8   1   0   0   1   1   1   1 Phosphatidylinositol 3- and 4-kinase
Pfam-B_15857         PB015857   evm.model.Contig00002.265 -            6.2e-40  138.2   0.7   2.6e-23   83.7   0.3   2.5   1   1   1   2   2   2   2 -
FAT                  PF02259.18 evm.model.Contig00002.265 -            2.5e-35  123.3   1.1     6e-35  122.0   1.1   1.7   1   0   0   1   1   1   1 FAT domain
UME                  PF08064.8  evm.model.Contig00002.265 -              2e-18   67.5   0.2     2e-18   67.5   0.2   4.2   4   0   0   4   4   1   1 UME (NUC010) domain
Pfam-B_11481         PB011481   evm.model.Contig00002.265 -            1.5e-16   61.7   0.3   6.1e-16   59.7   0.0   2.2   2   0   0   2   2   1   1 -
FATC                 PF02260.15 evm.model.Contig00002.265 -            2.7e-16   59.8   0.0   6.5e-16   58.6   0.0   1.7   1   0   0   1   1   1   1 FATC domain
Pfam-B_12019         PB012019   evm.model.Contig00002.265 -            8.4e-10   39.3   3.3     2e-09   38.0   3.3   1.6   1   0   0   1   1   1   1 -
Pfam-B_5454          PB005454   evm.model.Contig00002.265 -            1.4e-08   36.1   5.5   3.1e-05   25.1   0.2   3.7   3   0   0   3   3   1   2 -
TCTP                 PF00838.12 evm.model.Contig00002.266 -            5.5e-56  190.2   0.6   6.8e-56  189.9   0.6   1.0   1   0   0   1   1   1   1 Translationally controlled tumour protein
TCTP                 PF00838.12 evm.model.Contig00002.267 -            3.1e-58  197.6   3.1   3.5e-58  197.4   3.1   1.0   1   0   0   1   1   1   1 Translationally controlled tumour protein
TCTP                 PF00838.12 evm.model.Contig00002.268 -            6.6e-53  180.2   1.5   7.4e-53  180.1   1.5   1.0   1   0   0   1   1   1   1 Translationally controlled tumour protein
TCTP                 PF00838.12 evm.model.Contig00002.270 -            2.6e-53  181.6   2.1   2.9e-53  181.4   2.1   1.0   1   0   0   1   1   1   1 Translationally controlled tumour protein
TCTP                 PF00838.12 evm.model.Contig00002.271 -            1.1e-51  176.2   9.8   5.4e-51  174.0   2.3   2.4   2   0   0   2   2   1   2 Translationally controlled tumour protein
Histone              PF00125.19 evm.model.Contig00002.272 -            1.2e-14   55.2   0.1   1.5e-14   55.0   0.1   1.1   1   0   0   1   1   1   1 Core histone H2A/H2B/H3/H4
Pfam-B_11070         PB011070   evm.model.Contig00002.272 -            2.8e-14   54.2   0.1   3.3e-14   54.0   0.1   1.0   1   0   0   1   1   1   1 -
Pfam-B_8261          PB008261   evm.model.Contig00002.272 -            6.2e-06   27.8   0.0   7.3e-06   27.5   0.0   1.0   1   0   0   1   1   1   1 -
YhhN                 PF07947.9  evm.model.Contig00002.274 -            1.3e-37  130.2  24.4   1.6e-37  129.8  24.4   1.1   1   0   0   1   1   1   1 YhhN-like protein
ARGLU                PF15346.1  evm.model.Contig00002.275 -            5.6e-43  147.4  56.3   5.6e-43  147.4  56.3   2.5   1   1   1   2   2   1   2 Arginine and glutamate-rich 1
Ank_2                PF12796.2  evm.model.Contig00002.277 -            1.5e-28  100.1   8.0   4.1e-07   31.4   0.2   8.0   3   2   2   5   5   4   4 Ankyrin repeats (3 copies)
Ank_4                PF13637.1  evm.model.Contig00002.277 -            9.4e-21   74.9   7.9   1.2e-07   33.2   0.1   8.2   8   2   1   9   9   2   4 Ankyrin repeats (many copies)
Ank_5                PF13857.1  evm.model.Contig00002.277 -              8e-17   62.0  11.8   7.3e-07   30.4   0.1   6.8   8   0   0   8   8   2   3 Ankyrin repeats (many copies)
Ank                  PF00023.25 evm.model.Contig00002.277 -            5.1e-16   58.7   3.5   0.00085   20.1   0.0   9.3   9   0   0   9   9   1   3 Ankyrin repeat
Ank_3                PF13606.1  evm.model.Contig00002.277 -            7.4e-14   51.6  12.7    0.0014   19.8   0.0   9.7  11   0   0  11  11   1   3 Ankyrin repeat
I-set                PF07679.11 evm.model.Contig00002.278 -            1.4e-34  118.9   0.0   5.3e-13   49.8   0.0   3.6   3   1   0   3   3   3   3 Immunoglobulin I-set domain
Ig_2                 PF13895.1  evm.model.Contig00002.278 -            6.4e-22   78.6   0.0   1.5e-07   32.6   0.0   3.5   3   0   0   3   3   2   3 Immunoglobulin domain
V-set                PF07686.12 evm.model.Contig00002.278 -            3.5e-17   63.5   0.2   0.00046   21.2   0.0   4.8   2   1   1   3   3   3   3 Immunoglobulin V-set domain
Ig_3                 PF13927.1  evm.model.Contig00002.278 -            5.8e-14   53.5   3.5   0.00026   22.5   0.0   5.7   4   1   0   4   4   1   3 Immunoglobulin domain
ig                   PF00047.20 evm.model.Contig00002.278 -            1.3e-11   45.5   0.0     0.018   16.3   0.0   4.6   3   1   0   3   3   2   3 Immunoglobulin domain
E1_DerP2_DerF2       PF02221.10 evm.model.Contig00002.279 -            1.7e-10   42.4   0.0   2.2e-10   42.1   0.0   1.1   1   0   0   1   1   1   1 ML domain
zf-C4                PF00105.13 evm.model.Contig00002.280 -            6.5e-27   94.7  23.6   1.4e-19   71.2  11.7   2.2   2   0   0   2   2   2   2 Zinc finger, C4 type (two domains)
PDCD2_C              PF04194.8  evm.model.Contig00002.282 -            8.7e-30  104.6   0.9   1.8e-29  103.6   0.6   1.7   2   0   0   2   2   1   1 Programmed cell death protein 2, C-terminal putative domain
DEAD                 PF00270.24 evm.model.Contig00002.283 -            1.7e-38  133.0   0.2   3.2e-38  132.0   0.2   1.5   1   0   0   1   1   1   1 DEAD/DEAH box helicase
Pfam-B_3889          PB003889   evm.model.Contig00002.283 -            8.7e-27   93.9   0.1   1.5e-26   93.2   0.1   1.4   1   0   0   1   1   1   1 -
Helicase_C           PF00271.26 evm.model.Contig00002.283 -              3e-21   76.2   0.1   8.9e-21   74.7   0.1   1.9   2   0   0   2   2   1   1 Helicase conserved C-terminal domain
Pfam-B_10223         PB010223   evm.model.Contig00002.283 -            2.6e-11   44.9   0.0   2.3e-09   38.7   0.0   2.4   1   1   0   1   1   1   1 -
CMS1                 PF14617.1  evm.model.Contig00002.283 -            4.2e-06   27.2   0.1     8e-06   26.3   0.1   1.4   1   0   0   1   1   1   1 U3-containing 90S pre-ribosomal complex subunit
Pfam-B_1070          PB001070   evm.model.Contig00002.283 -            8.1e-06   26.8   0.0   1.3e-05   26.2   0.0   1.2   1   0   0   1   1   1   1 -
LIM                  PF00412.17 evm.model.Contig00002.284 -            5.7e-25   88.3  33.3   6.8e-13   49.6  12.7   2.3   2   0   0   2   2   2   2 LIM domain
RRM_1                PF00076.17 evm.model.Contig00002.285 -            3.3e-15   56.6   0.0   6.9e-15   55.6   0.0   1.6   1   0   0   1   1   1   1 RNA recognition motif. (a.k.a. RRM, RBD, or RNP domain)
RRM_6                PF14259.1  evm.model.Contig00002.285 -            4.8e-15   56.4   0.0   8.7e-15   55.6   0.0   1.5   1   0   0   1   1   1   1 RNA recognition motif (a.k.a. RRM, RBD, or RNP domain)
RRM_5                PF13893.1  evm.model.Contig00002.285 -            9.3e-09   36.1   0.0   1.6e-08   35.4   0.0   1.4   1   0   0   1   1   1   1 RNA recognition motif. (a.k.a. RRM, RBD, or RNP domain)
SAP                  PF02037.22 evm.model.Contig00002.285 -            8.3e-07   29.5   5.4   2.9e-06   27.8   5.4   2.0   1   0   0   1   1   1   1 SAP domain
Catalase             PF00199.14 evm.model.Contig00002.286 -           2.9e-186  619.9   0.0  3.4e-186  619.7   0.0   1.1   1   0   0   1   1   1   1 Catalase
Catalase-rel         PF06628.7  evm.model.Contig00002.286 -            6.9e-20   71.8   0.2   1.9e-19   70.4   0.2   1.8   1   0   0   1   1   1   1 Catalase-related immune-responsive
zf-nanos             PF05741.8  evm.model.Contig00002.287 -            1.2e-22   80.7   2.8   2.1e-22   80.0   2.8   1.4   1   0   0   1   1   1   1 Nanos RNA binding domain
EF-hand_7            PF13499.1  evm.model.Contig00002.288 -              2e-23   83.5   5.5   1.1e-14   55.4   0.2   3.0   2   1   0   2   2   2   2 EF-hand domain pair
EF-hand_1            PF00036.27 evm.model.Contig00002.288 -            7.3e-21   72.9  11.3   1.6e-06   28.1   0.2   5.1   5   0   0   5   5   3   3 EF hand
EF-hand_5            PF13202.1  evm.model.Contig00002.288 -            8.1e-19   67.2   9.5   1.2e-07   31.9   0.2   5.0   5   0   0   5   5   2   3 EF hand
EF-hand_6            PF13405.1  evm.model.Contig00002.288 -            1.9e-18   65.7   4.1   0.00023   21.9   0.0   5.1   5   0   0   5   5   3   3 EF-hand domain
Pfam-B_2146          PB002146   evm.model.Contig00002.288 -              3e-18   67.4   0.8   4.7e-18   66.7   0.8   1.3   1   0   0   1   1   1   1 -
EF-hand_8            PF13833.1  evm.model.Contig00002.288 -            4.3e-14   53.0   7.7   0.00095   19.9   0.1   4.8   2   1   2   4   4   2   3 EF-hand domain pair
Ras                  PF00071.17 evm.model.Contig00002.289 -            1.8e-60  204.2   0.1   2.1e-60  204.0   0.1   1.0   1   0   0   1   1   1   1 Ras family
Miro                 PF08477.8  evm.model.Contig00002.289 -            2.5e-19   71.1   0.0   3.6e-19   70.6   0.0   1.2   1   0   0   1   1   1   1 Miro-like protein
Arf                  PF00025.16 evm.model.Contig00002.289 -            9.5e-12   45.7   0.0   1.2e-11   45.3   0.0   1.1   1   0   0   1   1   1   1 ADP-ribosylation factor family
MMR_HSR1             PF01926.18 evm.model.Contig00002.289 -            4.3e-07   31.0   0.0   6.8e-07   30.4   0.0   1.3   1   0   0   1   1   1   1 50S ribosome-binding GTPase
Granulin             PF00396.13 evm.model.Contig00002.29 -           3.6e-139  453.8 412.1   7.7e-15   55.8  19.5  20.9  22   2   2  24  24  13  15 Granulin
C9orf72-like         PF15019.1  evm.model.Contig00002.290 -            1.8e-23   84.2   0.5   2.7e-23   83.6   0.5   1.2   1   0   0   1   1   1   1 C9orf72-like protein family
EF-hand_1            PF00036.27 evm.model.Contig00002.292 -            1.2e-38  128.5  11.3   1.1e-09   38.0   0.0   4.2   4   0   0   4   4   4   4 EF hand
EF-hand_7            PF13499.1  evm.model.Contig00002.292 -            4.1e-35  120.9   6.8   1.2e-17   64.9   0.3   2.2   2   0   0   2   2   2   2 EF-hand domain pair
EF-hand_8            PF13833.1  evm.model.Contig00002.292 -            3.2e-32  111.0  11.9     1e-12   48.6   0.3   4.2   1   1   3   4   4   3   4 EF-hand domain pair
EF-hand_6            PF13405.1  evm.model.Contig00002.292 -            8.6e-29   97.9   6.3     6e-09   36.2   0.0   4.3   4   0   0   4   4   3   3 EF-hand domain
EF-hand_5            PF13202.1  evm.model.Contig00002.292 -            2.8e-25   87.6   9.4     5e-07   29.9   0.1   4.6   4   1   0   4   4   3   4 EF hand
EF-hand_9            PF14658.1  evm.model.Contig00002.292 -            4.4e-12   46.9   0.0     3e-08   34.6   0.0   2.1   2   0   0   2   2   1   2 EF-hand domain
Pfam-B_5796          PB005796   evm.model.Contig00002.292 -            2.1e-08   35.2   0.0   2.8e-08   34.9   0.0   1.1   1   0   0   1   1   1   1 -
SPARC_Ca_bdg         PF10591.4  evm.model.Contig00002.292 -            5.3e-08   34.0   0.1    0.0029   18.8   0.0   2.6   1   1   1   2   2   1   2 Secreted protein acidic and rich in cysteine Ca binding region
EF-hand_4            PF12763.2  evm.model.Contig00002.292 -            7.4e-08   33.2   0.5   0.00042   21.2   0.1   2.1   1   1   1   2   2   1   2 Cytoskeletal-regulatory complex EF hand
UPF0154              PF03672.8  evm.model.Contig00002.292 -            3.7e-06   27.6   0.0      0.36   11.6   0.0   3.0   2   1   1   3   3   0   2 Uncharacterised protein family (UPF0154)
MORN                 PF02493.15 evm.model.Contig00002.293 -              1e-31  107.9  46.6   6.9e-05   23.5   1.1   9.1   9   0   0   9   9   7   8 MORN repeat
Pfam-B_6130          PB006130   evm.model.Contig00002.299 -            4.7e-42  145.1   0.7   7.2e-42  144.5   0.7   1.1   1   0   0   1   1   1   1 -
PAP2                 PF01569.16 evm.model.Contig00002.3 -            2.3e-13   51.1   7.2   3.2e-13   50.6   7.2   1.2   1   0   0   1   1   1   1 PAP2 superfamily
zf-C2HC_2            PF13913.1  evm.model.Contig00002.30 -            2.5e-13   50.5   9.7   6.3e-09   36.4   1.5   2.6   2   0   0   2   2   2   2 zinc-finger of a C2HC-type
Ephrin               PF00812.12 evm.model.Contig00002.300 -            7.5e-34  117.5   1.0   1.1e-33  117.0   1.0   1.2   1   0   0   1   1   1   1 Ephrin
RRM_1                PF00076.17 evm.model.Contig00002.301 -            2.9e-41  140.1  10.8   1.8e-09   38.2   0.2   4.3   4   0   0   4   4   4   4 RNA recognition motif. (a.k.a. RRM, RBD, or RNP domain)
RRM_6                PF14259.1  evm.model.Contig00002.301 -            1.1e-34  119.4   7.8   3.3e-07   31.3   0.1   4.2   4   0   0   4   4   4   4 RNA recognition motif (a.k.a. RRM, RBD, or RNP domain)
RRM_5                PF13893.1  evm.model.Contig00002.301 -            1.6e-09   38.6   0.1       3.2    8.8   0.0   4.3   4   0   0   4   4   0   4 RNA recognition motif. (a.k.a. RRM, RBD, or RNP domain)
RRM_1                PF00076.17 evm.model.Contig00002.302 -            2.1e-71  236.6  24.5   1.4e-09   38.6   0.2   7.3   7   0   0   7   7   7   7 RNA recognition motif. (a.k.a. RRM, RBD, or RNP domain)
RRM_6                PF14259.1  evm.model.Contig00002.302 -            7.7e-59  196.7  18.8   7.2e-07   30.2   0.1   7.2   7   0   0   7   7   7   7 RNA recognition motif (a.k.a. RRM, RBD, or RNP domain)
PsaL                 PF02605.10 evm.model.Contig00002.302 -            1.8e-07   32.0   0.0        85    3.8   0.0   6.9   7   0   0   7   7   0   1 Photosystem I reaction centre subunit XI
DUF2772              PF10970.3  evm.model.Contig00002.302 -            7.7e-06   27.1  15.0        54    5.0   0.1   7.2   7   0   0   7   7   0   3 Protein of unknown function (DUF2772)
DREV                 PF05219.7  evm.model.Contig00002.303 -            1.6e-19   71.0   0.0   1.8e-19   70.8   0.0   1.0   1   0   0   1   1   1   1 DREV methyltransferase
DREV                 PF05219.7  evm.model.Contig00002.304 -              2e-11   44.5   0.7   2.9e-11   43.9   0.7   1.3   1   0   0   1   1   1   1 DREV methyltransferase
MFS_2                PF13347.1  evm.model.Contig00002.305 -            2.6e-48  165.7  26.5   3.3e-48  165.3  26.5   1.0   1   0   0   1   1   1   1 MFS/sugar transport protein
MFS_1                PF07690.11 evm.model.Contig00002.305 -            2.6e-11   44.0  32.6   1.7e-06   28.2  16.2   2.1   1   1   0   1   1   1   1 Major Facilitator Superfamily
tRNA-synt_1g         PF09334.6  evm.model.Contig00002.306 -            2.5e-97  327.2   0.4   5.1e-97  326.2   0.4   1.5   1   1   0   1   1   1   1 tRNA synthetases class I (M)
tRNA-synt_1          PF00133.17 evm.model.Contig00002.306 -            2.3e-19   70.0   2.6   1.9e-09   37.3   0.0   3.4   1   1   2   3   3   2   3 tRNA synthetases class I (I, L, M and V)
tRNA-synt_1e         PF01406.14 evm.model.Contig00002.306 -              3e-07   31.0   0.0     0.011   16.1   0.0   2.2   2   0   0   2   2   2   2 tRNA synthetases class I (C) catalytic domain
Ank_2                PF12796.2  evm.model.Contig00002.307 -            1.2e-47  161.3   1.9   6.5e-15   56.4   0.0   3.5   1   1   3   4   4   4   4 Ankyrin repeats (3 copies)
Ank                  PF00023.25 evm.model.Contig00002.307 -            1.1e-39  133.4   6.7   4.5e-08   33.6   1.3   6.6   6   0   0   6   6   5   5 Ankyrin repeat
zf-DHHC              PF01529.15 evm.model.Contig00002.307 -            2.1e-35  122.8  14.5   2.1e-35  122.8  14.5   2.5   3   0   0   3   3   1   1 DHHC palmitoyltransferase
Ank_4                PF13637.1  evm.model.Contig00002.307 -            8.5e-33  113.3   6.5   5.2e-12   47.1   0.0   5.2   2   1   3   5   5   5   5 Ankyrin repeats (many copies)
Ank_3                PF13606.1  evm.model.Contig00002.307 -            5.2e-31  104.7   9.7   6.4e-06   27.0   0.4   7.6   8   0   0   8   8   4   5 Ankyrin repeat
Ank_5                PF13857.1  evm.model.Contig00002.307 -            6.7e-30  103.6   3.3   3.6e-07   31.4   0.4   4.9   2   2   2   4   4   4   4 Ankyrin repeats (many copies)
UQ_con               PF00179.21 evm.model.Contig00002.309 -            9.2e-36  123.5   0.0   1.6e-35  122.8   0.0   1.4   1   0   0   1   1   1   1 Ubiquitin-conjugating enzyme
F-box-like           PF12937.2  evm.model.Contig00002.309 -            6.9e-09   36.4   0.2   2.8e-08   34.5   0.2   2.1   1   0   0   1   1   1   1 F-box-like
BAG                  PF02179.11 evm.model.Contig00002.31 -            5.1e-17   62.9   2.1     7e-17   62.4   2.1   1.2   1   0   0   1   1   1   1 BAG domain
WW                   PF00397.21 evm.model.Contig00002.31 -            2.3e-08   34.9   0.2   4.7e-08   33.9   0.2   1.5   1   0   0   1   1   1   1 WW domain
Pfam-B_760           PB000760   evm.model.Contig00002.310 -            1.8e-43  150.0   1.9   1.8e-43  150.0   1.9   1.5   2   0   0   2   2   1   1 -
HA2                  PF04408.18 evm.model.Contig00002.310 -            2.5e-21   76.8   0.0   6.5e-21   75.4   0.0   1.8   1   0   0   1   1   1   1 Helicase associated domain (HA2)
OB_NTP_bind          PF07717.11 evm.model.Contig00002.310 -            3.6e-14   53.7   0.0   9.6e-14   52.3   0.0   1.8   1   0   0   1   1   1   1 Oligonucleotide/oligosaccharide-binding (OB)-fold
Pfam-B_298           PB000298   evm.model.Contig00002.310 -            4.7e-14   52.1   0.1   8.1e-14   51.3   0.1   1.3   1   0   0   1   1   1   1 -
R3H                  PF01424.17 evm.model.Contig00002.310 -              1e-12   48.7   0.0   2.9e-12   47.2   0.0   1.8   1   0   0   1   1   1   1 R3H domain
Ank_2                PF12796.2  evm.model.Contig00002.310 -            9.8e-08   33.4   0.0   3.1e-07   31.8   0.0   1.8   1   0   0   1   1   1   1 Ankyrin repeats (3 copies)
YTH                  PF04146.10 evm.model.Contig00002.310 -            2.1e-07   31.8   0.0   7.1e-07   30.1   0.0   2.0   1   0   0   1   1   1   1 YT521-B-like domain
DEAD                 PF00270.24 evm.model.Contig00002.310 -            5.8e-07   30.3   0.2   1.3e-06   29.2   0.2   1.5   1   0   0   1   1   1   1 DEAD/DEAH box helicase
Pfam-B_12670         PB012670   evm.model.Contig00002.310 -            8.1e-07   29.6   0.6   1.4e-06   28.8   0.6   1.3   1   0   0   1   1   1   1 -
Helicase_C           PF00271.26 evm.model.Contig00002.310 -            2.8e-06   28.2   0.0   6.8e-06   27.0   0.0   1.7   1   0   0   1   1   1   1 Helicase conserved C-terminal domain
Peptidase_S8         PF00082.17 evm.model.Contig00002.311 -            2.2e-54  185.7   1.8   2.2e-54  185.7   1.8   1.6   2   0   0   2   2   1   1 Subtilase family
P_proprotein         PF01483.15 evm.model.Contig00002.311 -            2.7e-25   89.1   0.4   5.6e-25   88.1   0.4   1.6   1   0   0   1   1   1   1 Proprotein convertase P-domain
GF_recep_IV          PF14843.1  evm.model.Contig00002.311 -            8.7e-19   68.6 170.6   1.1e-07   32.7  31.6   7.4   2   1   6   8   8   5   5 Growth factor receptor domain IV
L51_S25_CI-B8        PF05047.11 evm.model.Contig00002.312 -            5.4e-10   40.0   0.2     1e-09   39.1   0.2   1.5   1   0   0   1   1   1   1 Mitochondrial ribosomal protein L51 / S25 / CI-B8 domain
TPR_12               PF13424.1  evm.model.Contig00002.313 -            7.8e-14   52.5   0.5   1.4e-05   26.1   0.0   3.1   2   1   2   4   4   3   3 Tetratricopeptide repeat
TPR_11               PF13414.1  evm.model.Contig00002.313 -            5.1e-13   49.6   1.4   1.3e-07   32.3   0.0   2.8   1   1   1   2   2   2   2 TPR repeat
TPR_2                PF07719.12 evm.model.Contig00002.313 -            8.7e-13   48.2   0.1     0.001   19.9   0.0   3.9   4   0   0   4   4   1   3 Tetratricopeptide repeat
TPR_1                PF00515.23 evm.model.Contig00002.313 -            6.5e-11   42.5   0.0   0.00061   20.4   0.0   3.6   3   0   0   3   3   1   2 Tetratricopeptide repeat
TPR_17               PF13431.1  evm.model.Contig00002.313 -            1.6e-10   41.4   0.9   0.00013   23.0   0.2   3.9   3   1   0   3   3   1   2 Tetratricopeptide repeat
TPR_14               PF13428.1  evm.model.Contig00002.313 -            1.2e-08   35.9   0.0    0.0063   18.1   0.0   3.9   1   1   3   4   4   1   3 Tetratricopeptide repeat
TPR_7                PF13176.1  evm.model.Contig00002.313 -            3.6e-08   33.7   0.0     0.058   14.3   0.0   3.5   3   0   0   3   3   0   2 Tetratricopeptide repeat
TPR_8                PF13181.1  evm.model.Contig00002.313 -            5.4e-08   33.2   0.0     0.014   16.3   0.0   4.0   3   0   0   3   3   1   2 Tetratricopeptide repeat
TPR_19               PF14559.1  evm.model.Contig00002.313 -            6.7e-07   30.7   0.0   2.6e-05   25.6   0.0   2.9   3   0   0   3   3   1   1 Tetratricopeptide repeat
TPR_16               PF13432.1  evm.model.Contig00002.313 -            3.6e-06   28.6   0.0    0.0007   21.3   0.0   2.8   1   1   2   3   3   1   1 Tetratricopeptide repeat
WD40                 PF00400.27 evm.model.Contig00002.314 -            2.6e-12   47.3  13.0   4.3e-06   27.5   0.2   4.8   5   0   0   5   5   2   2 WD domain, G-beta repeat
Pfam-B_14697         PB014697   evm.model.Contig00002.314 -            1.4e-09   38.9   4.7   1.4e-09   38.9   4.7   2.2   2   0   0   2   2   1   1 -
Pfam-B_6235          PB006235   evm.model.Contig00002.315 -            1.4e-14   55.5   9.6   3.2e-10   41.1   6.1   2.2   1   1   1   2   2   2   2 -
G-patch              PF01585.18 evm.model.Contig00002.315 -            8.7e-11   42.6   3.7   1.5e-10   41.8   3.7   1.4   1   0   0   1   1   1   1 G-patch domain
Pfam-B_968           PB000968   evm.model.Contig00002.316 -            2.8e-35  123.2   0.1   8.6e-34  118.3   0.1   2.0   2   0   0   2   2   1   2 -
Pfam-B_1691          PB001691   evm.model.Contig00002.316 -            9.2e-20   71.9   0.4   1.3e-19   71.5   0.4   1.1   1   0   0   1   1   1   1 -
Pfam-B_18229         PB018229   evm.model.Contig00002.316 -            3.4e-15   56.8   0.0   4.4e-15   56.5   0.0   1.1   1   0   0   1   1   1   1 -
Melibiase            PF02065.13 evm.model.Contig00002.316 -            2.3e-14   54.1   0.0   8.4e-14   52.2   0.0   1.9   1   1   0   1   1   1   1 Melibiase
BCL_N                PF04714.8  evm.model.Contig00002.318 -            1.6e-09   38.3   1.9   2.6e-09   37.7   1.9   1.4   1   0   0   1   1   1   1 BCL7, N-terminal conserver region
LSM                  PF01423.17 evm.model.Contig00002.319 -            1.7e-17   63.9   0.2   1.9e-17   63.7   0.2   1.0   1   0   0   1   1   1   1 LSM domain
I-set                PF07679.11 evm.model.Contig00002.32 -            5.2e-08   33.8   3.3    0.0049   17.8   0.0   4.1   2   1   1   3   3   1   2 Immunoglobulin I-set domain
V-set                PF07686.12 evm.model.Contig00002.32 -            3.3e-07   31.3   0.6   4.3e-05   24.5   0.1   2.9   2   1   0   3   3   1   2 Immunoglobulin V-set domain
Ig_3                 PF13927.1  evm.model.Contig00002.32 -            1.3e-06   29.9   4.0      0.78   11.4   0.1   4.8   4   1   0   4   4   0   3 Immunoglobulin domain
Laminin_G_2          PF02210.19 evm.model.Contig00002.322 -              1e-22   81.7   0.0   1.2e-22   81.4   0.0   1.1   1   0   0   1   1   1   1 Laminin G domain
Laminin_G_1          PF00054.18 evm.model.Contig00002.322 -              1e-15   59.1   0.0   1.3e-15   58.7   0.0   1.1   1   0   0   1   1   1   1 Laminin G domain
PAN_2                PF08276.6  evm.model.Contig00002.323 -            1.3e-25   90.1 106.9    0.0086   17.0   2.0  16.1  16   0   0  16  16   2  15 PAN-like domain
PAN_4                PF14295.1  evm.model.Contig00002.323 -            1.8e-25   89.5 124.5   0.00073   20.3   2.0  16.8  16   0   0  16  16   5  14 PAN domain
VWA                  PF00092.23 evm.model.Contig00002.323 -            1.3e-24   88.1   0.1   2.2e-24   87.3   0.1   1.4   1   0   0   1   1   1   1 von Willebrand factor type A domain
PAN_1                PF00024.21 evm.model.Contig00002.323 -            1.8e-20   73.6 133.4   0.00041   21.2   5.1  16.4  15   2   1  16  16   3  13 PAN domain
VWA_2                PF13519.1  evm.model.Contig00002.323 -            3.4e-12   48.0   0.0   7.5e-12   46.8   0.0   1.6   1   0   0   1   1   1   1 von Willebrand factor type A domain
C1q                  PF00386.16 evm.model.Contig00002.323 -            6.7e-11   43.4   0.6   3.9e-05   24.8   0.1   3.2   2   0   0   2   2   2   2 C1q domain
Y_phosphatase        PF00102.22 evm.model.Contig00002.324 -            8.7e-98  327.5   8.8   2.6e-50  172.1   0.1   3.1   2   1   1   3   3   3   3 Protein-tyrosine phosphatase
fn3                  PF00041.16 evm.model.Contig00002.325 -            7.8e-35  120.0  10.9   7.8e-12   46.3   0.0   5.1   5   0   0   5   5   4   4 Fibronectin type III domain
Galactosyl_T         PF01762.16 evm.model.Contig00002.326 -            1.3e-25   91.3   0.0   1.7e-25   91.0   0.0   1.1   1   0   0   1   1   1   1 Galactosyltransferase
#
# Program:         hmmscan
# Version:         3.1b2 (February 2015)
# Pipeline mode:   SCAN
# Query file:      hmmscan.tmp/chunk.10.fasta
# Target file:     /opt/biosoft/hmmer-3.1b2/Pfam-AB.hmm
# Option settings: hmmscan -o hmmscan.tmp/chunk.10.txt --tblout hmmscan.tmp/chunk.10.tbl --domtblout hmmscan.tmp/chunk.10.domtbl --pfamtblout hmmscan.tmp/chunk.10.pfamtbl -E 1e-5 --domE 1e-5 --cpu 1 /opt/biosoft/hmmer-3.1b2/Pfam-AB.hmm hmmscan.tmp/chunk.10.fasta 
# Current dir:     /media/1a8604a8-900d-4e78-9218-dccd55432414/biye/hmmer
# Date:            Fri May 10 14:57:59 2019
# [ok]
#                                                                    --- full sequence ---- --- best 1 domain ---- --- domain number estimation ----
# target name        accession  query name                accession    E-value  score  bias   E-value  score  bias   exp reg clu  ov env dom rep inc description of target
#------------------- ----------      -------------------- ---------- --------- ------ ----- --------- ------ -----   --- --- --- --- --- --- --- --- ---------------------
PHO4                 PF01384.15 evm.model.Contig00002.327 -           1.9e-114  382.9  15.7    3e-114  382.2  15.7   1.3   1   0   0   1   1   1   1 Phosphate transporter family
DUF3715              PF12509.3  evm.model.Contig00002.328 -              6e-32  111.9   0.0   1.1e-31  111.0   0.0   1.5   1   0   0   1   1   1   1 Protein of unknown function (DUF3715)
Pfam-B_132           PB000132   evm.model.Contig00002.329 -            3.4e-31  108.7   1.7   3.4e-31  108.7   1.7   1.5   2   0   0   2   2   1   1 -
LRR_8                PF13855.1  evm.model.Contig00002.33 -              1e-85  282.5  78.8   9.9e-14   52.0   0.8   6.4   1   1   9  10  10   9  10 Leucine rich repeat
LRR_4                PF12799.2  evm.model.Contig00002.33 -            3.1e-29  101.2  38.0   4.3e-09   36.9   0.7   7.7   3   1   7  10  10   6   8 Leucine Rich repeats (2 copies)
LRR_1                PF00560.28 evm.model.Contig00002.33 -            1.4e-22   77.3  35.5     0.054   14.6   0.1  13.0  13   0   0  13  13   0   8 Leucine Rich Repeat
LRR_5                PF13306.1  evm.model.Contig00002.33 -            4.3e-22   79.3   0.4   7.5e-10   39.8   0.0   3.1   1   1   2   3   3   3   3 Leucine rich repeats (6 copies)
LRR_7                PF13504.1  evm.model.Contig00002.33 -            9.8e-10   38.1  33.2       3.5    9.3   0.3  11.3  11   0   0  11  11   0   4 Leucine rich repeat
Pfam-B_9412          PB009412   evm.model.Contig00002.33 -            3.7e-09   37.8  11.5     0.007   17.5   1.7   4.7   1   1   5   6   6   2   5 -
Pfam-B_10393         PB010393   evm.model.Contig00002.33 -            2.4e-08   34.7   0.1      0.19   12.6   0.0   5.1   3   2   1   5   5   0   2 -
LRR_6                PF13516.1  evm.model.Contig00002.33 -            1.6e-06   28.7  30.5        27    6.4   0.0  11.4  11   1   1  12  12   0   1 Leucine Rich repeat
Homeobox_KN          PF05920.6  evm.model.Contig00002.330 -            3.9e-17   62.8   1.1   9.5e-17   61.6   1.1   1.7   1   0   0   1   1   1   1 Homeobox KN domain
Homeobox             PF00046.24 evm.model.Contig00002.330 -            3.6e-07   30.8   0.2   8.5e-07   29.6   0.2   1.6   1   0   0   1   1   1   1 Homeobox domain
TPR_11               PF13414.1  evm.model.Contig00002.331 -            9.6e-33  112.8  18.0   2.8e-15   56.9   1.6   6.4   4   3   3   8   8   3   6 TPR repeat
TPR_2                PF07719.12 evm.model.Contig00002.331 -            8.7e-26   88.8  11.1   4.1e-05   24.3   0.0   8.4   8   0   0   8   8   2   5 Tetratricopeptide repeat
TPR_1                PF00515.23 evm.model.Contig00002.331 -            7.1e-24   83.5  12.6   5.5e-07   30.0   0.2   7.5   7   0   0   7   7   3   4 Tetratricopeptide repeat
TPR_16               PF13432.1  evm.model.Contig00002.331 -            2.8e-20   73.5   0.2   1.5e-06   29.9   0.0   4.7   4   1   0   4   4   1   4 Tetratricopeptide repeat
TPR_14               PF13428.1  evm.model.Contig00002.331 -            2.9e-18   65.8   2.6   0.00011   23.6   0.0   7.4   5   1   2   7   7   1   5 Tetratricopeptide repeat
TPR_19               PF14559.1  evm.model.Contig00002.331 -            5.9e-15   56.5   5.5   0.00029   22.2   0.0   5.6   5   0   0   5   5   2   2 Tetratricopeptide repeat
TPR_12               PF13424.1  evm.model.Contig00002.331 -            1.4e-12   48.5   9.6    0.0013   19.8   0.8   5.9   4   2   2   6   6   1   5 Tetratricopeptide repeat
TPR_17               PF13431.1  evm.model.Contig00002.331 -            3.4e-12   46.6   6.4     0.086   14.2   0.0   8.1   8   0   0   8   8   0   3 Tetratricopeptide repeat
TPR_8                PF13181.1  evm.model.Contig00002.331 -            1.1e-09   38.4  17.1     0.087   13.8   0.0   7.7   9   1   0   9   9   0   4 Tetratricopeptide repeat
TPR_7                PF13176.1  evm.model.Contig00002.331 -            1.1e-06   29.1   2.8       1.2   10.2   0.0   5.6   6   0   0   6   6   0   2 Tetratricopeptide repeat
Med31                PF05669.7  evm.model.Contig00002.333 -              6e-38  129.8   8.6   6.3e-38  129.8   8.0   1.3   1   1   0   1   1   1   1 SOH1
zf-H2C2_2            PF13465.1  evm.model.Contig00002.334 -            1.2e-29  102.3  39.2     7e-10   39.8   0.8   6.4   6   0   0   6   6   4   5 Zinc-finger double domain
zf-C2H2              PF00096.21 evm.model.Contig00002.334 -            2.7e-26   91.4  34.4   2.5e-06   28.6   0.6   5.7   5   0   0   5   5   5   5 Zinc finger, C2H2 type
zf-C2H2_4            PF13894.1  evm.model.Contig00002.334 -            3.7e-19   68.7  27.1   0.00042   21.6   0.3   5.6   5   0   0   5   5   4   5 C2H2-type zinc finger
zf-C2H2_jaz          PF12171.3  evm.model.Contig00002.334 -              1e-16   61.7  12.8   0.00074   20.7   0.0   5.7   3   2   2   5   5   1   5 Zinc-finger double-stranded RNA-binding
Pfam-B_8588          PB008588   evm.model.Contig00002.334 -            2.5e-12   47.0  16.1   4.8e-08   32.9   5.6   2.3   1   1   1   2   2   2   2 -
zf-C2H2_6            PF13912.1  evm.model.Contig00002.334 -              1e-10   42.2  15.4    0.0028   18.6   0.7   5.7   5   0   0   5   5   2   4 C2H2-type zinc finger
zf-met               PF12874.2  evm.model.Contig00002.334 -              1e-08   36.2  21.4     0.043   15.2   0.6   5.7   5   0   0   5   5   1   4 Zinc-finger of C2H2 type
DUF4147              PF13660.1  evm.model.Contig00002.335 -              6e-72  242.8   0.0     1e-71  242.0   0.0   1.4   1   0   0   1   1   1   1 Domain of unknown function (DUF4147)
MOFRL                PF05161.8  evm.model.Contig00002.335 -            1.4e-32  113.1   0.6   2.7e-32  112.2   0.6   1.5   1   0   0   1   1   1   1 MOFRL family
Ank_2                PF12796.2  evm.model.Contig00002.336 -            4.4e-53  178.7   5.1   9.4e-17   62.3   0.2   5.4   1   1   3   4   4   4   4 Ankyrin repeats (3 copies)
Ank                  PF00023.25 evm.model.Contig00002.336 -            6.9e-46  153.0  19.1   1.4e-09   38.4   0.0   9.4  11   0   0  11  11   5   6 Ankyrin repeat
Ank_4                PF13637.1  evm.model.Contig00002.336 -            7.3e-38  129.4  16.3   3.7e-09   38.0   0.4   6.3   4   2   2   7   7   5   5 Ankyrin repeats (many copies)
Ank_3                PF13606.1  evm.model.Contig00002.336 -            2.6e-34  114.9  18.5     1e-05   26.4   0.0   9.6  11   0   0  11  11   4   6 Ankyrin repeat
Ank_5                PF13857.1  evm.model.Contig00002.336 -            7.9e-31  106.5  10.3   3.1e-05   25.2   0.1   8.0   4   2   5   9   9   6   6 Ankyrin repeats (many copies)
WD40                 PF00400.27 evm.model.Contig00002.339 -              3e-16   59.7   0.8   4.5e-05   24.3   0.0   6.6   6   1   0   6   6   2   2 WD domain, G-beta repeat
Pfam-B_8991          PB008991   evm.model.Contig00002.339 -            3.4e-11   44.5   0.0   8.6e-11   43.1   0.0   1.6   1   1   0   1   1   1   1 -
Pfam-B_9992          PB009992   evm.model.Contig00002.339 -            1.1e-09   39.3   0.0   2.8e-09   38.0   0.0   1.6   1   0   0   1   1   1   1 -
ubiquitin            PF00240.18 evm.model.Contig00002.34 -            3.3e-07   30.7   0.1   5.1e-07   30.1   0.1   1.2   1   0   0   1   1   1   1 Ubiquitin family
COesterase           PF00135.23 evm.model.Contig00002.340 -           3.8e-116  390.1   0.1  4.6e-116  389.8   0.1   1.0   1   0   0   1   1   1   1 Carboxylesterase family
Abhydrolase_3        PF07859.8  evm.model.Contig00002.340 -            7.5e-06   26.8   0.2   3.2e-05   24.8   0.2   2.0   1   1   0   1   1   1   1 alpha/beta hydrolase fold
Pfam-B_6760          PB006760   evm.model.Contig00002.341 -            1.3e-31  110.8   0.5   1.5e-31  110.6   0.5   1.0   1   0   0   1   1   1   1 -
zf-C3HC4             PF00097.20 evm.model.Contig00002.341 -            1.2e-09   38.8  11.5   2.2e-09   38.0  11.5   1.4   1   0   0   1   1   1   1 Zinc finger, C3HC4 type (RING finger)
zf-RING_2            PF13639.1  evm.model.Contig00002.341 -              5e-09   37.0   8.8   9.9e-09   36.0   8.8   1.5   1   0   0   1   1   1   1 Ring finger domain
zf-C3HC4_2           PF13923.1  evm.model.Contig00002.341 -            1.1e-07   32.9  10.0   1.8e-07   32.2  10.0   1.4   1   0   0   1   1   1   1 Zinc finger, C3HC4 type (RING finger)
zf-C3HC4_3           PF13920.1  evm.model.Contig00002.341 -              3e-06   27.9   8.9   4.6e-06   27.3   8.9   1.3   1   0   0   1   1   1   1 Zinc finger, C3HC4 type (RING finger)
zf-RING_5            PF14634.1  evm.model.Contig00002.341 -            8.8e-06   26.5   9.6   1.5e-05   25.8   9.6   1.4   1   0   0   1   1   1   1 zinc-RING finger domain
SIS                  PF01380.17 evm.model.Contig00002.342 -            4.1e-58  195.8   0.1   1.1e-31  110.3   0.1   2.3   2   0   0   2   2   2   2 SIS domain
GATase_2             PF00310.16 evm.model.Contig00002.342 -            2.8e-21   76.8   0.0   2.5e-14   53.9   0.0   2.4   1   1   1   2   2   2   2 Glutamine amidotransferases class-II
GATase_6             PF13522.1  evm.model.Contig00002.342 -            8.7e-16   59.2   0.0   1.8e-15   58.2   0.0   1.4   1   0   0   1   1   1   1 Glutamine amidotransferase domain
GATase_7             PF13537.1  evm.model.Contig00002.342 -            2.6e-11   44.5   0.0   7.7e-11   42.9   0.0   1.9   1   0   0   1   1   1   1 Glutamine amidotransferase domain
Pfam-B_11355         PB011355   evm.model.Contig00002.342 -              8e-11   42.4   0.3   4.9e-10   39.9   0.4   2.3   2   1   0   2   2   1   1 -
Pfam-B_3350          PB003350   evm.model.Contig00002.342 -            7.1e-09   36.0   0.0   1.6e-08   34.9   0.0   1.6   1   0   0   1   1   1   1 -
GATase_4             PF13230.1  evm.model.Contig00002.342 -            2.3e-08   34.2   0.0   4.5e-08   33.3   0.0   1.4   1   0   0   1   1   1   1 Glutamine amidotransferases class-II
Pfam-B_5866          PB005866   evm.model.Contig00002.342 -            4.6e-08   33.0   0.4     9e-08   32.1   0.4   1.4   1   0   0   1   1   1   1 -
E2F_TDP              PF02319.15 evm.model.Contig00002.343 -            1.3e-24   86.7   0.4   5.1e-17   62.3   0.0   2.9   2   1   0   2   2   2   2 E2F/DP family winged-helix DNA-binding domain
7tm_1                PF00001.16 evm.model.Contig00002.345 -              1e-51  176.7  18.9   1.4e-51  176.3  18.9   1.2   1   0   0   1   1   1   1 7 transmembrane receptor (rhodopsin family)
7TM_GPCR_Srsx        PF10320.4  evm.model.Contig00002.345 -            3.3e-14   53.8  15.5   4.1e-14   53.5  15.5   1.1   1   0   0   1   1   1   1 Serpentine type 7TM GPCR chemoreceptor Srsx
Pkinase              PF00069.20 evm.model.Contig00002.346 -            4.9e-67  227.0   0.4   7.9e-67  226.3   0.4   1.3   1   0   0   1   1   1   1 Protein kinase domain
Pkinase_Tyr          PF07714.12 evm.model.Contig00002.346 -            5.4e-41  141.5   0.0     9e-41  140.8   0.0   1.3   1   0   0   1   1   1   1 Protein tyrosine kinase
Pfam-B_3564          PB003564   evm.model.Contig00002.346 -            4.1e-11   43.8   0.1   7.1e-11   43.1   0.1   1.4   1   0   0   1   1   1   1 -
TPP_enzyme_N         PF02776.13 evm.model.Contig00002.347 -            3.2e-48  164.6   0.5   1.1e-47  162.9   0.5   1.9   2   0   0   2   2   1   1 Thiamine pyrophosphate enzyme, N-terminal TPP binding domain
TPP_enzyme_C         PF02775.16 evm.model.Contig00002.347 -              3e-25   89.7   0.0   2.4e-22   80.3   0.0   2.4   2   0   0   2   2   1   2 Thiamine pyrophosphate enzyme, C-terminal TPP binding domain
TPP_enzyme_M         PF00205.17 evm.model.Contig00002.347 -              5e-10   40.4   0.0   1.3e-09   39.1   0.0   1.7   1   0   0   1   1   1   1 Thiamine pyrophosphate enzyme, central domain
zf-C2H2              PF00096.21 evm.model.Contig00002.349 -            6.2e-12   46.2  28.0   0.00065   21.0   0.9   5.6   5   0   0   5   5   3   4 Zinc finger, C2H2 type
zf-C2H2_4            PF13894.1  evm.model.Contig00002.349 -            8.4e-10   39.4  23.5    0.0016   19.8   1.0   5.1   4   0   0   4   4   1   4 C2H2-type zinc finger
Pfam-B_8588          PB008588   evm.model.Contig00002.349 -            6.2e-07   29.2  20.4   1.9e-05   24.3   6.0   3.3   2   1   1   3   3   1   2 -
zf-C2H2_jaz          PF12171.3  evm.model.Contig00002.349 -            7.3e-07   30.3   8.7     0.013   16.7   0.3   4.1   4   0   0   4   4   1   3 Zinc-finger double-stranded RNA-binding
zf-H2C2_2            PF13465.1  evm.model.Contig00002.349 -            2.3e-06   28.7  34.2   0.00065   21.0   0.6   5.6   6   0   0   6   6   2   3 Zinc-finger double domain
Sugar_tr             PF00083.19 evm.model.Contig00002.35 -            4.5e-29  102.5  12.4   6.5e-29  102.0  12.4   1.1   1   0   0   1   1   1   1 Sugar (and other) transporter
MFS_1                PF07690.11 evm.model.Contig00002.35 -            5.6e-28   98.8  29.6   4.3e-24   86.0  16.1   2.3   2   1   1   3   3   2   2 Major Facilitator Superfamily
W2                   PF02020.13 evm.model.Contig00002.350 -              7e-18   65.5   3.2     2e-17   64.0   3.2   1.8   1   0   0   1   1   1   1 eIF4-gamma/eIF5/eIF2-epsilon
Hexapep              PF00132.19 evm.model.Contig00002.350 -            6.8e-10   39.1  11.7   2.4e-05   24.7   5.6   3.5   1   1   2   3   3   1   3 Bacterial transferase hexapeptide (six repeats)
NTP_transferase      PF00483.18 evm.model.Contig00002.350 -            6.8e-10   39.8   0.0   1.2e-09   39.0   0.0   1.4   1   0   0   1   1   1   1 Nucleotidyl transferase
Pfam-B_2147          PB002147   evm.model.Contig00002.350 -              4e-09   37.3   0.3     7e-09   36.5   0.3   1.3   1   0   0   1   1   1   1 -
Pfam-B_2631          PB002631   evm.model.Contig00002.350 -              1e-08   35.3   0.1   1.5e-08   34.7   0.1   1.2   1   0   0   1   1   1   1 -
Pfam-B_966           PB000966   evm.model.Contig00002.350 -            6.3e-08   33.2   0.3   1.1e-07   32.5   0.3   1.3   1   0   0   1   1   1   1 -
Pkinase              PF00069.20 evm.model.Contig00002.351 -            1.3e-66  225.5   0.0   1.6e-66  225.3   0.0   1.1   1   0   0   1   1   1   1 Protein kinase domain
Pkinase_Tyr          PF07714.12 evm.model.Contig00002.351 -            1.8e-33  116.9   0.0   2.3e-33  116.5   0.0   1.1   1   0   0   1   1   1   1 Protein tyrosine kinase
Pfam-B_4598          PB004598   evm.model.Contig00002.351 -            5.3e-08   33.1   0.1   9.1e-08   32.4   0.0   1.4   2   0   0   2   2   1   1 -
PH_9                 PF15410.1  evm.model.Contig00002.354 -            1.3e-36  126.5   0.6   3.6e-36  125.1   0.6   1.7   1   0   0   1   1   1   1 Pleckstrin homology domain
Sec7                 PF01369.15 evm.model.Contig00002.354 -            1.5e-20   74.9   0.7   3.5e-20   73.7   0.7   1.7   1   1   0   1   1   1   1 Sec7 domain
PH                   PF00169.24 evm.model.Contig00002.354 -            8.5e-10   39.9   1.1   1.8e-09   38.9   0.2   2.1   2   0   0   2   2   1   1 PH domain
Y_phosphatase        PF00102.22 evm.model.Contig00002.355 -            1.7e-19   71.3   0.1     2e-19   71.1   0.1   1.1   1   0   0   1   1   1   1 Protein-tyrosine phosphatase
Y_phosphatase        PF00102.22 evm.model.Contig00002.356 -            7.8e-36  124.7   3.0   1.5e-35  123.8   3.0   1.5   1   0   0   1   1   1   1 Protein-tyrosine phosphatase
FERM_M               PF00373.13 evm.model.Contig00002.356 -            4.7e-11   44.1   0.1   1.7e-10   42.3   0.1   2.0   1   0   0   1   1   1   1 FERM central domain
FERM_N               PF09379.5  evm.model.Contig00002.356 -            1.5e-09   38.9   0.1   3.8e-09   37.6   0.1   1.7   1   0   0   1   1   1   1 FERM N-terminal domain
PDZ                  PF00595.19 evm.model.Contig00002.356 -            1.9e-08   35.5   0.0   6.5e-08   33.8   0.0   1.9   1   0   0   1   1   1   1 PDZ domain (Also known as DHR or GLGF)
FHA                  PF00498.21 evm.model.Contig00002.358 -            1.8e-14   54.7   0.0   3.6e-14   53.8   0.0   1.5   1   0   0   1   1   1   1 FHA domain
HLH                  PF00010.21 evm.model.Contig00002.359 -            1.1e-10   42.2   0.7   2.5e-09   37.8   0.2   2.8   2   0   0   2   2   1   1 Helix-loop-helix DNA-binding domain
Pfam-B_4891          PB004891   evm.model.Contig00002.359 -            1.4e-09   37.8   0.0   2.7e-09   36.8   0.0   1.4   1   0   0   1   1   1   1 -
Usp                  PF00582.21 evm.model.Contig00002.36 -            6.1e-15   56.8   0.2   1.5e-10   42.6   0.0   2.2   1   1   1   2   2   2   2 Universal stress protein family
Ribosomal_S13        PF00416.17 evm.model.Contig00002.360 -            9.7e-41  139.7   1.7   1.2e-40  139.4   1.7   1.1   1   0   0   1   1   1   1 Ribosomal protein S13/S18
Homeobox             PF00046.24 evm.model.Contig00002.361 -            1.4e-19   70.6   5.5   3.4e-19   69.3   5.5   1.7   1   0   0   1   1   1   1 Homeobox domain
LRR_4                PF12799.2  evm.model.Contig00002.362 -            5.7e-15   55.7  27.1     1e-06   29.3   7.7   4.7   2   1   2   4   4   3   4 Leucine Rich repeats (2 copies)
LRR_8                PF13855.1  evm.model.Contig00002.362 -            4.8e-13   49.8  38.1   4.2e-07   30.8  10.0   4.0   1   1   3   4   4   3   4 Leucine rich repeat
LRR_1                PF00560.28 evm.model.Contig00002.362 -            4.4e-09   36.2  25.7      0.16   13.2   0.1   6.4   6   0   0   6   6   0   5 Leucine Rich Repeat
Pfam-B_11442         PB011442   evm.model.Contig00002.362 -            3.1e-06   28.8   0.7      0.13   14.0   0.1   3.4   2   0   0   2   2   0   2 -
Pfam-B_6844          PB006844   evm.model.Contig00002.363 -            9.8e-37  128.3  30.0   9.8e-37  128.3  30.0   4.4   1   1   3   4   4   1   1 -
Pfam-B_7901          PB007901   evm.model.Contig00002.363 -            9.9e-27   95.0   0.8   9.9e-27   95.0   0.8   3.5   2   1   2   4   4   1   1 -
Pfam-B_9159          PB009159   evm.model.Contig00002.363 -            1.4e-26   94.5   1.5   1.4e-26   94.5   1.5   5.5   2   1   1   3   3   1   1 -
Pfam-B_14933         PB014933   evm.model.Contig00002.363 -            1.3e-20   74.1   3.8   1.3e-20   74.1   3.8   5.8   6   1   1   7   7   1   1 -
Pfam-B_4809          PB004809   evm.model.Contig00002.363 -            4.1e-16   60.1   6.3   4.1e-16   60.1   6.3   2.6   2   1   0   2   2   1   1 -
zf-C3HC4_3           PF13920.1  evm.model.Contig00002.363 -            4.3e-06   27.4   8.2   7.6e-06   26.6   8.2   1.4   1   0   0   1   1   1   1 Zinc finger, C3HC4 type (RING finger)
DNA_pol_B            PF00136.16 evm.model.Contig00002.364 -              8e-46  158.0   0.0   1.1e-45  157.4   0.0   1.1   1   0   0   1   1   1   1 DNA polymerase family B
zf-C4pol             PF14260.1  evm.model.Contig00002.364 -            4.1e-14   53.5  11.4     8e-14   52.5  11.4   1.5   1   0   0   1   1   1   1 C4-type zinc-finger of DNA polymerase delta
DNA_pol_B            PF00136.16 evm.model.Contig00002.365 -            3.1e-31  109.8   0.0   6.3e-31  108.8   0.0   1.5   1   0   0   1   1   1   1 DNA polymerase family B
DNA_pol_B_exo1       PF03104.14 evm.model.Contig00002.365 -            8.3e-07   29.3   0.0   1.5e-06   28.5   0.0   1.5   1   0   0   1   1   1   1 DNA polymerase family B, exonuclease domain
Pfam-B_9753          PB009753   evm.model.Contig00002.367 -            7.6e-31  108.0   0.1   1.3e-30  107.2   0.1   1.4   1   0   0   1   1   1   1 -
TFIIS_C              PF01096.13 evm.model.Contig00002.368 -            1.6e-17   64.0   5.2   1.6e-17   64.0   5.2   3.4   3   1   1   4   4   1   2 Transcription factor S-II (TFIIS)
RNA_POL_M_15KD       PF02150.11 evm.model.Contig00002.368 -            9.3e-06   26.4   2.7   9.3e-06   26.4   2.7   2.6   3   0   0   3   3   1   1 RNA polymerases M/15 Kd subunit
RhoGEF               PF00621.15 evm.model.Contig00002.369 -            9.1e-44  150.6   4.4   2.3e-43  149.3   4.4   1.7   1   0   0   1   1   1   1 RhoGEF domain
FYVE                 PF01363.16 evm.model.Contig00002.369 -            3.1e-16   60.2  14.0   7.8e-16   58.9  10.1   3.0   3   0   0   3   3   1   1 FYVE zinc finger
7tm_1                PF00001.16 evm.model.Contig00002.370 -            8.5e-18   65.6   8.5   1.9e-17   64.5   8.5   1.6   1   1   0   1   1   1   1 7 transmembrane receptor (rhodopsin family)
7TM_GPCR_Srw         PF10324.4  evm.model.Contig00002.370 -            4.3e-08   33.8  24.1    0.0005   20.4  18.9   3.1   2   1   0   2   2   1   2 Serpentine type 7TM GPCR chemoreceptor Srw
CBM_21               PF03370.8  evm.model.Contig00002.375 -            9.4e-29  100.8   2.5   2.1e-28   99.7   2.5   1.6   1   0   0   1   1   1   1 Putative phosphatase regulatory subunit
Usp                  PF00582.21 evm.model.Contig00002.38 -            2.4e-11   45.1   0.1   2.9e-11   44.9   0.1   1.1   1   0   0   1   1   1   1 Universal stress protein family
Cation_efflux        PF01545.16 evm.model.Contig00002.383 -            2.6e-66  224.8   5.9   3.1e-66  224.6   5.9   1.0   1   0   0   1   1   1   1 Cation efflux family
CP2                  PF04516.10 evm.model.Contig00002.384 -            1.5e-59  202.1   0.2   2.6e-59  201.3   0.2   1.4   1   0   0   1   1   1   1 CP2 transcription factor
Laminin_G_2          PF02210.19 evm.model.Contig00002.385 -            2.5e-14   54.5   0.0   3.9e-14   53.9   0.0   1.3   1   0   0   1   1   1   1 Laminin G domain
Laminin_G_1          PF00054.18 evm.model.Contig00002.385 -              2e-10   41.9   0.0   3.3e-10   41.2   0.0   1.4   1   0   0   1   1   1   1 Laminin G domain
GCFC                 PF07842.7  evm.model.Contig00002.386 -            5.4e-26   92.7   1.0   2.7e-25   90.4   1.0   2.0   1   1   0   1   1   1   1 GC-rich sequence DNA-binding factor-like protein
Pfam-B_11893         PB011893   evm.model.Contig00002.386 -            7.6e-19   68.6   1.5   2.6e-18   66.9   1.5   1.9   1   0   0   1   1   1   1 -
Pribosyltran         PF00156.22 evm.model.Contig00002.387 -            1.3e-06   29.2   1.4   2.6e-06   28.3   1.4   1.5   1   0   0   1   1   1   1 Phosphoribosyl transferase domain
CUB                  PF00431.15 evm.model.Contig00002.388 -            1.1e-28  100.7   2.1   6.4e-15   56.3   0.4   2.3   2   0   0   2   2   2   2 CUB domain
Arf                  PF00025.16 evm.model.Contig00002.389 -            1.7e-72  243.5   0.1   2.1e-72  243.2   0.1   1.0   1   0   0   1   1   1   1 ADP-ribosylation factor family
Ras                  PF00071.17 evm.model.Contig00002.389 -            6.9e-13   49.5   0.1     9e-13   49.1   0.1   1.1   1   0   0   1   1   1   1 Ras family
G-alpha              PF00503.15 evm.model.Contig00002.389 -            1.5e-10   41.5   2.0   5.6e-08   33.1   0.2   2.3   1   1   1   2   2   1   2 G-protein alpha subunit
SRPRB                PF09439.5  evm.model.Contig00002.389 -            4.1e-10   40.3   0.0   4.9e-10   40.1   0.0   1.1   1   0   0   1   1   1   1 Signal recognition particle receptor beta subunit
Gtr1_RagA            PF04670.7  evm.model.Contig00002.389 -            6.4e-10   39.7   0.0   7.7e-10   39.5   0.0   1.1   1   0   0   1   1   1   1 Gtr1/RagA G protein conserved region
Miro                 PF08477.8  evm.model.Contig00002.389 -            1.4e-07   33.2   0.0     2e-07   32.7   0.0   1.3   1   0   0   1   1   1   1 Miro-like protein
LRR_4                PF12799.2  evm.model.Contig00002.39 -              1e-08   35.8   9.2   8.5e-06   26.4   0.6   3.0   3   0   0   3   3   2   2 Leucine Rich repeats (2 copies)
LRR_8                PF13855.1  evm.model.Contig00002.39 -            3.2e-06   28.0  16.1   1.4e-05   25.8   3.9   2.3   1   1   1   2   2   2   2 Leucine rich repeat
Ion_trans            PF00520.26 evm.model.Contig00002.390 -            6.9e-32  111.5  10.9   6.9e-32  111.5  10.9   2.0   2   0   0   2   2   1   1 Ion transport protein
BTB_2                PF02214.17 evm.model.Contig00002.390 -            3.2e-27   95.7   0.2   1.7e-26   93.4   0.0   2.2   2   0   0   2   2   1   1 BTB/POZ domain
Ion_trans_2          PF07885.11 evm.model.Contig00002.390 -            1.2e-13   51.7   8.0   1.2e-13   51.7   8.0   2.8   3   0   0   3   3   1   1 Ion channel
Pfam-B_12671         PB012671   evm.model.Contig00002.390 -            1.3e-06   28.7   0.0   1.3e-06   28.7   0.0   1.8   2   0   0   2   2   1   1 -
bZIP_2               PF07716.10 evm.model.Contig00002.391 -              9e-10   39.4   6.5     9e-10   39.4   6.5   4.2   4   0   0   4   4   1   1 Basic region leucine zipper
bZIP_2               PF07716.10 evm.model.Contig00002.392 -            3.7e-13   50.2  10.5   7.6e-13   49.2  10.5   1.6   1   0   0   1   1   1   1 Basic region leucine zipper
TPR_11               PF13414.1  evm.model.Contig00002.393 -            6.8e-12   46.0   5.0   3.8e-09   37.2   0.5   3.1   3   1   1   4   4   2   2 TPR repeat
TPR_2                PF07719.12 evm.model.Contig00002.393 -            4.9e-08   33.4   3.1   0.00043   21.1   0.1   4.2   3   1   1   4   4   1   2 Tetratricopeptide repeat
TPR_1                PF00515.23 evm.model.Contig00002.393 -            5.7e-07   30.0   3.7   0.00059   20.5   0.1   3.7   3   1   1   4   4   1   2 Tetratricopeptide repeat
Neur_chan_memb       PF02932.11 evm.model.Contig00002.394 -            1.1e-54  187.1   4.5   1.6e-54  186.5   4.5   1.3   1   0   0   1   1   1   1 Neurotransmitter-gated ion-channel transmembrane region
Neur_chan_LBD        PF02931.18 evm.model.Contig00002.394 -            1.3e-50  172.8   2.0   1.3e-50  172.8   2.0   1.7   2   0   0   2   2   1   1 Neurotransmitter-gated ion-channel ligand binding domain
Pfam-B_856           PB000856   evm.model.Contig00002.394 -            5.5e-06   25.5   0.0   7.5e-06   25.0   0.0   1.1   1   0   0   1   1   1   1 -
Filamin              PF00630.14 evm.model.Contig00002.395 -           1.8e-241  784.0  56.7   1.3e-13   52.5   0.8  27.3  27   0   0  27  27  26  27 Filamin/ABP280 repeat
Big_1                PF02369.11 evm.model.Contig00002.395 -            1.6e-07   32.3   0.6       3.1    8.9   0.0   8.1   8   0   0   8   8   0   2 Bacterial Ig-like domain (group 1)
Innexin              PF00876.13 evm.model.Contig00002.397 -              5e-50  171.7   1.1   5.9e-50  171.5   1.1   1.0   1   0   0   1   1   1   1 Innexin
EF-hand_1            PF00036.27 evm.model.Contig00002.398 -            4.1e-24   83.1   5.6   0.00021   21.4   0.4   5.5   5   0   0   5   5   4   5 EF hand
EF-hand_7            PF13499.1  evm.model.Contig00002.398 -              7e-24   84.9  17.3   4.1e-09   37.6   2.2   3.5   2   1   1   3   3   3   3 EF-hand domain pair
EF-hand_5            PF13202.1  evm.model.Contig00002.398 -            9.8e-19   66.9  16.3   0.00025   21.4   0.1   5.6   4   1   1   5   5   3   5 EF hand
EF-hand_6            PF13405.1  evm.model.Contig00002.398 -            2.1e-17   62.5  11.2     0.015   16.2   0.2   5.5   5   0   0   5   5   3   5 EF-hand domain
EF-hand_8            PF13833.1  evm.model.Contig00002.398 -              1e-09   39.0  14.1      0.26   12.1   0.0   5.4   4   1   1   5   5   0   4 EF-hand domain pair
SPARC_Ca_bdg         PF10591.4  evm.model.Contig00002.398 -            6.1e-09   37.1  11.0     0.029   15.6   0.7   3.4   2   1   1   3   3   2   3 Secreted protein acidic and rich in cysteine Ca binding region
RRM_1                PF00076.17 evm.model.Contig00002.399 -            9.6e-13   48.7   0.0   1.6e-12   48.0   0.0   1.4   1   0   0   1   1   1   1 RNA recognition motif. (a.k.a. RRM, RBD, or RNP domain)
RRM_6                PF14259.1  evm.model.Contig00002.399 -            3.5e-10   40.8   0.0   5.7e-10   40.2   0.0   1.4   1   0   0   1   1   1   1 RNA recognition motif (a.k.a. RRM, RBD, or RNP domain)
Pfam-B_3633          PB003633   evm.model.Contig00002.4 -            3.6e-33  115.8   0.0   1.3e-27   97.5   0.0   3.0   2   1   1   3   3   1   3 -
SCP2                 PF02036.12 evm.model.Contig00002.4 -            1.3e-25   90.8   0.2   2.5e-25   89.9   0.2   1.5   1   0   0   1   1   1   1 SCP-2 sterol transfer family
Thiolase_C           PF02803.13 evm.model.Contig00002.4 -            2.9e-13   50.4   0.3   3.3e-12   47.1   0.3   2.5   1   1   0   1   1   1   1 Thiolase, C-terminal domain
Pfam-B_4290          PB004290   evm.model.Contig00002.4 -            7.4e-12   46.2   0.3   1.1e-11   45.7   0.3   1.2   1   0   0   1   1   1   1 -
Thiolase_N           PF00108.18 evm.model.Contig00002.4 -            2.1e-06   28.1   0.8     2e-05   24.9   0.3   2.5   2   1   1   3   3   1   1 Thiolase, N-terminal domain
Clat_adaptor_s       PF01217.15 evm.model.Contig00002.400 -            3.9e-29  102.3   1.1   4.7e-29  102.1   1.1   1.1   1   0   0   1   1   1   1 Clathrin adaptor complex small chain
COesterase           PF00135.23 evm.model.Contig00002.401 -           9.7e-116  388.8   0.0  1.4e-115  388.2   0.0   1.1   1   0   0   1   1   1   1 Carboxylesterase family
PIH1                 PF08190.7  evm.model.Contig00002.401 -              5e-30  106.3   0.5   8.7e-30  105.5   0.5   1.3   1   0   0   1   1   1   1 pre-RNA processing PIH1/Nop17
Abhydrolase_3        PF07859.8  evm.model.Contig00002.401 -            4.8e-08   34.0   0.1   9.3e-08   33.1   0.1   1.5   1   0   0   1   1   1   1 alpha/beta hydrolase fold
Branch               PF02485.16 evm.model.Contig00002.402 -            1.2e-33  117.4   1.3   2.2e-33  116.6   0.4   1.8   2   0   0   2   2   1   1 Core-2/I-Branching enzyme
Pfam-B_17149         PB017149   evm.model.Contig00002.402 -            2.4e-10   40.9   0.1   5.4e-10   39.8   0.1   1.6   1   0   0   1   1   1   1 -
Pfam-B_12551         PB012551   evm.model.Contig00002.403 -            1.9e-07   31.4  10.4   1.9e-07   31.4  10.4   1.8   2   0   0   2   2   1   1 -
zf-H2C2_2            PF13465.1  evm.model.Contig00002.403 -            2.1e-07   32.0   2.4   2.1e-07   32.0   2.4   3.6   3   1   0   3   3   1   1 Zinc-finger double domain
Pfam-B_13988         PB013988   evm.model.Contig00002.403 -            2.3e-07   30.8   7.7   3.5e-07   30.2   7.7   1.5   1   0   0   1   1   1   1 -
Pfam-B_18709         PB018709   evm.model.Contig00002.403 -            2.7e-06   28.0   8.4   4.5e-06   27.2   8.4   1.4   1   0   0   1   1   1   1 -
Carb_anhydrase       PF00194.16 evm.model.Contig00002.405 -            4.7e-08   33.5   0.1   5.5e-08   33.3   0.1   1.1   1   0   0   1   1   1   1 Eukaryotic-type carbonic anhydrase
Carb_anhydrase       PF00194.16 evm.model.Contig00002.406 -            1.6e-25   90.7   0.0   2.9e-25   89.9   0.0   1.4   1   1   1   2   2   1   1 Eukaryotic-type carbonic anhydrase
WD40                 PF00400.27 evm.model.Contig00002.407 -            3.8e-61  202.0  14.3   2.1e-10   41.2   0.0   7.6   7   1   0   7   7   7   7 WD domain, G-beta repeat
eIF2A                PF08662.6  evm.model.Contig00002.407 -            6.8e-12   46.7   0.2     0.002   19.0   0.0   3.1   2   1   0   3   3   2   3 Eukaryotic translation initiation factor eIF2A
Aminotran_3          PF00202.16 evm.model.Contig00002.408 -           2.3e-112  376.4   0.0  2.9e-112  376.0   0.0   1.1   1   0   0   1   1   1   1 Aminotransferase class-III
Pfam-B_19448         PB019448   evm.model.Contig00002.408 -            9.6e-07   29.0   0.1   3.6e-06   27.2   0.1   2.0   2   0   0   2   2   1   1 -
Actin                PF00022.14 evm.model.Contig00002.409 -           5.8e-118  394.9   0.0  7.2e-118  394.6   0.0   1.0   1   0   0   1   1   1   1 Actin
Fork_head            PF00250.13 evm.model.Contig00002.41 -            2.5e-25   89.5   1.1   4.8e-25   88.6   0.9   1.5   1   1   0   1   1   1   1 Fork head domain
adh_short            PF00106.20 evm.model.Contig00002.410 -            2.6e-19   70.9   0.0   4.5e-19   70.1   0.0   1.4   1   1   0   1   1   1   1 short chain dehydrogenase
adh_short_C2         PF13561.1  evm.model.Contig00002.410 -            1.9e-08   35.5   0.0   5.2e-08   34.1   0.0   1.7   1   1   1   2   2   1   1 Enoyl-(Acyl carrier protein) reductase
KR                   PF08659.5  evm.model.Contig00002.410 -              3e-07   31.4   0.0   7.5e-07   30.1   0.0   1.5   2   0   0   2   2   1   1 KR domain
MOZ_SAS              PF01853.13 evm.model.Contig00002.412 -            1.2e-38  133.4   0.2   2.2e-38  132.5   0.2   1.4   1   0   0   1   1   1   1 MOZ/SAS family
S-AdoMet_synt_C      PF02773.11 evm.model.Contig00002.413 -            9.6e-76  253.3   0.4   1.6e-75  252.6   0.4   1.4   1   0   0   1   1   1   1 S-adenosylmethionine synthetase, C-terminal domain
S-AdoMet_synt_M      PF02772.11 evm.model.Contig00002.413 -            2.1e-48  164.3   0.0     4e-48  163.5   0.0   1.4   1   0   0   1   1   1   1 S-adenosylmethionine synthetase, central domain
S-AdoMet_synt_N      PF00438.15 evm.model.Contig00002.413 -            6.6e-43  146.1   0.1   1.6e-42  145.0   0.1   1.6   1   0   0   1   1   1   1 S-adenosylmethionine synthetase, N-terminal domain
Laminin_G_2          PF02210.19 evm.model.Contig00002.414 -            1.3e-15   58.7   0.0   2.4e-15   57.9   0.0   1.4   1   0   0   1   1   1   1 Laminin G domain
Laminin_G_1          PF00054.18 evm.model.Contig00002.414 -            4.2e-13   50.6   0.0   9.7e-13   49.4   0.0   1.6   2   0   0   2   2   1   1 Laminin G domain
#
# Program:         hmmscan
# Version:         3.1b2 (February 2015)
# Pipeline mode:   SCAN
# Query file:      hmmscan.tmp/chunk.11.fasta
# Target file:     /opt/biosoft/hmmer-3.1b2/Pfam-AB.hmm
# Option settings: hmmscan -o hmmscan.tmp/chunk.11.txt --tblout hmmscan.tmp/chunk.11.tbl --domtblout hmmscan.tmp/chunk.11.domtbl --pfamtblout hmmscan.tmp/chunk.11.pfamtbl -E 1e-5 --domE 1e-5 --cpu 1 /opt/biosoft/hmmer-3.1b2/Pfam-AB.hmm hmmscan.tmp/chunk.11.fasta 
# Current dir:     /media/1a8604a8-900d-4e78-9218-dccd55432414/biye/hmmer
# Date:            Fri May 10 14:56:15 2019
# [ok]
#                                                                    --- full sequence ---- --- best 1 domain ---- --- domain number estimation ----
# target name        accession  query name                accession    E-value  score  bias   E-value  score  bias   exp reg clu  ov env dom rep inc description of target
#------------------- ----------      -------------------- ---------- --------- ------ ----- --------- ------ -----   --- --- --- --- --- --- --- --- ---------------------
SET                  PF00856.23 evm.model.Contig00002.418 -            1.4e-34  120.9   2.4   1.5e-22   81.8   0.1   2.8   2   0   0   2   2   2   2 SET domain
Pre-SET              PF05033.11 evm.model.Contig00002.418 -            2.9e-22   80.0   9.1   2.9e-22   80.0   9.1   2.9   3   0   0   3   3   1   1 Pre-SET motif
DEAD                 PF00270.24 evm.model.Contig00002.42 -            2.8e-28   99.7   0.0     5e-28   98.9   0.0   1.4   1   0   0   1   1   1   1 DEAD/DEAH box helicase
Helicase_C           PF00271.26 evm.model.Contig00002.42 -              4e-18   66.2   0.0   7.9e-18   65.2   0.0   1.5   1   0   0   1   1   1   1 Helicase conserved C-terminal domain
Ribosomal_S27e       PF01667.12 evm.model.Contig00002.420 -            9.7e-27   93.4   3.1   1.5e-26   92.8   3.1   1.3   1   0   0   1   1   1   1 Ribosomal protein S27
Methyltransf_32      PF13679.1  evm.model.Contig00002.421 -            6.3e-29  101.6   0.2     1e-28  101.0   0.2   1.3   1   0   0   1   1   1   1 Methyltransferase domain
V-set                PF07686.12 evm.model.Contig00002.422 -            1.3e-08   35.9   0.2   2.6e-08   34.9   0.2   1.4   1   0   0   1   1   1   1 Immunoglobulin V-set domain
Ank_2                PF12796.2  evm.model.Contig00002.424 -            3.4e-10   41.3   0.0   7.6e-10   40.1   0.0   1.6   1   0   0   1   1   1   1 Ankyrin repeats (3 copies)
Mito_carr            PF00153.22 evm.model.Contig00002.425 -            7.1e-08   33.2   0.1   9.5e-08   32.8   0.1   1.2   1   0   0   1   1   1   1 Mitochondrial carrier protein
Kinesin              PF00225.18 evm.model.Contig00002.426 -            8.9e-68  229.6   0.0   2.1e-67  228.4   0.0   1.6   1   0   0   1   1   1   1 Kinesin motor domain
Pfam-B_16140         PB016140   evm.model.Contig00002.426 -            4.6e-07   30.6   0.0     1e-06   29.5   0.0   1.5   1   0   0   1   1   1   1 -
Med26                PF08711.6  evm.model.Contig00002.427 -            1.1e-06   29.2   0.2   3.8e-06   27.4   0.2   2.0   1   0   0   1   1   1   1 TFIIS helical bundle-like domain
Ras                  PF00071.17 evm.model.Contig00002.428 -            1.3e-44  152.6   0.0   1.7e-44  152.2   0.0   1.1   1   0   0   1   1   1   1 Ras family
Miro                 PF08477.8  evm.model.Contig00002.428 -            1.3e-16   62.3   0.0   1.9e-16   61.8   0.0   1.2   1   0   0   1   1   1   1 Miro-like protein
DUF4205              PF13898.1  evm.model.Contig00002.429 -            2.1e-62  212.1   0.1   5.8e-59  200.7   0.0   2.2   2   0   0   2   2   1   2 Domain of unknown function (DUF4205)
Reprolysin           PF01421.14 evm.model.Contig00002.429 -            1.5e-10   42.2   0.0   2.9e-10   41.2   0.0   1.5   1   0   0   1   1   1   1 Reprolysin (M12B) family zinc metalloprotease
Reprolysin_2         PF13574.1  evm.model.Contig00002.429 -            5.4e-08   34.3   0.0   1.2e-07   33.1   0.0   1.6   1   0   0   1   1   1   1 Metallo-peptidase family M12B Reprolysin-like
Reprolysin_5         PF13688.1  evm.model.Contig00002.429 -            1.7e-07   32.5   0.0   7.9e-07   30.4   0.0   2.2   1   1   0   1   1   1   1 Metallo-peptidase family M12
Reprolysin_3         PF13582.1  evm.model.Contig00002.429 -            6.6e-07   31.0   0.0   1.6e-06   29.8   0.0   1.7   1   0   0   1   1   1   1 Metallo-peptidase family M12B Reprolysin-like
IspD                 PF01128.14 evm.model.Contig00002.430 -            6.5e-38  131.6   0.0   8.1e-38  131.3   0.0   1.1   1   0   0   1   1   1   1 2-C-methyl-D-erythritol 4-phosphate cytidylyltransferase
NTP_transf_3         PF12804.2  evm.model.Contig00002.430 -            7.2e-09   37.1   0.0     2e-08   35.6   0.0   1.7   2   0   0   2   2   1   1 MobA-like NTP transferase domain
2_5_RNA_ligase2      PF13563.1  evm.model.Contig00002.431 -            6.8e-25   88.7   0.0   8.9e-25   88.3   0.0   1.1   1   0   0   1   1   1   1 2'-5' RNA ligase superfamily
DUF1632              PF07857.7  evm.model.Contig00002.432 -            5.2e-85  285.9   6.8   5.2e-85  285.9   6.8   1.7   2   0   0   2   2   1   1 CEO family (DUF1632)
Pfam-B_2797          PB002797   evm.model.Contig00002.433 -            4.1e-13   50.1   0.0   1.1e-12   48.7   0.0   1.6   1   1   0   1   1   1   1 -
TPT                  PF03151.11 evm.model.Contig00002.435 -            3.2e-08   34.5   6.2   3.2e-08   34.5   6.2   2.6   2   1   0   2   2   1   1 Triose-phosphate Transporter family
Hexokinase_2         PF03727.11 evm.model.Contig00002.436 -            2.9e-73  247.2   0.1   4.5e-73  246.6   0.1   1.3   1   0   0   1   1   1   1 Hexokinase
Hexokinase_1         PF00349.16 evm.model.Contig00002.436 -              1e-62  212.3   0.1   1.6e-62  211.7   0.1   1.3   1   0   0   1   1   1   1 Hexokinase
Pfam-B_6304          PB006304   evm.model.Contig00002.437 -            2.6e-14   54.4   0.3     1e-13   52.4   0.0   2.0   2   0   0   2   2   1   1 -
TRAPPC10             PF12584.3  evm.model.Contig00002.437 -            2.3e-06   28.3   0.1   5.6e-06   27.1   0.1   1.7   1   0   0   1   1   1   1 Trafficking protein particle complex subunit 10, TRAPPC10
RhoGAP               PF00620.22 evm.model.Contig00002.438 -              2e-44  152.0   0.3     4e-44  151.1   0.3   1.4   1   0   0   1   1   1   1 RhoGAP domain
CRAL_TRIO_2          PF13716.1  evm.model.Contig00002.438 -            9.3e-20   72.2   0.2   2.4e-19   70.9   0.0   1.7   2   0   0   2   2   1   1 Divergent CRAL/TRIO domain
WD40                 PF00400.27 evm.model.Contig00002.439 -            5.4e-45  150.8   9.9   5.2e-11   43.1   0.0   6.6   7   0   0   7   7   5   6 WD domain, G-beta repeat
Pfam-B_6988          PB006988   evm.model.Contig00002.440 -            4.9e-31  109.7   1.1   4.9e-31  109.7   1.1   2.0   2   0   0   2   2   1   1 -
Pfam-B_5492          PB005492   evm.model.Contig00002.440 -            1.1e-13   51.9   0.9   1.6e-13   51.4   0.9   1.2   1   0   0   1   1   1   1 -
Pfam-B_2040          PB002040   evm.model.Contig00002.440 -            1.4e-10   41.6   2.6   1.4e-10   41.6   2.6   3.4   2   1   1   3   3   1   1 -
WH2                  PF02205.15 evm.model.Contig00002.440 -            1.4e-06   28.8   0.2   4.5e-06   27.2   0.2   1.8   1   0   0   1   1   1   1 WH2 motif
DSPc                 PF00782.15 evm.model.Contig00002.441 -            1.9e-33  116.0   0.0   2.4e-33  115.7   0.0   1.1   1   0   0   1   1   1   1 Dual specificity phosphatase, catalytic domain
zf-H2C2_2            PF13465.1  evm.model.Contig00002.442 -            2.1e-15   57.3  22.3   5.1e-08   34.0   1.7   4.4   4   0   0   4   4   2   3 Zinc-finger double domain
zf-C2H2              PF00096.21 evm.model.Contig00002.442 -            6.9e-13   49.2  22.0   0.00089   20.6   0.2   3.8   3   0   0   3   3   3   3 Zinc finger, C2H2 type
zf-C2H2_4            PF13894.1  evm.model.Contig00002.442 -            1.2e-10   42.1  16.1    0.0041   18.5   4.2   3.9   3   0   0   3   3   2   3 C2H2-type zinc finger
Pfam-B_8588          PB008588   evm.model.Contig00002.442 -            4.4e-10   39.6  12.1   6.7e-08   32.4   5.6   2.2   1   1   1   2   2   2   2 -
UAA                  PF08449.6  evm.model.Contig00002.443 -            4.4e-73  247.0  20.6   5.5e-73  246.7  20.6   1.1   1   0   0   1   1   1   1 UAA transporter family
Tmemb_161AB          PF10268.4  evm.model.Contig00002.445 -           9.6e-159  530.1  11.8  1.1e-158  530.0  11.8   1.0   1   0   0   1   1   1   1 Predicted transmembrane protein 161AB
Suf                  PF05843.9  evm.model.Contig00002.446 -              4e-49  169.0  13.8   2.7e-46  159.7   8.2   2.8   2   1   1   3   3   2   2 Suppressor of forked protein (Suf)
COesterase           PF00135.23 evm.model.Contig00002.447 -           1.2e-110  371.9   1.0  1.4e-110  371.7   1.0   1.0   1   0   0   1   1   1   1 Carboxylesterase family
Abhydrolase_3        PF07859.8  evm.model.Contig00002.447 -            3.4e-07   31.2   0.0   9.1e-07   29.8   0.0   1.8   1   1   0   1   1   1   1 alpha/beta hydrolase fold
Peptidase_S9         PF00326.16 evm.model.Contig00002.447 -              6e-06   26.8   0.1   1.2e-05   25.8   0.1   1.5   1   0   0   1   1   1   1 Prolyl oligopeptidase family
C2                   PF00168.25 evm.model.Contig00002.448 -            2.8e-06   28.2   0.1   1.3e-05   26.0   0.1   2.2   1   0   0   1   1   1   1 C2 domain
EF-hand_2            PF09068.6  evm.model.Contig00002.453 -            9.1e-29  101.3   1.3   2.3e-28   99.9   1.3   1.7   1   0   0   1   1   1   1 EF hand
EF-hand_3            PF09069.6  evm.model.Contig00002.453 -            3.5e-26   92.2   0.1   1.2e-25   90.5   0.1   2.0   1   0   0   1   1   1   1 EF-hand
Pfam-B_2847          PB002847   evm.model.Contig00002.453 -            6.2e-18   65.5   0.1   2.8e-17   63.4   0.0   2.2   2   0   0   2   2   1   1 -
ZZ                   PF00569.12 evm.model.Contig00002.453 -            8.6e-15   55.1   9.9   1.7e-14   54.2   9.9   1.5   1   0   0   1   1   1   1 Zinc finger, ZZ type
WW                   PF00397.21 evm.model.Contig00002.453 -            1.9e-07   32.0   1.6   3.3e-07   31.2   1.6   1.4   1   0   0   1   1   1   1 WW domain
ABC_membrane         PF00664.18 evm.model.Contig00002.454 -            8.1e-54  184.0  36.3   7.1e-29  102.2  12.3   2.2   2   0   0   2   2   2   2 ABC transporter transmembrane region
ABC_tran             PF00005.22 evm.model.Contig00002.454 -            5.9e-48  163.8   0.0   4.1e-30  106.0   0.0   2.8   2   0   0   2   2   2   2 ABC transporter
Pfam-B_12549         PB012549   evm.model.Contig00002.454 -            4.2e-06   27.7   0.0     2e-05   25.6   0.0   2.1   2   0   0   2   2   1   1 -
DMAP1                PF05499.7  evm.model.Contig00002.456 -            5.1e-63  212.9   6.4   5.1e-63  212.9   6.4   2.0   3   0   0   3   3   1   1 DNA methyltransferase 1-associated protein 1 (DMAP1)
Pfam-B_9171          PB009171   evm.model.Contig00002.456 -            7.7e-40  138.3  11.0     1e-39  137.9  11.0   1.1   1   0   0   1   1   1   1 -
Pfam-B_3999          PB003999   evm.model.Contig00002.456 -            1.8e-25   91.2  10.7     3e-24   87.2  10.7   2.0   1   1   0   1   1   1   1 -
Pfam-B_4723          PB004723   evm.model.Contig00002.456 -            3.6e-13   50.1   1.4   1.1e-11   45.1   0.0   2.0   1   1   1   2   2   1   1 -
Ig_2                 PF13895.1  evm.model.Contig00002.458 -            2.5e-34  118.4   0.0   1.7e-10   42.0   0.0   4.3   4   0   0   4   4   4   4 Immunoglobulin domain
I-set                PF07679.11 evm.model.Contig00002.458 -            8.5e-33  113.2   0.0   2.5e-11   44.4   0.0   4.4   4   0   0   4   4   3   4 Immunoglobulin I-set domain
V-set                PF07686.12 evm.model.Contig00002.458 -            1.5e-18   67.9   0.7   0.00017   22.6   0.0   6.0   3   3   1   4   4   1   4 Immunoglobulin V-set domain
ig                   PF00047.20 evm.model.Contig00002.458 -            2.5e-16   60.7   0.8   0.00018   22.7   0.0   4.7   5   0   0   5   5   2   3 Immunoglobulin domain
Ig_3                 PF13927.1  evm.model.Contig00002.458 -            2.6e-11   45.0   0.8      0.24   13.1   0.0   5.1   5   0   0   5   5   0   4 Immunoglobulin domain
fn3                  PF00041.16 evm.model.Contig00002.458 -            1.1e-09   39.5   0.0   2.2e-09   38.5   0.0   1.5   1   0   0   1   1   1   1 Fibronectin type III domain
fn3                  PF00041.16 evm.model.Contig00002.459 -            3.4e-07   31.4   0.0   5.9e-05   24.3   0.0   2.7   3   0   0   3   3   1   2 Fibronectin type III domain
Ig_2                 PF13895.1  evm.model.Contig00002.46 -            1.5e-18   67.8  14.0    0.0034   18.6   0.2   7.2   7   1   0   7   7   2   5 Immunoglobulin domain
ig                   PF00047.20 evm.model.Contig00002.46 -            5.2e-10   40.4  17.3      0.11   13.7   0.0   8.1   8   1   0   8   8   0   3 Immunoglobulin domain
I-set                PF07679.11 evm.model.Contig00002.46 -            1.6e-09   38.6   8.7     0.033   15.2   0.1   6.7   5   4   0   5   5   1   3 Immunoglobulin I-set domain
Ig_3                 PF13927.1  evm.model.Contig00002.46 -            1.3e-08   36.4  24.2      0.38   12.4   1.1   7.3   8   0   0   8   8   0   4 Immunoglobulin domain
V-set                PF07686.12 evm.model.Contig00002.46 -            7.2e-08   33.5  15.6     0.021   15.9   0.4   5.7   4   2   1   5   5   1   4 Immunoglobulin V-set domain
TAF8_C               PF10406.4  evm.model.Contig00002.460 -            9.2e-18   65.2   0.3   1.6e-17   64.4   0.3   1.4   1   0   0   1   1   1   1 Transcription factor TFIID complex subunit 8 C-term
Bromo_TP             PF07524.8  evm.model.Contig00002.460 -            2.8e-16   60.1   0.2   7.9e-16   58.7   0.1   1.7   2   0   0   2   2   1   1 Bromodomain associated
Pfam-B_15101         PB015101   evm.model.Contig00002.461 -            3.4e-37  129.5  19.0   3.8e-37  129.4  19.0   1.0   1   0   0   1   1   1   1 -
LRR_4                PF12799.2  evm.model.Contig00002.462 -            1.6e-13   51.1  30.2   6.5e-07   30.0   6.2   4.4   3   1   1   4   4   2   4 Leucine Rich repeats (2 copies)
LRR_9                PF14580.1  evm.model.Contig00002.462 -            2.2e-08   35.0   9.2     0.017   15.9   0.0   3.1   1   1   2   3   3   2   3 Leucine-rich repeat
LRR_8                PF13855.1  evm.model.Contig00002.462 -            1.7e-06   28.8  18.9     2e-06   28.6   9.7   3.6   2   1   1   3   3   1   3 Leucine rich repeat
HLH                  PF00010.21 evm.model.Contig00002.463 -            2.2e-13   50.8   0.5   8.2e-13   49.0   0.3   2.0   1   1   1   2   2   1   1 Helix-loop-helix DNA-binding domain
Pfam-B_18852         PB018852   evm.model.Contig00002.464 -            9.9e-19   68.8   0.0     2e-18   67.8   0.0   1.5   1   0   0   1   1   1   1 -
tRNA_U5-meth_tr      PF05958.6  evm.model.Contig00002.464 -            4.6e-15   56.3   1.7   1.7e-14   54.5   0.2   2.4   2   1   0   2   2   1   1 tRNA (Uracil-5-)-methyltransferase
Methyltransf_31      PF13847.1  evm.model.Contig00002.464 -            5.5e-15   56.4   0.3   1.4e-13   51.8   0.0   2.6   2   0   0   2   2   1   1 Methyltransferase domain
MTS                  PF05175.9  evm.model.Contig00002.464 -            1.8e-09   38.3   0.0   5.9e-09   36.7   0.0   1.8   2   0   0   2   2   1   1 Methyltransferase small domain
Methyltransf_26      PF13659.1  evm.model.Contig00002.464 -            3.7e-09   37.8   0.0   6.8e-09   36.9   0.0   1.4   1   0   0   1   1   1   1 Methyltransferase domain
Methyltransf_15      PF09445.5  evm.model.Contig00002.464 -            1.4e-08   35.6   1.1   1.6e-07   32.2   0.1   2.6   3   0   0   3   3   1   1 RNA cap guanine-N2 methyltransferase
Methyltransf_18      PF12847.2  evm.model.Contig00002.464 -            3.2e-08   35.3   0.0   9.8e-08   33.7   0.0   1.8   1   0   0   1   1   1   1 Methyltransferase domain
Methyltransf_4       PF02390.12 evm.model.Contig00002.464 -            9.6e-06   25.9   0.1   2.2e-05   24.8   0.1   1.6   1   0   0   1   1   1   1 Putative methyltransferase
Hist_deacetyl        PF00850.14 evm.model.Contig00002.465 -            1.2e-81  275.6   0.8   3.8e-80  270.6   0.0   2.8   2   1   0   2   2   1   1 Histone deacetylase domain
WRW                  PF10206.4  evm.model.Contig00002.467 -            4.4e-33  114.6   0.9   5.1e-33  114.4   0.9   1.1   1   0   0   1   1   1   1 Mitochondrial F1F0-ATP synthase, subunit f
DUF3518              PF12031.3  evm.model.Contig00002.468 -            5.3e-51  174.1   2.8     1e-50  173.1   2.8   1.5   1   0   0   1   1   1   1 Domain of unknown function (DUF3518)
ARID                 PF01388.16 evm.model.Contig00002.468 -            1.2e-23   83.9   0.0   2.9e-23   82.7   0.0   1.7   1   0   0   1   1   1   1 ARID/BRIGHT DNA binding domain
DUF2454              PF10521.4  evm.model.Contig00002.469 -            2.5e-13   50.8   9.3   4.2e-12   46.8   9.3   2.4   1   1   0   1   1   1   1 Protein of unknown function (DUF2454)
Ig_2                 PF13895.1  evm.model.Contig00002.47 -            1.8e-13   51.6  25.3    0.0027   19.0   0.6   6.8   7   1   0   7   7   2   5 Immunoglobulin domain
I-set                PF07679.11 evm.model.Contig00002.47 -            4.2e-13   50.1   8.3     0.016   16.2   0.1   7.2   7   2   0   7   7   1   4 Immunoglobulin I-set domain
V-set                PF07686.12 evm.model.Contig00002.47 -            1.3e-10   42.3  26.2   3.7e-05   24.7   0.9   6.4   6   4   1   7   7   3   3 Immunoglobulin V-set domain
Gal_Lectin           PF02140.13 evm.model.Contig00002.470 -            1.5e-09   39.2   0.2   1.5e-09   39.2   0.2   2.8   3   1   0   3   3   1   1 Galactose binding lectin domain
PDEase_I             PF00233.14 evm.model.Contig00002.476 -            5.4e-75  253.3   7.5   1.1e-74  252.4   7.5   1.5   1   1   0   1   1   1   1 3'5'-cyclic nucleotide phosphodiesterase
PDEase_I_N           PF08499.7  evm.model.Contig00002.476 -            4.6e-14   53.2   0.6   1.6e-13   51.4   0.2   2.2   2   0   0   2   2   1   1 3'5'-cyclic nucleotide phosphodiesterase N-terminal
C2                   PF00168.25 evm.model.Contig00002.478 -            1.1e-18   68.0   0.0   1.7e-18   67.4   0.0   1.3   1   0   0   1   1   1   1 C2 domain
Bestrophin           PF01062.16 evm.model.Contig00002.479 -            6.8e-83  279.1   5.3   8.5e-83  278.8   5.3   1.1   1   0   0   1   1   1   1 Bestrophin, RFP-TM, chloride channel
Peptidase_S8         PF00082.17 evm.model.Contig00002.48 -            7.9e-23   82.2   0.4   2.6e-19   70.6   0.5   2.1   1   1   1   2   2   1   2 Subtilase family
P_proprotein         PF01483.15 evm.model.Contig00002.48 -            2.7e-06   28.2   0.0   6.1e-06   27.1   0.0   1.5   1   0   0   1   1   1   1 Proprotein convertase P-domain
Metallophos          PF00149.23 evm.model.Contig00002.480 -              4e-21   76.5   2.3   6.2e-21   75.9   2.3   1.3   1   0   0   1   1   1   1 Calcineurin-like phosphoesterase
Metallophos_C        PF14008.1  evm.model.Contig00002.480 -            1.6e-20   74.0   0.0   5.6e-20   72.3   0.0   2.0   2   0   0   2   2   1   1 Iron/zinc purple acid phosphatase-like protein C
Pfam-B_6794          PB006794   evm.model.Contig00002.480 -            7.7e-14   51.2   1.1   9.4e-14   50.9   1.1   1.0   1   0   0   1   1   1   1 -
Metallophos_C        PF14008.1  evm.model.Contig00002.481 -            4.8e-36  123.8   0.1   6.5e-16   59.3   0.0   3.9   3   0   0   3   3   2   2 Iron/zinc purple acid phosphatase-like protein C
Pfam-B_6794          PB006794   evm.model.Contig00002.481 -            4.1e-35  121.7   2.0   8.3e-21   74.2   0.1   2.0   2   0   0   2   2   2   2 -
Metallophos          PF00149.23 evm.model.Contig00002.481 -            4.6e-35  122.0  10.4   1.5e-20   74.6   1.8   2.5   2   0   0   2   2   2   2 Calcineurin-like phosphoesterase
Metallophos_2        PF12850.2  evm.model.Contig00002.481 -            4.1e-09   37.6   0.9   0.00041   21.4   0.1   2.4   2   0   0   2   2   2   2 Calcineurin-like phosphoesterase superfamily domain
PhoD                 PF09423.5  evm.model.Contig00002.481 -            2.1e-08   34.3   0.6   0.00017   21.5   0.1   2.4   2   0   0   2   2   1   2 PhoD-like phosphatase
Metallophos_C        PF14008.1  evm.model.Contig00002.482 -            4.5e-15   56.6   0.1   4.3e-14   53.5   0.0   2.5   2   0   0   2   2   1   1 Iron/zinc purple acid phosphatase-like protein C
Metallophos          PF00149.23 evm.model.Contig00002.482 -            6.7e-15   56.2   0.4   9.4e-15   55.7   0.4   1.2   1   0   0   1   1   1   1 Calcineurin-like phosphoesterase
Pfam-B_6794          PB006794   evm.model.Contig00002.482 -            6.6e-08   31.5   0.0   8.8e-08   31.1   0.0   1.0   1   0   0   1   1   1   1 -
PhoD                 PF09423.5  evm.model.Contig00002.482 -              7e-06   26.0   0.1   1.1e-05   25.5   0.1   1.2   1   0   0   1   1   1   1 PhoD-like phosphatase
Metallophos          PF00149.23 evm.model.Contig00002.483 -            1.6e-19   71.3   3.5   2.5e-19   70.6   3.5   1.3   1   0   0   1   1   1   1 Calcineurin-like phosphoesterase
Pfam-B_6794          PB006794   evm.model.Contig00002.483 -            7.7e-18   64.4   0.0     1e-17   64.0   0.0   1.0   1   0   0   1   1   1   1 -
Metallophos_C        PF14008.1  evm.model.Contig00002.483 -            2.3e-16   60.8   0.5   1.5e-15   58.1   0.2   2.7   3   0   0   3   3   1   1 Iron/zinc purple acid phosphatase-like protein C
PhoD                 PF09423.5  evm.model.Contig00002.483 -            1.8e-07   31.3   0.1   3.1e-07   30.5   0.1   1.3   1   0   0   1   1   1   1 PhoD-like phosphatase
Metallophos          PF00149.23 evm.model.Contig00002.484 -            8.2e-21   75.5   2.2   1.4e-20   74.7   2.2   1.4   1   0   0   1   1   1   1 Calcineurin-like phosphoesterase
Pfam-B_6794          PB006794   evm.model.Contig00002.484 -            2.4e-20   72.7   0.4   3.3e-20   72.3   0.4   1.1   1   0   0   1   1   1   1 -
Metallophos_C        PF14008.1  evm.model.Contig00002.484 -            1.1e-16   61.8   0.1   5.1e-16   59.6   0.1   2.2   2   0   0   2   2   1   1 Iron/zinc purple acid phosphatase-like protein C
TLE_N                PF03920.10 evm.model.Contig00002.485 -            4.6e-57  192.7   1.6   8.5e-57  191.9   1.6   1.4   1   0   0   1   1   1   1 Groucho/TLE N-terminal Q-rich domain
WD40                 PF00400.27 evm.model.Contig00002.485 -            2.7e-28   97.9  13.8   2.9e-09   37.6   0.5   6.4   6   0   0   6   6   3   5 WD domain, G-beta repeat
Metallophos_C        PF14008.1  evm.model.Contig00002.486 -            2.3e-16   60.7   0.1   1.1e-15   58.5   0.1   1.9   2   0   0   2   2   1   1 Iron/zinc purple acid phosphatase-like protein C
TLE_N                PF03920.10 evm.model.Contig00002.487 -            7.1e-54  182.4   2.5   1.1e-53  181.9   2.5   1.3   1   0   0   1   1   1   1 Groucho/TLE N-terminal Q-rich domain
WD40                 PF00400.27 evm.model.Contig00002.487 -            1.7e-28   98.5  13.8   2.6e-09   37.7   0.5   6.3   6   0   0   6   6   3   5 WD domain, G-beta repeat
Pfam-B_332           PB000332   evm.model.Contig00002.49 -            7.3e-25   88.7   0.0   9.8e-25   88.3   0.0   1.1   1   0   0   1   1   1   1 -
CTDII                PF01556.13 evm.model.Contig00002.49 -            2.3e-20   73.4   2.1   1.4e-18   67.7   0.1   2.4   2   0   0   2   2   1   2 DnaJ C terminal domain
DnaJ                 PF00226.26 evm.model.Contig00002.49 -              2e-19   70.2   0.8   5.5e-19   68.8   0.5   1.9   2   0   0   2   2   1   1 DnaJ domain
Pfam-B_9513          PB009513   evm.model.Contig00002.49 -            1.3e-08   35.2   0.0   1.9e-08   34.7   0.0   1.1   1   0   0   1   1   1   1 -
RRM_1                PF00076.17 evm.model.Contig00002.490 -            7.6e-34  116.3   2.5   6.2e-20   71.7   0.1   3.5   3   0   0   3   3   3   3 RNA recognition motif. (a.k.a. RRM, RBD, or RNP domain)
RRM_6                PF14259.1  evm.model.Contig00002.490 -            2.3e-27   95.9   1.1   5.3e-13   49.9   0.0   3.2   2   1   0   2   2   2   2 RNA recognition motif (a.k.a. RRM, RBD, or RNP domain)
RRM_5                PF13893.1  evm.model.Contig00002.490 -              1e-17   64.8   1.5   8.3e-08   33.1   0.1   3.4   3   0   0   3   3   2   3 RNA recognition motif. (a.k.a. RRM, RBD, or RNP domain)
Cyclin_N             PF00134.18 evm.model.Contig00002.491 -            2.1e-10   41.4   0.3   2.4e-06   28.3   0.1   2.8   2   0   0   2   2   1   2 Cyclin, N-terminal domain
Lebercilin           PF15619.1  evm.model.Contig00002.492 -              1e-30  107.8  52.2     1e-30  107.8  52.2   2.7   2   0   0   2   2   1   1 Ciliary protein causing Leber congenital amaurosis disease
SH3BGR               PF04908.10 evm.model.Contig00002.493 -            2.8e-28   98.9   0.0   3.1e-28   98.8   0.0   1.0   1   0   0   1   1   1   1 SH3-binding, glutamic acid-rich protein
Myotub-related       PF06602.9  evm.model.Contig00002.494 -           6.9e-124  414.4   0.2  9.5e-124  413.9   0.2   1.1   1   0   0   1   1   1   1 Myotubularin-like phosphatase domain
Pfam-B_10438         PB010438   evm.model.Contig00002.494 -            1.2e-18   68.0   0.0   6.3e-18   65.7   0.0   2.0   2   0   0   2   2   1   1 -
FYVE                 PF01363.16 evm.model.Contig00002.495 -            1.3e-16   61.3  10.3   2.2e-16   60.6  10.3   1.3   1   0   0   1   1   1   1 FYVE zinc finger
Pfam-B_3892          PB003892   evm.model.Contig00002.497 -            1.8e-26   93.7  16.3   1.3e-24   87.5   0.0   2.2   2   0   0   2   2   1   2 -
PAS_11               PF14598.1  evm.model.Contig00002.497 -            3.3e-21   76.5   0.1   3.3e-20   73.2   0.1   2.3   2   0   0   2   2   1   1 PAS domain
PAS_3                PF08447.6  evm.model.Contig00002.497 -            2.8e-17   63.7   0.0     8e-17   62.3   0.0   1.8   2   0   0   2   2   1   1 PAS fold
Pfam-B_2853          PB002853   evm.model.Contig00002.498 -            1.9e-39  136.5   0.1   3.6e-39  135.6   0.1   1.4   1   0   0   1   1   1   1 -
NACHT                PF05729.7  evm.model.Contig00002.498 -            2.4e-10   41.5   0.4   5.2e-10   40.4   0.0   1.8   2   0   0   2   2   1   1 NACHT domain
zf-UBR               PF02207.15 evm.model.Contig00002.499 -            2.7e-14   53.8  10.4   2.7e-14   53.8  10.4   4.2   1   1   3   4   4   1   1 Putative zinc finger in N-recognin (UBR box)
Pfam-B_16564         PB016564   evm.model.Contig00002.499 -            4.3e-06   27.8   0.0   6.6e-06   27.2   0.0   1.4   1   0   0   1   1   1   1 -
Tubulin              PF00091.20 evm.model.Contig00002.5 -            1.9e-68  231.7   0.0   2.6e-68  231.2   0.0   1.2   1   0   0   1   1   1   1 Tubulin/FtsZ family, GTPase domain
Tubulin_C            PF03953.12 evm.model.Contig00002.5 -            7.6e-50  169.3   0.0   1.1e-49  168.8   0.0   1.3   1   0   0   1   1   1   1 Tubulin C-terminal domain
ORC3_N               PF07034.6  evm.model.Contig00002.50 -            2.4e-55  189.0  13.2   5.1e-55  187.9  13.2   1.4   1   1   0   1   1   1   1 Origin recognition complex (ORC) subunit 3 N-terminus
Pkinase              PF00069.20 evm.model.Contig00002.500 -            1.9e-32  113.6   0.0   3.5e-32  112.8   0.0   1.4   1   0   0   1   1   1   1 Protein kinase domain
Pkinase_Tyr          PF07714.12 evm.model.Contig00002.500 -            6.8e-19   69.1   0.0   1.2e-18   68.3   0.0   1.4   1   0   0   1   1   1   1 Protein tyrosine kinase
GNT-I                PF03071.10 evm.model.Contig00002.501 -            1.1e-09   38.6   0.1   1.9e-09   37.8   0.1   1.3   1   0   0   1   1   1   1 GNT-I family
Peptidase_M28        PF04389.12 evm.model.Contig00002.502 -            3.6e-19   70.3   0.0   8.1e-19   69.2   0.0   1.6   1   0   0   1   1   1   1 Peptidase family M28
TFR_dimer            PF04253.10 evm.model.Contig00002.502 -            4.2e-10   40.4   0.3   8.8e-10   39.4   0.3   1.4   1   0   0   1   1   1   1 Transferrin receptor-like dimerisation domain
RF-1                 PF00472.15 evm.model.Contig00002.503 -            1.3e-36  126.0   1.3   2.6e-36  125.0   1.3   1.5   1   0   0   1   1   1   1 RF-1 domain
PCRF                 PF03462.13 evm.model.Contig00002.503 -            7.7e-07   30.0   0.1      0.01   16.7   0.1   2.8   1   1   1   2   2   2   2 PCRF domain
HMG_box              PF00505.14 evm.model.Contig00002.504 -            2.3e-29  102.6  16.7   2.1e-14   54.7   1.7   3.3   3   0   0   3   3   3   3 HMG (high mobility group) box
HMG_box_2            PF09011.5  evm.model.Contig00002.504 -            3.6e-29  102.1  17.1   1.5e-12   48.8   1.6   3.2   3   0   0   3   3   3   3 HMG-box domain
I-set                PF07679.11 evm.model.Contig00002.505 -            3.3e-13   50.4   0.2   4.1e-09   37.3   0.2   2.7   2   1   0   2   2   1   2 Immunoglobulin I-set domain
Ig_2                 PF13895.1  evm.model.Contig00002.505 -            4.7e-11   43.8   0.1   1.1e-08   36.1   0.1   2.2   1   1   1   2   2   1   2 Immunoglobulin domain
V-set                PF07686.12 evm.model.Contig00002.505 -            3.3e-09   37.8   1.8     0.003   18.6   0.5   3.6   1   1   1   2   2   1   2 Immunoglobulin V-set domain
Ig_3                 PF13927.1  evm.model.Contig00002.505 -            7.5e-09   37.1   0.2   7.4e-07   30.7   0.1   2.5   2   0   0   2   2   1   1 Immunoglobulin domain
ig                   PF00047.20 evm.model.Contig00002.505 -            2.2e-06   28.8   0.4    0.0075   17.5   0.1   2.9   2   1   0   2   2   1   2 Immunoglobulin domain
RRM_1                PF00076.17 evm.model.Contig00002.506 -              3e-19   69.5   0.0   4.7e-19   68.9   0.0   1.3   1   0   0   1   1   1   1 RNA recognition motif. (a.k.a. RRM, RBD, or RNP domain)
RRM_6                PF14259.1  evm.model.Contig00002.506 -            1.7e-12   48.3   0.0     5e-12   46.8   0.0   1.8   2   0   0   2   2   1   1 RNA recognition motif (a.k.a. RRM, RBD, or RNP domain)
RRM_5                PF13893.1  evm.model.Contig00002.506 -            2.1e-10   41.4   0.0   3.6e-10   40.7   0.0   1.4   1   0   0   1   1   1   1 RNA recognition motif. (a.k.a. RRM, RBD, or RNP domain)
#
# Program:         hmmscan
# Version:         3.1b2 (February 2015)
# Pipeline mode:   SCAN
# Query file:      hmmscan.tmp/chunk.12.fasta
# Target file:     /opt/biosoft/hmmer-3.1b2/Pfam-AB.hmm
# Option settings: hmmscan -o hmmscan.tmp/chunk.12.txt --tblout hmmscan.tmp/chunk.12.tbl --domtblout hmmscan.tmp/chunk.12.domtbl --pfamtblout hmmscan.tmp/chunk.12.pfamtbl -E 1e-5 --domE 1e-5 --cpu 1 /opt/biosoft/hmmer-3.1b2/Pfam-AB.hmm hmmscan.tmp/chunk.12.fasta 
# Current dir:     /media/1a8604a8-900d-4e78-9218-dccd55432414/biye/hmmer
# Date:            Fri May 10 14:55:44 2019
# [ok]
#                                                                    --- full sequence ---- --- best 1 domain ---- --- domain number estimation ----
# target name        accession  query name                accession    E-value  score  bias   E-value  score  bias   exp reg clu  ov env dom rep inc description of target
#------------------- ----------      -------------------- ---------- --------- ------ ----- --------- ------ -----   --- --- --- --- --- --- --- --- ---------------------
AMPKBI               PF04739.10 evm.model.Contig00002.508 -            1.1e-26   93.7   0.2   2.2e-26   92.8   0.2   1.5   1   0   0   1   1   1   1 5'-AMP-activated protein kinase beta subunit, interation domain
Ret_tiss             PF10044.4  evm.model.Contig00002.509 -            2.3e-22   80.4   0.0   2.6e-22   80.3   0.0   1.0   1   0   0   1   1   1   1 Retinal tissue protein
AAA                  PF00004.24 evm.model.Contig00002.51 -              8e-16   59.6   0.0   2.4e-15   58.1   0.0   1.8   1   0   0   1   1   1   1 ATPase family associated with various cellular activities (AAA)
YTH                  PF04146.10 evm.model.Contig00002.510 -            1.4e-47  162.0   0.1   2.2e-47  161.3   0.1   1.3   1   0   0   1   1   1   1 YT521-B-like domain
COPIIcoated_ERV      PF07970.7  evm.model.Contig00002.511 -            5.4e-82  275.9   4.2   5.8e-82  275.8   2.5   1.8   2   0   0   2   2   1   1 Endoplasmic reticulum vesicle transporter
ERGIC_N              PF13850.1  evm.model.Contig00002.511 -            9.6e-31  106.8   0.2   2.1e-30  105.6   0.2   1.6   1   0   0   1   1   1   1 Endoplasmic Reticulum-Golgi Intermediate Compartment (ERGIC)
PTEN_C2              PF10409.4  evm.model.Contig00002.512 -            1.9e-27   96.8   0.1   1.9e-27   96.8   0.1   2.1   3   0   0   3   3   1   1 C2 domain of PTEN tumour-suppressor protein
SH2                  PF00017.19 evm.model.Contig00002.512 -            1.8e-09   38.4   0.0   8.6e-09   36.2   0.0   2.3   2   0   0   2   2   1   1 SH2 domain
Rrp15p               PF07890.7  evm.model.Contig00002.513 -            3.6e-19   70.2  13.8   3.6e-19   70.2  13.8   2.3   2   1   0   2   2   1   1 Rrp15p
Amidohydro_1         PF01979.15 evm.model.Contig00002.514 -            1.2e-16   62.4   0.0   1.8e-16   61.9   0.0   1.2   1   0   0   1   1   1   1 Amidohydrolase family
Amidohydro_5         PF13594.1  evm.model.Contig00002.514 -            9.6e-11   42.5   0.0   2.5e-10   41.1   0.0   1.8   1   0   0   1   1   1   1 Amidohydrolase
Amidohydro_4         PF13147.1  evm.model.Contig00002.514 -            6.9e-09   37.3   0.0   8.3e-08   33.8   0.0   2.1   1   1   0   1   1   1   1 Amidohydrolase
Pfam-B_16109         PB016109   evm.model.Contig00002.514 -            1.2e-06   29.8   0.1     3e-06   28.6   0.1   1.6   1   0   0   1   1   1   1 -
Paf1                 PF03985.8  evm.model.Contig00002.515 -           6.4e-103  346.0  21.8  7.9e-103  345.7  21.8   1.0   1   0   0   1   1   1   1 Paf1
Pkinase              PF00069.20 evm.model.Contig00002.516 -            2.3e-51  175.6   0.1   2.9e-51  175.3   0.1   1.1   1   0   0   1   1   1   1 Protein kinase domain
Pkinase_Tyr          PF07714.12 evm.model.Contig00002.516 -            4.6e-27   95.9   0.0   6.3e-27   95.4   0.0   1.1   1   0   0   1   1   1   1 Protein tyrosine kinase
Radial_spoke         PF04712.7  evm.model.Contig00002.517 -           1.1e-134  451.1   3.0  1.1e-134  451.1   3.0   2.0   1   1   1   2   2   1   1 Radial spokehead-like protein
Kinesin              PF00225.18 evm.model.Contig00002.518 -            1.3e-99  334.3   2.7   1.3e-99  334.3   2.7   1.6   2   0   0   2   2   1   1 Kinesin motor domain
WASH-7_mid           PF14744.1  evm.model.Contig00002.519 -           4.1e-157  523.7   7.0  1.2e-156  522.1   7.0   1.8   1   0   0   1   1   1   1 WASH complex subunit 7
WASH-7_N             PF14745.1  evm.model.Contig00002.519 -            5.4e-95  319.9  27.3   2.7e-54  185.5   2.9   2.7   2   1   1   3   3   2   2 WASH complex subunit 7, N-terminal
WASH-7_C             PF14746.1  evm.model.Contig00002.519 -            1.9e-69  233.8   5.0   7.8e-69  231.8   5.0   2.2   1   0   0   1   1   1   1 WASH complex subunit 7, C-terminal
Sulfotransfer_1      PF00685.22 evm.model.Contig00002.52 -            4.4e-32  112.6   0.1   6.1e-32  112.1   0.1   1.1   1   0   0   1   1   1   1 Sulfotransferase domain
DUF3585              PF12130.3  evm.model.Contig00002.520 -            1.2e-36  126.8  23.7   2.5e-36  125.8  23.7   1.5   1   0   0   1   1   1   1 Protein of unknown function (DUF3585)
CH                   PF00307.26 evm.model.Contig00002.520 -              1e-21   78.1   0.1     4e-21   76.2   0.1   2.1   1   0   0   1   1   1   1 Calponin homology (CH) domain
NT-C2                PF10358.4  evm.model.Contig00002.520 -            3.7e-18   66.5   2.7   7.5e-18   65.5   1.1   2.3   2   0   0   2   2   1   1 N-terminal C2 in EEIG1 and EHBP1 proteins
CAMSAP_CH            PF11971.3  evm.model.Contig00002.520 -            1.5e-09   38.5   0.1   7.6e-09   36.2   0.0   2.3   2   0   0   2   2   1   1 CAMSAP CH domain
Pkinase              PF00069.20 evm.model.Contig00002.521 -            1.2e-14   55.2   0.0   2.8e-11   44.2   0.0   2.0   1   1   1   2   2   1   2 Protein kinase domain
Pkinase_Tyr          PF07714.12 evm.model.Contig00002.521 -            7.5e-07   29.6   0.1     2e-05   25.0   0.1   2.0   1   1   1   2   2   1   2 Protein tyrosine kinase
MutS_V               PF00488.16 evm.model.Contig00002.523 -            2.2e-55  188.8   0.0   3.5e-34  119.4   0.0   2.2   1   1   1   2   2   2   2 MutS domain V
MutS_III             PF05192.13 evm.model.Contig00002.523 -            1.2e-35  124.3   0.0   2.3e-35  123.4   0.0   1.5   1   0   0   1   1   1   1 MutS domain III
MutS_II              PF05188.12 evm.model.Contig00002.523 -              1e-10   43.0   0.0   9.9e-10   39.8   0.0   2.5   1   1   0   1   1   1   1 MutS domain II
MutS_IV              PF05190.13 evm.model.Contig00002.523 -            1.9e-10   41.9   0.3   3.9e-10   40.9   0.3   1.6   1   0   0   1   1   1   1 MutS family domain IV
7tm_1                PF00001.16 evm.model.Contig00002.524 -            5.7e-42  144.8   3.2   7.8e-42  144.4   3.2   1.1   1   0   0   1   1   1   1 7 transmembrane receptor (rhodopsin family)
7TM_GPCR_Srw         PF10324.4  evm.model.Contig00002.524 -            9.9e-06   26.1   1.3   9.9e-06   26.1   1.3   2.3   2   1   1   3   3   1   1 Serpentine type 7TM GPCR chemoreceptor Srw
CPSF_A               PF03178.10 evm.model.Contig00002.525 -            4.9e-76  257.0   1.5   1.1e-73  249.3   0.0   3.3   3   1   1   4   4   1   2 CPSF A subunit region
Pfam-B_4712          PB004712   evm.model.Contig00002.525 -            1.7e-33  117.4   0.0   4.8e-33  115.9   0.0   1.7   2   0   0   2   2   1   1 -
Pfam-B_15646         PB015646   evm.model.Contig00002.525 -            1.4e-31  110.0   0.3   5.9e-31  108.0   0.0   2.3   2   0   0   2   2   1   1 -
MMS1_N               PF10433.4  evm.model.Contig00002.525 -            1.1e-25   90.9   0.2   2.3e-25   89.9   0.2   1.5   1   0   0   1   1   1   1 Mono-functional DNA-alkylating methyl methanesulfonate N-term
Pfam-B_6432          PB006432   evm.model.Contig00002.525 -            8.2e-25   88.7   0.0   1.9e-24   87.5   0.0   1.6   1   0   0   1   1   1   1 -
CDI                  PF02234.14 evm.model.Contig00002.526 -            5.3e-11   43.3   0.1     1e-10   42.4   0.1   1.5   1   0   0   1   1   1   1 Cyclin-dependent kinase inhibitor
RRM_1                PF00076.17 evm.model.Contig00002.528 -            3.8e-27   94.8   0.9   5.1e-13   49.6   0.3   2.8   2   1   0   2   2   2   2 RNA recognition motif. (a.k.a. RRM, RBD, or RNP domain)
RRM_5                PF13893.1  evm.model.Contig00002.528 -            2.4e-18   66.9   0.1   2.8e-11   44.2   0.0   2.4   2   0   0   2   2   2   2 RNA recognition motif. (a.k.a. RRM, RBD, or RNP domain)
RRM_6                PF14259.1  evm.model.Contig00002.528 -            3.2e-13   50.6   0.1   1.6e-05   25.9   0.0   2.5   2   1   0   2   2   2   2 RNA recognition motif (a.k.a. RRM, RBD, or RNP domain)
Guanylate_cyc        PF00211.15 evm.model.Contig00002.529 -            1.3e-63  214.9   0.0     3e-63  213.7   0.0   1.7   1   0   0   1   1   1   1 Adenylate and Guanylate cyclase catalytic domain
Pkinase_Tyr          PF07714.12 evm.model.Contig00002.529 -            9.6e-35  121.1   0.0   1.5e-34  120.4   0.0   1.3   1   0   0   1   1   1   1 Protein tyrosine kinase
Pkinase              PF00069.20 evm.model.Contig00002.529 -            6.6e-28   98.7   0.0   1.1e-27   98.1   0.0   1.2   1   0   0   1   1   1   1 Protein kinase domain
GMC_oxred_N          PF00732.14 evm.model.Contig00002.53 -            2.3e-62  212.0   0.2   2.6e-32  113.3   0.3   2.1   1   1   1   2   2   2   2 GMC oxidoreductase
GMC_oxred_C          PF05199.8  evm.model.Contig00002.53 -            3.1e-30  106.5   0.1     7e-30  105.4   0.1   1.6   1   0   0   1   1   1   1 GMC oxidoreductase
DAO                  PF01266.19 evm.model.Contig00002.53 -            2.6e-06   27.8   0.0   0.00059   20.0   0.0   2.3   2   0   0   2   2   1   2 FAD dependent oxidoreductase
Methyltransf_23      PF13489.1  evm.model.Contig00002.530 -            1.8e-17   64.7   0.0   2.8e-17   64.1   0.0   1.3   1   1   0   1   1   1   1 Methyltransferase domain
Methyltransf_12      PF08242.7  evm.model.Contig00002.530 -            2.9e-16   60.9   0.0   1.1e-15   59.1   0.0   1.9   2   0   0   2   2   1   1 Methyltransferase domain
Methyltransf_11      PF08241.7  evm.model.Contig00002.530 -            2.3e-14   54.8   0.1   8.7e-14   52.9   0.0   1.9   2   0   0   2   2   1   1 Methyltransferase domain
Methyltransf_25      PF13649.1  evm.model.Contig00002.530 -            3.3e-12   47.8   0.0   7.5e-12   46.6   0.0   1.6   1   0   0   1   1   1   1 Methyltransferase domain
Methyltransf_31      PF13847.1  evm.model.Contig00002.530 -              2e-11   44.9   0.0   3.4e-11   44.1   0.0   1.4   1   0   0   1   1   1   1 Methyltransferase domain
Pfam-B_8475          PB008475   evm.model.Contig00002.530 -            2.3e-08   34.1   2.2   2.3e-08   34.1   2.2   1.6   2   0   0   2   2   1   1 -
Methyltransf_18      PF12847.2  evm.model.Contig00002.530 -            6.8e-08   34.2   0.0   2.3e-07   32.5   0.0   1.8   2   0   0   2   2   1   1 Methyltransferase domain
Ubie_methyltran      PF01209.13 evm.model.Contig00002.530 -            7.3e-08   33.0   0.0   2.8e-06   27.8   0.0   2.1   2   0   0   2   2   1   1 ubiE/COQ5 methyltransferase family
Methyltransf_26      PF13659.1  evm.model.Contig00002.530 -            4.9e-06   27.7   0.0   8.8e-06   26.9   0.0   1.4   1   0   0   1   1   1   1 Methyltransferase domain
RRM_1                PF00076.17 evm.model.Contig00002.531 -            2.4e-45  153.2   0.1   2.4e-15   57.0   0.0   3.4   3   0   0   3   3   3   3 RNA recognition motif. (a.k.a. RRM, RBD, or RNP domain)
RRM_6                PF14259.1  evm.model.Contig00002.531 -            7.8e-27   94.2   0.0   3.5e-08   34.5   0.0   3.4   3   0   0   3   3   3   3 RNA recognition motif (a.k.a. RRM, RBD, or RNP domain)
RRM_5                PF13893.1  evm.model.Contig00002.531 -            4.4e-22   78.8   0.5   7.6e-06   26.8   0.1   3.6   3   0   0   3   3   3   3 RNA recognition motif. (a.k.a. RRM, RBD, or RNP domain)
Pfam-B_2199          PB002199   evm.model.Contig00002.531 -            1.3e-06   28.3   0.0   0.00056   19.6   0.0   2.8   3   0   0   3   3   1   2 -
DAD                  PF02109.11 evm.model.Contig00002.532 -            1.1e-28  100.7   2.8   1.1e-28  100.7   2.8   1.0   1   0   0   1   1   1   1 DAD family
EMP24_GP25L          PF01105.19 evm.model.Contig00002.533 -            3.1e-50  171.6   0.1   3.5e-50  171.4   0.1   1.0   1   0   0   1   1   1   1 emp24/gp25L/p24 family/GOLD
Pfam-B_8017          PB008017   evm.model.Contig00002.534 -            7.3e-42  145.1   2.0   2.8e-34  120.1   0.8   2.0   2   0   0   2   2   2   2 -
SPRY                 PF00622.23 evm.model.Contig00002.534 -            8.4e-13   49.6   0.0   1.4e-12   48.9   0.0   1.4   1   0   0   1   1   1   1 SPRY domain
ABC_tran             PF00005.22 evm.model.Contig00002.535 -            7.2e-48  163.5   0.1   3.2e-30  106.4   0.0   2.8   3   0   0   3   3   2   2 ABC transporter
ABC_membrane         PF00664.18 evm.model.Contig00002.535 -            1.9e-45  156.6  35.1   2.5e-27   97.2  14.7   2.3   2   0   0   2   2   2   2 ABC transporter transmembrane region
Pfam-B_19283         PB019283   evm.model.Contig00002.535 -            2.2e-07   31.8   0.0   0.00094   20.1   0.0   2.5   2   0   0   2   2   1   2 -
Pfam-B_9131          PB009131   evm.model.Contig00002.535 -            7.9e-07   30.2   0.7   7.9e-07   30.2   0.7   2.7   2   0   0   2   2   1   1 -
RB_B                 PF01857.15 evm.model.Contig00002.536 -            3.8e-18   66.5   0.0   5.9e-18   65.8   0.0   1.3   1   0   0   1   1   1   1 Retinoblastoma-associated protein B domain
RB_A                 PF01858.12 evm.model.Contig00002.536 -            6.4e-11   43.4   2.4   5.3e-06   27.4   0.0   2.8   3   0   0   3   3   2   2 Retinoblastoma-associated protein A domain
Glycogen_syn         PF05693.8  evm.model.Contig00002.537 -                  0 1114.5   0.0         0 1114.2   0.0   1.0   1   0   0   1   1   1   1 Glycogen synthase
Glycos_transf_1      PF00534.15 evm.model.Contig00002.537 -            2.2e-06   28.3   0.0   0.00024   21.7   0.0   2.3   2   0   0   2   2   1   2 Glycosyl transferases group 1
Glyco_transf_5       PF08323.6  evm.model.Contig00002.537 -            2.3e-06   28.4   0.2   1.1e-05   26.3   0.1   2.0   2   0   0   2   2   1   1 Starch synthase catalytic domain
Mad3_BUB1_I          PF08311.7  evm.model.Contig00002.538 -            1.2e-13   52.1   0.0   2.8e-13   50.9   0.0   1.7   1   0   0   1   1   1   1 Mad3/BUB1 homology region 1
Pkinase              PF00069.20 evm.model.Contig00002.538 -            1.2e-13   52.0   0.3   2.7e-13   50.8   0.3   1.6   1   0   0   1   1   1   1 Protein kinase domain
UCH                  PF00443.24 evm.model.Contig00002.539 -            1.8e-85  287.5   0.0   4.1e-85  286.3   0.0   1.6   1   1   0   1   1   1   1 Ubiquitin carboxyl-terminal hydrolase
UCH_1                PF13423.1  evm.model.Contig00002.539 -            4.5e-27   96.4   0.0     2e-15   58.2   0.0   2.3   2   0   0   2   2   2   2 Ubiquitin carboxyl-terminal hydrolase
DUSP                 PF06337.7  evm.model.Contig00002.539 -            5.2e-24   85.7   5.0     3e-23   83.2   3.7   2.8   2   0   0   2   2   1   1 DUSP domain
Ubiquitin_3          PF14836.1  evm.model.Contig00002.539 -            2.3e-15   57.1   0.1   5.8e-15   55.9   0.1   1.7   1   0   0   1   1   1   1 Ubiquitin-like domain
USP7_C2              PF14533.1  evm.model.Contig00002.539 -              7e-11   43.1   1.5   4.7e-10   40.4   0.1   2.2   2   0   0   2   2   1   1 Ubiquitin-specific protease C-terminal
zf-H2C2_2            PF13465.1  evm.model.Contig00002.54 -            2.9e-28   97.8  43.5   1.9e-09   38.5   3.6   6.3   6   0   0   6   6   4   5 Zinc-finger double domain
zf-C2H2              PF00096.21 evm.model.Contig00002.54 -            2.7e-23   82.0  46.2   0.00014   23.1   5.3   6.3   6   0   0   6   6   5   5 Zinc finger, C2H2 type
zf-C2H2_4            PF13894.1  evm.model.Contig00002.54 -            5.6e-14   52.5  43.6    0.0038   18.6   4.6   6.7   7   0   0   7   7   3   5 C2H2-type zinc finger
zf-C2H2_jaz          PF12171.3  evm.model.Contig00002.54 -            3.6e-12   47.2  27.4     0.045   15.0   0.1   6.4   6   0   0   6   6   1   5 Zinc-finger double-stranded RNA-binding
Pfam-B_8588          PB008588   evm.model.Contig00002.54 -            3.4e-09   36.7  29.3   4.3e-05   23.1   7.2   2.8   1   1   2   3   3   2   3 -
Pfam-B_11295         PB011295   evm.model.Contig00002.54 -            1.2e-06   28.8  21.2    0.0034   17.5   7.4   2.2   1   1   1   2   2   2   2 -
AA_permease          PF00324.16 evm.model.Contig00002.540 -           4.6e-113  379.3  37.1  6.1e-113  378.9  37.1   1.2   1   0   0   1   1   1   1 Amino acid permease
Pfam-B_16728         PB016728   evm.model.Contig00002.540 -            1.6e-35  122.4   0.0     4e-35  121.1   0.0   1.7   1   0   0   1   1   1   1 -
Pfam-B_1574          PB001574   evm.model.Contig00002.540 -            3.7e-26   93.9   5.9   6.5e-20   73.4   1.5   3.2   1   1   2   3   3   1   3 -
Pfam-B_1395          PB001395   evm.model.Contig00002.540 -            2.4e-23   83.7   0.1   2.5e-11   44.4   0.2   2.4   2   0   0   2   2   2   2 -
AA_permease_2        PF13520.1  evm.model.Contig00002.540 -            7.2e-15   55.6  44.1   1.6e-13   51.1  44.1   2.2   1   1   0   1   1   1   1 Amino acid permease
Pfam-B_709           PB000709   evm.model.Contig00002.540 -            3.9e-09   36.5   0.0   3.3e-08   33.5   0.0   1.9   1   1   0   1   1   1   1 -
Pro_dh               PF01619.13 evm.model.Contig00002.541 -            3.5e-87  293.5   2.0   5.1e-87  293.0   2.0   1.2   1   0   0   1   1   1   1 Proline dehydrogenase
Pfam-B_2473          PB002473   evm.model.Contig00002.541 -              1e-52  180.8   0.4   1.5e-52  180.3   0.4   1.3   1   0   0   1   1   1   1 -
Pfam-B_10463         PB010463   evm.model.Contig00002.541 -              2e-06   28.5   0.0   3.6e-06   27.6   0.0   1.4   1   0   0   1   1   1   1 -
Pkinase              PF00069.20 evm.model.Contig00002.542 -            2.6e-44  152.5   0.0   4.3e-44  151.8   0.0   1.3   1   0   0   1   1   1   1 Protein kinase domain
Pkinase_Tyr          PF07714.12 evm.model.Contig00002.542 -            6.1e-20   72.5   0.0   8.3e-20   72.1   0.0   1.1   1   0   0   1   1   1   1 Protein tyrosine kinase
Pfam-B_6880          PB006880   evm.model.Contig00002.542 -            1.5e-09   39.2   0.1   2.9e-09   38.3   0.1   1.4   1   0   0   1   1   1   1 -
Pkinase              PF00069.20 evm.model.Contig00002.543 -            1.8e-15   58.0   0.1   2.1e-15   57.8   0.1   1.1   1   0   0   1   1   1   1 Protein kinase domain
Pkinase_Tyr          PF07714.12 evm.model.Contig00002.543 -              2e-07   31.5   0.1   2.3e-07   31.3   0.1   1.1   1   0   0   1   1   1   1 Protein tyrosine kinase
Ribosomal_L23        PF00276.15 evm.model.Contig00002.544 -              2e-17   64.1   2.3   1.1e-16   61.7   2.3   2.2   1   1   0   1   1   1   1 Ribosomal protein L23
Ribosomal_L23eN      PF03939.8  evm.model.Contig00002.544 -            2.3e-17   63.9  13.4   2.3e-17   63.9  13.4   2.9   1   1   1   2   2   1   1 Ribosomal protein L23, N-terminal domain
Nup88                PF10168.4  evm.model.Contig00002.545 -           3.6e-133  446.1   5.8  4.1e-133  445.9   5.8   1.0   1   0   0   1   1   1   1 Nuclear pore component
Pkinase              PF00069.20 evm.model.Contig00002.547 -            4.5e-39  135.3   0.0   8.1e-39  134.5   0.0   1.4   1   0   0   1   1   1   1 Protein kinase domain
Pkinase_Tyr          PF07714.12 evm.model.Contig00002.547 -            6.9e-17   62.5   0.0   1.2e-16   61.8   0.0   1.3   1   0   0   1   1   1   1 Protein tyrosine kinase
CH                   PF00307.26 evm.model.Contig00002.548 -            8.7e-58  194.2   3.1   1.4e-18   68.1   0.0   4.6   3   2   2   5   5   4   4 Calponin homology (CH) domain
CAMSAP_CH            PF11971.3  evm.model.Contig00002.548 -            2.5e-12   47.4   0.4   5.5e-06   27.1   0.0   4.3   4   0   0   4   4   1   2 CAMSAP CH domain
EF-hand_6            PF13405.1  evm.model.Contig00002.548 -            9.6e-07   29.3   0.2    0.0012   19.7   0.0   2.9   2   0   0   2   2   1   2 EF-hand domain
PhyH                 PF05721.8  evm.model.Contig00002.549 -            8.3e-21   76.2   0.0   1.1e-20   75.7   0.0   1.2   1   0   0   1   1   1   1 Phytanoyl-CoA dioxygenase (PhyH)
ANF_receptor         PF01094.23 evm.model.Contig00002.550 -            2.8e-31  109.8   0.1   3.5e-31  109.4   0.1   1.0   1   0   0   1   1   1   1 Receptor family ligand binding region
C2                   PF00168.25 evm.model.Contig00002.552 -            7.1e-11   43.0   0.0   1.2e-10   42.2   0.0   1.3   1   0   0   1   1   1   1 C2 domain
HECT                 PF00632.20 evm.model.Contig00002.553 -            4.7e-87  293.3   1.2   9.2e-87  292.3   1.2   1.5   1   1   0   1   1   1   1 HECT-domain (ubiquitin-transferase)
WW                   PF00397.21 evm.model.Contig00002.553 -            3.3e-29  101.5  13.8   4.6e-12   46.7   2.4   3.5   3   0   0   3   3   3   3 WW domain
Ank_4                PF13637.1  evm.model.Contig00002.554 -            1.3e-22   80.8   1.1   2.6e-16   60.8   0.1   2.4   1   1   1   2   2   2   2 Ankyrin repeats (many copies)
Ank                  PF00023.25 evm.model.Contig00002.554 -            4.9e-20   71.4   0.8   9.4e-10   38.9   0.1   2.5   2   0   0   2   2   2   2 Ankyrin repeat
Ank_2                PF12796.2  evm.model.Contig00002.554 -            9.1e-18   65.5   0.0   1.1e-17   65.3   0.0   1.2   1   0   0   1   1   1   1 Ankyrin repeats (3 copies)
Ank_5                PF13857.1  evm.model.Contig00002.554 -            1.4e-16   61.2   1.0   1.8e-10   41.8   0.1   2.4   1   1   1   2   2   2   2 Ankyrin repeats (many copies)
Ank_3                PF13606.1  evm.model.Contig00002.554 -            1.4e-14   53.8   0.2     2e-07   31.7   0.0   2.5   2   0   0   2   2   2   2 Ankyrin repeat
Pyr_redox_2          PF07992.9  evm.model.Contig00002.555 -            1.6e-23   84.8   0.2   2.2e-23   84.3   0.2   1.2   1   0   0   1   1   1   1 Pyridine nucleotide-disulphide oxidoreductase
NAD_binding_9        PF13454.1  evm.model.Contig00002.555 -            6.2e-06   27.2   0.3       2.7    8.9   0.0   3.2   3   0   0   3   3   0   3 FAD-NAD(P)-binding
Adaptin_N            PF01602.15 evm.model.Contig00002.556 -           4.1e-170  567.8  17.2  4.9e-170  567.5  17.2   1.1   1   0   0   1   1   1   1 Adaptin N terminal region
AP3B1_C              PF14796.1  evm.model.Contig00002.556 -            4.2e-27   95.8   0.4   4.2e-27   95.8   0.4   2.3   2   0   0   2   2   1   1 Clathrin-adaptor complex-3 beta-1 subunit C-terminal
Pfam-B_13103         PB013103   evm.model.Contig00002.556 -            7.3e-24   85.1   0.7   2.8e-23   83.2   0.0   2.4   2   0   0   2   2   1   1 -
HEAT_2               PF13646.1  evm.model.Contig00002.556 -            6.1e-11   43.6   5.6   2.8e-06   28.7   0.1   4.6   3   2   2   5   5   1   2 HEAT repeats
Cnd1                 PF12717.2  evm.model.Contig00002.556 -            1.7e-07   32.4  10.6   0.00058   20.9   0.2   4.8   3   2   0   4   4   1   3 non-SMC mitotic condensation complex subunit 1
HEAT                 PF02985.17 evm.model.Contig00002.556 -            7.9e-06   26.6   4.0        16    7.0   0.0   6.5   7   0   0   7   7   0   3 HEAT repeat
PH                   PF00169.24 evm.model.Contig00002.560 -            4.2e-08   34.5   2.5   1.9e-07   32.4   2.5   2.1   1   1   0   1   1   1   1 PH domain
PDZ                  PF00595.19 evm.model.Contig00002.561 -            4.5e-49  165.7   1.3   2.4e-14   54.4   0.1   3.8   4   0   0   4   4   3   3 PDZ domain (Also known as DHR or GLGF)
PDZ_2                PF13180.1  evm.model.Contig00002.561 -            6.7e-25   87.9   2.6   8.9e-07   29.9   0.0   4.1   3   1   2   5   5   3   3 PDZ domain
Pfam-B_14080         PB014080   evm.model.Contig00002.561 -            4.9e-14   52.9   0.0   0.00096   18.9   0.0   3.2   3   0   0   3   3   3   3 -
GRASP55_65           PF04495.9  evm.model.Contig00002.561 -            5.3e-13   50.3   0.0    0.0089   17.2   0.0   3.3   3   0   0   3   3   2   3 GRASP55/65 PDZ-like domain
Tricorn_PDZ          PF14685.1  evm.model.Contig00002.561 -            2.3e-07   31.6   1.1      0.14   13.1   0.0   3.6   3   1   0   3   3   0   3 Tricorn protease PDZ domain
RhoGEF               PF00621.15 evm.model.Contig00002.562 -            6.7e-40  138.0   0.4   6.7e-40  138.0   0.4   1.9   3   0   0   3   3   1   1 RhoGEF domain
MoaC                 PF01967.16 evm.model.Contig00002.563 -            3.2e-52  177.0   5.2   5.8e-52  176.1   5.2   1.5   1   0   0   1   1   1   1 MoaC family
Mob_synth_C          PF06463.8  evm.model.Contig00002.563 -            1.7e-35  122.6   0.0   3.4e-35  121.7   0.0   1.5   1   0   0   1   1   1   1 Molybdenum Cofactor Synthesis C
Radical_SAM          PF04055.16 evm.model.Contig00002.563 -            9.8e-25   88.8   0.1   2.7e-24   87.4   0.0   1.8   2   0   0   2   2   1   1 Radical SAM superfamily
Fer4_12              PF13353.1  evm.model.Contig00002.563 -            8.5e-10   40.0   0.0   2.5e-09   38.5   0.0   1.9   1   0   0   1   1   1   1 4Fe-4S single cluster domain
Fer4_14              PF13394.1  evm.model.Contig00002.563 -            4.2e-07   31.2   0.0   1.5e-06   29.4   0.0   1.9   2   0   0   2   2   1   1 4Fe-4S single cluster domain
Pfam-B_2403          PB002403   evm.model.Contig00002.563 -            2.3e-06   27.3   0.0   3.7e-06   26.6   0.0   1.3   1   0   0   1   1   1   1 -
Usp                  PF00582.21 evm.model.Contig00002.564 -            5.7e-18   66.6   0.1   5.8e-18   66.6   0.1   1.1   1   0   0   1   1   1   1 Universal stress protein family
RNB                  PF00773.14 evm.model.Contig00002.565 -            4.1e-96  323.3   0.0   7.8e-96  322.3   0.0   1.5   1   0   0   1   1   1   1 RNB domain
Voltage_CLC          PF00654.15 evm.model.Contig00002.565 -            2.1e-47  163.0  29.1   3.6e-35  122.8  20.0   3.3   1   1   1   2   2   2   2 Voltage gated chloride channel
CBS                  PF00571.23 evm.model.Contig00002.565 -            5.9e-12   46.3   0.0   9.3e-05   23.3   0.0   2.6   2   0   0   2   2   2   2 CBS domain
Pfam-B_19133         PB019133   evm.model.Contig00002.565 -            4.4e-11   44.0   1.1   1.7e-10   42.1   0.0   2.3   3   0   0   3   3   1   1 -
Pfam-B_13567         PB013567   evm.model.Contig00002.565 -            3.5e-06   27.7   0.0   8.8e-06   26.5   0.0   1.7   1   0   0   1   1   1   1 -
P53                  PF00870.13 evm.model.Contig00002.567 -            5.3e-80  268.8   0.4   9.3e-80  268.0   0.4   1.4   1   0   0   1   1   1   1 P53 DNA-binding domain
LRR_4                PF12799.2  evm.model.Contig00002.568 -              4e-37  126.4  47.4   1.6e-08   35.1   0.4   6.3   5   1   1   6   6   6   6 Leucine Rich repeats (2 copies)
LRR_8                PF13855.1  evm.model.Contig00002.568 -              1e-22   80.7  53.5     5e-07   30.5   5.2   5.2   3   1   3   6   6   5   5 Leucine rich repeat
LRR_9                PF14580.1  evm.model.Contig00002.568 -            4.9e-15   56.7  24.2   1.3e-08   35.8   1.2   3.8   1   1   3   4   4   3   4 Leucine-rich repeat
LRR_1                PF00560.28 evm.model.Contig00002.568 -            4.3e-09   36.2  40.7       0.6   11.4   0.9  10.7  10   1   1  11  11   0   5 Leucine Rich Repeat
LRR_6                PF13516.1  evm.model.Contig00002.568 -            1.1e-06   29.1  33.4      0.44   11.9   0.1  10.2   7   2   4  11  11   0   4 Leucine Rich repeat
Laminin_EGF          PF00053.19 evm.model.Contig00002.569 -            2.5e-95  313.4 297.1   2.2e-08   35.1  15.0  16.6  15   1   1  16  16  15  16 Laminin EGF-like (Domains III and V)
Laminin_G_2          PF02210.19 evm.model.Contig00002.569 -            1.6e-53  181.3  14.6   2.4e-12   48.1   0.0   7.0   6   1   1   7   7   5   6 Laminin G domain
Laminin_G_1          PF00054.18 evm.model.Contig00002.569 -              1e-43  149.7   4.6   5.6e-11   43.7   0.0   6.8   6   1   1   7   7   5   6 Laminin G domain
Pkinase              PF00069.20 evm.model.Contig00002.570 -            9.3e-43  147.4   1.7     1e-24   88.2   0.1   3.0   2   1   0   2   2   2   2 Protein kinase domain
Pkinase_Tyr          PF07714.12 evm.model.Contig00002.570 -            1.3e-12   48.5   0.0   5.7e-09   36.6   0.0   2.3   2   0   0   2   2   1   2 Protein tyrosine kinase
Pfam-B_4503          PB004503   evm.model.Contig00002.570 -            4.6e-09   37.2   0.0   8.3e-09   36.3   0.0   1.4   1   0   0   1   1   1   1 -
[truncated: 5,571,197 more chars]
