# Supplementary material for: Draft Genome of the Asian Buffalo Leech Hirudinaria manillensis
Source: Front Genet. 2020 Jan 16;10:1321. doi: 10.3389/fgene.2019.01321 (PMC6977106; doi:10.3389/fgene.2019.01321)
Supplement: Supplementary file 2 [file DataSheet_2.zip › gene_finding.gff]

Contig00001	EVM	gene	1310	2194	.	+	.	ID=evm.model.Contig00001.1;Parent=evm.model.Contig00001.1;
Contig00001	EVM	mRNA	1310	2194	.	+	.	ID=evm.model.Contig00001.1;Parent=evm.model.Contig00001.1;
Contig00001	EVM	CDS	1310	1397	.	+	0	ID=cds.evm.model.Contig00001.1;Parent=evm.model.Contig00001.1
Contig00001	EVM	CDS	1857	2194	.	+	2	ID=cds.evm.model.Contig00001.1;Parent=evm.model.Contig00001.1
Contig00001	EVM	gene	8048	9243	.	+	.	ID=evm.model.Contig00001.2;Parent=evm.model.Contig00001.2;
Contig00001	EVM	mRNA	8048	9243	.	+	.	ID=evm.model.Contig00001.2;Parent=evm.model.Contig00001.2;
Contig00001	EVM	CDS	8048	8273	.	+	0	ID=cds.evm.model.Contig00001.2;Parent=evm.model.Contig00001.2
Contig00001	EVM	CDS	8609	9243	.	+	2	ID=cds.evm.model.Contig00001.2;Parent=evm.model.Contig00001.2
Contig00001	EVM	gene	15735	19584	.	+	.	ID=evm.model.Contig00001.3;Parent=evm.model.Contig00001.3;
Contig00001	EVM	mRNA	15735	19584	.	+	.	ID=evm.model.Contig00001.3;Parent=evm.model.Contig00001.3;
Contig00001	EVM	CDS	15735	15809	.	+	0	ID=cds.evm.model.Contig00001.3;Parent=evm.model.Contig00001.3
Contig00001	EVM	CDS	16917	17032	.	+	0	ID=cds.evm.model.Contig00001.3;Parent=evm.model.Contig00001.3
Contig00001	EVM	CDS	18648	18683	.	+	1	ID=cds.evm.model.Contig00001.3;Parent=evm.model.Contig00001.3
Contig00001	EVM	CDS	18900	19047	.	+	1	ID=cds.evm.model.Contig00001.3;Parent=evm.model.Contig00001.3
Contig00001	EVM	CDS	19179	19230	.	+	0	ID=cds.evm.model.Contig00001.3;Parent=evm.model.Contig00001.3
Contig00001	EVM	CDS	19301	19584	.	+	2	ID=cds.evm.model.Contig00001.3;Parent=evm.model.Contig00001.3
Contig00001	EVM	gene	22221	24932	.	+	.	ID=evm.model.Contig00001.4;Parent=evm.model.Contig00001.4;
Contig00001	EVM	mRNA	22221	24932	.	+	.	ID=evm.model.Contig00001.4;Parent=evm.model.Contig00001.4;
Contig00001	EVM	CDS	22221	22278	.	+	0	ID=cds.evm.model.Contig00001.4;Parent=evm.model.Contig00001.4
Contig00001	EVM	CDS	23334	23645	.	+	2	ID=cds.evm.model.Contig00001.4;Parent=evm.model.Contig00001.4
Contig00001	EVM	CDS	24154	24932	.	+	2	ID=cds.evm.model.Contig00001.4;Parent=evm.model.Contig00001.4
Contig00001	EVM	gene	35224	35844	.	+	.	ID=evm.model.Contig00001.5;Parent=evm.model.Contig00001.5;
Contig00001	EVM	mRNA	35224	35844	.	+	.	ID=evm.model.Contig00001.5;Parent=evm.model.Contig00001.5;
Contig00001	EVM	CDS	35224	35844	.	+	0	ID=cds.evm.model.Contig00001.5;Parent=evm.model.Contig00001.5
Contig00001	EVM	gene	36448	40197	.	+	.	ID=evm.model.Contig00001.6;Parent=evm.model.Contig00001.6;
Contig00001	EVM	mRNA	36448	40197	.	+	.	ID=evm.model.Contig00001.6;Parent=evm.model.Contig00001.6;
Contig00001	EVM	CDS	36448	36645	.	+	0	ID=cds.evm.model.Contig00001.6;Parent=evm.model.Contig00001.6
Contig00001	EVM	CDS	36848	37100	.	+	0	ID=cds.evm.model.Contig00001.6;Parent=evm.model.Contig00001.6
Contig00001	EVM	CDS	37288	37463	.	+	2	ID=cds.evm.model.Contig00001.6;Parent=evm.model.Contig00001.6
Contig00001	EVM	CDS	37981	38097	.	+	0	ID=cds.evm.model.Contig00001.6;Parent=evm.model.Contig00001.6
Contig00001	EVM	CDS	38475	38573	.	+	0	ID=cds.evm.model.Contig00001.6;Parent=evm.model.Contig00001.6
Contig00001	EVM	CDS	38889	39034	.	+	0	ID=cds.evm.model.Contig00001.6;Parent=evm.model.Contig00001.6
Contig00001	EVM	CDS	39231	39291	.	+	1	ID=cds.evm.model.Contig00001.6;Parent=evm.model.Contig00001.6
Contig00001	EVM	CDS	39384	39485	.	+	0	ID=cds.evm.model.Contig00001.6;Parent=evm.model.Contig00001.6
Contig00001	EVM	CDS	39559	39774	.	+	0	ID=cds.evm.model.Contig00001.6;Parent=evm.model.Contig00001.6
Contig00001	EVM	CDS	40045	40197	.	+	0	ID=cds.evm.model.Contig00001.6;Parent=evm.model.Contig00001.6
Contig00001	EVM	gene	41301	42923	.	-	.	ID=evm.model.Contig00001.7;Parent=evm.model.Contig00001.7;
Contig00001	EVM	mRNA	41301	42923	.	-	.	ID=evm.model.Contig00001.7;Parent=evm.model.Contig00001.7;
Contig00001	EVM	CDS	42797	42923	.	-	0	ID=cds.evm.model.Contig00001.7;Parent=evm.model.Contig00001.7
Contig00001	EVM	CDS	41832	42137	.	-	2	ID=cds.evm.model.Contig00001.7;Parent=evm.model.Contig00001.7
Contig00001	EVM	CDS	41556	41620	.	-	2	ID=cds.evm.model.Contig00001.7;Parent=evm.model.Contig00001.7
Contig00001	EVM	CDS	41301	41471	.	-	0	ID=cds.evm.model.Contig00001.7;Parent=evm.model.Contig00001.7
Contig00001	EVM	gene	45316	47517	.	-	.	ID=evm.model.Contig00001.8;Parent=evm.model.Contig00001.8;
Contig00001	EVM	mRNA	45316	47517	.	-	.	ID=evm.model.Contig00001.8;Parent=evm.model.Contig00001.8;
Contig00001	EVM	CDS	47342	47517	.	-	0	ID=cds.evm.model.Contig00001.8;Parent=evm.model.Contig00001.8
Contig00001	EVM	CDS	46951	47165	.	-	1	ID=cds.evm.model.Contig00001.8;Parent=evm.model.Contig00001.8
Contig00001	EVM	CDS	46262	46318	.	-	2	ID=cds.evm.model.Contig00001.8;Parent=evm.model.Contig00001.8
Contig00001	EVM	CDS	45455	46041	.	-	2	ID=cds.evm.model.Contig00001.8;Parent=evm.model.Contig00001.8
Contig00001	EVM	CDS	45316	45360	.	-	0	ID=cds.evm.model.Contig00001.8;Parent=evm.model.Contig00001.8
Contig00001	EVM	gene	50445	52542	.	-	.	ID=evm.model.Contig00001.9;Parent=evm.model.Contig00001.9;
Contig00001	EVM	mRNA	50445	52542	.	-	.	ID=evm.model.Contig00001.9;Parent=evm.model.Contig00001.9;
Contig00001	EVM	CDS	52493	52542	.	-	0	ID=cds.evm.model.Contig00001.9;Parent=evm.model.Contig00001.9
Contig00001	EVM	CDS	52279	52384	.	-	1	ID=cds.evm.model.Contig00001.9;Parent=evm.model.Contig00001.9
Contig00001	EVM	CDS	51672	51929	.	-	0	ID=cds.evm.model.Contig00001.9;Parent=evm.model.Contig00001.9
Contig00001	EVM	CDS	51281	51355	.	-	0	ID=cds.evm.model.Contig00001.9;Parent=evm.model.Contig00001.9
Contig00001	EVM	CDS	50938	51095	.	-	0	ID=cds.evm.model.Contig00001.9;Parent=evm.model.Contig00001.9
Contig00001	EVM	CDS	50590	50689	.	-	1	ID=cds.evm.model.Contig00001.9;Parent=evm.model.Contig00001.9
Contig00001	EVM	CDS	50445	50510	.	-	0	ID=cds.evm.model.Contig00001.9;Parent=evm.model.Contig00001.9
Contig00001	EVM	gene	54711	55420	.	+	.	ID=evm.model.Contig00001.10;Parent=evm.model.Contig00001.10;
Contig00001	EVM	mRNA	54711	55420	.	+	.	ID=evm.model.Contig00001.10;Parent=evm.model.Contig00001.10;
Contig00001	EVM	CDS	54711	54794	.	+	0	ID=cds.evm.model.Contig00001.10;Parent=evm.model.Contig00001.10
Contig00001	EVM	CDS	54868	54924	.	+	0	ID=cds.evm.model.Contig00001.10;Parent=evm.model.Contig00001.10
Contig00001	EVM	CDS	55072	55196	.	+	0	ID=cds.evm.model.Contig00001.10;Parent=evm.model.Contig00001.10
Contig00001	EVM	CDS	55264	55420	.	+	1	ID=cds.evm.model.Contig00001.10;Parent=evm.model.Contig00001.10
Contig00001	EVM	gene	60351	60970	.	+	.	ID=evm.model.Contig00001.11;Parent=evm.model.Contig00001.11;
Contig00001	EVM	mRNA	60351	60970	.	+	.	ID=evm.model.Contig00001.11;Parent=evm.model.Contig00001.11;
Contig00001	EVM	CDS	60351	60426	.	+	0	ID=cds.evm.model.Contig00001.11;Parent=evm.model.Contig00001.11
Contig00001	EVM	CDS	60598	60806	.	+	2	ID=cds.evm.model.Contig00001.11;Parent=evm.model.Contig00001.11
Contig00001	EVM	CDS	60887	60970	.	+	0	ID=cds.evm.model.Contig00001.11;Parent=evm.model.Contig00001.11
Contig00001	EVM	gene	64094	65894	.	+	.	ID=evm.model.Contig00001.12;Parent=evm.model.Contig00001.12;
Contig00001	EVM	mRNA	64094	65894	.	+	.	ID=evm.model.Contig00001.12;Parent=evm.model.Contig00001.12;
Contig00001	EVM	CDS	64094	64381	.	+	0	ID=cds.evm.model.Contig00001.12;Parent=evm.model.Contig00001.12
Contig00001	EVM	CDS	64555	64681	.	+	0	ID=cds.evm.model.Contig00001.12;Parent=evm.model.Contig00001.12
Contig00001	EVM	CDS	64800	64904	.	+	2	ID=cds.evm.model.Contig00001.12;Parent=evm.model.Contig00001.12
Contig00001	EVM	CDS	65301	65388	.	+	2	ID=cds.evm.model.Contig00001.12;Parent=evm.model.Contig00001.12
Contig00001	EVM	CDS	65555	65894	.	+	1	ID=cds.evm.model.Contig00001.12;Parent=evm.model.Contig00001.12
Contig00001	EVM	gene	66820	69144	.	-	.	ID=evm.model.Contig00001.13;Parent=evm.model.Contig00001.13;
Contig00001	EVM	mRNA	66820	69144	.	-	.	ID=evm.model.Contig00001.13;Parent=evm.model.Contig00001.13;
Contig00001	EVM	CDS	69133	69144	.	-	0	ID=cds.evm.model.Contig00001.13;Parent=evm.model.Contig00001.13
Contig00001	EVM	CDS	68709	68942	.	-	0	ID=cds.evm.model.Contig00001.13;Parent=evm.model.Contig00001.13
Contig00001	EVM	CDS	68283	68612	.	-	0	ID=cds.evm.model.Contig00001.13;Parent=evm.model.Contig00001.13
Contig00001	EVM	CDS	67781	67871	.	-	0	ID=cds.evm.model.Contig00001.13;Parent=evm.model.Contig00001.13
Contig00001	EVM	CDS	67323	67534	.	-	2	ID=cds.evm.model.Contig00001.13;Parent=evm.model.Contig00001.13
Contig00001	EVM	CDS	67022	67074	.	-	0	ID=cds.evm.model.Contig00001.13;Parent=evm.model.Contig00001.13
Contig00001	EVM	CDS	66820	66937	.	-	1	ID=cds.evm.model.Contig00001.13;Parent=evm.model.Contig00001.13
Contig00001	EVM	gene	69542	73392	.	+	.	ID=evm.model.Contig00001.14;Parent=evm.model.Contig00001.14;
Contig00001	EVM	mRNA	69542	73392	.	+	.	ID=evm.model.Contig00001.14;Parent=evm.model.Contig00001.14;
Contig00001	EVM	CDS	69542	69776	.	+	0	ID=cds.evm.model.Contig00001.14;Parent=evm.model.Contig00001.14
Contig00001	EVM	CDS	69902	69966	.	+	2	ID=cds.evm.model.Contig00001.14;Parent=evm.model.Contig00001.14
Contig00001	EVM	CDS	70127	70213	.	+	0	ID=cds.evm.model.Contig00001.14;Parent=evm.model.Contig00001.14
Contig00001	EVM	CDS	70551	70622	.	+	0	ID=cds.evm.model.Contig00001.14;Parent=evm.model.Contig00001.14
Contig00001	EVM	CDS	70859	70944	.	+	0	ID=cds.evm.model.Contig00001.14;Parent=evm.model.Contig00001.14
Contig00001	EVM	CDS	71335	71405	.	+	1	ID=cds.evm.model.Contig00001.14;Parent=evm.model.Contig00001.14
Contig00001	EVM	CDS	71903	71964	.	+	2	ID=cds.evm.model.Contig00001.14;Parent=evm.model.Contig00001.14
Contig00001	EVM	CDS	72223	72333	.	+	0	ID=cds.evm.model.Contig00001.14;Parent=evm.model.Contig00001.14
Contig00001	EVM	CDS	72417	72728	.	+	0	ID=cds.evm.model.Contig00001.14;Parent=evm.model.Contig00001.14
Contig00001	EVM	CDS	73273	73392	.	+	0	ID=cds.evm.model.Contig00001.14;Parent=evm.model.Contig00001.14
Contig00001	EVM	gene	75364	79384	.	+	.	ID=evm.model.Contig00001.15;Parent=evm.model.Contig00001.15;
Contig00001	EVM	mRNA	75364	79384	.	+	.	ID=evm.model.Contig00001.15;Parent=evm.model.Contig00001.15;
Contig00001	EVM	CDS	75364	75855	.	+	0	ID=cds.evm.model.Contig00001.15;Parent=evm.model.Contig00001.15
Contig00001	EVM	CDS	76131	76206	.	+	0	ID=cds.evm.model.Contig00001.15;Parent=evm.model.Contig00001.15
Contig00001	EVM	CDS	76759	76889	.	+	2	ID=cds.evm.model.Contig00001.15;Parent=evm.model.Contig00001.15
Contig00001	EVM	CDS	77063	78914	.	+	0	ID=cds.evm.model.Contig00001.15;Parent=evm.model.Contig00001.15
Contig00001	EVM	CDS	79102	79134	.	+	2	ID=cds.evm.model.Contig00001.15;Parent=evm.model.Contig00001.15
Contig00001	EVM	CDS	79353	79384	.	+	2	ID=cds.evm.model.Contig00001.15;Parent=evm.model.Contig00001.15
Contig00001	EVM	gene	82013	85852	.	-	.	ID=evm.model.Contig00001.16;Parent=evm.model.Contig00001.16;
Contig00001	EVM	mRNA	82013	85852	.	-	.	ID=evm.model.Contig00001.16;Parent=evm.model.Contig00001.16;
Contig00001	EVM	CDS	85737	85852	.	-	0	ID=cds.evm.model.Contig00001.16;Parent=evm.model.Contig00001.16
Contig00001	EVM	CDS	85431	85518	.	-	1	ID=cds.evm.model.Contig00001.16;Parent=evm.model.Contig00001.16
Contig00001	EVM	CDS	85259	85363	.	-	0	ID=cds.evm.model.Contig00001.16;Parent=evm.model.Contig00001.16
Contig00001	EVM	CDS	85030	85146	.	-	0	ID=cds.evm.model.Contig00001.16;Parent=evm.model.Contig00001.16
Contig00001	EVM	CDS	84581	84755	.	-	0	ID=cds.evm.model.Contig00001.16;Parent=evm.model.Contig00001.16
Contig00001	EVM	CDS	84245	84450	.	-	2	ID=cds.evm.model.Contig00001.16;Parent=evm.model.Contig00001.16
Contig00001	EVM	CDS	84017	84107	.	-	0	ID=cds.evm.model.Contig00001.16;Parent=evm.model.Contig00001.16
Contig00001	EVM	CDS	83824	83898	.	-	2	ID=cds.evm.model.Contig00001.16;Parent=evm.model.Contig00001.16
Contig00001	EVM	CDS	83672	83754	.	-	2	ID=cds.evm.model.Contig00001.16;Parent=evm.model.Contig00001.16
Contig00001	EVM	CDS	83446	83532	.	-	0	ID=cds.evm.model.Contig00001.16;Parent=evm.model.Contig00001.16
Contig00001	EVM	CDS	83140	83274	.	-	0	ID=cds.evm.model.Contig00001.16;Parent=evm.model.Contig00001.16
Contig00001	EVM	CDS	82507	82678	.	-	0	ID=cds.evm.model.Contig00001.16;Parent=evm.model.Contig00001.16
Contig00001	EVM	CDS	82319	82441	.	-	2	ID=cds.evm.model.Contig00001.16;Parent=evm.model.Contig00001.16
Contig00001	EVM	CDS	82013	82131	.	-	2	ID=cds.evm.model.Contig00001.16;Parent=evm.model.Contig00001.16
Contig00001	EVM	gene	87439	94433	.	-	.	ID=evm.model.Contig00001.17;Parent=evm.model.Contig00001.17;
Contig00001	EVM	mRNA	87439	94433	.	-	.	ID=evm.model.Contig00001.17;Parent=evm.model.Contig00001.17;
Contig00001	EVM	CDS	94390	94433	.	-	0	ID=cds.evm.model.Contig00001.17;Parent=evm.model.Contig00001.17
Contig00001	EVM	CDS	94024	94273	.	-	1	ID=cds.evm.model.Contig00001.17;Parent=evm.model.Contig00001.17
Contig00001	EVM	CDS	93331	93444	.	-	0	ID=cds.evm.model.Contig00001.17;Parent=evm.model.Contig00001.17
Contig00001	EVM	CDS	92576	92867	.	-	0	ID=cds.evm.model.Contig00001.17;Parent=evm.model.Contig00001.17
Contig00001	EVM	CDS	92051	92234	.	-	2	ID=cds.evm.model.Contig00001.17;Parent=evm.model.Contig00001.17
Contig00001	EVM	CDS	91810	91917	.	-	1	ID=cds.evm.model.Contig00001.17;Parent=evm.model.Contig00001.17
Contig00001	EVM	CDS	91546	91710	.	-	1	ID=cds.evm.model.Contig00001.17;Parent=evm.model.Contig00001.17
Contig00001	EVM	CDS	91297	91433	.	-	1	ID=cds.evm.model.Contig00001.17;Parent=evm.model.Contig00001.17
Contig00001	EVM	CDS	90889	90991	.	-	2	ID=cds.evm.model.Contig00001.17;Parent=evm.model.Contig00001.17
Contig00001	EVM	CDS	90677	90717	.	-	1	ID=cds.evm.model.Contig00001.17;Parent=evm.model.Contig00001.17
Contig00001	EVM	CDS	89719	90418	.	-	2	ID=cds.evm.model.Contig00001.17;Parent=evm.model.Contig00001.17
Contig00001	EVM	CDS	89484	89595	.	-	1	ID=cds.evm.model.Contig00001.17;Parent=evm.model.Contig00001.17
Contig00001	EVM	CDS	89310	89414	.	-	0	ID=cds.evm.model.Contig00001.17;Parent=evm.model.Contig00001.17
Contig00001	EVM	CDS	88926	89172	.	-	0	ID=cds.evm.model.Contig00001.17;Parent=evm.model.Contig00001.17
Contig00001	EVM	CDS	88696	88782	.	-	2	ID=cds.evm.model.Contig00001.17;Parent=evm.model.Contig00001.17
Contig00001	EVM	CDS	88570	88610	.	-	2	ID=cds.evm.model.Contig00001.17;Parent=evm.model.Contig00001.17
Contig00001	EVM	CDS	87439	87939	.	-	0	ID=cds.evm.model.Contig00001.17;Parent=evm.model.Contig00001.17
Contig00001	EVM	gene	99957	102644	.	+	.	ID=evm.model.Contig00001.18;Parent=evm.model.Contig00001.18;
Contig00001	EVM	mRNA	99957	102644	.	+	.	ID=evm.model.Contig00001.18;Parent=evm.model.Contig00001.18;
Contig00001	EVM	CDS	99957	101193	.	+	0	ID=cds.evm.model.Contig00001.18;Parent=evm.model.Contig00001.18
Contig00001	EVM	CDS	102493	102644	.	+	2	ID=cds.evm.model.Contig00001.18;Parent=evm.model.Contig00001.18
Contig00001	EVM	gene	114741	117907	.	-	.	ID=evm.model.Contig00001.19;Parent=evm.model.Contig00001.19;
Contig00001	EVM	mRNA	114741	117907	.	-	.	ID=evm.model.Contig00001.19;Parent=evm.model.Contig00001.19;
Contig00001	EVM	CDS	117658	117907	.	-	0	ID=cds.evm.model.Contig00001.19;Parent=evm.model.Contig00001.19
Contig00001	EVM	CDS	117020	117267	.	-	2	ID=cds.evm.model.Contig00001.19;Parent=evm.model.Contig00001.19
Contig00001	EVM	CDS	116228	116771	.	-	0	ID=cds.evm.model.Contig00001.19;Parent=evm.model.Contig00001.19
Contig00001	EVM	CDS	115440	115942	.	-	2	ID=cds.evm.model.Contig00001.19;Parent=evm.model.Contig00001.19
Contig00001	EVM	CDS	114741	115292	.	-	0	ID=cds.evm.model.Contig00001.19;Parent=evm.model.Contig00001.19
Contig00001	EVM	gene	118832	121786	.	-	.	ID=evm.model.Contig00001.20;Parent=evm.model.Contig00001.20;
Contig00001	EVM	mRNA	118832	121786	.	-	.	ID=evm.model.Contig00001.20;Parent=evm.model.Contig00001.20;
Contig00001	EVM	CDS	121512	121786	.	-	0	ID=cds.evm.model.Contig00001.20;Parent=evm.model.Contig00001.20
Contig00001	EVM	CDS	121409	121449	.	-	1	ID=cds.evm.model.Contig00001.20;Parent=evm.model.Contig00001.20
Contig00001	EVM	CDS	120931	121178	.	-	2	ID=cds.evm.model.Contig00001.20;Parent=evm.model.Contig00001.20
Contig00001	EVM	CDS	120201	120768	.	-	0	ID=cds.evm.model.Contig00001.20;Parent=evm.model.Contig00001.20
Contig00001	EVM	CDS	119616	120124	.	-	2	ID=cds.evm.model.Contig00001.20;Parent=evm.model.Contig00001.20
Contig00001	EVM	CDS	118832	119365	.	-	0	ID=cds.evm.model.Contig00001.20;Parent=evm.model.Contig00001.20
Contig00001	EVM	gene	132277	133120	.	+	.	ID=evm.model.Contig00001.21;Parent=evm.model.Contig00001.21;
Contig00001	EVM	mRNA	132277	133120	.	+	.	ID=evm.model.Contig00001.21;Parent=evm.model.Contig00001.21;
Contig00001	EVM	CDS	132277	132298	.	+	0	ID=cds.evm.model.Contig00001.21;Parent=evm.model.Contig00001.21
Contig00001	EVM	CDS	132334	132516	.	+	2	ID=cds.evm.model.Contig00001.21;Parent=evm.model.Contig00001.21
Contig00001	EVM	CDS	132966	133120	.	+	2	ID=cds.evm.model.Contig00001.21;Parent=evm.model.Contig00001.21
Contig00001	EVM	gene	133712	137304	.	+	.	ID=evm.model.Contig00001.22;Parent=evm.model.Contig00001.22;
Contig00001	EVM	mRNA	133712	137304	.	+	.	ID=evm.model.Contig00001.22;Parent=evm.model.Contig00001.22;
Contig00001	EVM	CDS	133712	133788	.	+	0	ID=cds.evm.model.Contig00001.22;Parent=evm.model.Contig00001.22
Contig00001	EVM	CDS	134902	135019	.	+	1	ID=cds.evm.model.Contig00001.22;Parent=evm.model.Contig00001.22
Contig00001	EVM	CDS	135544	135639	.	+	0	ID=cds.evm.model.Contig00001.22;Parent=evm.model.Contig00001.22
Contig00001	EVM	CDS	135874	135994	.	+	0	ID=cds.evm.model.Contig00001.22;Parent=evm.model.Contig00001.22
Contig00001	EVM	CDS	136613	136722	.	+	2	ID=cds.evm.model.Contig00001.22;Parent=evm.model.Contig00001.22
Contig00001	EVM	CDS	137260	137304	.	+	0	ID=cds.evm.model.Contig00001.22;Parent=evm.model.Contig00001.22
Contig00001	EVM	gene	142582	143959	.	-	.	ID=evm.model.Contig00001.23;Parent=evm.model.Contig00001.23;
Contig00001	EVM	mRNA	142582	143959	.	-	.	ID=evm.model.Contig00001.23;Parent=evm.model.Contig00001.23;
Contig00001	EVM	CDS	143704	143959	.	-	0	ID=cds.evm.model.Contig00001.23;Parent=evm.model.Contig00001.23
Contig00001	EVM	CDS	143290	143454	.	-	2	ID=cds.evm.model.Contig00001.23;Parent=evm.model.Contig00001.23
Contig00001	EVM	CDS	142582	142802	.	-	2	ID=cds.evm.model.Contig00001.23;Parent=evm.model.Contig00001.23
Contig00001	EVM	gene	144655	146372	.	+	.	ID=evm.model.Contig00001.24;Parent=evm.model.Contig00001.24;
Contig00001	EVM	mRNA	144655	146372	.	+	.	ID=evm.model.Contig00001.24;Parent=evm.model.Contig00001.24;
Contig00001	EVM	CDS	144655	145472	.	+	0	ID=cds.evm.model.Contig00001.24;Parent=evm.model.Contig00001.24
Contig00001	EVM	CDS	145548	145631	.	+	1	ID=cds.evm.model.Contig00001.24;Parent=evm.model.Contig00001.24
Contig00001	EVM	CDS	145741	145855	.	+	1	ID=cds.evm.model.Contig00001.24;Parent=evm.model.Contig00001.24
Contig00001	EVM	CDS	146064	146372	.	+	0	ID=cds.evm.model.Contig00001.24;Parent=evm.model.Contig00001.24
Contig00001	EVM	gene	150823	156830	.	+	.	ID=evm.model.Contig00001.25;Parent=evm.model.Contig00001.25;
Contig00001	EVM	mRNA	150823	156830	.	+	.	ID=evm.model.Contig00001.25;Parent=evm.model.Contig00001.25;
Contig00001	EVM	CDS	150823	151557	.	+	0	ID=cds.evm.model.Contig00001.25;Parent=evm.model.Contig00001.25
Contig00001	EVM	CDS	151709	153148	.	+	0	ID=cds.evm.model.Contig00001.25;Parent=evm.model.Contig00001.25
Contig00001	EVM	CDS	153515	154392	.	+	0	ID=cds.evm.model.Contig00001.25;Parent=evm.model.Contig00001.25
Contig00001	EVM	CDS	154594	154758	.	+	1	ID=cds.evm.model.Contig00001.25;Parent=evm.model.Contig00001.25
Contig00001	EVM	CDS	154932	155040	.	+	1	ID=cds.evm.model.Contig00001.25;Parent=evm.model.Contig00001.25
Contig00001	EVM	CDS	155099	155248	.	+	0	ID=cds.evm.model.Contig00001.25;Parent=evm.model.Contig00001.25
Contig00001	EVM	CDS	155431	155612	.	+	0	ID=cds.evm.model.Contig00001.25;Parent=evm.model.Contig00001.25
Contig00001	EVM	CDS	155814	155952	.	+	1	ID=cds.evm.model.Contig00001.25;Parent=evm.model.Contig00001.25
Contig00001	EVM	CDS	156174	156269	.	+	0	ID=cds.evm.model.Contig00001.25;Parent=evm.model.Contig00001.25
Contig00001	EVM	CDS	156804	156830	.	+	0	ID=cds.evm.model.Contig00001.25;Parent=evm.model.Contig00001.25
Contig00001	EVM	gene	158451	160840	.	-	.	ID=evm.model.Contig00001.26;Parent=evm.model.Contig00001.26;
Contig00001	EVM	mRNA	158451	160840	.	-	.	ID=evm.model.Contig00001.26;Parent=evm.model.Contig00001.26;
Contig00001	EVM	CDS	160324	160840	.	-	0	ID=cds.evm.model.Contig00001.26;Parent=evm.model.Contig00001.26
Contig00001	EVM	CDS	159880	159924	.	-	2	ID=cds.evm.model.Contig00001.26;Parent=evm.model.Contig00001.26
Contig00001	EVM	CDS	159542	159664	.	-	2	ID=cds.evm.model.Contig00001.26;Parent=evm.model.Contig00001.26
Contig00001	EVM	CDS	159233	159431	.	-	2	ID=cds.evm.model.Contig00001.26;Parent=evm.model.Contig00001.26
Contig00001	EVM	CDS	158451	158637	.	-	1	ID=cds.evm.model.Contig00001.26;Parent=evm.model.Contig00001.26
Contig00001	EVM	gene	163370	164953	.	+	.	ID=evm.model.Contig00001.27;Parent=evm.model.Contig00001.27;
Contig00001	EVM	mRNA	163370	164953	.	+	.	ID=evm.model.Contig00001.27;Parent=evm.model.Contig00001.27;
Contig00001	EVM	CDS	163370	164953	.	+	0	ID=cds.evm.model.Contig00001.27;Parent=evm.model.Contig00001.27
Contig00001	EVM	gene	166001	176216	.	+	.	ID=evm.model.Contig00001.28;Parent=evm.model.Contig00001.28;
Contig00001	EVM	mRNA	166001	176216	.	+	.	ID=evm.model.Contig00001.28;Parent=evm.model.Contig00001.28;
Contig00001	EVM	CDS	166001	166741	.	+	0	ID=cds.evm.model.Contig00001.28;Parent=evm.model.Contig00001.28
Contig00001	EVM	CDS	166874	167156	.	+	0	ID=cds.evm.model.Contig00001.28;Parent=evm.model.Contig00001.28
Contig00001	EVM	CDS	169454	169614	.	+	2	ID=cds.evm.model.Contig00001.28;Parent=evm.model.Contig00001.28
Contig00001	EVM	CDS	175000	175190	.	+	0	ID=cds.evm.model.Contig00001.28;Parent=evm.model.Contig00001.28
Contig00001	EVM	CDS	175948	176024	.	+	1	ID=cds.evm.model.Contig00001.28;Parent=evm.model.Contig00001.28
Contig00001	EVM	CDS	176089	176216	.	+	2	ID=cds.evm.model.Contig00001.28;Parent=evm.model.Contig00001.28
Contig00001	EVM	gene	178732	181834	.	-	.	ID=evm.model.Contig00001.29;Parent=evm.model.Contig00001.29;
Contig00001	EVM	mRNA	178732	181834	.	-	.	ID=evm.model.Contig00001.29;Parent=evm.model.Contig00001.29;
Contig00001	EVM	CDS	181824	181834	.	-	0	ID=cds.evm.model.Contig00001.29;Parent=evm.model.Contig00001.29
Contig00001	EVM	CDS	181666	181754	.	-	1	ID=cds.evm.model.Contig00001.29;Parent=evm.model.Contig00001.29
Contig00001	EVM	CDS	181169	181419	.	-	2	ID=cds.evm.model.Contig00001.29;Parent=evm.model.Contig00001.29
Contig00001	EVM	CDS	179938	180615	.	-	0	ID=cds.evm.model.Contig00001.29;Parent=evm.model.Contig00001.29
Contig00001	EVM	CDS	179408	179491	.	-	0	ID=cds.evm.model.Contig00001.29;Parent=evm.model.Contig00001.29
Contig00001	EVM	CDS	179049	179273	.	-	0	ID=cds.evm.model.Contig00001.29;Parent=evm.model.Contig00001.29
Contig00001	EVM	CDS	178732	178944	.	-	0	ID=cds.evm.model.Contig00001.29;Parent=evm.model.Contig00001.29
Contig00001	EVM	gene	190517	206155	.	-	.	ID=evm.model.Contig00001.30;Parent=evm.model.Contig00001.30;
Contig00001	EVM	mRNA	190517	206155	.	-	.	ID=evm.model.Contig00001.30;Parent=evm.model.Contig00001.30;
Contig00001	EVM	CDS	206131	206155	.	-	0	ID=cds.evm.model.Contig00001.30;Parent=evm.model.Contig00001.30
Contig00001	EVM	CDS	205235	206012	.	-	2	ID=cds.evm.model.Contig00001.30;Parent=evm.model.Contig00001.30
Contig00001	EVM	CDS	201126	201579	.	-	1	ID=cds.evm.model.Contig00001.30;Parent=evm.model.Contig00001.30
Contig00001	EVM	CDS	198880	199014	.	-	0	ID=cds.evm.model.Contig00001.30;Parent=evm.model.Contig00001.30
Contig00001	EVM	CDS	198465	198526	.	-	0	ID=cds.evm.model.Contig00001.30;Parent=evm.model.Contig00001.30
Contig00001	EVM	CDS	197542	198185	.	-	1	ID=cds.evm.model.Contig00001.30;Parent=evm.model.Contig00001.30
Contig00001	EVM	CDS	196962	197203	.	-	2	ID=cds.evm.model.Contig00001.30;Parent=evm.model.Contig00001.30
Contig00001	EVM	CDS	196267	196335	.	-	0	ID=cds.evm.model.Contig00001.30;Parent=evm.model.Contig00001.30
Contig00001	EVM	CDS	194861	194996	.	-	0	ID=cds.evm.model.Contig00001.30;Parent=evm.model.Contig00001.30
Contig00001	EVM	CDS	193669	193754	.	-	2	ID=cds.evm.model.Contig00001.30;Parent=evm.model.Contig00001.30
Contig00001	EVM	CDS	193253	193426	.	-	0	ID=cds.evm.model.Contig00001.30;Parent=evm.model.Contig00001.30
Contig00001	EVM	CDS	192575	193045	.	-	0	ID=cds.evm.model.Contig00001.30;Parent=evm.model.Contig00001.30
Contig00001	EVM	CDS	191966	192193	.	-	0	ID=cds.evm.model.Contig00001.30;Parent=evm.model.Contig00001.30
Contig00001	EVM	CDS	191407	191712	.	-	0	ID=cds.evm.model.Contig00001.30;Parent=evm.model.Contig00001.30
Contig00001	EVM	CDS	191094	191223	.	-	0	ID=cds.evm.model.Contig00001.30;Parent=evm.model.Contig00001.30
Contig00001	EVM	CDS	190517	190773	.	-	2	ID=cds.evm.model.Contig00001.30;Parent=evm.model.Contig00001.30
Contig00001	EVM	gene	207225	207912	.	-	.	ID=evm.model.Contig00001.31;Parent=evm.model.Contig00001.31;
Contig00001	EVM	mRNA	207225	207912	.	-	.	ID=evm.model.Contig00001.31;Parent=evm.model.Contig00001.31;
Contig00001	EVM	CDS	207742	207912	.	-	0	ID=cds.evm.model.Contig00001.31;Parent=evm.model.Contig00001.31
Contig00001	EVM	CDS	207225	207272	.	-	0	ID=cds.evm.model.Contig00001.31;Parent=evm.model.Contig00001.31
Contig00001	EVM	gene	209477	212992	.	-	.	ID=evm.model.Contig00001.32;Parent=evm.model.Contig00001.32;
Contig00001	EVM	mRNA	209477	212992	.	-	.	ID=evm.model.Contig00001.32;Parent=evm.model.Contig00001.32;
Contig00001	EVM	CDS	212301	212992	.	-	0	ID=cds.evm.model.Contig00001.32;Parent=evm.model.Contig00001.32
Contig00001	EVM	CDS	211849	212228	.	-	1	ID=cds.evm.model.Contig00001.32;Parent=evm.model.Contig00001.32
Contig00001	EVM	CDS	210192	210468	.	-	2	ID=cds.evm.model.Contig00001.32;Parent=evm.model.Contig00001.32
Contig00001	EVM	CDS	209859	210005	.	-	1	ID=cds.evm.model.Contig00001.32;Parent=evm.model.Contig00001.32
Contig00001	EVM	CDS	209628	209752	.	-	1	ID=cds.evm.model.Contig00001.32;Parent=evm.model.Contig00001.32
Contig00001	EVM	CDS	209477	209556	.	-	2	ID=cds.evm.model.Contig00001.32;Parent=evm.model.Contig00001.32
Contig00001	EVM	gene	213820	215918	.	-	.	ID=evm.model.Contig00001.33;Parent=evm.model.Contig00001.33;
Contig00001	EVM	mRNA	213820	215918	.	-	.	ID=evm.model.Contig00001.33;Parent=evm.model.Contig00001.33;
Contig00001	EVM	CDS	215560	215918	.	-	0	ID=cds.evm.model.Contig00001.33;Parent=evm.model.Contig00001.33
Contig00001	EVM	CDS	215014	215396	.	-	1	ID=cds.evm.model.Contig00001.33;Parent=evm.model.Contig00001.33
Contig00001	EVM	CDS	214661	214943	.	-	2	ID=cds.evm.model.Contig00001.33;Parent=evm.model.Contig00001.33
Contig00001	EVM	CDS	214432	214593	.	-	1	ID=cds.evm.model.Contig00001.33;Parent=evm.model.Contig00001.33
Contig00001	EVM	CDS	214155	214297	.	-	1	ID=cds.evm.model.Contig00001.33;Parent=evm.model.Contig00001.33
Contig00001	EVM	CDS	213820	213899	.	-	2	ID=cds.evm.model.Contig00001.33;Parent=evm.model.Contig00001.33
Contig00001	EVM	gene	217948	218833	.	-	.	ID=evm.model.Contig00001.34;Parent=evm.model.Contig00001.34;
Contig00001	EVM	mRNA	217948	218833	.	-	.	ID=evm.model.Contig00001.34;Parent=evm.model.Contig00001.34;
Contig00001	EVM	CDS	218562	218833	.	-	0	ID=cds.evm.model.Contig00001.34;Parent=evm.model.Contig00001.34
Contig00001	EVM	CDS	217948	218335	.	-	1	ID=cds.evm.model.Contig00001.34;Parent=evm.model.Contig00001.34
Contig00001	EVM	gene	220193	222377	.	-	.	ID=evm.model.Contig00001.35;Parent=evm.model.Contig00001.35;
Contig00001	EVM	mRNA	220193	222377	.	-	.	ID=evm.model.Contig00001.35;Parent=evm.model.Contig00001.35;
Contig00001	EVM	CDS	221707	222377	.	-	0	ID=cds.evm.model.Contig00001.35;Parent=evm.model.Contig00001.35
Contig00001	EVM	CDS	221173	221549	.	-	1	ID=cds.evm.model.Contig00001.35;Parent=evm.model.Contig00001.35
Contig00001	EVM	CDS	220753	221032	.	-	2	ID=cds.evm.model.Contig00001.35;Parent=evm.model.Contig00001.35
Contig00001	EVM	CDS	220508	220669	.	-	1	ID=cds.evm.model.Contig00001.35;Parent=evm.model.Contig00001.35
Contig00001	EVM	CDS	220193	220349	.	-	1	ID=cds.evm.model.Contig00001.35;Parent=evm.model.Contig00001.35
Contig00001	EVM	gene	223319	225979	.	-	.	ID=evm.model.Contig00001.36;Parent=evm.model.Contig00001.36;
Contig00001	EVM	mRNA	223319	225979	.	-	.	ID=evm.model.Contig00001.36;Parent=evm.model.Contig00001.36;
Contig00001	EVM	CDS	225312	225979	.	-	0	ID=cds.evm.model.Contig00001.36;Parent=evm.model.Contig00001.36
Contig00001	EVM	CDS	224705	225087	.	-	1	ID=cds.evm.model.Contig00001.36;Parent=evm.model.Contig00001.36
Contig00001	EVM	CDS	224182	224473	.	-	2	ID=cds.evm.model.Contig00001.36;Parent=evm.model.Contig00001.36
Contig00001	EVM	CDS	223748	223909	.	-	1	ID=cds.evm.model.Contig00001.36;Parent=evm.model.Contig00001.36
Contig00001	EVM	CDS	223521	223645	.	-	1	ID=cds.evm.model.Contig00001.36;Parent=evm.model.Contig00001.36
Contig00001	EVM	CDS	223319	223398	.	-	2	ID=cds.evm.model.Contig00001.36;Parent=evm.model.Contig00001.36
Contig00001	EVM	gene	227145	229308	.	-	.	ID=evm.model.Contig00001.37;Parent=evm.model.Contig00001.37;
Contig00001	EVM	mRNA	227145	229308	.	-	.	ID=evm.model.Contig00001.37;Parent=evm.model.Contig00001.37;
Contig00001	EVM	CDS	228626	229308	.	-	0	ID=cds.evm.model.Contig00001.37;Parent=evm.model.Contig00001.37
Contig00001	EVM	CDS	228101	228483	.	-	1	ID=cds.evm.model.Contig00001.37;Parent=evm.model.Contig00001.37
Contig00001	EVM	CDS	227713	228004	.	-	2	ID=cds.evm.model.Contig00001.37;Parent=evm.model.Contig00001.37
Contig00001	EVM	CDS	227473	227634	.	-	1	ID=cds.evm.model.Contig00001.37;Parent=evm.model.Contig00001.37
Contig00001	EVM	CDS	227260	227384	.	-	1	ID=cds.evm.model.Contig00001.37;Parent=evm.model.Contig00001.37
Contig00001	EVM	CDS	227145	227164	.	-	2	ID=cds.evm.model.Contig00001.37;Parent=evm.model.Contig00001.37
Contig00001	EVM	gene	231171	241059	.	+	.	ID=evm.model.Contig00001.38;Parent=evm.model.Contig00001.38;
Contig00001	EVM	mRNA	231171	241059	.	+	.	ID=evm.model.Contig00001.38;Parent=evm.model.Contig00001.38;
Contig00001	EVM	CDS	231171	231194	.	+	0	ID=cds.evm.model.Contig00001.38;Parent=evm.model.Contig00001.38
Contig00001	EVM	CDS	231350	231407	.	+	0	ID=cds.evm.model.Contig00001.38;Parent=evm.model.Contig00001.38
Contig00001	EVM	CDS	231450	231791	.	+	2	ID=cds.evm.model.Contig00001.38;Parent=evm.model.Contig00001.38
Contig00001	EVM	CDS	231953	231997	.	+	2	ID=cds.evm.model.Contig00001.38;Parent=evm.model.Contig00001.38
Contig00001	EVM	CDS	232214	232315	.	+	2	ID=cds.evm.model.Contig00001.38;Parent=evm.model.Contig00001.38
Contig00001	EVM	CDS	232551	232649	.	+	2	ID=cds.evm.model.Contig00001.38;Parent=evm.model.Contig00001.38
Contig00001	EVM	CDS	232799	233170	.	+	2	ID=cds.evm.model.Contig00001.38;Parent=evm.model.Contig00001.38
Contig00001	EVM	CDS	233343	233387	.	+	2	ID=cds.evm.model.Contig00001.38;Parent=evm.model.Contig00001.38
Contig00001	EVM	CDS	233563	233697	.	+	2	ID=cds.evm.model.Contig00001.38;Parent=evm.model.Contig00001.38
Contig00001	EVM	CDS	233863	234426	.	+	2	ID=cds.evm.model.Contig00001.38;Parent=evm.model.Contig00001.38
Contig00001	EVM	CDS	235938	236354	.	+	2	ID=cds.evm.model.Contig00001.38;Parent=evm.model.Contig00001.38
Contig00001	EVM	CDS	236460	236501	.	+	2	ID=cds.evm.model.Contig00001.38;Parent=evm.model.Contig00001.38
Contig00001	EVM	CDS	240172	240309	.	+	2	ID=cds.evm.model.Contig00001.38;Parent=evm.model.Contig00001.38
Contig00001	EVM	CDS	240479	241059	.	+	2	ID=cds.evm.model.Contig00001.38;Parent=evm.model.Contig00001.38
Contig00001	EVM	gene	246218	247843	.	-	.	ID=evm.model.Contig00001.39;Parent=evm.model.Contig00001.39;
Contig00001	EVM	mRNA	246218	247843	.	-	.	ID=evm.model.Contig00001.39;Parent=evm.model.Contig00001.39;
Contig00001	EVM	CDS	247674	247843	.	-	0	ID=cds.evm.model.Contig00001.39;Parent=evm.model.Contig00001.39
Contig00001	EVM	CDS	246218	247286	.	-	1	ID=cds.evm.model.Contig00001.39;Parent=evm.model.Contig00001.39
Contig00001	EVM	gene	253473	254945	.	-	.	ID=evm.model.Contig00001.40;Parent=evm.model.Contig00001.40;
Contig00001	EVM	mRNA	253473	254945	.	-	.	ID=evm.model.Contig00001.40;Parent=evm.model.Contig00001.40;
Contig00001	EVM	CDS	254354	254945	.	-	0	ID=cds.evm.model.Contig00001.40;Parent=evm.model.Contig00001.40
Contig00001	EVM	CDS	253473	253558	.	-	2	ID=cds.evm.model.Contig00001.40;Parent=evm.model.Contig00001.40
Contig00001	EVM	gene	257497	269205	.	-	.	ID=evm.model.Contig00001.41;Parent=evm.model.Contig00001.41;
Contig00001	EVM	mRNA	257497	269205	.	-	.	ID=evm.model.Contig00001.41;Parent=evm.model.Contig00001.41;
Contig00001	EVM	CDS	268751	269205	.	-	0	ID=cds.evm.model.Contig00001.41;Parent=evm.model.Contig00001.41
Contig00001	EVM	CDS	267585	268018	.	-	1	ID=cds.evm.model.Contig00001.41;Parent=evm.model.Contig00001.41
Contig00001	EVM	CDS	262880	263116	.	-	2	ID=cds.evm.model.Contig00001.41;Parent=evm.model.Contig00001.41
Contig00001	EVM	CDS	262566	262712	.	-	2	ID=cds.evm.model.Contig00001.41;Parent=evm.model.Contig00001.41
Contig00001	EVM	CDS	262167	262201	.	-	2	ID=cds.evm.model.Contig00001.41;Parent=evm.model.Contig00001.41
Contig00001	EVM	CDS	261360	261445	.	-	0	ID=cds.evm.model.Contig00001.41;Parent=evm.model.Contig00001.41
Contig00001	EVM	CDS	259966	260320	.	-	1	ID=cds.evm.model.Contig00001.41;Parent=evm.model.Contig00001.41
Contig00001	EVM	CDS	259669	259814	.	-	0	ID=cds.evm.model.Contig00001.41;Parent=evm.model.Contig00001.41
Contig00001	EVM	CDS	259333	259445	.	-	1	ID=cds.evm.model.Contig00001.41;Parent=evm.model.Contig00001.41
Contig00001	EVM	CDS	258907	259200	.	-	2	ID=cds.evm.model.Contig00001.41;Parent=evm.model.Contig00001.41
Contig00001	EVM	CDS	258460	258588	.	-	2	ID=cds.evm.model.Contig00001.41;Parent=evm.model.Contig00001.41
Contig00001	EVM	CDS	257497	257834	.	-	2	ID=cds.evm.model.Contig00001.41;Parent=evm.model.Contig00001.41
Contig00001	EVM	gene	273393	273713	.	+	.	ID=evm.model.Contig00001.42;Parent=evm.model.Contig00001.42;
Contig00001	EVM	mRNA	273393	273713	.	+	.	ID=evm.model.Contig00001.42;Parent=evm.model.Contig00001.42;
Contig00001	EVM	CDS	273393	273713	.	+	0	ID=cds.evm.model.Contig00001.42;Parent=evm.model.Contig00001.42
Contig00001	EVM	gene	274466	276561	.	-	.	ID=evm.model.Contig00001.43;Parent=evm.model.Contig00001.43;
Contig00001	EVM	mRNA	274466	276561	.	-	.	ID=evm.model.Contig00001.43;Parent=evm.model.Contig00001.43;
Contig00001	EVM	CDS	276390	276561	.	-	0	ID=cds.evm.model.Contig00001.43;Parent=evm.model.Contig00001.43
Contig00001	EVM	CDS	275850	275997	.	-	2	ID=cds.evm.model.Contig00001.43;Parent=evm.model.Contig00001.43
Contig00001	EVM	CDS	275470	275615	.	-	1	ID=cds.evm.model.Contig00001.43;Parent=evm.model.Contig00001.43
Contig00001	EVM	CDS	274994	275173	.	-	2	ID=cds.evm.model.Contig00001.43;Parent=evm.model.Contig00001.43
Contig00001	EVM	CDS	274466	274650	.	-	2	ID=cds.evm.model.Contig00001.43;Parent=evm.model.Contig00001.43
Contig00001	EVM	gene	277253	278250	.	-	.	ID=evm.model.Contig00001.44;Parent=evm.model.Contig00001.44;
Contig00001	EVM	mRNA	277253	278250	.	-	.	ID=evm.model.Contig00001.44;Parent=evm.model.Contig00001.44;
Contig00001	EVM	CDS	278088	278250	.	-	0	ID=cds.evm.model.Contig00001.44;Parent=evm.model.Contig00001.44
Contig00001	EVM	CDS	277253	277914	.	-	2	ID=cds.evm.model.Contig00001.44;Parent=evm.model.Contig00001.44
Contig00001	EVM	gene	300970	309396	.	+	.	ID=evm.model.Contig00001.45;Parent=evm.model.Contig00001.45;
Contig00001	EVM	mRNA	300970	309396	.	+	.	ID=evm.model.Contig00001.45;Parent=evm.model.Contig00001.45;
Contig00001	EVM	CDS	300970	301106	.	+	0	ID=cds.evm.model.Contig00001.45;Parent=evm.model.Contig00001.45
Contig00001	EVM	CDS	301696	301799	.	+	1	ID=cds.evm.model.Contig00001.45;Parent=evm.model.Contig00001.45
Contig00001	EVM	CDS	302219	302977	.	+	2	ID=cds.evm.model.Contig00001.45;Parent=evm.model.Contig00001.45
Contig00001	EVM	CDS	303178	303306	.	+	2	ID=cds.evm.model.Contig00001.45;Parent=evm.model.Contig00001.45
Contig00001	EVM	CDS	303392	303436	.	+	2	ID=cds.evm.model.Contig00001.45;Parent=evm.model.Contig00001.45
Contig00001	EVM	CDS	303560	303641	.	+	2	ID=cds.evm.model.Contig00001.45;Parent=evm.model.Contig00001.45
Contig00001	EVM	CDS	308820	309396	.	+	1	ID=cds.evm.model.Contig00001.45;Parent=evm.model.Contig00001.45
Contig00001	EVM	gene	314246	316732	.	-	.	ID=evm.model.Contig00001.47;Parent=evm.model.Contig00001.47;
Contig00001	EVM	mRNA	314246	316732	.	-	.	ID=evm.model.Contig00001.47;Parent=evm.model.Contig00001.47;
Contig00001	EVM	CDS	316688	316732	.	-	0	ID=cds.evm.model.Contig00001.47;Parent=evm.model.Contig00001.47
Contig00001	EVM	CDS	316102	316308	.	-	0	ID=cds.evm.model.Contig00001.47;Parent=evm.model.Contig00001.47
Contig00001	EVM	CDS	315937	315981	.	-	0	ID=cds.evm.model.Contig00001.47;Parent=evm.model.Contig00001.47
Contig00001	EVM	CDS	315703	315819	.	-	0	ID=cds.evm.model.Contig00001.47;Parent=evm.model.Contig00001.47
Contig00001	EVM	CDS	315345	315527	.	-	0	ID=cds.evm.model.Contig00001.47;Parent=evm.model.Contig00001.47
Contig00001	EVM	CDS	315184	315247	.	-	0	ID=cds.evm.model.Contig00001.47;Parent=evm.model.Contig00001.47
Contig00001	EVM	CDS	314953	315073	.	-	2	ID=cds.evm.model.Contig00001.47;Parent=evm.model.Contig00001.47
Contig00001	EVM	CDS	314246	314864	.	-	1	ID=cds.evm.model.Contig00001.47;Parent=evm.model.Contig00001.47
Contig00001	EVM	gene	324514	325989	.	-	.	ID=evm.model.Contig00001.48;Parent=evm.model.Contig00001.48;
Contig00001	EVM	mRNA	324514	325989	.	-	.	ID=evm.model.Contig00001.48;Parent=evm.model.Contig00001.48;
Contig00001	EVM	CDS	325859	325989	.	-	0	ID=cds.evm.model.Contig00001.48;Parent=evm.model.Contig00001.48
Contig00001	EVM	CDS	324722	324795	.	-	1	ID=cds.evm.model.Contig00001.48;Parent=evm.model.Contig00001.48
Contig00001	EVM	CDS	324514	324635	.	-	2	ID=cds.evm.model.Contig00001.48;Parent=evm.model.Contig00001.48
Contig00001	EVM	gene	328387	329430	.	-	.	ID=evm.model.Contig00001.49;Parent=evm.model.Contig00001.49;
Contig00001	EVM	mRNA	328387	329430	.	-	.	ID=evm.model.Contig00001.49;Parent=evm.model.Contig00001.49;
Contig00001	EVM	CDS	329317	329430	.	-	0	ID=cds.evm.model.Contig00001.49;Parent=evm.model.Contig00001.49
Contig00001	EVM	CDS	329073	329126	.	-	0	ID=cds.evm.model.Contig00001.49;Parent=evm.model.Contig00001.49
Contig00001	EVM	CDS	328427	328492	.	-	0	ID=cds.evm.model.Contig00001.49;Parent=evm.model.Contig00001.49
Contig00001	EVM	CDS	328387	328398	.	-	0	ID=cds.evm.model.Contig00001.49;Parent=evm.model.Contig00001.49
Contig00001	EVM	gene	330924	341860	.	+	.	ID=evm.model.Contig00001.50;Parent=evm.model.Contig00001.50;
Contig00001	EVM	mRNA	330924	341860	.	+	.	ID=evm.model.Contig00001.50;Parent=evm.model.Contig00001.50;
Contig00001	EVM	CDS	330924	330989	.	+	0	ID=cds.evm.model.Contig00001.50;Parent=evm.model.Contig00001.50
Contig00001	EVM	CDS	331313	331374	.	+	0	ID=cds.evm.model.Contig00001.50;Parent=evm.model.Contig00001.50
Contig00001	EVM	CDS	331644	331683	.	+	1	ID=cds.evm.model.Contig00001.50;Parent=evm.model.Contig00001.50
Contig00001	EVM	CDS	332665	332934	.	+	0	ID=cds.evm.model.Contig00001.50;Parent=evm.model.Contig00001.50
Contig00001	EVM	CDS	334416	334447	.	+	0	ID=cds.evm.model.Contig00001.50;Parent=evm.model.Contig00001.50
Contig00001	EVM	CDS	335153	335359	.	+	1	ID=cds.evm.model.Contig00001.50;Parent=evm.model.Contig00001.50
Contig00001	EVM	CDS	337439	337496	.	+	1	ID=cds.evm.model.Contig00001.50;Parent=evm.model.Contig00001.50
Contig00001	EVM	CDS	337628	337803	.	+	0	ID=cds.evm.model.Contig00001.50;Parent=evm.model.Contig00001.50
Contig00001	EVM	CDS	338176	338247	.	+	1	ID=cds.evm.model.Contig00001.50;Parent=evm.model.Contig00001.50
Contig00001	EVM	CDS	338881	338941	.	+	1	ID=cds.evm.model.Contig00001.50;Parent=evm.model.Contig00001.50
Contig00001	EVM	CDS	339031	339204	.	+	0	ID=cds.evm.model.Contig00001.50;Parent=evm.model.Contig00001.50
Contig00001	EVM	CDS	339351	339511	.	+	0	ID=cds.evm.model.Contig00001.50;Parent=evm.model.Contig00001.50
Contig00001	EVM	CDS	339689	340650	.	+	1	ID=cds.evm.model.Contig00001.50;Parent=evm.model.Contig00001.50
Contig00001	EVM	CDS	340734	341860	.	+	2	ID=cds.evm.model.Contig00001.50;Parent=evm.model.Contig00001.50
Contig00001	EVM	gene	343889	345633	.	+	.	ID=evm.model.Contig00001.51;Parent=evm.model.Contig00001.51;
Contig00001	EVM	mRNA	343889	345633	.	+	.	ID=evm.model.Contig00001.51;Parent=evm.model.Contig00001.51;
Contig00001	EVM	CDS	343889	343928	.	+	0	ID=cds.evm.model.Contig00001.51;Parent=evm.model.Contig00001.51
Contig00001	EVM	CDS	344012	344156	.	+	2	ID=cds.evm.model.Contig00001.51;Parent=evm.model.Contig00001.51
Contig00001	EVM	CDS	344336	344420	.	+	1	ID=cds.evm.model.Contig00001.51;Parent=evm.model.Contig00001.51
Contig00001	EVM	CDS	344536	344785	.	+	0	ID=cds.evm.model.Contig00001.51;Parent=evm.model.Contig00001.51
Contig00001	EVM	CDS	345018	345138	.	+	2	ID=cds.evm.model.Contig00001.51;Parent=evm.model.Contig00001.51
Contig00001	EVM	CDS	345225	345382	.	+	1	ID=cds.evm.model.Contig00001.51;Parent=evm.model.Contig00001.51
Contig00001	EVM	CDS	345596	345633	.	+	2	ID=cds.evm.model.Contig00001.51;Parent=evm.model.Contig00001.51
Contig00001	EVM	gene	346412	351668	.	-	.	ID=evm.model.Contig00001.52;Parent=evm.model.Contig00001.52;
Contig00001	EVM	mRNA	346412	351668	.	-	.	ID=evm.model.Contig00001.52;Parent=evm.model.Contig00001.52;
Contig00001	EVM	CDS	351504	351668	.	-	0	ID=cds.evm.model.Contig00001.52;Parent=evm.model.Contig00001.52
Contig00001	EVM	CDS	351055	351213	.	-	0	ID=cds.evm.model.Contig00001.52;Parent=evm.model.Contig00001.52
Contig00001	EVM	CDS	350690	350736	.	-	0	ID=cds.evm.model.Contig00001.52;Parent=evm.model.Contig00001.52
Contig00001	EVM	CDS	350092	350195	.	-	1	ID=cds.evm.model.Contig00001.52;Parent=evm.model.Contig00001.52
Contig00001	EVM	CDS	349194	349314	.	-	2	ID=cds.evm.model.Contig00001.52;Parent=evm.model.Contig00001.52
Contig00001	EVM	CDS	347286	347599	.	-	1	ID=cds.evm.model.Contig00001.52;Parent=evm.model.Contig00001.52
Contig00001	EVM	CDS	346971	347138	.	-	2	ID=cds.evm.model.Contig00001.52;Parent=evm.model.Contig00001.52
Contig00001	EVM	CDS	346412	346707	.	-	2	ID=cds.evm.model.Contig00001.52;Parent=evm.model.Contig00001.52
Contig00001	EVM	gene	382780	385001	.	+	.	ID=evm.model.Contig00001.53;Parent=evm.model.Contig00001.53;
Contig00001	EVM	mRNA	382780	385001	.	+	.	ID=evm.model.Contig00001.53;Parent=evm.model.Contig00001.53;
Contig00001	EVM	CDS	382780	382865	.	+	0	ID=cds.evm.model.Contig00001.53;Parent=evm.model.Contig00001.53
Contig00001	EVM	CDS	383229	383308	.	+	1	ID=cds.evm.model.Contig00001.53;Parent=evm.model.Contig00001.53
Contig00001	EVM	CDS	383546	383653	.	+	2	ID=cds.evm.model.Contig00001.53;Parent=evm.model.Contig00001.53
Contig00001	EVM	CDS	383940	384149	.	+	2	ID=cds.evm.model.Contig00001.53;Parent=evm.model.Contig00001.53
Contig00001	EVM	CDS	384778	385001	.	+	2	ID=cds.evm.model.Contig00001.53;Parent=evm.model.Contig00001.53
Contig00001	EVM	gene	385172	387823	.	-	.	ID=evm.model.Contig00001.54;Parent=evm.model.Contig00001.54;
Contig00001	EVM	mRNA	385172	387823	.	-	.	ID=evm.model.Contig00001.54;Parent=evm.model.Contig00001.54;
Contig00001	EVM	CDS	387698	387823	.	-	0	ID=cds.evm.model.Contig00001.54;Parent=evm.model.Contig00001.54
Contig00001	EVM	CDS	387327	387505	.	-	0	ID=cds.evm.model.Contig00001.54;Parent=evm.model.Contig00001.54
Contig00001	EVM	CDS	386626	386730	.	-	1	ID=cds.evm.model.Contig00001.54;Parent=evm.model.Contig00001.54
Contig00001	EVM	CDS	386483	386549	.	-	1	ID=cds.evm.model.Contig00001.54;Parent=evm.model.Contig00001.54
Contig00001	EVM	CDS	386290	386361	.	-	0	ID=cds.evm.model.Contig00001.54;Parent=evm.model.Contig00001.54
Contig00001	EVM	CDS	385843	385987	.	-	0	ID=cds.evm.model.Contig00001.54;Parent=evm.model.Contig00001.54
Contig00001	EVM	CDS	385483	385612	.	-	2	ID=cds.evm.model.Contig00001.54;Parent=evm.model.Contig00001.54
Contig00001	EVM	CDS	385172	385418	.	-	1	ID=cds.evm.model.Contig00001.54;Parent=evm.model.Contig00001.54
Contig00001	EVM	gene	388163	393106	.	-	.	ID=evm.model.Contig00001.55;Parent=evm.model.Contig00001.55;
Contig00001	EVM	mRNA	388163	393106	.	-	.	ID=evm.model.Contig00001.55;Parent=evm.model.Contig00001.55;
Contig00001	EVM	CDS	392964	393106	.	-	0	ID=cds.evm.model.Contig00001.55;Parent=evm.model.Contig00001.55
Contig00001	EVM	CDS	392529	392678	.	-	1	ID=cds.evm.model.Contig00001.55;Parent=evm.model.Contig00001.55
Contig00001	EVM	CDS	392217	392330	.	-	1	ID=cds.evm.model.Contig00001.55;Parent=evm.model.Contig00001.55
Contig00001	EVM	CDS	391187	391226	.	-	1	ID=cds.evm.model.Contig00001.55;Parent=evm.model.Contig00001.55
Contig00001	EVM	CDS	390884	391034	.	-	0	ID=cds.evm.model.Contig00001.55;Parent=evm.model.Contig00001.55
Contig00001	EVM	CDS	390197	390359	.	-	2	ID=cds.evm.model.Contig00001.55;Parent=evm.model.Contig00001.55
Contig00001	EVM	CDS	389207	389225	.	-	1	ID=cds.evm.model.Contig00001.55;Parent=evm.model.Contig00001.55
Contig00001	EVM	CDS	388163	388894	.	-	0	ID=cds.evm.model.Contig00001.55;Parent=evm.model.Contig00001.55
Contig00001	EVM	gene	393817	398911	.	-	.	ID=evm.model.Contig00001.56;Parent=evm.model.Contig00001.56;
Contig00001	EVM	mRNA	393817	398911	.	-	.	ID=evm.model.Contig00001.56;Parent=evm.model.Contig00001.56;
Contig00001	EVM	CDS	398808	398911	.	-	0	ID=cds.evm.model.Contig00001.56;Parent=evm.model.Contig00001.56
Contig00001	EVM	CDS	398505	398606	.	-	1	ID=cds.evm.model.Contig00001.56;Parent=evm.model.Contig00001.56
Contig00001	EVM	CDS	398201	398363	.	-	1	ID=cds.evm.model.Contig00001.56;Parent=evm.model.Contig00001.56
Contig00001	EVM	CDS	397160	397276	.	-	0	ID=cds.evm.model.Contig00001.56;Parent=evm.model.Contig00001.56
Contig00001	EVM	CDS	396289	396465	.	-	0	ID=cds.evm.model.Contig00001.56;Parent=evm.model.Contig00001.56
Contig00001	EVM	CDS	395298	395584	.	-	0	ID=cds.evm.model.Contig00001.56;Parent=evm.model.Contig00001.56
Contig00001	EVM	CDS	395082	395124	.	-	1	ID=cds.evm.model.Contig00001.56;Parent=evm.model.Contig00001.56
Contig00001	EVM	CDS	394129	394289	.	-	0	ID=cds.evm.model.Contig00001.56;Parent=evm.model.Contig00001.56
Contig00001	EVM	CDS	393817	393952	.	-	1	ID=cds.evm.model.Contig00001.56;Parent=evm.model.Contig00001.56
Contig00001	EVM	gene	399805	401746	.	+	.	ID=evm.model.Contig00001.57;Parent=evm.model.Contig00001.57;
Contig00001	EVM	mRNA	399805	401746	.	+	.	ID=evm.model.Contig00001.57;Parent=evm.model.Contig00001.57;
Contig00001	EVM	CDS	399805	399813	.	+	0	ID=cds.evm.model.Contig00001.57;Parent=evm.model.Contig00001.57
Contig00001	EVM	CDS	400004	400137	.	+	0	ID=cds.evm.model.Contig00001.57;Parent=evm.model.Contig00001.57
Contig00001	EVM	CDS	400431	400528	.	+	1	ID=cds.evm.model.Contig00001.57;Parent=evm.model.Contig00001.57
Contig00001	EVM	CDS	400683	401746	.	+	2	ID=cds.evm.model.Contig00001.57;Parent=evm.model.Contig00001.57
Contig00001	EVM	gene	402960	407506	.	-	.	ID=evm.model.Contig00001.58;Parent=evm.model.Contig00001.58;
Contig00001	EVM	mRNA	402960	407506	.	-	.	ID=evm.model.Contig00001.58;Parent=evm.model.Contig00001.58;
Contig00001	EVM	CDS	407460	407506	.	-	0	ID=cds.evm.model.Contig00001.58;Parent=evm.model.Contig00001.58
Contig00001	EVM	CDS	407026	407194	.	-	1	ID=cds.evm.model.Contig00001.58;Parent=evm.model.Contig00001.58
Contig00001	EVM	CDS	406212	406772	.	-	0	ID=cds.evm.model.Contig00001.58;Parent=evm.model.Contig00001.58
Contig00001	EVM	CDS	405850	405971	.	-	0	ID=cds.evm.model.Contig00001.58;Parent=evm.model.Contig00001.58
Contig00001	EVM	CDS	405599	405713	.	-	1	ID=cds.evm.model.Contig00001.58;Parent=evm.model.Contig00001.58
Contig00001	EVM	CDS	405314	405418	.	-	0	ID=cds.evm.model.Contig00001.58;Parent=evm.model.Contig00001.58
Contig00001	EVM	CDS	404743	404845	.	-	0	ID=cds.evm.model.Contig00001.58;Parent=evm.model.Contig00001.58
Contig00001	EVM	CDS	404285	404484	.	-	2	ID=cds.evm.model.Contig00001.58;Parent=evm.model.Contig00001.58
Contig00001	EVM	CDS	403941	404105	.	-	0	ID=cds.evm.model.Contig00001.58;Parent=evm.model.Contig00001.58
Contig00001	EVM	CDS	403612	403808	.	-	0	ID=cds.evm.model.Contig00001.58;Parent=evm.model.Contig00001.58
Contig00001	EVM	CDS	403316	403450	.	-	1	ID=cds.evm.model.Contig00001.58;Parent=evm.model.Contig00001.58
Contig00001	EVM	CDS	402960	403035	.	-	1	ID=cds.evm.model.Contig00001.58;Parent=evm.model.Contig00001.58
Contig00001	EVM	gene	407898	408104	.	-	.	ID=evm.model.Contig00001.59;Parent=evm.model.Contig00001.59;
Contig00001	EVM	mRNA	407898	408104	.	-	.	ID=evm.model.Contig00001.59;Parent=evm.model.Contig00001.59;
Contig00001	EVM	CDS	407898	408104	.	-	0	ID=cds.evm.model.Contig00001.59;Parent=evm.model.Contig00001.59
Contig00001	EVM	gene	412387	415943	.	+	.	ID=evm.model.Contig00001.60;Parent=evm.model.Contig00001.60;
Contig00001	EVM	mRNA	412387	415943	.	+	.	ID=evm.model.Contig00001.60;Parent=evm.model.Contig00001.60;
Contig00001	EVM	CDS	412387	412598	.	+	0	ID=cds.evm.model.Contig00001.60;Parent=evm.model.Contig00001.60
Contig00001	EVM	CDS	412863	413027	.	+	1	ID=cds.evm.model.Contig00001.60;Parent=evm.model.Contig00001.60
Contig00001	EVM	CDS	414354	414485	.	+	1	ID=cds.evm.model.Contig00001.60;Parent=evm.model.Contig00001.60
Contig00001	EVM	CDS	415349	415452	.	+	1	ID=cds.evm.model.Contig00001.60;Parent=evm.model.Contig00001.60
Contig00001	EVM	CDS	415656	415761	.	+	2	ID=cds.evm.model.Contig00001.60;Parent=evm.model.Contig00001.60
Contig00001	EVM	CDS	415820	415943	.	+	1	ID=cds.evm.model.Contig00001.60;Parent=evm.model.Contig00001.60
Contig00001	EVM	gene	453335	457081	.	+	.	ID=evm.model.Contig00001.61;Parent=evm.model.Contig00001.61;
Contig00001	EVM	mRNA	453335	457081	.	+	.	ID=evm.model.Contig00001.61;Parent=evm.model.Contig00001.61;
Contig00001	EVM	CDS	453335	453448	.	+	0	ID=cds.evm.model.Contig00001.61;Parent=evm.model.Contig00001.61
Contig00001	EVM	CDS	453681	453748	.	+	0	ID=cds.evm.model.Contig00001.61;Parent=evm.model.Contig00001.61
Contig00001	EVM	CDS	453844	456632	.	+	1	ID=cds.evm.model.Contig00001.61;Parent=evm.model.Contig00001.61
Contig00001	EVM	CDS	456876	457081	.	+	2	ID=cds.evm.model.Contig00001.61;Parent=evm.model.Contig00001.61
Contig00001	EVM	gene	463153	464218	.	+	.	ID=evm.model.Contig00001.62;Parent=evm.model.Contig00001.62;
Contig00001	EVM	mRNA	463153	464218	.	+	.	ID=evm.model.Contig00001.62;Parent=evm.model.Contig00001.62;
Contig00001	EVM	CDS	463153	463347	.	+	0	ID=cds.evm.model.Contig00001.62;Parent=evm.model.Contig00001.62
Contig00001	EVM	CDS	463636	463800	.	+	0	ID=cds.evm.model.Contig00001.62;Parent=evm.model.Contig00001.62
Contig00001	EVM	CDS	464132	464218	.	+	0	ID=cds.evm.model.Contig00001.62;Parent=evm.model.Contig00001.62
Contig00001	EVM	gene	466775	473117	.	-	.	ID=evm.model.Contig00001.63;Parent=evm.model.Contig00001.63;
Contig00001	EVM	mRNA	466775	473117	.	-	.	ID=evm.model.Contig00001.63;Parent=evm.model.Contig00001.63;
Contig00001	EVM	CDS	473108	473117	.	-	0	ID=cds.evm.model.Contig00001.63;Parent=evm.model.Contig00001.63
Contig00001	EVM	CDS	472856	473040	.	-	2	ID=cds.evm.model.Contig00001.63;Parent=evm.model.Contig00001.63
Contig00001	EVM	CDS	472483	472524	.	-	0	ID=cds.evm.model.Contig00001.63;Parent=evm.model.Contig00001.63
Contig00001	EVM	CDS	471196	471239	.	-	0	ID=cds.evm.model.Contig00001.63;Parent=evm.model.Contig00001.63
Contig00001	EVM	CDS	470958	471055	.	-	1	ID=cds.evm.model.Contig00001.63;Parent=evm.model.Contig00001.63
Contig00001	EVM	CDS	469847	469962	.	-	2	ID=cds.evm.model.Contig00001.63;Parent=evm.model.Contig00001.63
Contig00001	EVM	CDS	469644	469744	.	-	0	ID=cds.evm.model.Contig00001.63;Parent=evm.model.Contig00001.63
Contig00001	EVM	CDS	469327	469406	.	-	1	ID=cds.evm.model.Contig00001.63;Parent=evm.model.Contig00001.63
Contig00001	EVM	CDS	468940	469100	.	-	2	ID=cds.evm.model.Contig00001.63;Parent=evm.model.Contig00001.63
Contig00001	EVM	CDS	468532	468618	.	-	0	ID=cds.evm.model.Contig00001.63;Parent=evm.model.Contig00001.63
Contig00001	EVM	CDS	468158	468262	.	-	0	ID=cds.evm.model.Contig00001.63;Parent=evm.model.Contig00001.63
Contig00001	EVM	CDS	467871	468011	.	-	0	ID=cds.evm.model.Contig00001.63;Parent=evm.model.Contig00001.63
Contig00001	EVM	CDS	467448	467683	.	-	0	ID=cds.evm.model.Contig00001.63;Parent=evm.model.Contig00001.63
Contig00001	EVM	CDS	467034	467157	.	-	1	ID=cds.evm.model.Contig00001.63;Parent=evm.model.Contig00001.63
Contig00001	EVM	CDS	466775	466891	.	-	0	ID=cds.evm.model.Contig00001.63;Parent=evm.model.Contig00001.63
Contig00001	EVM	gene	474196	478045	.	+	.	ID=evm.model.Contig00001.64;Parent=evm.model.Contig00001.64;
Contig00001	EVM	mRNA	474196	478045	.	+	.	ID=evm.model.Contig00001.64;Parent=evm.model.Contig00001.64;
Contig00001	EVM	CDS	474196	474456	.	+	0	ID=cds.evm.model.Contig00001.64;Parent=evm.model.Contig00001.64
Contig00001	EVM	CDS	474682	474995	.	+	0	ID=cds.evm.model.Contig00001.64;Parent=evm.model.Contig00001.64
Contig00001	EVM	CDS	475943	476180	.	+	1	ID=cds.evm.model.Contig00001.64;Parent=evm.model.Contig00001.64
Contig00001	EVM	CDS	476457	476753	.	+	0	ID=cds.evm.model.Contig00001.64;Parent=evm.model.Contig00001.64
Contig00001	EVM	CDS	476995	477766	.	+	0	ID=cds.evm.model.Contig00001.64;Parent=evm.model.Contig00001.64
Contig00001	EVM	CDS	477861	478045	.	+	2	ID=cds.evm.model.Contig00001.64;Parent=evm.model.Contig00001.64
Contig00001	EVM	gene	480501	480983	.	+	.	ID=evm.model.Contig00001.65;Parent=evm.model.Contig00001.65;
Contig00001	EVM	mRNA	480501	480983	.	+	.	ID=evm.model.Contig00001.65;Parent=evm.model.Contig00001.65;
Contig00001	EVM	CDS	480501	480983	.	+	0	ID=cds.evm.model.Contig00001.65;Parent=evm.model.Contig00001.65
Contig00001	EVM	gene	481172	483311	.	-	.	ID=evm.model.Contig00001.66;Parent=evm.model.Contig00001.66;
Contig00001	EVM	mRNA	481172	483311	.	-	.	ID=evm.model.Contig00001.66;Parent=evm.model.Contig00001.66;
Contig00001	EVM	CDS	482933	483311	.	-	0	ID=cds.evm.model.Contig00001.66;Parent=evm.model.Contig00001.66
Contig00001	EVM	CDS	482531	482764	.	-	2	ID=cds.evm.model.Contig00001.66;Parent=evm.model.Contig00001.66
Contig00001	EVM	CDS	482041	482422	.	-	2	ID=cds.evm.model.Contig00001.66;Parent=evm.model.Contig00001.66
Contig00001	EVM	CDS	481466	481922	.	-	1	ID=cds.evm.model.Contig00001.66;Parent=evm.model.Contig00001.66
Contig00001	EVM	CDS	481172	481336	.	-	0	ID=cds.evm.model.Contig00001.66;Parent=evm.model.Contig00001.66
Contig00001	EVM	gene	490133	490507	.	-	.	ID=evm.model.Contig00001.68;Parent=evm.model.Contig00001.68;
Contig00001	EVM	mRNA	490133	490507	.	-	.	ID=evm.model.Contig00001.68;Parent=evm.model.Contig00001.68;
Contig00001	EVM	CDS	490133	490507	.	-	0	ID=cds.evm.model.Contig00001.68;Parent=evm.model.Contig00001.68
Contig00001	EVM	gene	501583	505366	.	-	.	ID=evm.model.Contig00001.69;Parent=evm.model.Contig00001.69;
Contig00001	EVM	mRNA	501583	505366	.	-	.	ID=evm.model.Contig00001.69;Parent=evm.model.Contig00001.69;
Contig00001	EVM	CDS	502140	505366	.	-	0	ID=cds.evm.model.Contig00001.69;Parent=evm.model.Contig00001.69
Contig00001	EVM	CDS	501583	501640	.	-	1	ID=cds.evm.model.Contig00001.69;Parent=evm.model.Contig00001.69
Contig00001	EVM	gene	522748	529030	.	-	.	ID=evm.model.Contig00001.70;Parent=evm.model.Contig00001.70;
Contig00001	EVM	mRNA	522748	529030	.	-	.	ID=evm.model.Contig00001.70;Parent=evm.model.Contig00001.70;
Contig00001	EVM	CDS	528781	529030	.	-	0	ID=cds.evm.model.Contig00001.70;Parent=evm.model.Contig00001.70
Contig00001	EVM	CDS	528224	528447	.	-	2	ID=cds.evm.model.Contig00001.70;Parent=evm.model.Contig00001.70
Contig00001	EVM	CDS	527163	527321	.	-	0	ID=cds.evm.model.Contig00001.70;Parent=evm.model.Contig00001.70
Contig00001	EVM	CDS	526709	526804	.	-	0	ID=cds.evm.model.Contig00001.70;Parent=evm.model.Contig00001.70
Contig00001	EVM	CDS	524497	524568	.	-	0	ID=cds.evm.model.Contig00001.70;Parent=evm.model.Contig00001.70
Contig00001	EVM	CDS	523476	523814	.	-	0	ID=cds.evm.model.Contig00001.70;Parent=evm.model.Contig00001.70
Contig00001	EVM	CDS	522748	523302	.	-	0	ID=cds.evm.model.Contig00001.70;Parent=evm.model.Contig00001.70
Contig00001	EVM	gene	535524	541552	.	+	.	ID=evm.model.Contig00001.71;Parent=evm.model.Contig00001.71;
Contig00001	EVM	mRNA	535524	541552	.	+	.	ID=evm.model.Contig00001.71;Parent=evm.model.Contig00001.71;
Contig00001	EVM	CDS	535524	535641	.	+	0	ID=cds.evm.model.Contig00001.71;Parent=evm.model.Contig00001.71
Contig00001	EVM	CDS	536165	536235	.	+	2	ID=cds.evm.model.Contig00001.71;Parent=evm.model.Contig00001.71
Contig00001	EVM	CDS	537745	538272	.	+	0	ID=cds.evm.model.Contig00001.71;Parent=evm.model.Contig00001.71
Contig00001	EVM	CDS	538420	538588	.	+	0	ID=cds.evm.model.Contig00001.71;Parent=evm.model.Contig00001.71
Contig00001	EVM	CDS	538989	539152	.	+	2	ID=cds.evm.model.Contig00001.71;Parent=evm.model.Contig00001.71
Contig00001	EVM	CDS	539818	539965	.	+	0	ID=cds.evm.model.Contig00001.71;Parent=evm.model.Contig00001.71
Contig00001	EVM	CDS	541410	541552	.	+	2	ID=cds.evm.model.Contig00001.71;Parent=evm.model.Contig00001.71
Contig00001	EVM	gene	542586	542825	.	+	.	ID=evm.model.Contig00001.72;Parent=evm.model.Contig00001.72;
Contig00001	EVM	mRNA	542586	542825	.	+	.	ID=evm.model.Contig00001.72;Parent=evm.model.Contig00001.72;
Contig00001	EVM	CDS	542586	542825	.	+	0	ID=cds.evm.model.Contig00001.72;Parent=evm.model.Contig00001.72
Contig00001	EVM	gene	557927	559235	.	+	.	ID=evm.model.Contig00001.73;Parent=evm.model.Contig00001.73;
Contig00001	EVM	mRNA	557927	559235	.	+	.	ID=evm.model.Contig00001.73;Parent=evm.model.Contig00001.73;
Contig00001	EVM	CDS	557927	558010	.	+	0	ID=cds.evm.model.Contig00001.73;Parent=evm.model.Contig00001.73
Contig00001	EVM	CDS	558208	558465	.	+	0	ID=cds.evm.model.Contig00001.73;Parent=evm.model.Contig00001.73
Contig00001	EVM	CDS	558737	558807	.	+	0	ID=cds.evm.model.Contig00001.73;Parent=evm.model.Contig00001.73
Contig00001	EVM	CDS	559082	559235	.	+	1	ID=cds.evm.model.Contig00001.73;Parent=evm.model.Contig00001.73
Contig00001	EVM	gene	562170	566049	.	+	.	ID=evm.model.Contig00001.74;Parent=evm.model.Contig00001.74;
Contig00001	EVM	mRNA	562170	566049	.	+	.	ID=evm.model.Contig00001.74;Parent=evm.model.Contig00001.74;
Contig00001	EVM	CDS	562170	562415	.	+	0	ID=cds.evm.model.Contig00001.74;Parent=evm.model.Contig00001.74
Contig00001	EVM	CDS	562866	562981	.	+	0	ID=cds.evm.model.Contig00001.74;Parent=evm.model.Contig00001.74
Contig00001	EVM	CDS	563301	563377	.	+	1	ID=cds.evm.model.Contig00001.74;Parent=evm.model.Contig00001.74
Contig00001	EVM	CDS	564059	564126	.	+	2	ID=cds.evm.model.Contig00001.74;Parent=evm.model.Contig00001.74
Contig00001	EVM	CDS	564690	564875	.	+	0	ID=cds.evm.model.Contig00001.74;Parent=evm.model.Contig00001.74
Contig00001	EVM	CDS	565102	565329	.	+	0	ID=cds.evm.model.Contig00001.74;Parent=evm.model.Contig00001.74
Contig00001	EVM	CDS	565449	565564	.	+	0	ID=cds.evm.model.Contig00001.74;Parent=evm.model.Contig00001.74
Contig00001	EVM	CDS	565920	566049	.	+	1	ID=cds.evm.model.Contig00001.74;Parent=evm.model.Contig00001.74
Contig00001	EVM	gene	572959	573654	.	+	.	ID=evm.model.Contig00001.75;Parent=evm.model.Contig00001.75;
Contig00001	EVM	mRNA	572959	573654	.	+	.	ID=evm.model.Contig00001.75;Parent=evm.model.Contig00001.75;
Contig00001	EVM	CDS	572959	573153	.	+	0	ID=cds.evm.model.Contig00001.75;Parent=evm.model.Contig00001.75
Contig00001	EVM	CDS	573427	573654	.	+	0	ID=cds.evm.model.Contig00001.75;Parent=evm.model.Contig00001.75
Contig00001	EVM	gene	597472	598658	.	+	.	ID=evm.model.Contig00001.76;Parent=evm.model.Contig00001.76;
Contig00001	EVM	mRNA	597472	598658	.	+	.	ID=evm.model.Contig00001.76;Parent=evm.model.Contig00001.76;
Contig00001	EVM	CDS	597472	597924	.	+	0	ID=cds.evm.model.Contig00001.76;Parent=evm.model.Contig00001.76
Contig00001	EVM	CDS	597976	598518	.	+	0	ID=cds.evm.model.Contig00001.76;Parent=evm.model.Contig00001.76
Contig00001	EVM	CDS	598545	598658	.	+	0	ID=cds.evm.model.Contig00001.76;Parent=evm.model.Contig00001.76
Contig00001	EVM	gene	599602	600036	.	+	.	ID=evm.model.Contig00001.77;Parent=evm.model.Contig00001.77;
Contig00001	EVM	mRNA	599602	600036	.	+	.	ID=evm.model.Contig00001.77;Parent=evm.model.Contig00001.77;
Contig00001	EVM	CDS	599602	599616	.	+	0	ID=cds.evm.model.Contig00001.77;Parent=evm.model.Contig00001.77
Contig00001	EVM	CDS	599851	600036	.	+	0	ID=cds.evm.model.Contig00001.77;Parent=evm.model.Contig00001.77
Contig00001	EVM	gene	600449	604147	.	-	.	ID=evm.model.Contig00001.78;Parent=evm.model.Contig00001.78;
Contig00001	EVM	mRNA	600449	604147	.	-	.	ID=evm.model.Contig00001.78;Parent=evm.model.Contig00001.78;
Contig00001	EVM	CDS	603875	604147	.	-	0	ID=cds.evm.model.Contig00001.78;Parent=evm.model.Contig00001.78
Contig00001	EVM	CDS	603367	603579	.	-	0	ID=cds.evm.model.Contig00001.78;Parent=evm.model.Contig00001.78
Contig00001	EVM	CDS	602914	603005	.	-	0	ID=cds.evm.model.Contig00001.78;Parent=evm.model.Contig00001.78
Contig00001	EVM	CDS	602559	602686	.	-	1	ID=cds.evm.model.Contig00001.78;Parent=evm.model.Contig00001.78
Contig00001	EVM	CDS	600449	601485	.	-	2	ID=cds.evm.model.Contig00001.78;Parent=evm.model.Contig00001.78
Contig00001	EVM	gene	604655	605677	.	-	.	ID=evm.model.Contig00001.79;Parent=evm.model.Contig00001.79;
Contig00001	EVM	mRNA	604655	605677	.	-	.	ID=evm.model.Contig00001.79;Parent=evm.model.Contig00001.79;
Contig00001	EVM	CDS	604655	605677	.	-	0	ID=cds.evm.model.Contig00001.79;Parent=evm.model.Contig00001.79
Contig00001	EVM	gene	606332	607480	.	+	.	ID=evm.model.Contig00001.80;Parent=evm.model.Contig00001.80;
Contig00001	EVM	mRNA	606332	607480	.	+	.	ID=evm.model.Contig00001.80;Parent=evm.model.Contig00001.80;
Contig00001	EVM	CDS	606332	606580	.	+	0	ID=cds.evm.model.Contig00001.80;Parent=evm.model.Contig00001.80
Contig00001	EVM	CDS	606972	607187	.	+	0	ID=cds.evm.model.Contig00001.80;Parent=evm.model.Contig00001.80
Contig00001	EVM	CDS	607262	607480	.	+	0	ID=cds.evm.model.Contig00001.80;Parent=evm.model.Contig00001.80
Contig00001	EVM	gene	608890	613712	.	-	.	ID=evm.model.Contig00001.81;Parent=evm.model.Contig00001.81;
Contig00001	EVM	mRNA	608890	613712	.	-	.	ID=evm.model.Contig00001.81;Parent=evm.model.Contig00001.81;
Contig00001	EVM	CDS	613207	613712	.	-	0	ID=cds.evm.model.Contig00001.81;Parent=evm.model.Contig00001.81
Contig00001	EVM	CDS	613043	613119	.	-	1	ID=cds.evm.model.Contig00001.81;Parent=evm.model.Contig00001.81
Contig00001	EVM	CDS	612853	612896	.	-	2	ID=cds.evm.model.Contig00001.81;Parent=evm.model.Contig00001.81
Contig00001	EVM	CDS	612478	612585	.	-	0	ID=cds.evm.model.Contig00001.81;Parent=evm.model.Contig00001.81
Contig00001	EVM	CDS	612093	612181	.	-	0	ID=cds.evm.model.Contig00001.81;Parent=evm.model.Contig00001.81
Contig00001	EVM	CDS	611561	611744	.	-	1	ID=cds.evm.model.Contig00001.81;Parent=evm.model.Contig00001.81
Contig00001	EVM	CDS	611194	611262	.	-	0	ID=cds.evm.model.Contig00001.81;Parent=evm.model.Contig00001.81
Contig00001	EVM	CDS	610691	610734	.	-	0	ID=cds.evm.model.Contig00001.81;Parent=evm.model.Contig00001.81
Contig00001	EVM	CDS	609769	609839	.	-	1	ID=cds.evm.model.Contig00001.81;Parent=evm.model.Contig00001.81
Contig00001	EVM	CDS	609484	609529	.	-	2	ID=cds.evm.model.Contig00001.81;Parent=evm.model.Contig00001.81
Contig00001	EVM	CDS	609334	609385	.	-	1	ID=cds.evm.model.Contig00001.81;Parent=evm.model.Contig00001.81
Contig00001	EVM	CDS	608890	609048	.	-	0	ID=cds.evm.model.Contig00001.81;Parent=evm.model.Contig00001.81
Contig00001	EVM	gene	614075	615391	.	+	.	ID=evm.model.Contig00001.82;Parent=evm.model.Contig00001.82;
Contig00001	EVM	mRNA	614075	615391	.	+	.	ID=evm.model.Contig00001.82;Parent=evm.model.Contig00001.82;
Contig00001	EVM	CDS	614075	614182	.	+	0	ID=cds.evm.model.Contig00001.82;Parent=evm.model.Contig00001.82
Contig00001	EVM	CDS	614371	614457	.	+	0	ID=cds.evm.model.Contig00001.82;Parent=evm.model.Contig00001.82
Contig00001	EVM	CDS	614618	614686	.	+	0	ID=cds.evm.model.Contig00001.82;Parent=evm.model.Contig00001.82
Contig00001	EVM	CDS	615272	615391	.	+	0	ID=cds.evm.model.Contig00001.82;Parent=evm.model.Contig00001.82
Contig00001	EVM	gene	616603	621963	.	-	.	ID=evm.model.Contig00001.83;Parent=evm.model.Contig00001.83;
Contig00001	EVM	mRNA	616603	621963	.	-	.	ID=evm.model.Contig00001.83;Parent=evm.model.Contig00001.83;
Contig00001	EVM	CDS	621958	621963	.	-	0	ID=cds.evm.model.Contig00001.83;Parent=evm.model.Contig00001.83
Contig00001	EVM	CDS	621307	621774	.	-	0	ID=cds.evm.model.Contig00001.83;Parent=evm.model.Contig00001.83
Contig00001	EVM	CDS	620853	621039	.	-	0	ID=cds.evm.model.Contig00001.83;Parent=evm.model.Contig00001.83
Contig00001	EVM	CDS	620431	620616	.	-	2	ID=cds.evm.model.Contig00001.83;Parent=evm.model.Contig00001.83
Contig00001	EVM	CDS	620130	620179	.	-	2	ID=cds.evm.model.Contig00001.83;Parent=evm.model.Contig00001.83
Contig00001	EVM	CDS	619555	619693	.	-	0	ID=cds.evm.model.Contig00001.83;Parent=evm.model.Contig00001.83
Contig00001	EVM	CDS	619301	619471	.	-	2	ID=cds.evm.model.Contig00001.83;Parent=evm.model.Contig00001.83
Contig00001	EVM	CDS	618974	619142	.	-	2	ID=cds.evm.model.Contig00001.83;Parent=evm.model.Contig00001.83
Contig00001	EVM	CDS	618584	618734	.	-	1	ID=cds.evm.model.Contig00001.83;Parent=evm.model.Contig00001.83
Contig00001	EVM	CDS	617899	618157	.	-	0	ID=cds.evm.model.Contig00001.83;Parent=evm.model.Contig00001.83
Contig00001	EVM	CDS	617672	617768	.	-	2	ID=cds.evm.model.Contig00001.83;Parent=evm.model.Contig00001.83
Contig00001	EVM	CDS	616603	617470	.	-	1	ID=cds.evm.model.Contig00001.83;Parent=evm.model.Contig00001.83
Contig00001	EVM	gene	637059	638162	.	-	.	ID=evm.model.Contig00001.84;Parent=evm.model.Contig00001.84;
Contig00001	EVM	mRNA	637059	638162	.	-	.	ID=evm.model.Contig00001.84;Parent=evm.model.Contig00001.84;
Contig00001	EVM	CDS	637707	638162	.	-	0	ID=cds.evm.model.Contig00001.84;Parent=evm.model.Contig00001.84
Contig00001	EVM	CDS	637059	637493	.	-	0	ID=cds.evm.model.Contig00001.84;Parent=evm.model.Contig00001.84
Contig00001	EVM	gene	640210	641805	.	+	.	ID=evm.model.Contig00001.85;Parent=evm.model.Contig00001.85;
Contig00001	EVM	mRNA	640210	641805	.	+	.	ID=evm.model.Contig00001.85;Parent=evm.model.Contig00001.85;
Contig00001	EVM	CDS	640210	641805	.	+	0	ID=cds.evm.model.Contig00001.85;Parent=evm.model.Contig00001.85
Contig00001	EVM	gene	644802	647825	.	-	.	ID=evm.model.Contig00001.86;Parent=evm.model.Contig00001.86;
Contig00001	EVM	mRNA	644802	647825	.	-	.	ID=evm.model.Contig00001.86;Parent=evm.model.Contig00001.86;
Contig00001	EVM	CDS	647746	647825	.	-	0	ID=cds.evm.model.Contig00001.86;Parent=evm.model.Contig00001.86
Contig00001	EVM	CDS	646878	647167	.	-	1	ID=cds.evm.model.Contig00001.86;Parent=evm.model.Contig00001.86
Contig00001	EVM	CDS	646444	646719	.	-	2	ID=cds.evm.model.Contig00001.86;Parent=evm.model.Contig00001.86
Contig00001	EVM	CDS	646009	646118	.	-	2	ID=cds.evm.model.Contig00001.86;Parent=evm.model.Contig00001.86
Contig00001	EVM	CDS	645332	645497	.	-	0	ID=cds.evm.model.Contig00001.86;Parent=evm.model.Contig00001.86
Contig00001	EVM	CDS	644802	644998	.	-	2	ID=cds.evm.model.Contig00001.86;Parent=evm.model.Contig00001.86
Contig00001	EVM	gene	684761	687080	.	+	.	ID=evm.model.Contig00001.88;Parent=evm.model.Contig00001.88;
Contig00001	EVM	mRNA	684761	687080	.	+	.	ID=evm.model.Contig00001.88;Parent=evm.model.Contig00001.88;
Contig00001	EVM	CDS	684761	684850	.	+	0	ID=cds.evm.model.Contig00001.88;Parent=evm.model.Contig00001.88
Contig00001	EVM	CDS	684992	685166	.	+	0	ID=cds.evm.model.Contig00001.88;Parent=evm.model.Contig00001.88
Contig00001	EVM	CDS	685285	685417	.	+	2	ID=cds.evm.model.Contig00001.88;Parent=evm.model.Contig00001.88
Contig00001	EVM	CDS	685665	685758	.	+	1	ID=cds.evm.model.Contig00001.88;Parent=evm.model.Contig00001.88
Contig00001	EVM	CDS	686053	686756	.	+	0	ID=cds.evm.model.Contig00001.88;Parent=evm.model.Contig00001.88
Contig00001	EVM	CDS	686885	687080	.	+	1	ID=cds.evm.model.Contig00001.88;Parent=evm.model.Contig00001.88
Contig00001	EVM	gene	690476	691427	.	-	.	ID=evm.model.Contig00001.89;Parent=evm.model.Contig00001.89;
Contig00001	EVM	mRNA	690476	691427	.	-	.	ID=evm.model.Contig00001.89;Parent=evm.model.Contig00001.89;
Contig00001	EVM	CDS	691222	691427	.	-	0	ID=cds.evm.model.Contig00001.89;Parent=evm.model.Contig00001.89
Contig00001	EVM	CDS	690762	691002	.	-	1	ID=cds.evm.model.Contig00001.89;Parent=evm.model.Contig00001.89
Contig00001	EVM	CDS	690476	690523	.	-	0	ID=cds.evm.model.Contig00001.89;Parent=evm.model.Contig00001.89
Contig00001	EVM	gene	694701	695921	.	-	.	ID=evm.model.Contig00001.90;Parent=evm.model.Contig00001.90;
Contig00001	EVM	mRNA	694701	695921	.	-	.	ID=evm.model.Contig00001.90;Parent=evm.model.Contig00001.90;
Contig00001	EVM	CDS	695242	695921	.	-	0	ID=cds.evm.model.Contig00001.90;Parent=evm.model.Contig00001.90
Contig00001	EVM	CDS	694701	694713	.	-	1	ID=cds.evm.model.Contig00001.90;Parent=evm.model.Contig00001.90
Contig00001	EVM	gene	701223	701852	.	-	.	ID=evm.model.Contig00001.91;Parent=evm.model.Contig00001.91;
Contig00001	EVM	mRNA	701223	701852	.	-	.	ID=evm.model.Contig00001.91;Parent=evm.model.Contig00001.91;
Contig00001	EVM	CDS	701223	701852	.	-	0	ID=cds.evm.model.Contig00001.91;Parent=evm.model.Contig00001.91
Contig00001	EVM	gene	702293	704977	.	-	.	ID=evm.model.Contig00001.92;Parent=evm.model.Contig00001.92;
Contig00001	EVM	mRNA	702293	704977	.	-	.	ID=evm.model.Contig00001.92;Parent=evm.model.Contig00001.92;
Contig00001	EVM	CDS	704933	704977	.	-	0	ID=cds.evm.model.Contig00001.92;Parent=evm.model.Contig00001.92
Contig00001	EVM	CDS	704714	704805	.	-	0	ID=cds.evm.model.Contig00001.92;Parent=evm.model.Contig00001.92
Contig00001	EVM	CDS	704298	704394	.	-	1	ID=cds.evm.model.Contig00001.92;Parent=evm.model.Contig00001.92
Contig00001	EVM	CDS	702785	703379	.	-	0	ID=cds.evm.model.Contig00001.92;Parent=evm.model.Contig00001.92
Contig00001	EVM	CDS	702474	702561	.	-	2	ID=cds.evm.model.Contig00001.92;Parent=evm.model.Contig00001.92
Contig00001	EVM	CDS	702293	702392	.	-	1	ID=cds.evm.model.Contig00001.92;Parent=evm.model.Contig00001.92
Contig00001	EVM	gene	707728	708199	.	-	.	ID=evm.model.Contig00001.93;Parent=evm.model.Contig00001.93;
Contig00001	EVM	mRNA	707728	708199	.	-	.	ID=evm.model.Contig00001.93;Parent=evm.model.Contig00001.93;
Contig00001	EVM	CDS	708038	708199	.	-	0	ID=cds.evm.model.Contig00001.93;Parent=evm.model.Contig00001.93
Contig00001	EVM	CDS	707728	707832	.	-	0	ID=cds.evm.model.Contig00001.93;Parent=evm.model.Contig00001.93
Contig00001	EVM	gene	714259	716270	.	+	.	ID=evm.model.Contig00001.94;Parent=evm.model.Contig00001.94;
Contig00001	EVM	mRNA	714259	716270	.	+	.	ID=evm.model.Contig00001.94;Parent=evm.model.Contig00001.94;
Contig00001	EVM	CDS	714259	714479	.	+	0	ID=cds.evm.model.Contig00001.94;Parent=evm.model.Contig00001.94
Contig00001	EVM	CDS	714719	715772	.	+	1	ID=cds.evm.model.Contig00001.94;Parent=evm.model.Contig00001.94
Contig00001	EVM	CDS	715935	716270	.	+	0	ID=cds.evm.model.Contig00001.94;Parent=evm.model.Contig00001.94
Contig00001	EVM	gene	721834	722486	.	+	.	ID=evm.model.Contig00001.95;Parent=evm.model.Contig00001.95;
Contig00001	EVM	mRNA	721834	722486	.	+	.	ID=evm.model.Contig00001.95;Parent=evm.model.Contig00001.95;
Contig00001	EVM	CDS	721834	721947	.	+	0	ID=cds.evm.model.Contig00001.95;Parent=evm.model.Contig00001.95
Contig00001	EVM	CDS	722139	722486	.	+	0	ID=cds.evm.model.Contig00001.95;Parent=evm.model.Contig00001.95
Contig00001	EVM	gene	722720	723855	.	-	.	ID=evm.model.Contig00001.96;Parent=evm.model.Contig00001.96;
Contig00001	EVM	mRNA	722720	723855	.	-	.	ID=evm.model.Contig00001.96;Parent=evm.model.Contig00001.96;
Contig00001	EVM	CDS	723721	723855	.	-	0	ID=cds.evm.model.Contig00001.96;Parent=evm.model.Contig00001.96
Contig00001	EVM	CDS	723373	723448	.	-	0	ID=cds.evm.model.Contig00001.96;Parent=evm.model.Contig00001.96
Contig00001	EVM	CDS	722720	722835	.	-	2	ID=cds.evm.model.Contig00001.96;Parent=evm.model.Contig00001.96
Contig00001	EVM	gene	727774	729302	.	-	.	ID=evm.model.Contig00001.97;Parent=evm.model.Contig00001.97;
Contig00001	EVM	mRNA	727774	729302	.	-	.	ID=evm.model.Contig00001.97;Parent=evm.model.Contig00001.97;
Contig00001	EVM	CDS	729284	729302	.	-	0	ID=cds.evm.model.Contig00001.97;Parent=evm.model.Contig00001.97
Contig00001	EVM	CDS	727774	728189	.	-	2	ID=cds.evm.model.Contig00001.97;Parent=evm.model.Contig00001.97
Contig00001	EVM	gene	769017	769607	.	+	.	ID=evm.model.Contig00001.98;Parent=evm.model.Contig00001.98;
Contig00001	EVM	mRNA	769017	769607	.	+	.	ID=evm.model.Contig00001.98;Parent=evm.model.Contig00001.98;
Contig00001	EVM	CDS	769017	769321	.	+	0	ID=cds.evm.model.Contig00001.98;Parent=evm.model.Contig00001.98
Contig00001	EVM	CDS	769547	769607	.	+	1	ID=cds.evm.model.Contig00001.98;Parent=evm.model.Contig00001.98
Contig00001	EVM	gene	801015	801449	.	+	.	ID=evm.model.Contig00001.99;Parent=evm.model.Contig00001.99;
Contig00001	EVM	mRNA	801015	801449	.	+	.	ID=evm.model.Contig00001.99;Parent=evm.model.Contig00001.99;
Contig00001	EVM	CDS	801015	801449	.	+	0	ID=cds.evm.model.Contig00001.99;Parent=evm.model.Contig00001.99
Contig00001	EVM	gene	835062	838031	.	-	.	ID=evm.model.Contig00001.100;Parent=evm.model.Contig00001.100;
Contig00001	EVM	mRNA	835062	838031	.	-	.	ID=evm.model.Contig00001.100;Parent=evm.model.Contig00001.100;
Contig00001	EVM	CDS	837917	838031	.	-	0	ID=cds.evm.model.Contig00001.100;Parent=evm.model.Contig00001.100
Contig00001	EVM	CDS	837482	837834	.	-	2	ID=cds.evm.model.Contig00001.100;Parent=evm.model.Contig00001.100
Contig00001	EVM	CDS	837046	837227	.	-	0	ID=cds.evm.model.Contig00001.100;Parent=evm.model.Contig00001.100
Contig00001	EVM	CDS	835774	835937	.	-	1	ID=cds.evm.model.Contig00001.100;Parent=evm.model.Contig00001.100
Contig00001	EVM	CDS	835292	835401	.	-	2	ID=cds.evm.model.Contig00001.100;Parent=evm.model.Contig00001.100
Contig00001	EVM	CDS	835062	835160	.	-	0	ID=cds.evm.model.Contig00001.100;Parent=evm.model.Contig00001.100
Contig00001	EVM	gene	860701	862898	.	+	.	ID=evm.model.Contig00001.101;Parent=evm.model.Contig00001.101;
Contig00001	EVM	mRNA	860701	862898	.	+	.	ID=evm.model.Contig00001.101;Parent=evm.model.Contig00001.101;
Contig00001	EVM	CDS	860701	860972	.	+	0	ID=cds.evm.model.Contig00001.101;Parent=evm.model.Contig00001.101
Contig00001	EVM	CDS	861682	862037	.	+	1	ID=cds.evm.model.Contig00001.101;Parent=evm.model.Contig00001.101
Contig00001	EVM	CDS	862891	862898	.	+	2	ID=cds.evm.model.Contig00001.101;Parent=evm.model.Contig00001.101
Contig00001	EVM	gene	866551	867778	.	-	.	ID=evm.model.Contig00001.102;Parent=evm.model.Contig00001.102;
Contig00001	EVM	mRNA	866551	867778	.	-	.	ID=evm.model.Contig00001.102;Parent=evm.model.Contig00001.102;
Contig00001	EVM	CDS	867746	867778	.	-	0	ID=cds.evm.model.Contig00001.102;Parent=evm.model.Contig00001.102
Contig00001	EVM	CDS	866551	866925	.	-	0	ID=cds.evm.model.Contig00001.102;Parent=evm.model.Contig00001.102
Contig00001	EVM	gene	927404	930814	.	-	.	ID=evm.model.Contig00001.103;Parent=evm.model.Contig00001.103;
Contig00001	EVM	mRNA	927404	930814	.	-	.	ID=evm.model.Contig00001.103;Parent=evm.model.Contig00001.103;
Contig00001	EVM	CDS	930648	930814	.	-	0	ID=cds.evm.model.Contig00001.103;Parent=evm.model.Contig00001.103
Contig00001	EVM	CDS	929901	929963	.	-	1	ID=cds.evm.model.Contig00001.103;Parent=evm.model.Contig00001.103
Contig00001	EVM	CDS	929341	929536	.	-	1	ID=cds.evm.model.Contig00001.103;Parent=evm.model.Contig00001.103
Contig00001	EVM	CDS	928925	929000	.	-	0	ID=cds.evm.model.Contig00001.103;Parent=evm.model.Contig00001.103
Contig00001	EVM	CDS	927798	927968	.	-	2	ID=cds.evm.model.Contig00001.103;Parent=evm.model.Contig00001.103
Contig00001	EVM	CDS	927404	927495	.	-	2	ID=cds.evm.model.Contig00001.103;Parent=evm.model.Contig00001.103
Contig00001	EVM	gene	931362	933801	.	+	.	ID=evm.model.Contig00001.104;Parent=evm.model.Contig00001.104;
Contig00001	EVM	mRNA	931362	933801	.	+	.	ID=evm.model.Contig00001.104;Parent=evm.model.Contig00001.104;
Contig00001	EVM	CDS	931362	931428	.	+	0	ID=cds.evm.model.Contig00001.104;Parent=evm.model.Contig00001.104
Contig00001	EVM	CDS	931580	931731	.	+	2	ID=cds.evm.model.Contig00001.104;Parent=evm.model.Contig00001.104
Contig00001	EVM	CDS	931849	932072	.	+	0	ID=cds.evm.model.Contig00001.104;Parent=evm.model.Contig00001.104
Contig00001	EVM	CDS	932264	932323	.	+	1	ID=cds.evm.model.Contig00001.104;Parent=evm.model.Contig00001.104
Contig00001	EVM	CDS	932433	932539	.	+	1	ID=cds.evm.model.Contig00001.104;Parent=evm.model.Contig00001.104
Contig00001	EVM	CDS	932690	932792	.	+	2	ID=cds.evm.model.Contig00001.104;Parent=evm.model.Contig00001.104
Contig00001	EVM	CDS	932853	932928	.	+	1	ID=cds.evm.model.Contig00001.104;Parent=evm.model.Contig00001.104
Contig00001	EVM	CDS	933076	933179	.	+	0	ID=cds.evm.model.Contig00001.104;Parent=evm.model.Contig00001.104
Contig00001	EVM	CDS	933272	933358	.	+	1	ID=cds.evm.model.Contig00001.104;Parent=evm.model.Contig00001.104
Contig00001	EVM	CDS	933558	933801	.	+	1	ID=cds.evm.model.Contig00001.104;Parent=evm.model.Contig00001.104
Contig00001	EVM	gene	934579	944384	.	-	.	ID=evm.model.Contig00001.105;Parent=evm.model.Contig00001.105;
Contig00001	EVM	mRNA	934579	944384	.	-	.	ID=evm.model.Contig00001.105;Parent=evm.model.Contig00001.105;
Contig00001	EVM	CDS	944277	944384	.	-	0	ID=cds.evm.model.Contig00001.105;Parent=evm.model.Contig00001.105
Contig00001	EVM	CDS	944086	944205	.	-	0	ID=cds.evm.model.Contig00001.105;Parent=evm.model.Contig00001.105
Contig00001	EVM	CDS	943925	943978	.	-	0	ID=cds.evm.model.Contig00001.105;Parent=evm.model.Contig00001.105
Contig00001	EVM	CDS	943452	943589	.	-	0	ID=cds.evm.model.Contig00001.105;Parent=evm.model.Contig00001.105
Contig00001	EVM	CDS	943205	943313	.	-	0	ID=cds.evm.model.Contig00001.105;Parent=evm.model.Contig00001.105
Contig00001	EVM	CDS	942842	943112	.	-	2	ID=cds.evm.model.Contig00001.105;Parent=evm.model.Contig00001.105
Contig00001	EVM	CDS	942415	942653	.	-	1	ID=cds.evm.model.Contig00001.105;Parent=evm.model.Contig00001.105
Contig00001	EVM	CDS	941828	941873	.	-	2	ID=cds.evm.model.Contig00001.105;Parent=evm.model.Contig00001.105
Contig00001	EVM	CDS	940641	940796	.	-	1	ID=cds.evm.model.Contig00001.105;Parent=evm.model.Contig00001.105
Contig00001	EVM	CDS	939721	939855	.	-	1	ID=cds.evm.model.Contig00001.105;Parent=evm.model.Contig00001.105
Contig00001	EVM	CDS	939258	939437	.	-	1	ID=cds.evm.model.Contig00001.105;Parent=evm.model.Contig00001.105
Contig00001	EVM	CDS	938909	939090	.	-	1	ID=cds.evm.model.Contig00001.105;Parent=evm.model.Contig00001.105
Contig00001	EVM	CDS	938646	938796	.	-	2	ID=cds.evm.model.Contig00001.105;Parent=evm.model.Contig00001.105
Contig00001	EVM	CDS	938249	938309	.	-	1	ID=cds.evm.model.Contig00001.105;Parent=evm.model.Contig00001.105
Contig00001	EVM	CDS	937565	937654	.	-	0	ID=cds.evm.model.Contig00001.105;Parent=evm.model.Contig00001.105
Contig00001	EVM	CDS	937306	937480	.	-	0	ID=cds.evm.model.Contig00001.105;Parent=evm.model.Contig00001.105
Contig00001	EVM	CDS	937029	937148	.	-	2	ID=cds.evm.model.Contig00001.105;Parent=evm.model.Contig00001.105
Contig00001	EVM	CDS	936665	936784	.	-	2	ID=cds.evm.model.Contig00001.105;Parent=evm.model.Contig00001.105
Contig00001	EVM	CDS	936359	936540	.	-	2	ID=cds.evm.model.Contig00001.105;Parent=evm.model.Contig00001.105
Contig00001	EVM	CDS	936062	936287	.	-	0	ID=cds.evm.model.Contig00001.105;Parent=evm.model.Contig00001.105
Contig00001	EVM	CDS	935708	935847	.	-	2	ID=cds.evm.model.Contig00001.105;Parent=evm.model.Contig00001.105
Contig00001	EVM	CDS	935501	935606	.	-	0	ID=cds.evm.model.Contig00001.105;Parent=evm.model.Contig00001.105
Contig00001	EVM	CDS	935316	935431	.	-	2	ID=cds.evm.model.Contig00001.105;Parent=evm.model.Contig00001.105
Contig00001	EVM	CDS	935021	935176	.	-	0	ID=cds.evm.model.Contig00001.105;Parent=evm.model.Contig00001.105
Contig00001	EVM	CDS	934791	934933	.	-	0	ID=cds.evm.model.Contig00001.105;Parent=evm.model.Contig00001.105
Contig00001	EVM	CDS	934579	934714	.	-	1	ID=cds.evm.model.Contig00001.105;Parent=evm.model.Contig00001.105
Contig00001	EVM	gene	970991	974529	.	+	.	ID=evm.model.Contig00001.106;Parent=evm.model.Contig00001.106;
Contig00001	EVM	mRNA	970991	974529	.	+	.	ID=evm.model.Contig00001.106;Parent=evm.model.Contig00001.106;
Contig00001	EVM	CDS	970991	971009	.	+	0	ID=cds.evm.model.Contig00001.106;Parent=evm.model.Contig00001.106
Contig00001	EVM	CDS	972380	974529	.	+	2	ID=cds.evm.model.Contig00001.106;Parent=evm.model.Contig00001.106
Contig00001	EVM	gene	975893	976759	.	+	.	ID=evm.model.Contig00001.107;Parent=evm.model.Contig00001.107;
Contig00001	EVM	mRNA	975893	976759	.	+	.	ID=evm.model.Contig00001.107;Parent=evm.model.Contig00001.107;
Contig00001	EVM	CDS	975893	976456	.	+	0	ID=cds.evm.model.Contig00001.107;Parent=evm.model.Contig00001.107
Contig00001	EVM	CDS	976748	976759	.	+	0	ID=cds.evm.model.Contig00001.107;Parent=evm.model.Contig00001.107
Contig00001	EVM	gene	984009	984885	.	+	.	ID=evm.model.Contig00001.108;Parent=evm.model.Contig00001.108;
Contig00001	EVM	mRNA	984009	984885	.	+	.	ID=evm.model.Contig00001.108;Parent=evm.model.Contig00001.108;
Contig00001	EVM	CDS	984009	984135	.	+	0	ID=cds.evm.model.Contig00001.108;Parent=evm.model.Contig00001.108
Contig00001	EVM	CDS	984767	984885	.	+	2	ID=cds.evm.model.Contig00001.108;Parent=evm.model.Contig00001.108
Contig00001	EVM	gene	987186	988363	.	+	.	ID=evm.model.Contig00001.109;Parent=evm.model.Contig00001.109;
Contig00001	EVM	mRNA	987186	988363	.	+	.	ID=evm.model.Contig00001.109;Parent=evm.model.Contig00001.109;
Contig00001	EVM	CDS	987186	987291	.	+	0	ID=cds.evm.model.Contig00001.109;Parent=evm.model.Contig00001.109
Contig00001	EVM	CDS	987559	987619	.	+	2	ID=cds.evm.model.Contig00001.109;Parent=evm.model.Contig00001.109
Contig00001	EVM	CDS	987793	987839	.	+	1	ID=cds.evm.model.Contig00001.109;Parent=evm.model.Contig00001.109
Contig00001	EVM	CDS	988179	988363	.	+	2	ID=cds.evm.model.Contig00001.109;Parent=evm.model.Contig00001.109
Contig00001	EVM	gene	990653	994440	.	+	.	ID=evm.model.Contig00001.110;Parent=evm.model.Contig00001.110;
Contig00001	EVM	mRNA	990653	994440	.	+	.	ID=evm.model.Contig00001.110;Parent=evm.model.Contig00001.110;
Contig00001	EVM	CDS	990653	990690	.	+	0	ID=cds.evm.model.Contig00001.110;Parent=evm.model.Contig00001.110
Contig00001	EVM	CDS	990910	990973	.	+	1	ID=cds.evm.model.Contig00001.110;Parent=evm.model.Contig00001.110
Contig00001	EVM	CDS	991141	991521	.	+	0	ID=cds.evm.model.Contig00001.110;Parent=evm.model.Contig00001.110
Contig00001	EVM	CDS	991726	992133	.	+	0	ID=cds.evm.model.Contig00001.110;Parent=evm.model.Contig00001.110
Contig00001	EVM	CDS	992303	992626	.	+	0	ID=cds.evm.model.Contig00001.110;Parent=evm.model.Contig00001.110
Contig00001	EVM	CDS	992826	993245	.	+	0	ID=cds.evm.model.Contig00001.110;Parent=evm.model.Contig00001.110
Contig00001	EVM	CDS	993565	994440	.	+	0	ID=cds.evm.model.Contig00001.110;Parent=evm.model.Contig00001.110
Contig00001	EVM	gene	995312	1000218	.	-	.	ID=evm.model.Contig00001.111;Parent=evm.model.Contig00001.111;
Contig00001	EVM	mRNA	995312	1000218	.	-	.	ID=evm.model.Contig00001.111;Parent=evm.model.Contig00001.111;
Contig00001	EVM	CDS	1000115	1000218	.	-	0	ID=cds.evm.model.Contig00001.111;Parent=evm.model.Contig00001.111
Contig00001	EVM	CDS	999452	999543	.	-	1	ID=cds.evm.model.Contig00001.111;Parent=evm.model.Contig00001.111
Contig00001	EVM	CDS	999019	999116	.	-	2	ID=cds.evm.model.Contig00001.111;Parent=evm.model.Contig00001.111
Contig00001	EVM	CDS	998741	998875	.	-	0	ID=cds.evm.model.Contig00001.111;Parent=evm.model.Contig00001.111
Contig00001	EVM	CDS	997015	997186	.	-	0	ID=cds.evm.model.Contig00001.111;Parent=evm.model.Contig00001.111
Contig00001	EVM	CDS	996361	996430	.	-	2	ID=cds.evm.model.Contig00001.111;Parent=evm.model.Contig00001.111
Contig00001	EVM	CDS	995964	996065	.	-	1	ID=cds.evm.model.Contig00001.111;Parent=evm.model.Contig00001.111
Contig00001	EVM	CDS	995597	995750	.	-	1	ID=cds.evm.model.Contig00001.111;Parent=evm.model.Contig00001.111
Contig00001	EVM	CDS	995312	995428	.	-	0	ID=cds.evm.model.Contig00001.111;Parent=evm.model.Contig00001.111
Contig00001	EVM	gene	1003376	1006834	.	+	.	ID=evm.model.Contig00001.112;Parent=evm.model.Contig00001.112;
Contig00001	EVM	mRNA	1003376	1006834	.	+	.	ID=evm.model.Contig00001.112;Parent=evm.model.Contig00001.112;
Contig00001	EVM	CDS	1003376	1003534	.	+	0	ID=cds.evm.model.Contig00001.112;Parent=evm.model.Contig00001.112
Contig00001	EVM	CDS	1006382	1006834	.	+	0	ID=cds.evm.model.Contig00001.112;Parent=evm.model.Contig00001.112
Contig00001	EVM	gene	1009231	1018625	.	+	.	ID=evm.model.Contig00001.113;Parent=evm.model.Contig00001.113;
Contig00001	EVM	mRNA	1009231	1018625	.	+	.	ID=evm.model.Contig00001.113;Parent=evm.model.Contig00001.113;
Contig00001	EVM	CDS	1009231	1009353	.	+	0	ID=cds.evm.model.Contig00001.113;Parent=evm.model.Contig00001.113
Contig00001	EVM	CDS	1009459	1010157	.	+	0	ID=cds.evm.model.Contig00001.113;Parent=evm.model.Contig00001.113
Contig00001	EVM	CDS	1011061	1011142	.	+	0	ID=cds.evm.model.Contig00001.113;Parent=evm.model.Contig00001.113
Contig00001	EVM	CDS	1011327	1011512	.	+	2	ID=cds.evm.model.Contig00001.113;Parent=evm.model.Contig00001.113
Contig00001	EVM	CDS	1011586	1011710	.	+	2	ID=cds.evm.model.Contig00001.113;Parent=evm.model.Contig00001.113
Contig00001	EVM	CDS	1011878	1011931	.	+	0	ID=cds.evm.model.Contig00001.113;Parent=evm.model.Contig00001.113
Contig00001	EVM	CDS	1012269	1012440	.	+	0	ID=cds.evm.model.Contig00001.113;Parent=evm.model.Contig00001.113
Contig00001	EVM	CDS	1012634	1012730	.	+	2	ID=cds.evm.model.Contig00001.113;Parent=evm.model.Contig00001.113
Contig00001	EVM	CDS	1012941	1013060	.	+	1	ID=cds.evm.model.Contig00001.113;Parent=evm.model.Contig00001.113
Contig00001	EVM	CDS	1013183	1013279	.	+	1	ID=cds.evm.model.Contig00001.113;Parent=evm.model.Contig00001.113
Contig00001	EVM	CDS	1013516	1013629	.	+	0	ID=cds.evm.model.Contig00001.113;Parent=evm.model.Contig00001.113
Contig00001	EVM	CDS	1014022	1014220	.	+	0	ID=cds.evm.model.Contig00001.113;Parent=evm.model.Contig00001.113
Contig00001	EVM	CDS	1014524	1014655	.	+	2	ID=cds.evm.model.Contig00001.113;Parent=evm.model.Contig00001.113
Contig00001	EVM	CDS	1014759	1014856	.	+	2	ID=cds.evm.model.Contig00001.113;Parent=evm.model.Contig00001.113
Contig00001	EVM	CDS	1015070	1015158	.	+	0	ID=cds.evm.model.Contig00001.113;Parent=evm.model.Contig00001.113
Contig00001	EVM	CDS	1015235	1015550	.	+	1	ID=cds.evm.model.Contig00001.113;Parent=evm.model.Contig00001.113
Contig00001	EVM	CDS	1016012	1016051	.	+	0	ID=cds.evm.model.Contig00001.113;Parent=evm.model.Contig00001.113
Contig00001	EVM	CDS	1016837	1017136	.	+	2	ID=cds.evm.model.Contig00001.113;Parent=evm.model.Contig00001.113
Contig00001	EVM	CDS	1017848	1018090	.	+	2	ID=cds.evm.model.Contig00001.113;Parent=evm.model.Contig00001.113
Contig00001	EVM	CDS	1018297	1018625	.	+	2	ID=cds.evm.model.Contig00001.113;Parent=evm.model.Contig00001.113
Contig00001	EVM	gene	1020774	1024587	.	+	.	ID=evm.model.Contig00001.114;Parent=evm.model.Contig00001.114;
Contig00001	EVM	mRNA	1020774	1024587	.	+	.	ID=evm.model.Contig00001.114;Parent=evm.model.Contig00001.114;
Contig00001	EVM	CDS	1020774	1021068	.	+	0	ID=cds.evm.model.Contig00001.114;Parent=evm.model.Contig00001.114
Contig00001	EVM	CDS	1021168	1024338	.	+	2	ID=cds.evm.model.Contig00001.114;Parent=evm.model.Contig00001.114
Contig00001	EVM	CDS	1024577	1024587	.	+	2	ID=cds.evm.model.Contig00001.114;Parent=evm.model.Contig00001.114
Contig00001	EVM	gene	1026107	1033412	.	+	.	ID=evm.model.Contig00001.115;Parent=evm.model.Contig00001.115;
Contig00001	EVM	mRNA	1026107	1033412	.	+	.	ID=evm.model.Contig00001.115;Parent=evm.model.Contig00001.115;
Contig00001	EVM	CDS	1026107	1026164	.	+	0	ID=cds.evm.model.Contig00001.115;Parent=evm.model.Contig00001.115
Contig00001	EVM	CDS	1027471	1027824	.	+	2	ID=cds.evm.model.Contig00001.115;Parent=evm.model.Contig00001.115
Contig00001	EVM	CDS	1029427	1029513	.	+	2	ID=cds.evm.model.Contig00001.115;Parent=evm.model.Contig00001.115
Contig00001	EVM	CDS	1030820	1031028	.	+	2	ID=cds.evm.model.Contig00001.115;Parent=evm.model.Contig00001.115
Contig00001	EVM	CDS	1031487	1031661	.	+	0	ID=cds.evm.model.Contig00001.115;Parent=evm.model.Contig00001.115
Contig00001	EVM	CDS	1032220	1032404	.	+	2	ID=cds.evm.model.Contig00001.115;Parent=evm.model.Contig00001.115
Contig00001	EVM	CDS	1032988	1033225	.	+	0	ID=cds.evm.model.Contig00001.115;Parent=evm.model.Contig00001.115
Contig00001	EVM	CDS	1033261	1033412	.	+	2	ID=cds.evm.model.Contig00001.115;Parent=evm.model.Contig00001.115
Contig00001	EVM	gene	1034841	1051397	.	-	.	ID=evm.model.Contig00001.116;Parent=evm.model.Contig00001.116;
Contig00001	EVM	mRNA	1034841	1051397	.	-	.	ID=evm.model.Contig00001.116;Parent=evm.model.Contig00001.116;
Contig00001	EVM	CDS	1051383	1051397	.	-	0	ID=cds.evm.model.Contig00001.116;Parent=evm.model.Contig00001.116
Contig00001	EVM	CDS	1046727	1051166	.	-	0	ID=cds.evm.model.Contig00001.116;Parent=evm.model.Contig00001.116
Contig00001	EVM	CDS	1046417	1046650	.	-	0	ID=cds.evm.model.Contig00001.116;Parent=evm.model.Contig00001.116
Contig00001	EVM	CDS	1046060	1046187	.	-	0	ID=cds.evm.model.Contig00001.116;Parent=evm.model.Contig00001.116
Contig00001	EVM	CDS	1045743	1045872	.	-	1	ID=cds.evm.model.Contig00001.116;Parent=evm.model.Contig00001.116
Contig00001	EVM	CDS	1045397	1045579	.	-	0	ID=cds.evm.model.Contig00001.116;Parent=evm.model.Contig00001.116
Contig00001	EVM	CDS	1045000	1045173	.	-	0	ID=cds.evm.model.Contig00001.116;Parent=evm.model.Contig00001.116
Contig00001	EVM	CDS	1044650	1044769	.	-	0	ID=cds.evm.model.Contig00001.116;Parent=evm.model.Contig00001.116
Contig00001	EVM	CDS	1044203	1044328	.	-	0	ID=cds.evm.model.Contig00001.116;Parent=evm.model.Contig00001.116
Contig00001	EVM	CDS	1043824	1044030	.	-	0	ID=cds.evm.model.Contig00001.116;Parent=evm.model.Contig00001.116
Contig00001	EVM	CDS	1043389	1043535	.	-	0	ID=cds.evm.model.Contig00001.116;Parent=evm.model.Contig00001.116
Contig00001	EVM	CDS	1043102	1043270	.	-	0	ID=cds.evm.model.Contig00001.116;Parent=evm.model.Contig00001.116
Contig00001	EVM	CDS	1042598	1042724	.	-	2	ID=cds.evm.model.Contig00001.116;Parent=evm.model.Contig00001.116
Contig00001	EVM	CDS	1042134	1042350	.	-	1	ID=cds.evm.model.Contig00001.116;Parent=evm.model.Contig00001.116
Contig00001	EVM	CDS	1041792	1041936	.	-	0	ID=cds.evm.model.Contig00001.116;Parent=evm.model.Contig00001.116
Contig00001	EVM	CDS	1038717	1041701	.	-	2	ID=cds.evm.model.Contig00001.116;Parent=evm.model.Contig00001.116
Contig00001	EVM	CDS	1037683	1038635	.	-	2	ID=cds.evm.model.Contig00001.116;Parent=evm.model.Contig00001.116
Contig00001	EVM	CDS	1037148	1037330	.	-	0	ID=cds.evm.model.Contig00001.116;Parent=evm.model.Contig00001.116
Contig00001	EVM	CDS	1036865	1037002	.	-	0	ID=cds.evm.model.Contig00001.116;Parent=evm.model.Contig00001.116
Contig00001	EVM	CDS	1036306	1036548	.	-	0	ID=cds.evm.model.Contig00001.116;Parent=evm.model.Contig00001.116
Contig00001	EVM	CDS	1036033	1036185	.	-	0	ID=cds.evm.model.Contig00001.116;Parent=evm.model.Contig00001.116
Contig00001	EVM	CDS	1035551	1035728	.	-	0	ID=cds.evm.model.Contig00001.116;Parent=evm.model.Contig00001.116
Contig00001	EVM	CDS	1035230	1035333	.	-	2	ID=cds.evm.model.Contig00001.116;Parent=evm.model.Contig00001.116
Contig00001	EVM	CDS	1034841	1035047	.	-	0	ID=cds.evm.model.Contig00001.116;Parent=evm.model.Contig00001.116
Contig00001	EVM	gene	1052322	1057676	.	+	.	ID=evm.model.Contig00001.117;Parent=evm.model.Contig00001.117;
Contig00001	EVM	mRNA	1052322	1057676	.	+	.	ID=evm.model.Contig00001.117;Parent=evm.model.Contig00001.117;
Contig00001	EVM	CDS	1052322	1052474	.	+	0	ID=cds.evm.model.Contig00001.117;Parent=evm.model.Contig00001.117
Contig00001	EVM	CDS	1052991	1053150	.	+	0	ID=cds.evm.model.Contig00001.117;Parent=evm.model.Contig00001.117
Contig00001	EVM	CDS	1053489	1053643	.	+	2	ID=cds.evm.model.Contig00001.117;Parent=evm.model.Contig00001.117
Contig00001	EVM	CDS	1053782	1053877	.	+	0	ID=cds.evm.model.Contig00001.117;Parent=evm.model.Contig00001.117
Contig00001	EVM	CDS	1054056	1054184	.	+	0	ID=cds.evm.model.Contig00001.117;Parent=evm.model.Contig00001.117
Contig00001	EVM	CDS	1054363	1054430	.	+	0	ID=cds.evm.model.Contig00001.117;Parent=evm.model.Contig00001.117
Contig00001	EVM	CDS	1054521	1054601	.	+	1	ID=cds.evm.model.Contig00001.117;Parent=evm.model.Contig00001.117
Contig00001	EVM	CDS	1054679	1054802	.	+	1	ID=cds.evm.model.Contig00001.117;Parent=evm.model.Contig00001.117
Contig00001	EVM	CDS	1055017	1055607	.	+	0	ID=cds.evm.model.Contig00001.117;Parent=evm.model.Contig00001.117
Contig00001	EVM	CDS	1055711	1055877	.	+	0	ID=cds.evm.model.Contig00001.117;Parent=evm.model.Contig00001.117
Contig00001	EVM	CDS	1055982	1056152	.	+	1	ID=cds.evm.model.Contig00001.117;Parent=evm.model.Contig00001.117
Contig00001	EVM	CDS	1056472	1057335	.	+	1	ID=cds.evm.model.Contig00001.117;Parent=evm.model.Contig00001.117
Contig00001	EVM	CDS	1057592	1057676	.	+	1	ID=cds.evm.model.Contig00001.117;Parent=evm.model.Contig00001.117
Contig00001	EVM	gene	1059104	1067008	.	-	.	ID=evm.model.Contig00001.118;Parent=evm.model.Contig00001.118;
Contig00001	EVM	mRNA	1059104	1067008	.	-	.	ID=evm.model.Contig00001.118;Parent=evm.model.Contig00001.118;
Contig00001	EVM	CDS	1066955	1067008	.	-	0	ID=cds.evm.model.Contig00001.118;Parent=evm.model.Contig00001.118
Contig00001	EVM	CDS	1066806	1066907	.	-	0	ID=cds.evm.model.Contig00001.118;Parent=evm.model.Contig00001.118
Contig00001	EVM	CDS	1066585	1066704	.	-	0	ID=cds.evm.model.Contig00001.118;Parent=evm.model.Contig00001.118
Contig00001	EVM	CDS	1066275	1066360	.	-	0	ID=cds.evm.model.Contig00001.118;Parent=evm.model.Contig00001.118
Contig00001	EVM	CDS	1065704	1065948	.	-	1	ID=cds.evm.model.Contig00001.118;Parent=evm.model.Contig00001.118
Contig00001	EVM	CDS	1065316	1065385	.	-	2	ID=cds.evm.model.Contig00001.118;Parent=evm.model.Contig00001.118
Contig00001	EVM	CDS	1065124	1065202	.	-	1	ID=cds.evm.model.Contig00001.118;Parent=evm.model.Contig00001.118
Contig00001	EVM	CDS	1064976	1065053	.	-	0	ID=cds.evm.model.Contig00001.118;Parent=evm.model.Contig00001.118
Contig00001	EVM	CDS	1064530	1064592	.	-	0	ID=cds.evm.model.Contig00001.118;Parent=evm.model.Contig00001.118
Contig00001	EVM	CDS	1064087	1064190	.	-	0	ID=cds.evm.model.Contig00001.118;Parent=evm.model.Contig00001.118
Contig00001	EVM	CDS	1063654	1063900	.	-	1	ID=cds.evm.model.Contig00001.118;Parent=evm.model.Contig00001.118
Contig00001	EVM	CDS	1063188	1063420	.	-	0	ID=cds.evm.model.Contig00001.118;Parent=evm.model.Contig00001.118
Contig00001	EVM	CDS	1062800	1062913	.	-	1	ID=cds.evm.model.Contig00001.118;Parent=evm.model.Contig00001.118
Contig00001	EVM	CDS	1062322	1062481	.	-	1	ID=cds.evm.model.Contig00001.118;Parent=evm.model.Contig00001.118
Contig00001	EVM	CDS	1062017	1062128	.	-	0	ID=cds.evm.model.Contig00001.118;Parent=evm.model.Contig00001.118
Contig00001	EVM	CDS	1061428	1061808	.	-	2	ID=cds.evm.model.Contig00001.118;Parent=evm.model.Contig00001.118
Contig00001	EVM	CDS	1061021	1061191	.	-	2	ID=cds.evm.model.Contig00001.118;Parent=evm.model.Contig00001.118
Contig00001	EVM	CDS	1060660	1060769	.	-	2	ID=cds.evm.model.Contig00001.118;Parent=evm.model.Contig00001.118
Contig00001	EVM	CDS	1060516	1060584	.	-	0	ID=cds.evm.model.Contig00001.118;Parent=evm.model.Contig00001.118
Contig00001	EVM	CDS	1060411	1060452	.	-	0	ID=cds.evm.model.Contig00001.118;Parent=evm.model.Contig00001.118
Contig00001	EVM	CDS	1059986	1060240	.	-	0	ID=cds.evm.model.Contig00001.118;Parent=evm.model.Contig00001.118
Contig00001	EVM	CDS	1059650	1059784	.	-	0	ID=cds.evm.model.Contig00001.118;Parent=evm.model.Contig00001.118
Contig00001	EVM	CDS	1059360	1059540	.	-	0	ID=cds.evm.model.Contig00001.118;Parent=evm.model.Contig00001.118
Contig00001	EVM	CDS	1059104	1059156	.	-	2	ID=cds.evm.model.Contig00001.118;Parent=evm.model.Contig00001.118
Contig00001	EVM	gene	1067480	1069448	.	-	.	ID=evm.model.Contig00001.119;Parent=evm.model.Contig00001.119;
Contig00001	EVM	mRNA	1067480	1069448	.	-	.	ID=evm.model.Contig00001.119;Parent=evm.model.Contig00001.119;
Contig00001	EVM	CDS	1069255	1069448	.	-	0	ID=cds.evm.model.Contig00001.119;Parent=evm.model.Contig00001.119
Contig00001	EVM	CDS	1067480	1068926	.	-	1	ID=cds.evm.model.Contig00001.119;Parent=evm.model.Contig00001.119
Contig00001	EVM	gene	1069828	1074328	.	-	.	ID=evm.model.Contig00001.120;Parent=evm.model.Contig00001.120;
Contig00001	EVM	mRNA	1069828	1074328	.	-	.	ID=evm.model.Contig00001.120;Parent=evm.model.Contig00001.120;
Contig00001	EVM	CDS	1073761	1074328	.	-	0	ID=cds.evm.model.Contig00001.120;Parent=evm.model.Contig00001.120
Contig00001	EVM	CDS	1071167	1071793	.	-	2	ID=cds.evm.model.Contig00001.120;Parent=evm.model.Contig00001.120
Contig00001	EVM	CDS	1069828	1070201	.	-	2	ID=cds.evm.model.Contig00001.120;Parent=evm.model.Contig00001.120
Contig00001	EVM	gene	1075180	1078241	.	-	.	ID=evm.model.Contig00001.121;Parent=evm.model.Contig00001.121;
Contig00001	EVM	mRNA	1075180	1078241	.	-	.	ID=evm.model.Contig00001.121;Parent=evm.model.Contig00001.121;
Contig00001	EVM	CDS	1077846	1078241	.	-	0	ID=cds.evm.model.Contig00001.121;Parent=evm.model.Contig00001.121
Contig00001	EVM	CDS	1077329	1077492	.	-	0	ID=cds.evm.model.Contig00001.121;Parent=evm.model.Contig00001.121
Contig00001	EVM	CDS	1076976	1077287	.	-	1	ID=cds.evm.model.Contig00001.121;Parent=evm.model.Contig00001.121
Contig00001	EVM	CDS	1075180	1076656	.	-	1	ID=cds.evm.model.Contig00001.121;Parent=evm.model.Contig00001.121
Contig00001	EVM	gene	1079346	1081907	.	-	.	ID=evm.model.Contig00001.122;Parent=evm.model.Contig00001.122;
Contig00001	EVM	mRNA	1079346	1081907	.	-	.	ID=evm.model.Contig00001.122;Parent=evm.model.Contig00001.122;
Contig00001	EVM	CDS	1081497	1081907	.	-	0	ID=cds.evm.model.Contig00001.122;Parent=evm.model.Contig00001.122
Contig00001	EVM	CDS	1081243	1081412	.	-	0	ID=cds.evm.model.Contig00001.122;Parent=evm.model.Contig00001.122
Contig00001	EVM	CDS	1079346	1080750	.	-	1	ID=cds.evm.model.Contig00001.122;Parent=evm.model.Contig00001.122
Contig00001	EVM	gene	1083804	1086665	.	-	.	ID=evm.model.Contig00001.123;Parent=evm.model.Contig00001.123;
Contig00001	EVM	mRNA	1083804	1086665	.	-	.	ID=evm.model.Contig00001.123;Parent=evm.model.Contig00001.123;
Contig00001	EVM	CDS	1086270	1086665	.	-	0	ID=cds.evm.model.Contig00001.123;Parent=evm.model.Contig00001.123
Contig00001	EVM	CDS	1085825	1086022	.	-	0	ID=cds.evm.model.Contig00001.123;Parent=evm.model.Contig00001.123
Contig00001	EVM	CDS	1085523	1085743	.	-	0	ID=cds.evm.model.Contig00001.123;Parent=evm.model.Contig00001.123
Contig00001	EVM	CDS	1083804	1085265	.	-	1	ID=cds.evm.model.Contig00001.123;Parent=evm.model.Contig00001.123
Contig00001	EVM	gene	1092668	1097505	.	+	.	ID=evm.model.Contig00001.125;Parent=evm.model.Contig00001.125;
Contig00001	EVM	mRNA	1092668	1097505	.	+	.	ID=evm.model.Contig00001.125;Parent=evm.model.Contig00001.125;
Contig00001	EVM	CDS	1092668	1092778	.	+	0	ID=cds.evm.model.Contig00001.125;Parent=evm.model.Contig00001.125
Contig00001	EVM	CDS	1092949	1093151	.	+	0	ID=cds.evm.model.Contig00001.125;Parent=evm.model.Contig00001.125
Contig00001	EVM	CDS	1093228	1093966	.	+	1	ID=cds.evm.model.Contig00001.125;Parent=evm.model.Contig00001.125
Contig00001	EVM	CDS	1095329	1095531	.	+	0	ID=cds.evm.model.Contig00001.125;Parent=evm.model.Contig00001.125
Contig00001	EVM	CDS	1095613	1096071	.	+	1	ID=cds.evm.model.Contig00001.125;Parent=evm.model.Contig00001.125
Contig00001	EVM	CDS	1096724	1096798	.	+	1	ID=cds.evm.model.Contig00001.125;Parent=evm.model.Contig00001.125
Contig00001	EVM	CDS	1096882	1096926	.	+	1	ID=cds.evm.model.Contig00001.125;Parent=evm.model.Contig00001.125
Contig00001	EVM	CDS	1097007	1097505	.	+	1	ID=cds.evm.model.Contig00001.125;Parent=evm.model.Contig00001.125
Contig00001	EVM	gene	1098313	1099865	.	+	.	ID=evm.model.Contig00001.126;Parent=evm.model.Contig00001.126;
Contig00001	EVM	mRNA	1098313	1099865	.	+	.	ID=evm.model.Contig00001.126;Parent=evm.model.Contig00001.126;
Contig00001	EVM	CDS	1098313	1098462	.	+	0	ID=cds.evm.model.Contig00001.126;Parent=evm.model.Contig00001.126
Contig00001	EVM	CDS	1098760	1098952	.	+	0	ID=cds.evm.model.Contig00001.126;Parent=evm.model.Contig00001.126
Contig00001	EVM	CDS	1099221	1099598	.	+	2	ID=cds.evm.model.Contig00001.126;Parent=evm.model.Contig00001.126
Contig00001	EVM	CDS	1099765	1099865	.	+	2	ID=cds.evm.model.Contig00001.126;Parent=evm.model.Contig00001.126
Contig00001	EVM	gene	1101540	1102628	.	+	.	ID=evm.model.Contig00001.127;Parent=evm.model.Contig00001.127;
Contig00001	EVM	mRNA	1101540	1102628	.	+	.	ID=evm.model.Contig00001.127;Parent=evm.model.Contig00001.127;
Contig00001	EVM	CDS	1101540	1101979	.	+	0	ID=cds.evm.model.Contig00001.127;Parent=evm.model.Contig00001.127
Contig00001	EVM	CDS	1102127	1102628	.	+	1	ID=cds.evm.model.Contig00001.127;Parent=evm.model.Contig00001.127
Contig00001	EVM	gene	1113435	1115115	.	-	.	ID=evm.model.Contig00001.128;Parent=evm.model.Contig00001.128;
Contig00001	EVM	mRNA	1113435	1115115	.	-	.	ID=evm.model.Contig00001.128;Parent=evm.model.Contig00001.128;
Contig00001	EVM	CDS	1115027	1115115	.	-	0	ID=cds.evm.model.Contig00001.128;Parent=evm.model.Contig00001.128
Contig00001	EVM	CDS	1114587	1114664	.	-	1	ID=cds.evm.model.Contig00001.128;Parent=evm.model.Contig00001.128
Contig00001	EVM	CDS	1114167	1114377	.	-	1	ID=cds.evm.model.Contig00001.128;Parent=evm.model.Contig00001.128
Contig00001	EVM	CDS	1113901	1114053	.	-	0	ID=cds.evm.model.Contig00001.128;Parent=evm.model.Contig00001.128
Contig00001	EVM	CDS	1113698	1113784	.	-	0	ID=cds.evm.model.Contig00001.128;Parent=evm.model.Contig00001.128
Contig00001	EVM	CDS	1113435	1113572	.	-	0	ID=cds.evm.model.Contig00001.128;Parent=evm.model.Contig00001.128
Contig00001	EVM	gene	1120124	1121690	.	-	.	ID=evm.model.Contig00001.129;Parent=evm.model.Contig00001.129;
Contig00001	EVM	mRNA	1120124	1121690	.	-	.	ID=evm.model.Contig00001.129;Parent=evm.model.Contig00001.129;
Contig00001	EVM	CDS	1121626	1121690	.	-	0	ID=cds.evm.model.Contig00001.129;Parent=evm.model.Contig00001.129
Contig00001	EVM	CDS	1121139	1121203	.	-	1	ID=cds.evm.model.Contig00001.129;Parent=evm.model.Contig00001.129
Contig00001	EVM	CDS	1120667	1120807	.	-	2	ID=cds.evm.model.Contig00001.129;Parent=evm.model.Contig00001.129
Contig00001	EVM	CDS	1120124	1120434	.	-	2	ID=cds.evm.model.Contig00001.129;Parent=evm.model.Contig00001.129
Contig00001	EVM	gene	1123007	1124712	.	+	.	ID=evm.model.Contig00001.130;Parent=evm.model.Contig00001.130;
Contig00001	EVM	mRNA	1123007	1124712	.	+	.	ID=evm.model.Contig00001.130;Parent=evm.model.Contig00001.130;
Contig00001	EVM	CDS	1123007	1123077	.	+	0	ID=cds.evm.model.Contig00001.130;Parent=evm.model.Contig00001.130
Contig00001	EVM	CDS	1123409	1123601	.	+	1	ID=cds.evm.model.Contig00001.130;Parent=evm.model.Contig00001.130
Contig00001	EVM	CDS	1124336	1124494	.	+	0	ID=cds.evm.model.Contig00001.130;Parent=evm.model.Contig00001.130
Contig00001	EVM	CDS	1124578	1124712	.	+	0	ID=cds.evm.model.Contig00001.130;Parent=evm.model.Contig00001.130
Contig00001	EVM	gene	1132584	1137327	.	+	.	ID=evm.model.Contig00001.131;Parent=evm.model.Contig00001.131;
Contig00001	EVM	mRNA	1132584	1137327	.	+	.	ID=evm.model.Contig00001.131;Parent=evm.model.Contig00001.131;
Contig00001	EVM	CDS	1132584	1132598	.	+	0	ID=cds.evm.model.Contig00001.131;Parent=evm.model.Contig00001.131
Contig00001	EVM	CDS	1132687	1132802	.	+	0	ID=cds.evm.model.Contig00001.131;Parent=evm.model.Contig00001.131
Contig00001	EVM	CDS	1133136	1133288	.	+	1	ID=cds.evm.model.Contig00001.131;Parent=evm.model.Contig00001.131
Contig00001	EVM	CDS	1133534	1133657	.	+	1	ID=cds.evm.model.Contig00001.131;Parent=evm.model.Contig00001.131
Contig00001	EVM	CDS	1134290	1134464	.	+	0	ID=cds.evm.model.Contig00001.131;Parent=evm.model.Contig00001.131
Contig00001	EVM	CDS	1134732	1134830	.	+	2	ID=cds.evm.model.Contig00001.131;Parent=evm.model.Contig00001.131
Contig00001	EVM	CDS	1135107	1135198	.	+	2	ID=cds.evm.model.Contig00001.131;Parent=evm.model.Contig00001.131
Contig00001	EVM	CDS	1135352	1135434	.	+	0	ID=cds.evm.model.Contig00001.131;Parent=evm.model.Contig00001.131
Contig00001	EVM	CDS	1136168	1136308	.	+	1	ID=cds.evm.model.Contig00001.131;Parent=evm.model.Contig00001.131
Contig00001	EVM	CDS	1136376	1136451	.	+	1	ID=cds.evm.model.Contig00001.131;Parent=evm.model.Contig00001.131
Contig00001	EVM	CDS	1137037	1137327	.	+	0	ID=cds.evm.model.Contig00001.131;Parent=evm.model.Contig00001.131
Contig00001	EVM	gene	1147347	1152223	.	-	.	ID=evm.model.Contig00001.132;Parent=evm.model.Contig00001.132;
Contig00001	EVM	mRNA	1147347	1152223	.	-	.	ID=evm.model.Contig00001.132;Parent=evm.model.Contig00001.132;
Contig00001	EVM	CDS	1152092	1152223	.	-	0	ID=cds.evm.model.Contig00001.132;Parent=evm.model.Contig00001.132
Contig00001	EVM	CDS	1151793	1151894	.	-	0	ID=cds.evm.model.Contig00001.132;Parent=evm.model.Contig00001.132
Contig00001	EVM	CDS	1151419	1151545	.	-	0	ID=cds.evm.model.Contig00001.132;Parent=evm.model.Contig00001.132
Contig00001	EVM	CDS	1150897	1151203	.	-	2	ID=cds.evm.model.Contig00001.132;Parent=evm.model.Contig00001.132
Contig00001	EVM	CDS	1150065	1150190	.	-	1	ID=cds.evm.model.Contig00001.132;Parent=evm.model.Contig00001.132
Contig00001	EVM	CDS	1148712	1149893	.	-	1	ID=cds.evm.model.Contig00001.132;Parent=evm.model.Contig00001.132
Contig00001	EVM	CDS	1147347	1148436	.	-	1	ID=cds.evm.model.Contig00001.132;Parent=evm.model.Contig00001.132
Contig00001	EVM	gene	1154670	1164487	.	-	.	ID=evm.model.Contig00001.133;Parent=evm.model.Contig00001.133;
Contig00001	EVM	mRNA	1154670	1164487	.	-	.	ID=evm.model.Contig00001.133;Parent=evm.model.Contig00001.133;
Contig00001	EVM	CDS	1164426	1164487	.	-	0	ID=cds.evm.model.Contig00001.133;Parent=evm.model.Contig00001.133
Contig00001	EVM	CDS	1164278	1164344	.	-	1	ID=cds.evm.model.Contig00001.133;Parent=evm.model.Contig00001.133
Contig00001	EVM	CDS	1164078	1164201	.	-	0	ID=cds.evm.model.Contig00001.133;Parent=evm.model.Contig00001.133
Contig00001	EVM	CDS	1163374	1163537	.	-	2	ID=cds.evm.model.Contig00001.133;Parent=evm.model.Contig00001.133
Contig00001	EVM	CDS	1162805	1162859	.	-	0	ID=cds.evm.model.Contig00001.133;Parent=evm.model.Contig00001.133
Contig00001	EVM	CDS	1162599	1162633	.	-	2	ID=cds.evm.model.Contig00001.133;Parent=evm.model.Contig00001.133
Contig00001	EVM	CDS	1162152	1162245	.	-	0	ID=cds.evm.model.Contig00001.133;Parent=evm.model.Contig00001.133
Contig00001	EVM	CDS	1161842	1161917	.	-	2	ID=cds.evm.model.Contig00001.133;Parent=evm.model.Contig00001.133
Contig00001	EVM	CDS	1161372	1161393	.	-	1	ID=cds.evm.model.Contig00001.133;Parent=evm.model.Contig00001.133
Contig00001	EVM	CDS	1160758	1160908	.	-	0	ID=cds.evm.model.Contig00001.133;Parent=evm.model.Contig00001.133
Contig00001	EVM	CDS	1160360	1160447	.	-	2	ID=cds.evm.model.Contig00001.133;Parent=evm.model.Contig00001.133
Contig00001	EVM	CDS	1160138	1160242	.	-	1	ID=cds.evm.model.Contig00001.133;Parent=evm.model.Contig00001.133
Contig00001	EVM	CDS	1159942	1160053	.	-	1	ID=cds.evm.model.Contig00001.133;Parent=evm.model.Contig00001.133
Contig00001	EVM	CDS	1157795	1157894	.	-	0	ID=cds.evm.model.Contig00001.133;Parent=evm.model.Contig00001.133
Contig00001	EVM	CDS	1157461	1157620	.	-	2	ID=cds.evm.model.Contig00001.133;Parent=evm.model.Contig00001.133
Contig00001	EVM	CDS	1157091	1157196	.	-	1	ID=cds.evm.model.Contig00001.133;Parent=evm.model.Contig00001.133
Contig00001	EVM	CDS	1156680	1156779	.	-	0	ID=cds.evm.model.Contig00001.133;Parent=evm.model.Contig00001.133
Contig00001	EVM	CDS	1156319	1156433	.	-	2	ID=cds.evm.model.Contig00001.133;Parent=evm.model.Contig00001.133
Contig00001	EVM	CDS	1155856	1156000	.	-	1	ID=cds.evm.model.Contig00001.133;Parent=evm.model.Contig00001.133
Contig00001	EVM	CDS	1155158	1155301	.	-	0	ID=cds.evm.model.Contig00001.133;Parent=evm.model.Contig00001.133
Contig00001	EVM	CDS	1154670	1154720	.	-	0	ID=cds.evm.model.Contig00001.133;Parent=evm.model.Contig00001.133
Contig00001	EVM	gene	1164631	1165980	.	+	.	ID=evm.model.Contig00001.134;Parent=evm.model.Contig00001.134;
Contig00001	EVM	mRNA	1164631	1165980	.	+	.	ID=evm.model.Contig00001.134;Parent=evm.model.Contig00001.134;
Contig00001	EVM	CDS	1164631	1164763	.	+	0	ID=cds.evm.model.Contig00001.134;Parent=evm.model.Contig00001.134
Contig00001	EVM	CDS	1164886	1165070	.	+	2	ID=cds.evm.model.Contig00001.134;Parent=evm.model.Contig00001.134
Contig00001	EVM	CDS	1165134	1165265	.	+	0	ID=cds.evm.model.Contig00001.134;Parent=evm.model.Contig00001.134
Contig00001	EVM	CDS	1165351	1165595	.	+	0	ID=cds.evm.model.Contig00001.134;Parent=evm.model.Contig00001.134
Contig00001	EVM	CDS	1165669	1165794	.	+	1	ID=cds.evm.model.Contig00001.134;Parent=evm.model.Contig00001.134
Contig00001	EVM	CDS	1165842	1165980	.	+	1	ID=cds.evm.model.Contig00001.134;Parent=evm.model.Contig00001.134
Contig00001	EVM	gene	1166910	1169515	.	+	.	ID=evm.model.Contig00001.135;Parent=evm.model.Contig00001.135;
Contig00001	EVM	mRNA	1166910	1169515	.	+	.	ID=evm.model.Contig00001.135;Parent=evm.model.Contig00001.135;
Contig00001	EVM	CDS	1166910	1167190	.	+	0	ID=cds.evm.model.Contig00001.135;Parent=evm.model.Contig00001.135
Contig00001	EVM	CDS	1167638	1167861	.	+	1	ID=cds.evm.model.Contig00001.135;Parent=evm.model.Contig00001.135
Contig00001	EVM	CDS	1167966	1168151	.	+	2	ID=cds.evm.model.Contig00001.135;Parent=evm.model.Contig00001.135
Contig00001	EVM	CDS	1168216	1168425	.	+	2	ID=cds.evm.model.Contig00001.135;Parent=evm.model.Contig00001.135
Contig00001	EVM	CDS	1168522	1168607	.	+	2	ID=cds.evm.model.Contig00001.135;Parent=evm.model.Contig00001.135
Contig00001	EVM	CDS	1168700	1168791	.	+	0	ID=cds.evm.model.Contig00001.135;Parent=evm.model.Contig00001.135
Contig00001	EVM	CDS	1168852	1168975	.	+	1	ID=cds.evm.model.Contig00001.135;Parent=evm.model.Contig00001.135
Contig00001	EVM	CDS	1169044	1169106	.	+	0	ID=cds.evm.model.Contig00001.135;Parent=evm.model.Contig00001.135
Contig00001	EVM	CDS	1169169	1169361	.	+	0	ID=cds.evm.model.Contig00001.135;Parent=evm.model.Contig00001.135
Contig00001	EVM	CDS	1169433	1169515	.	+	2	ID=cds.evm.model.Contig00001.135;Parent=evm.model.Contig00001.135
Contig00001	EVM	gene	1169908	1172536	.	+	.	ID=evm.model.Contig00001.136;Parent=evm.model.Contig00001.136;
Contig00001	EVM	mRNA	1169908	1172536	.	+	.	ID=evm.model.Contig00001.136;Parent=evm.model.Contig00001.136;
Contig00001	EVM	CDS	1169908	1169973	.	+	0	ID=cds.evm.model.Contig00001.136;Parent=evm.model.Contig00001.136
Contig00001	EVM	CDS	1170046	1170195	.	+	0	ID=cds.evm.model.Contig00001.136;Parent=evm.model.Contig00001.136
Contig00001	EVM	CDS	1170260	1170361	.	+	0	ID=cds.evm.model.Contig00001.136;Parent=evm.model.Contig00001.136
Contig00001	EVM	CDS	1170496	1170589	.	+	0	ID=cds.evm.model.Contig00001.136;Parent=evm.model.Contig00001.136
Contig00001	EVM	CDS	1170672	1170828	.	+	2	ID=cds.evm.model.Contig00001.136;Parent=evm.model.Contig00001.136
Contig00001	EVM	CDS	1170908	1171068	.	+	1	ID=cds.evm.model.Contig00001.136;Parent=evm.model.Contig00001.136
Contig00001	EVM	CDS	1171152	1171192	.	+	2	ID=cds.evm.model.Contig00001.136;Parent=evm.model.Contig00001.136
Contig00001	EVM	CDS	1171510	1171639	.	+	0	ID=cds.evm.model.Contig00001.136;Parent=evm.model.Contig00001.136
Contig00001	EVM	CDS	1171758	1171915	.	+	2	ID=cds.evm.model.Contig00001.136;Parent=evm.model.Contig00001.136
Contig00001	EVM	CDS	1172185	1172310	.	+	0	ID=cds.evm.model.Contig00001.136;Parent=evm.model.Contig00001.136
Contig00001	EVM	CDS	1172378	1172536	.	+	0	ID=cds.evm.model.Contig00001.136;Parent=evm.model.Contig00001.136
Contig00001	EVM	gene	1173215	1182250	.	-	.	ID=evm.model.Contig00001.137;Parent=evm.model.Contig00001.137;
Contig00001	EVM	mRNA	1173215	1182250	.	-	.	ID=evm.model.Contig00001.137;Parent=evm.model.Contig00001.137;
Contig00001	EVM	CDS	1182048	1182250	.	-	0	ID=cds.evm.model.Contig00001.137;Parent=evm.model.Contig00001.137
Contig00001	EVM	CDS	1181771	1181844	.	-	1	ID=cds.evm.model.Contig00001.137;Parent=evm.model.Contig00001.137
Contig00001	EVM	CDS	1181185	1181411	.	-	2	ID=cds.evm.model.Contig00001.137;Parent=evm.model.Contig00001.137
Contig00001	EVM	CDS	1180336	1180662	.	-	0	ID=cds.evm.model.Contig00001.137;Parent=evm.model.Contig00001.137
Contig00001	EVM	CDS	1179934	1180061	.	-	0	ID=cds.evm.model.Contig00001.137;Parent=evm.model.Contig00001.137
Contig00001	EVM	CDS	1179491	1179558	.	-	1	ID=cds.evm.model.Contig00001.137;Parent=evm.model.Contig00001.137
Contig00001	EVM	CDS	1179214	1179256	.	-	2	ID=cds.evm.model.Contig00001.137;Parent=evm.model.Contig00001.137
Contig00001	EVM	CDS	1178803	1179057	.	-	1	ID=cds.evm.model.Contig00001.137;Parent=evm.model.Contig00001.137
Contig00001	EVM	CDS	1177860	1177896	.	-	1	ID=cds.evm.model.Contig00001.137;Parent=evm.model.Contig00001.137
Contig00001	EVM	CDS	1177398	1177481	.	-	0	ID=cds.evm.model.Contig00001.137;Parent=evm.model.Contig00001.137
Contig00001	EVM	CDS	1176737	1176802	.	-	0	ID=cds.evm.model.Contig00001.137;Parent=evm.model.Contig00001.137
Contig00001	EVM	CDS	1176241	1176411	.	-	0	ID=cds.evm.model.Contig00001.137;Parent=evm.model.Contig00001.137
Contig00001	EVM	CDS	1175952	1176044	.	-	0	ID=cds.evm.model.Contig00001.137;Parent=evm.model.Contig00001.137
Contig00001	EVM	CDS	1174567	1174673	.	-	0	ID=cds.evm.model.Contig00001.137;Parent=evm.model.Contig00001.137
Contig00001	EVM	CDS	1174168	1174222	.	-	1	ID=cds.evm.model.Contig00001.137;Parent=evm.model.Contig00001.137
Contig00001	EVM	CDS	1173842	1173938	.	-	0	ID=cds.evm.model.Contig00001.137;Parent=evm.model.Contig00001.137
Contig00001	EVM	CDS	1173611	1173687	.	-	2	ID=cds.evm.model.Contig00001.137;Parent=evm.model.Contig00001.137
Contig00001	EVM	CDS	1173437	1173541	.	-	0	ID=cds.evm.model.Contig00001.137;Parent=evm.model.Contig00001.137
Contig00001	EVM	CDS	1173215	1173319	.	-	0	ID=cds.evm.model.Contig00001.137;Parent=evm.model.Contig00001.137
Contig00001	EVM	gene	1182887	1184668	.	+	.	ID=evm.model.Contig00001.138;Parent=evm.model.Contig00001.138;
Contig00001	EVM	mRNA	1182887	1184668	.	+	.	ID=evm.model.Contig00001.138;Parent=evm.model.Contig00001.138;
Contig00001	EVM	CDS	1182887	1183033	.	+	0	ID=cds.evm.model.Contig00001.138;Parent=evm.model.Contig00001.138
Contig00001	EVM	CDS	1183100	1183204	.	+	0	ID=cds.evm.model.Contig00001.138;Parent=evm.model.Contig00001.138
Contig00001	EVM	CDS	1183269	1183439	.	+	0	ID=cds.evm.model.Contig00001.138;Parent=evm.model.Contig00001.138
Contig00001	EVM	CDS	1183505	1183579	.	+	0	ID=cds.evm.model.Contig00001.138;Parent=evm.model.Contig00001.138
Contig00001	EVM	CDS	1183636	1183760	.	+	0	ID=cds.evm.model.Contig00001.138;Parent=evm.model.Contig00001.138
Contig00001	EVM	CDS	1183828	1183888	.	+	1	ID=cds.evm.model.Contig00001.138;Parent=evm.model.Contig00001.138
Contig00001	EVM	CDS	1183966	1184081	.	+	0	ID=cds.evm.model.Contig00001.138;Parent=evm.model.Contig00001.138
Contig00001	EVM	CDS	1184139	1184316	.	+	1	ID=cds.evm.model.Contig00001.138;Parent=evm.model.Contig00001.138
Contig00001	EVM	CDS	1184390	1184446	.	+	0	ID=cds.evm.model.Contig00001.138;Parent=evm.model.Contig00001.138
Contig00001	EVM	CDS	1184555	1184668	.	+	0	ID=cds.evm.model.Contig00001.138;Parent=evm.model.Contig00001.138
Contig00001	EVM	gene	1184936	1189323	.	-	.	ID=evm.model.Contig00001.139;Parent=evm.model.Contig00001.139;
Contig00001	EVM	mRNA	1184936	1189323	.	-	.	ID=evm.model.Contig00001.139;Parent=evm.model.Contig00001.139;
Contig00001	EVM	CDS	1189091	1189323	.	-	0	ID=cds.evm.model.Contig00001.139;Parent=evm.model.Contig00001.139
Contig00001	EVM	CDS	1188891	1189029	.	-	1	ID=cds.evm.model.Contig00001.139;Parent=evm.model.Contig00001.139
Contig00001	EVM	CDS	1188601	1188786	.	-	0	ID=cds.evm.model.Contig00001.139;Parent=evm.model.Contig00001.139
Contig00001	EVM	CDS	1188210	1188393	.	-	0	ID=cds.evm.model.Contig00001.139;Parent=evm.model.Contig00001.139
Contig00001	EVM	CDS	1187958	1188091	.	-	2	ID=cds.evm.model.Contig00001.139;Parent=evm.model.Contig00001.139
Contig00001	EVM	CDS	1187623	1187808	.	-	0	ID=cds.evm.model.Contig00001.139;Parent=evm.model.Contig00001.139
Contig00001	EVM	CDS	1187190	1187417	.	-	0	ID=cds.evm.model.Contig00001.139;Parent=evm.model.Contig00001.139
Contig00001	EVM	CDS	1186836	1187036	.	-	0	ID=cds.evm.model.Contig00001.139;Parent=evm.model.Contig00001.139
Contig00001	EVM	CDS	1186284	1186475	.	-	0	ID=cds.evm.model.Contig00001.139;Parent=evm.model.Contig00001.139
Contig00001	EVM	CDS	1185766	1186018	.	-	0	ID=cds.evm.model.Contig00001.139;Parent=evm.model.Contig00001.139
Contig00001	EVM	CDS	1185564	1185626	.	-	2	ID=cds.evm.model.Contig00001.139;Parent=evm.model.Contig00001.139
Contig00001	EVM	CDS	1184936	1185198	.	-	2	ID=cds.evm.model.Contig00001.139;Parent=evm.model.Contig00001.139
Contig00001	EVM	gene	1189844	1190189	.	-	.	ID=evm.model.Contig00001.140;Parent=evm.model.Contig00001.140;
Contig00001	EVM	mRNA	1189844	1190189	.	-	.	ID=evm.model.Contig00001.140;Parent=evm.model.Contig00001.140;
Contig00001	EVM	CDS	1190004	1190189	.	-	0	ID=cds.evm.model.Contig00001.140;Parent=evm.model.Contig00001.140
Contig00001	EVM	CDS	1189844	1189918	.	-	0	ID=cds.evm.model.Contig00001.140;Parent=evm.model.Contig00001.140
Contig00001	EVM	gene	1191556	1195225	.	+	.	ID=evm.model.Contig00001.141;Parent=evm.model.Contig00001.141;
Contig00001	EVM	mRNA	1191556	1195225	.	+	.	ID=evm.model.Contig00001.141;Parent=evm.model.Contig00001.141;
Contig00001	EVM	CDS	1191556	1191583	.	+	0	ID=cds.evm.model.Contig00001.141;Parent=evm.model.Contig00001.141
Contig00001	EVM	CDS	1191777	1192186	.	+	2	ID=cds.evm.model.Contig00001.141;Parent=evm.model.Contig00001.141
Contig00001	EVM	CDS	1192458	1192540	.	+	0	ID=cds.evm.model.Contig00001.141;Parent=evm.model.Contig00001.141
Contig00001	EVM	CDS	1192694	1192775	.	+	1	ID=cds.evm.model.Contig00001.141;Parent=evm.model.Contig00001.141
Contig00001	EVM	CDS	1192961	1193076	.	+	0	ID=cds.evm.model.Contig00001.141;Parent=evm.model.Contig00001.141
Contig00001	EVM	CDS	1193350	1193440	.	+	1	ID=cds.evm.model.Contig00001.141;Parent=evm.model.Contig00001.141
Contig00001	EVM	CDS	1193633	1193785	.	+	0	ID=cds.evm.model.Contig00001.141;Parent=evm.model.Contig00001.141
Contig00001	EVM	CDS	1193993	1194154	.	+	0	ID=cds.evm.model.Contig00001.141;Parent=evm.model.Contig00001.141
Contig00001	EVM	CDS	1194376	1194426	.	+	0	ID=cds.evm.model.Contig00001.141;Parent=evm.model.Contig00001.141
Contig00001	EVM	CDS	1194494	1194664	.	+	0	ID=cds.evm.model.Contig00001.141;Parent=evm.model.Contig00001.141
Contig00001	EVM	CDS	1194743	1194962	.	+	0	ID=cds.evm.model.Contig00001.141;Parent=evm.model.Contig00001.141
Contig00001	EVM	CDS	1195047	1195225	.	+	2	ID=cds.evm.model.Contig00001.141;Parent=evm.model.Contig00001.141
Contig00001	EVM	gene	1213104	1214296	.	+	.	ID=evm.model.Contig00001.142;Parent=evm.model.Contig00001.142;
Contig00001	EVM	mRNA	1213104	1214296	.	+	.	ID=evm.model.Contig00001.142;Parent=evm.model.Contig00001.142;
Contig00001	EVM	CDS	1213104	1213171	.	+	0	ID=cds.evm.model.Contig00001.142;Parent=evm.model.Contig00001.142
Contig00001	EVM	CDS	1213355	1213437	.	+	1	ID=cds.evm.model.Contig00001.142;Parent=evm.model.Contig00001.142
Contig00001	EVM	CDS	1213731	1213883	.	+	2	ID=cds.evm.model.Contig00001.142;Parent=evm.model.Contig00001.142
Contig00001	EVM	CDS	1214076	1214296	.	+	2	ID=cds.evm.model.Contig00001.142;Parent=evm.model.Contig00001.142
Contig00001	EVM	gene	1222653	1223846	.	+	.	ID=evm.model.Contig00001.143;Parent=evm.model.Contig00001.143;
Contig00001	EVM	mRNA	1222653	1223846	.	+	.	ID=evm.model.Contig00001.143;Parent=evm.model.Contig00001.143;
Contig00001	EVM	CDS	1222653	1222719	.	+	0	ID=cds.evm.model.Contig00001.143;Parent=evm.model.Contig00001.143
Contig00001	EVM	CDS	1223266	1223472	.	+	2	ID=cds.evm.model.Contig00001.143;Parent=evm.model.Contig00001.143
Contig00001	EVM	CDS	1223608	1223846	.	+	2	ID=cds.evm.model.Contig00001.143;Parent=evm.model.Contig00001.143
Contig00001	EVM	gene	1227570	1233572	.	+	.	ID=evm.model.Contig00001.144;Parent=evm.model.Contig00001.144;
Contig00001	EVM	mRNA	1227570	1233572	.	+	.	ID=evm.model.Contig00001.144;Parent=evm.model.Contig00001.144;
Contig00001	EVM	CDS	1227570	1228841	.	+	0	ID=cds.evm.model.Contig00001.144;Parent=evm.model.Contig00001.144
Contig00001	EVM	CDS	1229025	1229261	.	+	0	ID=cds.evm.model.Contig00001.144;Parent=evm.model.Contig00001.144
Contig00001	EVM	CDS	1229964	1230160	.	+	0	ID=cds.evm.model.Contig00001.144;Parent=evm.model.Contig00001.144
Contig00001	EVM	CDS	1232285	1233089	.	+	1	ID=cds.evm.model.Contig00001.144;Parent=evm.model.Contig00001.144
Contig00001	EVM	CDS	1233273	1233572	.	+	0	ID=cds.evm.model.Contig00001.144;Parent=evm.model.Contig00001.144
Contig00001	EVM	gene	1234563	1236420	.	+	.	ID=evm.model.Contig00001.145;Parent=evm.model.Contig00001.145;
Contig00001	EVM	mRNA	1234563	1236420	.	+	.	ID=evm.model.Contig00001.145;Parent=evm.model.Contig00001.145;
Contig00001	EVM	CDS	1234563	1235819	.	+	0	ID=cds.evm.model.Contig00001.145;Parent=evm.model.Contig00001.145
Contig00001	EVM	CDS	1236121	1236420	.	+	0	ID=cds.evm.model.Contig00001.145;Parent=evm.model.Contig00001.145
Contig00001	EVM	gene	1236970	1238420	.	-	.	ID=evm.model.Contig00001.146;Parent=evm.model.Contig00001.146;
Contig00001	EVM	mRNA	1236970	1238420	.	-	.	ID=evm.model.Contig00001.146;Parent=evm.model.Contig00001.146;
Contig00001	EVM	CDS	1238039	1238420	.	-	0	ID=cds.evm.model.Contig00001.146;Parent=evm.model.Contig00001.146
Contig00001	EVM	CDS	1237659	1237794	.	-	2	ID=cds.evm.model.Contig00001.146;Parent=evm.model.Contig00001.146
Contig00001	EVM	CDS	1237557	1237572	.	-	1	ID=cds.evm.model.Contig00001.146;Parent=evm.model.Contig00001.146
Contig00001	EVM	CDS	1236970	1237362	.	-	0	ID=cds.evm.model.Contig00001.146;Parent=evm.model.Contig00001.146
Contig00001	EVM	gene	1240042	1242691	.	-	.	ID=evm.model.Contig00001.147;Parent=evm.model.Contig00001.147;
Contig00001	EVM	mRNA	1240042	1242691	.	-	.	ID=evm.model.Contig00001.147;Parent=evm.model.Contig00001.147;
Contig00001	EVM	CDS	1242664	1242691	.	-	0	ID=cds.evm.model.Contig00001.147;Parent=evm.model.Contig00001.147
Contig00001	EVM	CDS	1242370	1242521	.	-	2	ID=cds.evm.model.Contig00001.147;Parent=evm.model.Contig00001.147
Contig00001	EVM	CDS	1241965	1242096	.	-	0	ID=cds.evm.model.Contig00001.147;Parent=evm.model.Contig00001.147
Contig00001	EVM	CDS	1241549	1241728	.	-	0	ID=cds.evm.model.Contig00001.147;Parent=evm.model.Contig00001.147
Contig00001	EVM	CDS	1241102	1241284	.	-	0	ID=cds.evm.model.Contig00001.147;Parent=evm.model.Contig00001.147
Contig00001	EVM	CDS	1240867	1241024	.	-	0	ID=cds.evm.model.Contig00001.147;Parent=evm.model.Contig00001.147
Contig00001	EVM	CDS	1240482	1240613	.	-	1	ID=cds.evm.model.Contig00001.147;Parent=evm.model.Contig00001.147
Contig00001	EVM	CDS	1240042	1240237	.	-	1	ID=cds.evm.model.Contig00001.147;Parent=evm.model.Contig00001.147
Contig00001	EVM	gene	1243706	1248523	.	-	.	ID=evm.model.Contig00001.148;Parent=evm.model.Contig00001.148;
Contig00001	EVM	mRNA	1243706	1248523	.	-	.	ID=evm.model.Contig00001.148;Parent=evm.model.Contig00001.148;
Contig00001	EVM	CDS	1248341	1248523	.	-	0	ID=cds.evm.model.Contig00001.148;Parent=evm.model.Contig00001.148
Contig00001	EVM	CDS	1248000	1248180	.	-	0	ID=cds.evm.model.Contig00001.148;Parent=evm.model.Contig00001.148
Contig00001	EVM	CDS	1247772	1247929	.	-	2	ID=cds.evm.model.Contig00001.148;Parent=evm.model.Contig00001.148
Contig00001	EVM	CDS	1246649	1247464	.	-	0	ID=cds.evm.model.Contig00001.148;Parent=evm.model.Contig00001.148
Contig00001	EVM	CDS	1245959	1246472	.	-	0	ID=cds.evm.model.Contig00001.148;Parent=evm.model.Contig00001.148
Contig00001	EVM	CDS	1243706	1245474	.	-	2	ID=cds.evm.model.Contig00001.148;Parent=evm.model.Contig00001.148
Contig00001	EVM	gene	1250359	1253363	.	-	.	ID=evm.model.Contig00001.149;Parent=evm.model.Contig00001.149;
Contig00001	EVM	mRNA	1250359	1253363	.	-	.	ID=evm.model.Contig00001.149;Parent=evm.model.Contig00001.149;
Contig00001	EVM	CDS	1253187	1253363	.	-	0	ID=cds.evm.model.Contig00001.149;Parent=evm.model.Contig00001.149
Contig00001	EVM	CDS	1252647	1252827	.	-	0	ID=cds.evm.model.Contig00001.149;Parent=evm.model.Contig00001.149
Contig00001	EVM	CDS	1252195	1252352	.	-	2	ID=cds.evm.model.Contig00001.149;Parent=evm.model.Contig00001.149
Contig00001	EVM	CDS	1251186	1252007	.	-	0	ID=cds.evm.model.Contig00001.149;Parent=evm.model.Contig00001.149
Contig00001	EVM	CDS	1250359	1251075	.	-	0	ID=cds.evm.model.Contig00001.149;Parent=evm.model.Contig00001.149
Contig00001	EVM	gene	1257452	1261518	.	-	.	ID=evm.model.Contig00001.150;Parent=evm.model.Contig00001.150;
Contig00001	EVM	mRNA	1257452	1261518	.	-	.	ID=evm.model.Contig00001.150;Parent=evm.model.Contig00001.150;
Contig00001	EVM	CDS	1261372	1261518	.	-	0	ID=cds.evm.model.Contig00001.150;Parent=evm.model.Contig00001.150
Contig00001	EVM	CDS	1261006	1261028	.	-	0	ID=cds.evm.model.Contig00001.150;Parent=evm.model.Contig00001.150
Contig00001	EVM	CDS	1258933	1259521	.	-	1	ID=cds.evm.model.Contig00001.150;Parent=evm.model.Contig00001.150
Contig00001	EVM	CDS	1257937	1258219	.	-	0	ID=cds.evm.model.Contig00001.150;Parent=evm.model.Contig00001.150
Contig00001	EVM	CDS	1257452	1257543	.	-	2	ID=cds.evm.model.Contig00001.150;Parent=evm.model.Contig00001.150
Contig00001	EVM	gene	1262865	1265948	.	-	.	ID=evm.model.Contig00001.151;Parent=evm.model.Contig00001.151;
Contig00001	EVM	mRNA	1262865	1265948	.	-	.	ID=evm.model.Contig00001.151;Parent=evm.model.Contig00001.151;
Contig00001	EVM	CDS	1265901	1265948	.	-	0	ID=cds.evm.model.Contig00001.151;Parent=evm.model.Contig00001.151
Contig00001	EVM	CDS	1265093	1265371	.	-	0	ID=cds.evm.model.Contig00001.151;Parent=evm.model.Contig00001.151
Contig00001	EVM	CDS	1264564	1264713	.	-	0	ID=cds.evm.model.Contig00001.151;Parent=evm.model.Contig00001.151
Contig00001	EVM	CDS	1263679	1263731	.	-	0	ID=cds.evm.model.Contig00001.151;Parent=evm.model.Contig00001.151
Contig00001	EVM	CDS	1263164	1263253	.	-	1	ID=cds.evm.model.Contig00001.151;Parent=evm.model.Contig00001.151
Contig00001	EVM	CDS	1262865	1262994	.	-	1	ID=cds.evm.model.Contig00001.151;Parent=evm.model.Contig00001.151
Contig00001	EVM	gene	1266050	1266557	.	+	.	ID=evm.model.Contig00001.152;Parent=evm.model.Contig00001.152;
Contig00001	EVM	mRNA	1266050	1266557	.	+	.	ID=evm.model.Contig00001.152;Parent=evm.model.Contig00001.152;
Contig00001	EVM	CDS	1266050	1266128	.	+	0	ID=cds.evm.model.Contig00001.152;Parent=evm.model.Contig00001.152
Contig00001	EVM	CDS	1266224	1266285	.	+	2	ID=cds.evm.model.Contig00001.152;Parent=evm.model.Contig00001.152
Contig00001	EVM	CDS	1266348	1266557	.	+	0	ID=cds.evm.model.Contig00001.152;Parent=evm.model.Contig00001.152
Contig00001	EVM	gene	1266920	1274854	.	+	.	ID=evm.model.Contig00001.153;Parent=evm.model.Contig00001.153;
Contig00001	EVM	mRNA	1266920	1274854	.	+	.	ID=evm.model.Contig00001.153;Parent=evm.model.Contig00001.153;
Contig00001	EVM	CDS	1266920	1267078	.	+	0	ID=cds.evm.model.Contig00001.153;Parent=evm.model.Contig00001.153
Contig00001	EVM	CDS	1267174	1267278	.	+	0	ID=cds.evm.model.Contig00001.153;Parent=evm.model.Contig00001.153
Contig00001	EVM	CDS	1267633	1267732	.	+	0	ID=cds.evm.model.Contig00001.153;Parent=evm.model.Contig00001.153
Contig00001	EVM	CDS	1268092	1268207	.	+	2	ID=cds.evm.model.Contig00001.153;Parent=evm.model.Contig00001.153
Contig00001	EVM	CDS	1268553	1268636	.	+	0	ID=cds.evm.model.Contig00001.153;Parent=evm.model.Contig00001.153
Contig00001	EVM	CDS	1268833	1269013	.	+	0	ID=cds.evm.model.Contig00001.153;Parent=evm.model.Contig00001.153
Contig00001	EVM	CDS	1269232	1269353	.	+	2	ID=cds.evm.model.Contig00001.153;Parent=evm.model.Contig00001.153
Contig00001	EVM	CDS	1269639	1269827	.	+	0	ID=cds.evm.model.Contig00001.153;Parent=evm.model.Contig00001.153
Contig00001	EVM	CDS	1270549	1270645	.	+	0	ID=cds.evm.model.Contig00001.153;Parent=evm.model.Contig00001.153
Contig00001	EVM	CDS	1270854	1270935	.	+	2	ID=cds.evm.model.Contig00001.153;Parent=evm.model.Contig00001.153
Contig00001	EVM	CDS	1271089	1271167	.	+	1	ID=cds.evm.model.Contig00001.153;Parent=evm.model.Contig00001.153
Contig00001	EVM	CDS	1271392	1271511	.	+	0	ID=cds.evm.model.Contig00001.153;Parent=evm.model.Contig00001.153
Contig00001	EVM	CDS	1271764	1271913	.	+	0	ID=cds.evm.model.Contig00001.153;Parent=evm.model.Contig00001.153
Contig00001	EVM	CDS	1272834	1272916	.	+	0	ID=cds.evm.model.Contig00001.153;Parent=evm.model.Contig00001.153
Contig00001	EVM	CDS	1273215	1273392	.	+	1	ID=cds.evm.model.Contig00001.153;Parent=evm.model.Contig00001.153
Contig00001	EVM	CDS	1273627	1273698	.	+	0	ID=cds.evm.model.Contig00001.153;Parent=evm.model.Contig00001.153
Contig00001	EVM	CDS	1274557	1274664	.	+	0	ID=cds.evm.model.Contig00001.153;Parent=evm.model.Contig00001.153
Contig00001	EVM	CDS	1274813	1274854	.	+	0	ID=cds.evm.model.Contig00001.153;Parent=evm.model.Contig00001.153
Contig00001	EVM	gene	1275933	1285294	.	-	.	ID=evm.model.Contig00001.154;Parent=evm.model.Contig00001.154;
Contig00001	EVM	mRNA	1275933	1285294	.	-	.	ID=evm.model.Contig00001.154;Parent=evm.model.Contig00001.154;
Contig00001	EVM	CDS	1285272	1285294	.	-	0	ID=cds.evm.model.Contig00001.154;Parent=evm.model.Contig00001.154
Contig00001	EVM	CDS	1284954	1285081	.	-	1	ID=cds.evm.model.Contig00001.154;Parent=evm.model.Contig00001.154
Contig00001	EVM	CDS	1284564	1284858	.	-	2	ID=cds.evm.model.Contig00001.154;Parent=evm.model.Contig00001.154
Contig00001	EVM	CDS	1284245	1284365	.	-	1	ID=cds.evm.model.Contig00001.154;Parent=evm.model.Contig00001.154
Contig00001	EVM	CDS	1283658	1283860	.	-	0	ID=cds.evm.model.Contig00001.154;Parent=evm.model.Contig00001.154
Contig00001	EVM	CDS	1282929	1283079	.	-	1	ID=cds.evm.model.Contig00001.154;Parent=evm.model.Contig00001.154
Contig00001	EVM	CDS	1282654	1282717	.	-	0	ID=cds.evm.model.Contig00001.154;Parent=evm.model.Contig00001.154
Contig00001	EVM	CDS	1282021	1282143	.	-	2	ID=cds.evm.model.Contig00001.154;Parent=evm.model.Contig00001.154
Contig00001	EVM	CDS	1281758	1281817	.	-	2	ID=cds.evm.model.Contig00001.154;Parent=evm.model.Contig00001.154
Contig00001	EVM	CDS	1281318	1281506	.	-	2	ID=cds.evm.model.Contig00001.154;Parent=evm.model.Contig00001.154
Contig00001	EVM	CDS	1280453	1280667	.	-	2	ID=cds.evm.model.Contig00001.154;Parent=evm.model.Contig00001.154
Contig00001	EVM	CDS	1280140	1280296	.	-	0	ID=cds.evm.model.Contig00001.154;Parent=evm.model.Contig00001.154
Contig00001	EVM	CDS	1279793	1279983	.	-	2	ID=cds.evm.model.Contig00001.154;Parent=evm.model.Contig00001.154
Contig00001	EVM	CDS	1279339	1279467	.	-	0	ID=cds.evm.model.Contig00001.154;Parent=evm.model.Contig00001.154
Contig00001	EVM	CDS	1278943	1279115	.	-	0	ID=cds.evm.model.Contig00001.154;Parent=evm.model.Contig00001.154
Contig00001	EVM	CDS	1278539	1278635	.	-	1	ID=cds.evm.model.Contig00001.154;Parent=evm.model.Contig00001.154
Contig00001	EVM	CDS	1277940	1278461	.	-	0	ID=cds.evm.model.Contig00001.154;Parent=evm.model.Contig00001.154
Contig00001	EVM	CDS	1277589	1277881	.	-	0	ID=cds.evm.model.Contig00001.154;Parent=evm.model.Contig00001.154
Contig00001	EVM	CDS	1277341	1277440	.	-	1	ID=cds.evm.model.Contig00001.154;Parent=evm.model.Contig00001.154
Contig00001	EVM	CDS	1277020	1277146	.	-	0	ID=cds.evm.model.Contig00001.154;Parent=evm.model.Contig00001.154
Contig00001	EVM	CDS	1276616	1276860	.	-	2	ID=cds.evm.model.Contig00001.154;Parent=evm.model.Contig00001.154
Contig00001	EVM	CDS	1276196	1276295	.	-	0	ID=cds.evm.model.Contig00001.154;Parent=evm.model.Contig00001.154
Contig00001	EVM	CDS	1275933	1276042	.	-	2	ID=cds.evm.model.Contig00001.154;Parent=evm.model.Contig00001.154
Contig00001	EVM	gene	1287074	1291145	.	+	.	ID=evm.model.Contig00001.155;Parent=evm.model.Contig00001.155;
Contig00001	EVM	mRNA	1287074	1291145	.	+	.	ID=evm.model.Contig00001.155;Parent=evm.model.Contig00001.155;
Contig00001	EVM	CDS	1287074	1287160	.	+	0	ID=cds.evm.model.Contig00001.155;Parent=evm.model.Contig00001.155
Contig00001	EVM	CDS	1287472	1287501	.	+	0	ID=cds.evm.model.Contig00001.155;Parent=evm.model.Contig00001.155
Contig00001	EVM	CDS	1287574	1287934	.	+	0	ID=cds.evm.model.Contig00001.155;Parent=evm.model.Contig00001.155
Contig00001	EVM	CDS	1288102	1288267	.	+	2	ID=cds.evm.model.Contig00001.155;Parent=evm.model.Contig00001.155
Contig00001	EVM	CDS	1288708	1288881	.	+	1	ID=cds.evm.model.Contig00001.155;Parent=evm.model.Contig00001.155
Contig00001	EVM	CDS	1289225	1289347	.	+	1	ID=cds.evm.model.Contig00001.155;Parent=evm.model.Contig00001.155
Contig00001	EVM	CDS	1289503	1289653	.	+	1	ID=cds.evm.model.Contig00001.155;Parent=evm.model.Contig00001.155
Contig00001	EVM	CDS	1289895	1290624	.	+	0	ID=cds.evm.model.Contig00001.155;Parent=evm.model.Contig00001.155
Contig00001	EVM	CDS	1290997	1291145	.	+	2	ID=cds.evm.model.Contig00001.155;Parent=evm.model.Contig00001.155
Contig00001	EVM	gene	1291685	1292564	.	-	.	ID=evm.model.Contig00001.156;Parent=evm.model.Contig00001.156;
Contig00001	EVM	mRNA	1291685	1292564	.	-	.	ID=evm.model.Contig00001.156;Parent=evm.model.Contig00001.156;
Contig00001	EVM	CDS	1292435	1292564	.	-	0	ID=cds.evm.model.Contig00001.156;Parent=evm.model.Contig00001.156
Contig00001	EVM	CDS	1292094	1292128	.	-	2	ID=cds.evm.model.Contig00001.156;Parent=evm.model.Contig00001.156
Contig00001	EVM	CDS	1291685	1291924	.	-	0	ID=cds.evm.model.Contig00001.156;Parent=evm.model.Contig00001.156
Contig00001	EVM	gene	1293247	1295410	.	-	.	ID=evm.model.Contig00001.157;Parent=evm.model.Contig00001.157;
Contig00001	EVM	mRNA	1293247	1295410	.	-	.	ID=evm.model.Contig00001.157;Parent=evm.model.Contig00001.157;
Contig00001	EVM	CDS	1295233	1295410	.	-	0	ID=cds.evm.model.Contig00001.157;Parent=evm.model.Contig00001.157
Contig00001	EVM	CDS	1294752	1294860	.	-	2	ID=cds.evm.model.Contig00001.157;Parent=evm.model.Contig00001.157
Contig00001	EVM	CDS	1294494	1294515	.	-	1	ID=cds.evm.model.Contig00001.157;Parent=evm.model.Contig00001.157
Contig00001	EVM	CDS	1293247	1294422	.	-	0	ID=cds.evm.model.Contig00001.157;Parent=evm.model.Contig00001.157
Contig00001	EVM	gene	1307705	1314213	.	-	.	ID=evm.model.Contig00001.158;Parent=evm.model.Contig00001.158;
Contig00001	EVM	mRNA	1307705	1314213	.	-	.	ID=evm.model.Contig00001.158;Parent=evm.model.Contig00001.158;
Contig00001	EVM	CDS	1314094	1314213	.	-	0	ID=cds.evm.model.Contig00001.158;Parent=evm.model.Contig00001.158
Contig00001	EVM	CDS	1313945	1314026	.	-	0	ID=cds.evm.model.Contig00001.158;Parent=evm.model.Contig00001.158
Contig00001	EVM	CDS	1313383	1313456	.	-	2	ID=cds.evm.model.Contig00001.158;Parent=evm.model.Contig00001.158
Contig00001	EVM	CDS	1313016	1313141	.	-	0	ID=cds.evm.model.Contig00001.158;Parent=evm.model.Contig00001.158
Contig00001	EVM	CDS	1312788	1312895	.	-	0	ID=cds.evm.model.Contig00001.158;Parent=evm.model.Contig00001.158
Contig00001	EVM	CDS	1312395	1312595	.	-	0	ID=cds.evm.model.Contig00001.158;Parent=evm.model.Contig00001.158
Contig00001	EVM	CDS	1312154	1312247	.	-	0	ID=cds.evm.model.Contig00001.158;Parent=evm.model.Contig00001.158
Contig00001	EVM	CDS	1311909	1312063	.	-	2	ID=cds.evm.model.Contig00001.158;Parent=evm.model.Contig00001.158
Contig00001	EVM	CDS	1311632	1311796	.	-	0	ID=cds.evm.model.Contig00001.158;Parent=evm.model.Contig00001.158
Contig00001	EVM	CDS	1311256	1311369	.	-	0	ID=cds.evm.model.Contig00001.158;Parent=evm.model.Contig00001.158
Contig00001	EVM	CDS	1310963	1311118	.	-	0	ID=cds.evm.model.Contig00001.158;Parent=evm.model.Contig00001.158
Contig00001	EVM	CDS	1310771	1310849	.	-	0	ID=cds.evm.model.Contig00001.158;Parent=evm.model.Contig00001.158
Contig00001	EVM	CDS	1310394	1310536	.	-	2	ID=cds.evm.model.Contig00001.158;Parent=evm.model.Contig00001.158
Contig00001	EVM	CDS	1310160	1310294	.	-	0	ID=cds.evm.model.Contig00001.158;Parent=evm.model.Contig00001.158
Contig00001	EVM	CDS	1309417	1309620	.	-	0	ID=cds.evm.model.Contig00001.158;Parent=evm.model.Contig00001.158
Contig00001	EVM	CDS	1309058	1309183	.	-	0	ID=cds.evm.model.Contig00001.158;Parent=evm.model.Contig00001.158
Contig00001	EVM	CDS	1308890	1308983	.	-	0	ID=cds.evm.model.Contig00001.158;Parent=evm.model.Contig00001.158
Contig00001	EVM	CDS	1308385	1308479	.	-	2	ID=cds.evm.model.Contig00001.158;Parent=evm.model.Contig00001.158
Contig00001	EVM	CDS	1308092	1308244	.	-	0	ID=cds.evm.model.Contig00001.158;Parent=evm.model.Contig00001.158
Contig00001	EVM	CDS	1307910	1307957	.	-	0	ID=cds.evm.model.Contig00001.158;Parent=evm.model.Contig00001.158
Contig00001	EVM	CDS	1307705	1307836	.	-	0	ID=cds.evm.model.Contig00001.158;Parent=evm.model.Contig00001.158
Contig00001	EVM	gene	1314681	1319765	.	-	.	ID=evm.model.Contig00001.159;Parent=evm.model.Contig00001.159;
Contig00001	EVM	mRNA	1314681	1319765	.	-	.	ID=evm.model.Contig00001.159;Parent=evm.model.Contig00001.159;
Contig00001	EVM	CDS	1319646	1319765	.	-	0	ID=cds.evm.model.Contig00001.159;Parent=evm.model.Contig00001.159
Contig00001	EVM	CDS	1319494	1319575	.	-	0	ID=cds.evm.model.Contig00001.159;Parent=evm.model.Contig00001.159
Contig00001	EVM	CDS	1319335	1319411	.	-	2	ID=cds.evm.model.Contig00001.159;Parent=evm.model.Contig00001.159
Contig00001	EVM	CDS	1319119	1319244	.	-	0	ID=cds.evm.model.Contig00001.159;Parent=evm.model.Contig00001.159
Contig00001	EVM	CDS	1318891	1318998	.	-	0	ID=cds.evm.model.Contig00001.159;Parent=evm.model.Contig00001.159
Contig00001	EVM	CDS	1318480	1318680	.	-	0	ID=cds.evm.model.Contig00001.159;Parent=evm.model.Contig00001.159
Contig00001	EVM	CDS	1318252	1318348	.	-	0	ID=cds.evm.model.Contig00001.159;Parent=evm.model.Contig00001.159
Contig00001	EVM	CDS	1317987	1318135	.	-	2	ID=cds.evm.model.Contig00001.159;Parent=evm.model.Contig00001.159
Contig00001	EVM	CDS	1317708	1317872	.	-	0	ID=cds.evm.model.Contig00001.159;Parent=evm.model.Contig00001.159
Contig00001	EVM	CDS	1317477	1317581	.	-	0	ID=cds.evm.model.Contig00001.159;Parent=evm.model.Contig00001.159
Contig00001	EVM	CDS	1317196	1317351	.	-	0	ID=cds.evm.model.Contig00001.159;Parent=evm.model.Contig00001.159
Contig00001	EVM	CDS	1317026	1317104	.	-	0	ID=cds.evm.model.Contig00001.159;Parent=evm.model.Contig00001.159
Contig00001	EVM	CDS	1316769	1316905	.	-	2	ID=cds.evm.model.Contig00001.159;Parent=evm.model.Contig00001.159
Contig00001	EVM	CDS	1316427	1316561	.	-	0	ID=cds.evm.model.Contig00001.159;Parent=evm.model.Contig00001.159
Contig00001	EVM	CDS	1316034	1316253	.	-	0	ID=cds.evm.model.Contig00001.159;Parent=evm.model.Contig00001.159
Contig00001	EVM	CDS	1315717	1315859	.	-	2	ID=cds.evm.model.Contig00001.159;Parent=evm.model.Contig00001.159
Contig00001	EVM	CDS	1315586	1315642	.	-	0	ID=cds.evm.model.Contig00001.159;Parent=evm.model.Contig00001.159
Contig00001	EVM	CDS	1315305	1315412	.	-	0	ID=cds.evm.model.Contig00001.159;Parent=evm.model.Contig00001.159
Contig00001	EVM	CDS	1315034	1315189	.	-	0	ID=cds.evm.model.Contig00001.159;Parent=evm.model.Contig00001.159
Contig00001	EVM	CDS	1314880	1314927	.	-	0	ID=cds.evm.model.Contig00001.159;Parent=evm.model.Contig00001.159
Contig00001	EVM	CDS	1314681	1314812	.	-	0	ID=cds.evm.model.Contig00001.159;Parent=evm.model.Contig00001.159
Contig00001	EVM	gene	1320544	1322612	.	+	.	ID=evm.model.Contig00001.160;Parent=evm.model.Contig00001.160;
Contig00001	EVM	mRNA	1320544	1322612	.	+	.	ID=evm.model.Contig00001.160;Parent=evm.model.Contig00001.160;
Contig00001	EVM	CDS	1320544	1320644	.	+	0	ID=cds.evm.model.Contig00001.160;Parent=evm.model.Contig00001.160
Contig00001	EVM	CDS	1320886	1320958	.	+	1	ID=cds.evm.model.Contig00001.160;Parent=evm.model.Contig00001.160
Contig00001	EVM	CDS	1321034	1321221	.	+	0	ID=cds.evm.model.Contig00001.160;Parent=evm.model.Contig00001.160
Contig00001	EVM	CDS	1321432	1321543	.	+	1	ID=cds.evm.model.Contig00001.160;Parent=evm.model.Contig00001.160
Contig00001	EVM	CDS	1321828	1321940	.	+	0	ID=cds.evm.model.Contig00001.160;Parent=evm.model.Contig00001.160
Contig00001	EVM	CDS	1322156	1322246	.	+	1	ID=cds.evm.model.Contig00001.160;Parent=evm.model.Contig00001.160
Contig00001	EVM	CDS	1322460	1322612	.	+	0	ID=cds.evm.model.Contig00001.160;Parent=evm.model.Contig00001.160
Contig00001	EVM	gene	1325126	1326321	.	-	.	ID=evm.model.Contig00001.161;Parent=evm.model.Contig00001.161;
Contig00001	EVM	mRNA	1325126	1326321	.	-	.	ID=evm.model.Contig00001.161;Parent=evm.model.Contig00001.161;
Contig00001	EVM	CDS	1326290	1326321	.	-	0	ID=cds.evm.model.Contig00001.161;Parent=evm.model.Contig00001.161
Contig00001	EVM	CDS	1326026	1326129	.	-	1	ID=cds.evm.model.Contig00001.161;Parent=evm.model.Contig00001.161
Contig00001	EVM	CDS	1325503	1325699	.	-	2	ID=cds.evm.model.Contig00001.161;Parent=evm.model.Contig00001.161
Contig00001	EVM	CDS	1325126	1325284	.	-	0	ID=cds.evm.model.Contig00001.161;Parent=evm.model.Contig00001.161
Contig00001	EVM	gene	1329036	1331172	.	-	.	ID=evm.model.Contig00001.162;Parent=evm.model.Contig00001.162;
Contig00001	EVM	mRNA	1329036	1331172	.	-	.	ID=evm.model.Contig00001.162;Parent=evm.model.Contig00001.162;
Contig00001	EVM	CDS	1331031	1331172	.	-	0	ID=cds.evm.model.Contig00001.162;Parent=evm.model.Contig00001.162
Contig00001	EVM	CDS	1330742	1330938	.	-	2	ID=cds.evm.model.Contig00001.162;Parent=evm.model.Contig00001.162
Contig00001	EVM	CDS	1330117	1330446	.	-	0	ID=cds.evm.model.Contig00001.162;Parent=evm.model.Contig00001.162
Contig00001	EVM	CDS	1329036	1329353	.	-	0	ID=cds.evm.model.Contig00001.162;Parent=evm.model.Contig00001.162
Contig00001	EVM	gene	1331880	1333153	.	-	.	ID=evm.model.Contig00001.163;Parent=evm.model.Contig00001.163;
Contig00001	EVM	mRNA	1331880	1333153	.	-	.	ID=evm.model.Contig00001.163;Parent=evm.model.Contig00001.163;
Contig00001	EVM	CDS	1333083	1333153	.	-	0	ID=cds.evm.model.Contig00001.163;Parent=evm.model.Contig00001.163
Contig00001	EVM	CDS	1332797	1332929	.	-	1	ID=cds.evm.model.Contig00001.163;Parent=evm.model.Contig00001.163
Contig00001	EVM	CDS	1332414	1332740	.	-	0	ID=cds.evm.model.Contig00001.163;Parent=evm.model.Contig00001.163
Contig00001	EVM	CDS	1331880	1332278	.	-	0	ID=cds.evm.model.Contig00001.163;Parent=evm.model.Contig00001.163
Contig00001	EVM	gene	1337797	1339014	.	-	.	ID=evm.model.Contig00001.164;Parent=evm.model.Contig00001.164;
Contig00001	EVM	mRNA	1337797	1339014	.	-	.	ID=evm.model.Contig00001.164;Parent=evm.model.Contig00001.164;
Contig00001	EVM	CDS	1337797	1339014	.	-	0	ID=cds.evm.model.Contig00001.164;Parent=evm.model.Contig00001.164
Contig00001	EVM	gene	1365100	1369391	.	-	.	ID=evm.model.Contig00001.165;Parent=evm.model.Contig00001.165;
Contig00001	EVM	mRNA	1365100	1369391	.	-	.	ID=evm.model.Contig00001.165;Parent=evm.model.Contig00001.165;
Contig00001	EVM	CDS	1369125	1369391	.	-	0	ID=cds.evm.model.Contig00001.165;Parent=evm.model.Contig00001.165
Contig00001	EVM	CDS	1369009	1369036	.	-	0	ID=cds.evm.model.Contig00001.165;Parent=evm.model.Contig00001.165
Contig00001	EVM	CDS	1368552	1368791	.	-	2	ID=cds.evm.model.Contig00001.165;Parent=evm.model.Contig00001.165
Contig00001	EVM	CDS	1366175	1366428	.	-	2	ID=cds.evm.model.Contig00001.165;Parent=evm.model.Contig00001.165
Contig00001	EVM	CDS	1366072	1366099	.	-	0	ID=cds.evm.model.Contig00001.165;Parent=evm.model.Contig00001.165
Contig00001	EVM	CDS	1365585	1365824	.	-	2	ID=cds.evm.model.Contig00001.165;Parent=evm.model.Contig00001.165
Contig00001	EVM	CDS	1365100	1365350	.	-	2	ID=cds.evm.model.Contig00001.165;Parent=evm.model.Contig00001.165
Contig00001	EVM	gene	1370886	1377473	.	+	.	ID=evm.model.Contig00001.166;Parent=evm.model.Contig00001.166;
Contig00001	EVM	mRNA	1370886	1377473	.	+	.	ID=evm.model.Contig00001.166;Parent=evm.model.Contig00001.166;
Contig00001	EVM	CDS	1370886	1370969	.	+	0	ID=cds.evm.model.Contig00001.166;Parent=evm.model.Contig00001.166
Contig00001	EVM	CDS	1371204	1371311	.	+	0	ID=cds.evm.model.Contig00001.166;Parent=evm.model.Contig00001.166
Contig00001	EVM	CDS	1371577	1371653	.	+	0	ID=cds.evm.model.Contig00001.166;Parent=evm.model.Contig00001.166
Contig00001	EVM	CDS	1371962	1372043	.	+	1	ID=cds.evm.model.Contig00001.166;Parent=evm.model.Contig00001.166
Contig00001	EVM	CDS	1372242	1372327	.	+	0	ID=cds.evm.model.Contig00001.166;Parent=evm.model.Contig00001.166
Contig00001	EVM	CDS	1373009	1373194	.	+	1	ID=cds.evm.model.Contig00001.166;Parent=evm.model.Contig00001.166
Contig00001	EVM	CDS	1373442	1373634	.	+	1	ID=cds.evm.model.Contig00001.166;Parent=evm.model.Contig00001.166
Contig00001	EVM	CDS	1373876	1374025	.	+	0	ID=cds.evm.model.Contig00001.166;Parent=evm.model.Contig00001.166
Contig00001	EVM	CDS	1374376	1374521	.	+	0	ID=cds.evm.model.Contig00001.166;Parent=evm.model.Contig00001.166
Contig00001	EVM	CDS	1374912	1375001	.	+	1	ID=cds.evm.model.Contig00001.166;Parent=evm.model.Contig00001.166
Contig00001	EVM	CDS	1375337	1375358	.	+	1	ID=cds.evm.model.Contig00001.166;Parent=evm.model.Contig00001.166
Contig00001	EVM	CDS	1375606	1375668	.	+	0	ID=cds.evm.model.Contig00001.166;Parent=evm.model.Contig00001.166
Contig00001	EVM	CDS	1375947	1376010	.	+	0	ID=cds.evm.model.Contig00001.166;Parent=evm.model.Contig00001.166
Contig00001	EVM	CDS	1376049	1376108	.	+	2	ID=cds.evm.model.Contig00001.166;Parent=evm.model.Contig00001.166
Contig00001	EVM	CDS	1376314	1376418	.	+	2	ID=cds.evm.model.Contig00001.166;Parent=evm.model.Contig00001.166
Contig00001	EVM	CDS	1376811	1377121	.	+	2	ID=cds.evm.model.Contig00001.166;Parent=evm.model.Contig00001.166
Contig00001	EVM	CDS	1377324	1377473	.	+	0	ID=cds.evm.model.Contig00001.166;Parent=evm.model.Contig00001.166
Contig00001	EVM	gene	1378181	1380618	.	+	.	ID=evm.model.Contig00001.167;Parent=evm.model.Contig00001.167;
Contig00001	EVM	mRNA	1378181	1380618	.	+	.	ID=evm.model.Contig00001.167;Parent=evm.model.Contig00001.167;
Contig00001	EVM	CDS	1378181	1378231	.	+	0	ID=cds.evm.model.Contig00001.167;Parent=evm.model.Contig00001.167
Contig00001	EVM	CDS	1378312	1378399	.	+	0	ID=cds.evm.model.Contig00001.167;Parent=evm.model.Contig00001.167
Contig00001	EVM	CDS	1379153	1379209	.	+	2	ID=cds.evm.model.Contig00001.167;Parent=evm.model.Contig00001.167
Contig00001	EVM	CDS	1379375	1379562	.	+	2	ID=cds.evm.model.Contig00001.167;Parent=evm.model.Contig00001.167
Contig00001	EVM	CDS	1379821	1379871	.	+	0	ID=cds.evm.model.Contig00001.167;Parent=evm.model.Contig00001.167
Contig00001	EVM	CDS	1380178	1380225	.	+	0	ID=cds.evm.model.Contig00001.167;Parent=evm.model.Contig00001.167
Contig00001	EVM	CDS	1380541	1380618	.	+	0	ID=cds.evm.model.Contig00001.167;Parent=evm.model.Contig00001.167
Contig00001	EVM	gene	1381469	1390678	.	-	.	ID=evm.model.Contig00001.168;Parent=evm.model.Contig00001.168;
Contig00001	EVM	mRNA	1381469	1390678	.	-	.	ID=evm.model.Contig00001.168;Parent=evm.model.Contig00001.168;
Contig00001	EVM	CDS	1390496	1390678	.	-	0	ID=cds.evm.model.Contig00001.168;Parent=evm.model.Contig00001.168
Contig00001	EVM	CDS	1389240	1389504	.	-	0	ID=cds.evm.model.Contig00001.168;Parent=evm.model.Contig00001.168
Contig00001	EVM	CDS	1387438	1387857	.	-	2	ID=cds.evm.model.Contig00001.168;Parent=evm.model.Contig00001.168
Contig00001	EVM	CDS	1386094	1386281	.	-	2	ID=cds.evm.model.Contig00001.168;Parent=evm.model.Contig00001.168
Contig00001	EVM	CDS	1385128	1385221	.	-	0	ID=cds.evm.model.Contig00001.168;Parent=evm.model.Contig00001.168
Contig00001	EVM	CDS	1384018	1384152	.	-	2	ID=cds.evm.model.Contig00001.168;Parent=evm.model.Contig00001.168
Contig00001	EVM	CDS	1382910	1383041	.	-	2	ID=cds.evm.model.Contig00001.168;Parent=evm.model.Contig00001.168
Contig00001	EVM	CDS	1382482	1382623	.	-	2	ID=cds.evm.model.Contig00001.168;Parent=evm.model.Contig00001.168
Contig00001	EVM	CDS	1382074	1382332	.	-	1	ID=cds.evm.model.Contig00001.168;Parent=evm.model.Contig00001.168
Contig00001	EVM	CDS	1381469	1381657	.	-	0	ID=cds.evm.model.Contig00001.168;Parent=evm.model.Contig00001.168
Contig00001	EVM	gene	1418254	1421607	.	+	.	ID=evm.model.Contig00001.169;Parent=evm.model.Contig00001.169;
Contig00001	EVM	mRNA	1418254	1421607	.	+	.	ID=evm.model.Contig00001.169;Parent=evm.model.Contig00001.169;
Contig00001	EVM	CDS	1418254	1418297	.	+	0	ID=cds.evm.model.Contig00001.169;Parent=evm.model.Contig00001.169
Contig00001	EVM	CDS	1418388	1418529	.	+	1	ID=cds.evm.model.Contig00001.169;Parent=evm.model.Contig00001.169
Contig00001	EVM	CDS	1418953	1419093	.	+	0	ID=cds.evm.model.Contig00001.169;Parent=evm.model.Contig00001.169
Contig00001	EVM	CDS	1419158	1419302	.	+	0	ID=cds.evm.model.Contig00001.169;Parent=evm.model.Contig00001.169
Contig00001	EVM	CDS	1419675	1419801	.	+	2	ID=cds.evm.model.Contig00001.169;Parent=evm.model.Contig00001.169
Contig00001	EVM	CDS	1420376	1420565	.	+	1	ID=cds.evm.model.Contig00001.169;Parent=evm.model.Contig00001.169
Contig00001	EVM	CDS	1420849	1420961	.	+	0	ID=cds.evm.model.Contig00001.169;Parent=evm.model.Contig00001.169
Contig00001	EVM	CDS	1421457	1421607	.	+	1	ID=cds.evm.model.Contig00001.169;Parent=evm.model.Contig00001.169
Contig00001	EVM	gene	1422164	1424800	.	+	.	ID=evm.model.Contig00001.170;Parent=evm.model.Contig00001.170;
Contig00001	EVM	mRNA	1422164	1424800	.	+	.	ID=evm.model.Contig00001.170;Parent=evm.model.Contig00001.170;
Contig00001	EVM	CDS	1422164	1422241	.	+	0	ID=cds.evm.model.Contig00001.170;Parent=evm.model.Contig00001.170
Contig00001	EVM	CDS	1422499	1422531	.	+	0	ID=cds.evm.model.Contig00001.170;Parent=evm.model.Contig00001.170
Contig00001	EVM	CDS	1422718	1422903	.	+	0	ID=cds.evm.model.Contig00001.170;Parent=evm.model.Contig00001.170
Contig00001	EVM	CDS	1423166	1423243	.	+	0	ID=cds.evm.model.Contig00001.170;Parent=evm.model.Contig00001.170
Contig00001	EVM	CDS	1423389	1423547	.	+	0	ID=cds.evm.model.Contig00001.170;Parent=evm.model.Contig00001.170
Contig00001	EVM	CDS	1423867	1423988	.	+	0	ID=cds.evm.model.Contig00001.170;Parent=evm.model.Contig00001.170
Contig00001	EVM	CDS	1424224	1424322	.	+	1	ID=cds.evm.model.Contig00001.170;Parent=evm.model.Contig00001.170
Contig00001	EVM	CDS	1424514	1424604	.	+	1	ID=cds.evm.model.Contig00001.170;Parent=evm.model.Contig00001.170
Contig00001	EVM	CDS	1424684	1424800	.	+	0	ID=cds.evm.model.Contig00001.170;Parent=evm.model.Contig00001.170
Contig00001	EVM	gene	1427470	1431131	.	+	.	ID=evm.model.Contig00001.171;Parent=evm.model.Contig00001.171;
Contig00001	EVM	mRNA	1427470	1431131	.	+	.	ID=evm.model.Contig00001.171;Parent=evm.model.Contig00001.171;
Contig00001	EVM	CDS	1427470	1427523	.	+	0	ID=cds.evm.model.Contig00001.171;Parent=evm.model.Contig00001.171
Contig00001	EVM	CDS	1427890	1428111	.	+	0	ID=cds.evm.model.Contig00001.171;Parent=evm.model.Contig00001.171
Contig00001	EVM	CDS	1428278	1428458	.	+	0	ID=cds.evm.model.Contig00001.171;Parent=evm.model.Contig00001.171
Contig00001	EVM	CDS	1428998	1429149	.	+	2	ID=cds.evm.model.Contig00001.171;Parent=evm.model.Contig00001.171
Contig00001	EVM	CDS	1429315	1430130	.	+	0	ID=cds.evm.model.Contig00001.171;Parent=evm.model.Contig00001.171
Contig00001	EVM	CDS	1430320	1430691	.	+	0	ID=cds.evm.model.Contig00001.171;Parent=evm.model.Contig00001.171
Contig00001	EVM	CDS	1431111	1431131	.	+	0	ID=cds.evm.model.Contig00001.171;Parent=evm.model.Contig00001.171
Contig00001	EVM	gene	1431904	1432862	.	-	.	ID=evm.model.Contig00001.172;Parent=evm.model.Contig00001.172;
Contig00001	EVM	mRNA	1431904	1432862	.	-	.	ID=evm.model.Contig00001.172;Parent=evm.model.Contig00001.172;
Contig00001	EVM	CDS	1432034	1432862	.	-	0	ID=cds.evm.model.Contig00001.172;Parent=evm.model.Contig00001.172
Contig00001	EVM	CDS	1431904	1431941	.	-	2	ID=cds.evm.model.Contig00001.172;Parent=evm.model.Contig00001.172
Contig00001	EVM	gene	1433590	1434300	.	+	.	ID=evm.model.Contig00001.173;Parent=evm.model.Contig00001.173;
Contig00001	EVM	mRNA	1433590	1434300	.	+	.	ID=evm.model.Contig00001.173;Parent=evm.model.Contig00001.173;
Contig00001	EVM	CDS	1433590	1433718	.	+	0	ID=cds.evm.model.Contig00001.173;Parent=evm.model.Contig00001.173
Contig00001	EVM	CDS	1434124	1434300	.	+	0	ID=cds.evm.model.Contig00001.173;Parent=evm.model.Contig00001.173
Contig00001	EVM	gene	1441810	1453175	.	+	.	ID=evm.model.Contig00001.174;Parent=evm.model.Contig00001.174;
Contig00001	EVM	mRNA	1441810	1453175	.	+	.	ID=evm.model.Contig00001.174;Parent=evm.model.Contig00001.174;
Contig00001	EVM	CDS	1441810	1441835	.	+	0	ID=cds.evm.model.Contig00001.174;Parent=evm.model.Contig00001.174
Contig00001	EVM	CDS	1442297	1442478	.	+	1	ID=cds.evm.model.Contig00001.174;Parent=evm.model.Contig00001.174
Contig00001	EVM	CDS	1442887	1442970	.	+	2	ID=cds.evm.model.Contig00001.174;Parent=evm.model.Contig00001.174
Contig00001	EVM	CDS	1443689	1443744	.	+	2	ID=cds.evm.model.Contig00001.174;Parent=evm.model.Contig00001.174
Contig00001	EVM	CDS	1444213	1444800	.	+	0	ID=cds.evm.model.Contig00001.174;Parent=evm.model.Contig00001.174
Contig00001	EVM	CDS	1445397	1445497	.	+	0	ID=cds.evm.model.Contig00001.174;Parent=evm.model.Contig00001.174
Contig00001	EVM	CDS	1446011	1446134	.	+	1	ID=cds.evm.model.Contig00001.174;Parent=evm.model.Contig00001.174
Contig00001	EVM	CDS	1447803	1449614	.	+	0	ID=cds.evm.model.Contig00001.174;Parent=evm.model.Contig00001.174
Contig00001	EVM	CDS	1450942	1451109	.	+	0	ID=cds.evm.model.Contig00001.174;Parent=evm.model.Contig00001.174
Contig00001	EVM	CDS	1452484	1452632	.	+	0	ID=cds.evm.model.Contig00001.174;Parent=evm.model.Contig00001.174
Contig00001	EVM	CDS	1453019	1453175	.	+	1	ID=cds.evm.model.Contig00001.174;Parent=evm.model.Contig00001.174
Contig00001	EVM	gene	1453830	1454984	.	+	.	ID=evm.model.Contig00001.175;Parent=evm.model.Contig00001.175;
Contig00001	EVM	mRNA	1453830	1454984	.	+	.	ID=evm.model.Contig00001.175;Parent=evm.model.Contig00001.175;
Contig00001	EVM	CDS	1453830	1453905	.	+	0	ID=cds.evm.model.Contig00001.175;Parent=evm.model.Contig00001.175
Contig00001	EVM	CDS	1454206	1454343	.	+	2	ID=cds.evm.model.Contig00001.175;Parent=evm.model.Contig00001.175
Contig00001	EVM	CDS	1454659	1454984	.	+	2	ID=cds.evm.model.Contig00001.175;Parent=evm.model.Contig00001.175
Contig00001	EVM	gene	1456811	1457750	.	+	.	ID=evm.model.Contig00001.176;Parent=evm.model.Contig00001.176;
Contig00001	EVM	mRNA	1456811	1457750	.	+	.	ID=evm.model.Contig00001.176;Parent=evm.model.Contig00001.176;
Contig00001	EVM	CDS	1456811	1456841	.	+	0	ID=cds.evm.model.Contig00001.176;Parent=evm.model.Contig00001.176
Contig00001	EVM	CDS	1456995	1457092	.	+	2	ID=cds.evm.model.Contig00001.176;Parent=evm.model.Contig00001.176
Contig00001	EVM	CDS	1457161	1457211	.	+	0	ID=cds.evm.model.Contig00001.176;Parent=evm.model.Contig00001.176
Contig00001	EVM	CDS	1457285	1457344	.	+	0	ID=cds.evm.model.Contig00001.176;Parent=evm.model.Contig00001.176
Contig00001	EVM	CDS	1457622	1457750	.	+	0	ID=cds.evm.model.Contig00001.176;Parent=evm.model.Contig00001.176
Contig00001	EVM	gene	1464276	1475699	.	+	.	ID=evm.model.Contig00001.177;Parent=evm.model.Contig00001.177;
Contig00001	EVM	mRNA	1464276	1475699	.	+	.	ID=evm.model.Contig00001.177;Parent=evm.model.Contig00001.177;
Contig00001	EVM	CDS	1464276	1464398	.	+	0	ID=cds.evm.model.Contig00001.177;Parent=evm.model.Contig00001.177
Contig00001	EVM	CDS	1464740	1464817	.	+	0	ID=cds.evm.model.Contig00001.177;Parent=evm.model.Contig00001.177
Contig00001	EVM	CDS	1465592	1465746	.	+	0	ID=cds.evm.model.Contig00001.177;Parent=evm.model.Contig00001.177
Contig00001	EVM	CDS	1465897	1466054	.	+	1	ID=cds.evm.model.Contig00001.177;Parent=evm.model.Contig00001.177
Contig00001	EVM	CDS	1466402	1466501	.	+	2	ID=cds.evm.model.Contig00001.177;Parent=evm.model.Contig00001.177
Contig00001	EVM	CDS	1466804	1466816	.	+	1	ID=cds.evm.model.Contig00001.177;Parent=evm.model.Contig00001.177
Contig00001	EVM	CDS	1467112	1467215	.	+	0	ID=cds.evm.model.Contig00001.177;Parent=evm.model.Contig00001.177
Contig00001	EVM	CDS	1468397	1468490	.	+	1	ID=cds.evm.model.Contig00001.177;Parent=evm.model.Contig00001.177
Contig00001	EVM	CDS	1468972	1469079	.	+	0	ID=cds.evm.model.Contig00001.177;Parent=evm.model.Contig00001.177
Contig00001	EVM	CDS	1469537	1469599	.	+	0	ID=cds.evm.model.Contig00001.177;Parent=evm.model.Contig00001.177
Contig00001	EVM	CDS	1469991	1470143	.	+	0	ID=cds.evm.model.Contig00001.177;Parent=evm.model.Contig00001.177
Contig00001	EVM	CDS	1470311	1470394	.	+	0	ID=cds.evm.model.Contig00001.177;Parent=evm.model.Contig00001.177
Contig00001	EVM	CDS	1470735	1470799	.	+	0	ID=cds.evm.model.Contig00001.177;Parent=evm.model.Contig00001.177
Contig00001	EVM	CDS	1471636	1472243	.	+	1	ID=cds.evm.model.Contig00001.177;Parent=evm.model.Contig00001.177
Contig00001	EVM	CDS	1473143	1473428	.	+	2	ID=cds.evm.model.Contig00001.177;Parent=evm.model.Contig00001.177
Contig00001	EVM	CDS	1473699	1474116	.	+	1	ID=cds.evm.model.Contig00001.177;Parent=evm.model.Contig00001.177
Contig00001	EVM	CDS	1474284	1474311	.	+	0	ID=cds.evm.model.Contig00001.177;Parent=evm.model.Contig00001.177
Contig00001	EVM	CDS	1474497	1474598	.	+	2	ID=cds.evm.model.Contig00001.177;Parent=evm.model.Contig00001.177
Contig00001	EVM	CDS	1475277	1475360	.	+	2	ID=cds.evm.model.Contig00001.177;Parent=evm.model.Contig00001.177
Contig00001	EVM	CDS	1475623	1475699	.	+	2	ID=cds.evm.model.Contig00001.177;Parent=evm.model.Contig00001.177
Contig00001	EVM	gene	1477158	1479801	.	-	.	ID=evm.model.Contig00001.178;Parent=evm.model.Contig00001.178;
Contig00001	EVM	mRNA	1477158	1479801	.	-	.	ID=evm.model.Contig00001.178;Parent=evm.model.Contig00001.178;
Contig00001	EVM	CDS	1479658	1479801	.	-	0	ID=cds.evm.model.Contig00001.178;Parent=evm.model.Contig00001.178
Contig00001	EVM	CDS	1479490	1479583	.	-	0	ID=cds.evm.model.Contig00001.178;Parent=evm.model.Contig00001.178
Contig00001	EVM	CDS	1478378	1479284	.	-	2	ID=cds.evm.model.Contig00001.178;Parent=evm.model.Contig00001.178
Contig00001	EVM	CDS	1478113	1478162	.	-	1	ID=cds.evm.model.Contig00001.178;Parent=evm.model.Contig00001.178
Contig00001	EVM	CDS	1477881	1477961	.	-	2	ID=cds.evm.model.Contig00001.178;Parent=evm.model.Contig00001.178
Contig00001	EVM	CDS	1477691	1477781	.	-	2	ID=cds.evm.model.Contig00001.178;Parent=evm.model.Contig00001.178
Contig00001	EVM	CDS	1477539	1477618	.	-	1	ID=cds.evm.model.Contig00001.178;Parent=evm.model.Contig00001.178
Contig00001	EVM	CDS	1477158	1477192	.	-	2	ID=cds.evm.model.Contig00001.178;Parent=evm.model.Contig00001.178
Contig00001	EVM	gene	1487381	1489616	.	-	.	ID=evm.model.Contig00001.179;Parent=evm.model.Contig00001.179;
Contig00001	EVM	mRNA	1487381	1489616	.	-	.	ID=evm.model.Contig00001.179;Parent=evm.model.Contig00001.179;
Contig00001	EVM	CDS	1488820	1489616	.	-	0	ID=cds.evm.model.Contig00001.179;Parent=evm.model.Contig00001.179
Contig00001	EVM	CDS	1487381	1487501	.	-	1	ID=cds.evm.model.Contig00001.179;Parent=evm.model.Contig00001.179
Contig00001	EVM	gene	1491409	1492594	.	+	.	ID=evm.model.Contig00001.180;Parent=evm.model.Contig00001.180;
Contig00001	EVM	mRNA	1491409	1492594	.	+	.	ID=evm.model.Contig00001.180;Parent=evm.model.Contig00001.180;
Contig00001	EVM	CDS	1491409	1491463	.	+	0	ID=cds.evm.model.Contig00001.180;Parent=evm.model.Contig00001.180
Contig00001	EVM	CDS	1491863	1492010	.	+	2	ID=cds.evm.model.Contig00001.180;Parent=evm.model.Contig00001.180
Contig00001	EVM	CDS	1492219	1492594	.	+	1	ID=cds.evm.model.Contig00001.180;Parent=evm.model.Contig00001.180
Contig00001	EVM	gene	1492864	1498045	.	-	.	ID=evm.model.Contig00001.181;Parent=evm.model.Contig00001.181;
Contig00001	EVM	mRNA	1492864	1498045	.	-	.	ID=evm.model.Contig00001.181;Parent=evm.model.Contig00001.181;
Contig00001	EVM	CDS	1497992	1498045	.	-	0	ID=cds.evm.model.Contig00001.181;Parent=evm.model.Contig00001.181
Contig00001	EVM	CDS	1497876	1497928	.	-	0	ID=cds.evm.model.Contig00001.181;Parent=evm.model.Contig00001.181
Contig00001	EVM	CDS	1497702	1497795	.	-	1	ID=cds.evm.model.Contig00001.181;Parent=evm.model.Contig00001.181
Contig00001	EVM	CDS	1497197	1497351	.	-	0	ID=cds.evm.model.Contig00001.181;Parent=evm.model.Contig00001.181
Contig00001	EVM	CDS	1496981	1497046	.	-	1	ID=cds.evm.model.Contig00001.181;Parent=evm.model.Contig00001.181
Contig00001	EVM	CDS	1496546	1496639	.	-	1	ID=cds.evm.model.Contig00001.181;Parent=evm.model.Contig00001.181
Contig00001	EVM	CDS	1496254	1496370	.	-	0	ID=cds.evm.model.Contig00001.181;Parent=evm.model.Contig00001.181
Contig00001	EVM	CDS	1495430	1495508	.	-	0	ID=cds.evm.model.Contig00001.181;Parent=evm.model.Contig00001.181
Contig00001	EVM	CDS	1495074	1495240	.	-	2	ID=cds.evm.model.Contig00001.181;Parent=evm.model.Contig00001.181
Contig00001	EVM	CDS	1494608	1494753	.	-	0	ID=cds.evm.model.Contig00001.181;Parent=evm.model.Contig00001.181
Contig00001	EVM	CDS	1493947	1494065	.	-	1	ID=cds.evm.model.Contig00001.181;Parent=evm.model.Contig00001.181
Contig00001	EVM	CDS	1493652	1493768	.	-	2	ID=cds.evm.model.Contig00001.181;Parent=evm.model.Contig00001.181
Contig00001	EVM	CDS	1493375	1493488	.	-	2	ID=cds.evm.model.Contig00001.181;Parent=evm.model.Contig00001.181
Contig00001	EVM	CDS	1492864	1493288	.	-	2	ID=cds.evm.model.Contig00001.181;Parent=evm.model.Contig00001.181
Contig00001	EVM	gene	1505542	1513656	.	-	.	ID=evm.model.Contig00001.182;Parent=evm.model.Contig00001.182;
Contig00001	EVM	mRNA	1505542	1513656	.	-	.	ID=evm.model.Contig00001.182;Parent=evm.model.Contig00001.182;
Contig00001	EVM	CDS	1513479	1513656	.	-	0	ID=cds.evm.model.Contig00001.182;Parent=evm.model.Contig00001.182
Contig00001	EVM	CDS	1513215	1513273	.	-	2	ID=cds.evm.model.Contig00001.182;Parent=evm.model.Contig00001.182
Contig00001	EVM	CDS	1513061	1513148	.	-	0	ID=cds.evm.model.Contig00001.182;Parent=evm.model.Contig00001.182
Contig00001	EVM	CDS	1512909	1512994	.	-	2	ID=cds.evm.model.Contig00001.182;Parent=evm.model.Contig00001.182
Contig00001	EVM	CDS	1512361	1512649	.	-	0	ID=cds.evm.model.Contig00001.182;Parent=evm.model.Contig00001.182
Contig00001	EVM	CDS	1511874	1512109	.	-	2	ID=cds.evm.model.Contig00001.182;Parent=evm.model.Contig00001.182
Contig00001	EVM	CDS	1511127	1511228	.	-	0	ID=cds.evm.model.Contig00001.182;Parent=evm.model.Contig00001.182
Contig00001	EVM	CDS	1510785	1510838	.	-	0	ID=cds.evm.model.Contig00001.182;Parent=evm.model.Contig00001.182
Contig00001	EVM	CDS	1509996	1510074	.	-	0	ID=cds.evm.model.Contig00001.182;Parent=evm.model.Contig00001.182
Contig00001	EVM	CDS	1509538	1509582	.	-	2	ID=cds.evm.model.Contig00001.182;Parent=evm.model.Contig00001.182
Contig00001	EVM	CDS	1508635	1508735	.	-	2	ID=cds.evm.model.Contig00001.182;Parent=evm.model.Contig00001.182
Contig00001	EVM	CDS	1508018	1508095	.	-	0	ID=cds.evm.model.Contig00001.182;Parent=evm.model.Contig00001.182
Contig00001	EVM	CDS	1507562	1507652	.	-	0	ID=cds.evm.model.Contig00001.182;Parent=evm.model.Contig00001.182
Contig00001	EVM	CDS	1507343	1507460	.	-	2	ID=cds.evm.model.Contig00001.182;Parent=evm.model.Contig00001.182
Contig00001	EVM	CDS	1507012	1507116	.	-	1	ID=cds.evm.model.Contig00001.182;Parent=evm.model.Contig00001.182
Contig00001	EVM	CDS	1506681	1506768	.	-	1	ID=cds.evm.model.Contig00001.182;Parent=evm.model.Contig00001.182
Contig00001	EVM	CDS	1506198	1506272	.	-	0	ID=cds.evm.model.Contig00001.182;Parent=evm.model.Contig00001.182
Contig00001	EVM	CDS	1505542	1505769	.	-	0	ID=cds.evm.model.Contig00001.182;Parent=evm.model.Contig00001.182
Contig00001	EVM	gene	1514832	1518552	.	-	.	ID=evm.model.Contig00001.183;Parent=evm.model.Contig00001.183;
Contig00001	EVM	mRNA	1514832	1518552	.	-	.	ID=evm.model.Contig00001.183;Parent=evm.model.Contig00001.183;
Contig00001	EVM	CDS	1518504	1518552	.	-	0	ID=cds.evm.model.Contig00001.183;Parent=evm.model.Contig00001.183
Contig00001	EVM	CDS	1518216	1518379	.	-	2	ID=cds.evm.model.Contig00001.183;Parent=evm.model.Contig00001.183
Contig00001	EVM	CDS	1517795	1518010	.	-	0	ID=cds.evm.model.Contig00001.183;Parent=evm.model.Contig00001.183
Contig00001	EVM	CDS	1517486	1517592	.	-	0	ID=cds.evm.model.Contig00001.183;Parent=evm.model.Contig00001.183
Contig00001	EVM	CDS	1516849	1516951	.	-	1	ID=cds.evm.model.Contig00001.183;Parent=evm.model.Contig00001.183
Contig00001	EVM	CDS	1516700	1516792	.	-	0	ID=cds.evm.model.Contig00001.183;Parent=evm.model.Contig00001.183
Contig00001	EVM	CDS	1516256	1516342	.	-	0	ID=cds.evm.model.Contig00001.183;Parent=evm.model.Contig00001.183
Contig00001	EVM	CDS	1515777	1515868	.	-	0	ID=cds.evm.model.Contig00001.183;Parent=evm.model.Contig00001.183
Contig00001	EVM	CDS	1515459	1515597	.	-	1	ID=cds.evm.model.Contig00001.183;Parent=evm.model.Contig00001.183
Contig00001	EVM	CDS	1515144	1515223	.	-	0	ID=cds.evm.model.Contig00001.183;Parent=evm.model.Contig00001.183
Contig00001	EVM	CDS	1514832	1514964	.	-	1	ID=cds.evm.model.Contig00001.183;Parent=evm.model.Contig00001.183
Contig00001	EVM	gene	1518566	1519528	.	+	.	ID=evm.model.Contig00001.184;Parent=evm.model.Contig00001.184;
Contig00001	EVM	mRNA	1518566	1519528	.	+	.	ID=evm.model.Contig00001.184;Parent=evm.model.Contig00001.184;
Contig00001	EVM	CDS	1518566	1518598	.	+	0	ID=cds.evm.model.Contig00001.184;Parent=evm.model.Contig00001.184
Contig00001	EVM	CDS	1519331	1519528	.	+	0	ID=cds.evm.model.Contig00001.184;Parent=evm.model.Contig00001.184
Contig00001	EVM	gene	1578544	1580205	.	+	.	ID=evm.model.Contig00001.185;Parent=evm.model.Contig00001.185;
Contig00001	EVM	mRNA	1578544	1580205	.	+	.	ID=evm.model.Contig00001.185;Parent=evm.model.Contig00001.185;
Contig00001	EVM	CDS	1578544	1578900	.	+	0	ID=cds.evm.model.Contig00001.185;Parent=evm.model.Contig00001.185
Contig00001	EVM	CDS	1579027	1580205	.	+	0	ID=cds.evm.model.Contig00001.185;Parent=evm.model.Contig00001.185
Contig00001	EVM	gene	1581562	1584382	.	-	.	ID=evm.model.Contig00001.186;Parent=evm.model.Contig00001.186;
Contig00001	EVM	mRNA	1581562	1584382	.	-	.	ID=evm.model.Contig00001.186;Parent=evm.model.Contig00001.186;
Contig00001	EVM	CDS	1584309	1584382	.	-	0	ID=cds.evm.model.Contig00001.186;Parent=evm.model.Contig00001.186
Contig00001	EVM	CDS	1583346	1583547	.	-	1	ID=cds.evm.model.Contig00001.186;Parent=evm.model.Contig00001.186
Contig00001	EVM	CDS	1582695	1582829	.	-	0	ID=cds.evm.model.Contig00001.186;Parent=evm.model.Contig00001.186
Contig00001	EVM	CDS	1582013	1582264	.	-	0	ID=cds.evm.model.Contig00001.186;Parent=evm.model.Contig00001.186
Contig00001	EVM	CDS	1581562	1581861	.	-	0	ID=cds.evm.model.Contig00001.186;Parent=evm.model.Contig00001.186
Contig00001	EVM	gene	1587217	1588189	.	-	.	ID=evm.model.Contig00001.187;Parent=evm.model.Contig00001.187;
Contig00001	EVM	mRNA	1587217	1588189	.	-	.	ID=evm.model.Contig00001.187;Parent=evm.model.Contig00001.187;
Contig00001	EVM	CDS	1588129	1588189	.	-	0	ID=cds.evm.model.Contig00001.187;Parent=evm.model.Contig00001.187
Contig00001	EVM	CDS	1587217	1588007	.	-	2	ID=cds.evm.model.Contig00001.187;Parent=evm.model.Contig00001.187
Contig00001	EVM	gene	1589836	1591727	.	+	.	ID=evm.model.Contig00001.188;Parent=evm.model.Contig00001.188;
Contig00001	EVM	mRNA	1589836	1591727	.	+	.	ID=evm.model.Contig00001.188;Parent=evm.model.Contig00001.188;
Contig00001	EVM	CDS	1589836	1589985	.	+	0	ID=cds.evm.model.Contig00001.188;Parent=evm.model.Contig00001.188
Contig00001	EVM	CDS	1590139	1590306	.	+	0	ID=cds.evm.model.Contig00001.188;Parent=evm.model.Contig00001.188
Contig00001	EVM	CDS	1590545	1590663	.	+	0	ID=cds.evm.model.Contig00001.188;Parent=evm.model.Contig00001.188
Contig00001	EVM	CDS	1591165	1591253	.	+	1	ID=cds.evm.model.Contig00001.188;Parent=evm.model.Contig00001.188
Contig00001	EVM	CDS	1591603	1591727	.	+	2	ID=cds.evm.model.Contig00001.188;Parent=evm.model.Contig00001.188
Contig00001	EVM	gene	1592523	1593467	.	-	.	ID=evm.model.Contig00001.189;Parent=evm.model.Contig00001.189;
Contig00001	EVM	mRNA	1592523	1593467	.	-	.	ID=evm.model.Contig00001.189;Parent=evm.model.Contig00001.189;
Contig00001	EVM	CDS	1592523	1593467	.	-	0	ID=cds.evm.model.Contig00001.189;Parent=evm.model.Contig00001.189
Contig00001	EVM	gene	1594161	1597485	.	+	.	ID=evm.model.Contig00001.190;Parent=evm.model.Contig00001.190;
Contig00001	EVM	mRNA	1594161	1597485	.	+	.	ID=evm.model.Contig00001.190;Parent=evm.model.Contig00001.190;
Contig00001	EVM	CDS	1594161	1594218	.	+	0	ID=cds.evm.model.Contig00001.190;Parent=evm.model.Contig00001.190
Contig00001	EVM	CDS	1594634	1594737	.	+	2	ID=cds.evm.model.Contig00001.190;Parent=evm.model.Contig00001.190
Contig00001	EVM	CDS	1595758	1595860	.	+	0	ID=cds.evm.model.Contig00001.190;Parent=evm.model.Contig00001.190
Contig00001	EVM	CDS	1596138	1596256	.	+	2	ID=cds.evm.model.Contig00001.190;Parent=evm.model.Contig00001.190
Contig00001	EVM	CDS	1596598	1596718	.	+	0	ID=cds.evm.model.Contig00001.190;Parent=evm.model.Contig00001.190
Contig00001	EVM	CDS	1596905	1597014	.	+	2	ID=cds.evm.model.Contig00001.190;Parent=evm.model.Contig00001.190
Contig00001	EVM	CDS	1597270	1597485	.	+	0	ID=cds.evm.model.Contig00001.190;Parent=evm.model.Contig00001.190
Contig00001	EVM	gene	1598892	1601112	.	-	.	ID=evm.model.Contig00001.191;Parent=evm.model.Contig00001.191;
Contig00001	EVM	mRNA	1598892	1601112	.	-	.	ID=evm.model.Contig00001.191;Parent=evm.model.Contig00001.191;
Contig00001	EVM	CDS	1601017	1601112	.	-	0	ID=cds.evm.model.Contig00001.191;Parent=evm.model.Contig00001.191
Contig00001	EVM	CDS	1600850	1600941	.	-	0	ID=cds.evm.model.Contig00001.191;Parent=evm.model.Contig00001.191
Contig00001	EVM	CDS	1600534	1600706	.	-	1	ID=cds.evm.model.Contig00001.191;Parent=evm.model.Contig00001.191
Contig00001	EVM	CDS	1600216	1600319	.	-	2	ID=cds.evm.model.Contig00001.191;Parent=evm.model.Contig00001.191
Contig00001	EVM	CDS	1599476	1599554	.	-	0	ID=cds.evm.model.Contig00001.191;Parent=evm.model.Contig00001.191
Contig00001	EVM	CDS	1598892	1599061	.	-	2	ID=cds.evm.model.Contig00001.191;Parent=evm.model.Contig00001.191
Contig00001	EVM	gene	1614195	1621000	.	+	.	ID=evm.model.Contig00001.192;Parent=evm.model.Contig00001.192;
Contig00001	EVM	mRNA	1614195	1621000	.	+	.	ID=evm.model.Contig00001.192;Parent=evm.model.Contig00001.192;
Contig00001	EVM	CDS	1614195	1614240	.	+	0	ID=cds.evm.model.Contig00001.192;Parent=evm.model.Contig00001.192
Contig00001	EVM	CDS	1614793	1614948	.	+	2	ID=cds.evm.model.Contig00001.192;Parent=evm.model.Contig00001.192
Contig00001	EVM	CDS	1615169	1615465	.	+	2	ID=cds.evm.model.Contig00001.192;Parent=evm.model.Contig00001.192
Contig00001	EVM	CDS	1616544	1616807	.	+	2	ID=cds.evm.model.Contig00001.192;Parent=evm.model.Contig00001.192
Contig00001	EVM	CDS	1617009	1617341	.	+	2	ID=cds.evm.model.Contig00001.192;Parent=evm.model.Contig00001.192
Contig00001	EVM	CDS	1617645	1617915	.	+	2	ID=cds.evm.model.Contig00001.192;Parent=evm.model.Contig00001.192
Contig00001	EVM	CDS	1618344	1618450	.	+	1	ID=cds.evm.model.Contig00001.192;Parent=evm.model.Contig00001.192
Contig00001	EVM	CDS	1618696	1618812	.	+	2	ID=cds.evm.model.Contig00001.192;Parent=evm.model.Contig00001.192
Contig00001	EVM	CDS	1619255	1619477	.	+	2	ID=cds.evm.model.Contig00001.192;Parent=evm.model.Contig00001.192
Contig00001	EVM	CDS	1619750	1619810	.	+	1	ID=cds.evm.model.Contig00001.192;Parent=evm.model.Contig00001.192
Contig00001	EVM	CDS	1620211	1620352	.	+	0	ID=cds.evm.model.Contig00001.192;Parent=evm.model.Contig00001.192
Contig00001	EVM	CDS	1620469	1620574	.	+	2	ID=cds.evm.model.Contig00001.192;Parent=evm.model.Contig00001.192
Contig00001	EVM	CDS	1620664	1620714	.	+	1	ID=cds.evm.model.Contig00001.192;Parent=evm.model.Contig00001.192
Contig00001	EVM	CDS	1620883	1621000	.	+	1	ID=cds.evm.model.Contig00001.192;Parent=evm.model.Contig00001.192
Contig00001	EVM	gene	1621581	1622666	.	+	.	ID=evm.model.Contig00001.193;Parent=evm.model.Contig00001.193;
Contig00001	EVM	mRNA	1621581	1622666	.	+	.	ID=evm.model.Contig00001.193;Parent=evm.model.Contig00001.193;
Contig00001	EVM	CDS	1621581	1621709	.	+	0	ID=cds.evm.model.Contig00001.193;Parent=evm.model.Contig00001.193
Contig00001	EVM	CDS	1622059	1622193	.	+	0	ID=cds.evm.model.Contig00001.193;Parent=evm.model.Contig00001.193
Contig00001	EVM	CDS	1622535	1622666	.	+	0	ID=cds.evm.model.Contig00001.193;Parent=evm.model.Contig00001.193
Contig00001	EVM	gene	1625460	1626068	.	+	.	ID=evm.model.Contig00001.194;Parent=evm.model.Contig00001.194;
Contig00001	EVM	mRNA	1625460	1626068	.	+	.	ID=evm.model.Contig00001.194;Parent=evm.model.Contig00001.194;
Contig00001	EVM	CDS	1625460	1625510	.	+	0	ID=cds.evm.model.Contig00001.194;Parent=evm.model.Contig00001.194
Contig00001	EVM	CDS	1625637	1625785	.	+	0	ID=cds.evm.model.Contig00001.194;Parent=evm.model.Contig00001.194
Contig00001	EVM	CDS	1625888	1626068	.	+	1	ID=cds.evm.model.Contig00001.194;Parent=evm.model.Contig00001.194
Contig00001	EVM	gene	1626462	1626701	.	+	.	ID=evm.model.Contig00001.195;Parent=evm.model.Contig00001.195;
Contig00001	EVM	mRNA	1626462	1626701	.	+	.	ID=evm.model.Contig00001.195;Parent=evm.model.Contig00001.195;
Contig00001	EVM	CDS	1626462	1626701	.	+	0	ID=cds.evm.model.Contig00001.195;Parent=evm.model.Contig00001.195
Contig00001	EVM	gene	1659066	1660440	.	-	.	ID=evm.model.Contig00001.196;Parent=evm.model.Contig00001.196;
Contig00001	EVM	mRNA	1659066	1660440	.	-	.	ID=evm.model.Contig00001.196;Parent=evm.model.Contig00001.196;
Contig00001	EVM	CDS	1660286	1660440	.	-	0	ID=cds.evm.model.Contig00001.196;Parent=evm.model.Contig00001.196
Contig00001	EVM	CDS	1659066	1659183	.	-	1	ID=cds.evm.model.Contig00001.196;Parent=evm.model.Contig00001.196
Contig00001	EVM	gene	1697850	1699072	.	+	.	ID=evm.model.Contig00001.197;Parent=evm.model.Contig00001.197;
Contig00001	EVM	mRNA	1697850	1699072	.	+	.	ID=evm.model.Contig00001.197;Parent=evm.model.Contig00001.197;
Contig00001	EVM	CDS	1697850	1697895	.	+	0	ID=cds.evm.model.Contig00001.197;Parent=evm.model.Contig00001.197
Contig00001	EVM	CDS	1698153	1698439	.	+	2	ID=cds.evm.model.Contig00001.197;Parent=evm.model.Contig00001.197
Contig00001	EVM	CDS	1698947	1699072	.	+	0	ID=cds.evm.model.Contig00001.197;Parent=evm.model.Contig00001.197
Contig00001	EVM	gene	1716672	1717716	.	-	.	ID=evm.model.Contig00001.198;Parent=evm.model.Contig00001.198;
Contig00001	EVM	mRNA	1716672	1717716	.	-	.	ID=evm.model.Contig00001.198;Parent=evm.model.Contig00001.198;
Contig00001	EVM	CDS	1717555	1717716	.	-	0	ID=cds.evm.model.Contig00001.198;Parent=evm.model.Contig00001.198
Contig00001	EVM	CDS	1716672	1716692	.	-	0	ID=cds.evm.model.Contig00001.198;Parent=evm.model.Contig00001.198
Contig00001	EVM	gene	1735171	1735672	.	-	.	ID=evm.model.Contig00001.199;Parent=evm.model.Contig00001.199;
Contig00001	EVM	mRNA	1735171	1735672	.	-	.	ID=evm.model.Contig00001.199;Parent=evm.model.Contig00001.199;
Contig00001	EVM	CDS	1735529	1735672	.	-	0	ID=cds.evm.model.Contig00001.199;Parent=evm.model.Contig00001.199
Contig00001	EVM	CDS	1735171	1735467	.	-	0	ID=cds.evm.model.Contig00001.199;Parent=evm.model.Contig00001.199
Contig00001	EVM	gene	1820587	1824518	.	+	.	ID=evm.model.Contig00001.200;Parent=evm.model.Contig00001.200;
Contig00001	EVM	mRNA	1820587	1824518	.	+	.	ID=evm.model.Contig00001.200;Parent=evm.model.Contig00001.200;
Contig00001	EVM	CDS	1820587	1820659	.	+	0	ID=cds.evm.model.Contig00001.200;Parent=evm.model.Contig00001.200
Contig00001	EVM	CDS	1821058	1821182	.	+	2	ID=cds.evm.model.Contig00001.200;Parent=evm.model.Contig00001.200
Contig00001	EVM	CDS	1821250	1821335	.	+	0	ID=cds.evm.model.Contig00001.200;Parent=evm.model.Contig00001.200
Contig00001	EVM	CDS	1821417	1821469	.	+	1	ID=cds.evm.model.Contig00001.200;Parent=evm.model.Contig00001.200
Contig00001	EVM	CDS	1821675	1821790	.	+	2	ID=cds.evm.model.Contig00001.200;Parent=evm.model.Contig00001.200
Contig00001	EVM	CDS	1822038	1822088	.	+	0	ID=cds.evm.model.Contig00001.200;Parent=evm.model.Contig00001.200
Contig00001	EVM	CDS	1822191	1822249	.	+	0	ID=cds.evm.model.Contig00001.200;Parent=evm.model.Contig00001.200
Contig00001	EVM	CDS	1822614	1822783	.	+	1	ID=cds.evm.model.Contig00001.200;Parent=evm.model.Contig00001.200
Contig00001	EVM	CDS	1822854	1822983	.	+	2	ID=cds.evm.model.Contig00001.200;Parent=evm.model.Contig00001.200
Contig00001	EVM	CDS	1823160	1823329	.	+	1	ID=cds.evm.model.Contig00001.200;Parent=evm.model.Contig00001.200
Contig00001	EVM	CDS	1823586	1823763	.	+	2	ID=cds.evm.model.Contig00001.200;Parent=evm.model.Contig00001.200
Contig00001	EVM	CDS	1824007	1824105	.	+	1	ID=cds.evm.model.Contig00001.200;Parent=evm.model.Contig00001.200
Contig00001	EVM	CDS	1824179	1824518	.	+	1	ID=cds.evm.model.Contig00001.200;Parent=evm.model.Contig00001.200
Contig00001	EVM	gene	1825502	1827793	.	-	.	ID=evm.model.Contig00001.201;Parent=evm.model.Contig00001.201;
Contig00001	EVM	mRNA	1825502	1827793	.	-	.	ID=evm.model.Contig00001.201;Parent=evm.model.Contig00001.201;
Contig00001	EVM	CDS	1825502	1827793	.	-	0	ID=cds.evm.model.Contig00001.201;Parent=evm.model.Contig00001.201
Contig00001	EVM	gene	1828320	1830882	.	+	.	ID=evm.model.Contig00001.202;Parent=evm.model.Contig00001.202;
Contig00001	EVM	mRNA	1828320	1830882	.	+	.	ID=evm.model.Contig00001.202;Parent=evm.model.Contig00001.202;
Contig00001	EVM	CDS	1828320	1828358	.	+	0	ID=cds.evm.model.Contig00001.202;Parent=evm.model.Contig00001.202
Contig00001	EVM	CDS	1828504	1828602	.	+	0	ID=cds.evm.model.Contig00001.202;Parent=evm.model.Contig00001.202
Contig00001	EVM	CDS	1828725	1828911	.	+	0	ID=cds.evm.model.Contig00001.202;Parent=evm.model.Contig00001.202
Contig00001	EVM	CDS	1829141	1829287	.	+	2	ID=cds.evm.model.Contig00001.202;Parent=evm.model.Contig00001.202
Contig00001	EVM	CDS	1829391	1829594	.	+	2	ID=cds.evm.model.Contig00001.202;Parent=evm.model.Contig00001.202
Contig00001	EVM	CDS	1829815	1829982	.	+	2	ID=cds.evm.model.Contig00001.202;Parent=evm.model.Contig00001.202
Contig00001	EVM	CDS	1830132	1830208	.	+	2	ID=cds.evm.model.Contig00001.202;Parent=evm.model.Contig00001.202
Contig00001	EVM	CDS	1830389	1830613	.	+	0	ID=cds.evm.model.Contig00001.202;Parent=evm.model.Contig00001.202
Contig00001	EVM	CDS	1830769	1830882	.	+	0	ID=cds.evm.model.Contig00001.202;Parent=evm.model.Contig00001.202
Contig00001	EVM	gene	1833619	1840881	.	-	.	ID=evm.model.Contig00001.203;Parent=evm.model.Contig00001.203;
Contig00001	EVM	mRNA	1833619	1840881	.	-	.	ID=evm.model.Contig00001.203;Parent=evm.model.Contig00001.203;
Contig00001	EVM	CDS	1840604	1840881	.	-	0	ID=cds.evm.model.Contig00001.203;Parent=evm.model.Contig00001.203
Contig00001	EVM	CDS	1840398	1840457	.	-	1	ID=cds.evm.model.Contig00001.203;Parent=evm.model.Contig00001.203
Contig00001	EVM	CDS	1840145	1840259	.	-	1	ID=cds.evm.model.Contig00001.203;Parent=evm.model.Contig00001.203
Contig00001	EVM	CDS	1839464	1839544	.	-	0	ID=cds.evm.model.Contig00001.203;Parent=evm.model.Contig00001.203
Contig00001	EVM	CDS	1838287	1838444	.	-	0	ID=cds.evm.model.Contig00001.203;Parent=evm.model.Contig00001.203
Contig00001	EVM	CDS	1837716	1837867	.	-	1	ID=cds.evm.model.Contig00001.203;Parent=evm.model.Contig00001.203
Contig00001	EVM	CDS	1837176	1837283	.	-	2	ID=cds.evm.model.Contig00001.203;Parent=evm.model.Contig00001.203
Contig00001	EVM	CDS	1836767	1836787	.	-	2	ID=cds.evm.model.Contig00001.203;Parent=evm.model.Contig00001.203
Contig00001	EVM	CDS	1836453	1836522	.	-	2	ID=cds.evm.model.Contig00001.203;Parent=evm.model.Contig00001.203
Contig00001	EVM	CDS	1836134	1836233	.	-	1	ID=cds.evm.model.Contig00001.203;Parent=evm.model.Contig00001.203
Contig00001	EVM	CDS	1835790	1835855	.	-	0	ID=cds.evm.model.Contig00001.203;Parent=evm.model.Contig00001.203
Contig00001	EVM	CDS	1835549	1835643	.	-	0	ID=cds.evm.model.Contig00001.203;Parent=evm.model.Contig00001.203
Contig00001	EVM	CDS	1835209	1835298	.	-	1	ID=cds.evm.model.Contig00001.203;Parent=evm.model.Contig00001.203
Contig00001	EVM	CDS	1834953	1835077	.	-	1	ID=cds.evm.model.Contig00001.203;Parent=evm.model.Contig00001.203
Contig00001	EVM	CDS	1834395	1834639	.	-	2	ID=cds.evm.model.Contig00001.203;Parent=evm.model.Contig00001.203
Contig00001	EVM	CDS	1834042	1834118	.	-	0	ID=cds.evm.model.Contig00001.203;Parent=evm.model.Contig00001.203
Contig00001	EVM	CDS	1833619	1833775	.	-	1	ID=cds.evm.model.Contig00001.203;Parent=evm.model.Contig00001.203
Contig00001	EVM	gene	1842835	1855118	.	+	.	ID=evm.model.Contig00001.204;Parent=evm.model.Contig00001.204;
Contig00001	EVM	mRNA	1842835	1855118	.	+	.	ID=evm.model.Contig00001.204;Parent=evm.model.Contig00001.204;
Contig00001	EVM	CDS	1842835	1843018	.	+	0	ID=cds.evm.model.Contig00001.204;Parent=evm.model.Contig00001.204
Contig00001	EVM	CDS	1843231	1843348	.	+	2	ID=cds.evm.model.Contig00001.204;Parent=evm.model.Contig00001.204
Contig00001	EVM	CDS	1843627	1843834	.	+	1	ID=cds.evm.model.Contig00001.204;Parent=evm.model.Contig00001.204
Contig00001	EVM	CDS	1844302	1844361	.	+	0	ID=cds.evm.model.Contig00001.204;Parent=evm.model.Contig00001.204
Contig00001	EVM	CDS	1845013	1845149	.	+	0	ID=cds.evm.model.Contig00001.204;Parent=evm.model.Contig00001.204
Contig00001	EVM	CDS	1845466	1845625	.	+	1	ID=cds.evm.model.Contig00001.204;Parent=evm.model.Contig00001.204
Contig00001	EVM	CDS	1846014	1846211	.	+	0	ID=cds.evm.model.Contig00001.204;Parent=evm.model.Contig00001.204
Contig00001	EVM	CDS	1846453	1846510	.	+	0	ID=cds.evm.model.Contig00001.204;Parent=evm.model.Contig00001.204
Contig00001	EVM	CDS	1846696	1846773	.	+	2	ID=cds.evm.model.Contig00001.204;Parent=evm.model.Contig00001.204
Contig00001	EVM	CDS	1846987	1847127	.	+	2	ID=cds.evm.model.Contig00001.204;Parent=evm.model.Contig00001.204
Contig00001	EVM	CDS	1847573	1847670	.	+	2	ID=cds.evm.model.Contig00001.204;Parent=evm.model.Contig00001.204
Contig00001	EVM	CDS	1850112	1850342	.	+	0	ID=cds.evm.model.Contig00001.204;Parent=evm.model.Contig00001.204
Contig00001	EVM	CDS	1851000	1851104	.	+	0	ID=cds.evm.model.Contig00001.204;Parent=evm.model.Contig00001.204
Contig00001	EVM	CDS	1852526	1852641	.	+	0	ID=cds.evm.model.Contig00001.204;Parent=evm.model.Contig00001.204
Contig00001	EVM	CDS	1852977	1853043	.	+	1	ID=cds.evm.model.Contig00001.204;Parent=evm.model.Contig00001.204
Contig00001	EVM	CDS	1853414	1853616	.	+	0	ID=cds.evm.model.Contig00001.204;Parent=evm.model.Contig00001.204
Contig00001	EVM	CDS	1853795	1853886	.	+	1	ID=cds.evm.model.Contig00001.204;Parent=evm.model.Contig00001.204
Contig00001	EVM	CDS	1854372	1854484	.	+	2	ID=cds.evm.model.Contig00001.204;Parent=evm.model.Contig00001.204
Contig00001	EVM	CDS	1854525	1854632	.	+	0	ID=cds.evm.model.Contig00001.204;Parent=evm.model.Contig00001.204
Contig00001	EVM	CDS	1854704	1854778	.	+	0	ID=cds.evm.model.Contig00001.204;Parent=evm.model.Contig00001.204
Contig00001	EVM	CDS	1854903	1855118	.	+	0	ID=cds.evm.model.Contig00001.204;Parent=evm.model.Contig00001.204
Contig00001	EVM	gene	1855678	1862376	.	+	.	ID=evm.model.Contig00001.205;Parent=evm.model.Contig00001.205;
Contig00001	EVM	mRNA	1855678	1862376	.	+	.	ID=evm.model.Contig00001.205;Parent=evm.model.Contig00001.205;
Contig00001	EVM	CDS	1855678	1855704	.	+	0	ID=cds.evm.model.Contig00001.205;Parent=evm.model.Contig00001.205
Contig00001	EVM	CDS	1855799	1855975	.	+	0	ID=cds.evm.model.Contig00001.205;Parent=evm.model.Contig00001.205
Contig00001	EVM	CDS	1856079	1856267	.	+	0	ID=cds.evm.model.Contig00001.205;Parent=evm.model.Contig00001.205
Contig00001	EVM	CDS	1856420	1856565	.	+	0	ID=cds.evm.model.Contig00001.205;Parent=evm.model.Contig00001.205
Contig00001	EVM	CDS	1856840	1857034	.	+	1	ID=cds.evm.model.Contig00001.205;Parent=evm.model.Contig00001.205
Contig00001	EVM	CDS	1857258	1857536	.	+	1	ID=cds.evm.model.Contig00001.205;Parent=evm.model.Contig00001.205
Contig00001	EVM	CDS	1857826	1857934	.	+	1	ID=cds.evm.model.Contig00001.205;Parent=evm.model.Contig00001.205
Contig00001	EVM	CDS	1858117	1858155	.	+	0	ID=cds.evm.model.Contig00001.205;Parent=evm.model.Contig00001.205
Contig00001	EVM	CDS	1858231	1858342	.	+	0	ID=cds.evm.model.Contig00001.205;Parent=evm.model.Contig00001.205
Contig00001	EVM	CDS	1858586	1858719	.	+	2	ID=cds.evm.model.Contig00001.205;Parent=evm.model.Contig00001.205
Contig00001	EVM	CDS	1858962	1859103	.	+	0	ID=cds.evm.model.Contig00001.205;Parent=evm.model.Contig00001.205
Contig00001	EVM	CDS	1859335	1859504	.	+	2	ID=cds.evm.model.Contig00001.205;Parent=evm.model.Contig00001.205
Contig00001	EVM	CDS	1859791	1859907	.	+	0	ID=cds.evm.model.Contig00001.205;Parent=evm.model.Contig00001.205
Contig00001	EVM	CDS	1860081	1860221	.	+	0	ID=cds.evm.model.Contig00001.205;Parent=evm.model.Contig00001.205
Contig00001	EVM	CDS	1860311	1860451	.	+	0	ID=cds.evm.model.Contig00001.205;Parent=evm.model.Contig00001.205
Contig00001	EVM	CDS	1860603	1860721	.	+	0	ID=cds.evm.model.Contig00001.205;Parent=evm.model.Contig00001.205
Contig00001	EVM	CDS	1860798	1860906	.	+	1	ID=cds.evm.model.Contig00001.205;Parent=evm.model.Contig00001.205
Contig00001	EVM	CDS	1860985	1861083	.	+	0	ID=cds.evm.model.Contig00001.205;Parent=evm.model.Contig00001.205
Contig00001	EVM	CDS	1861389	1861520	.	+	0	ID=cds.evm.model.Contig00001.205;Parent=evm.model.Contig00001.205
Contig00001	EVM	CDS	1861637	1861708	.	+	0	ID=cds.evm.model.Contig00001.205;Parent=evm.model.Contig00001.205
Contig00001	EVM	CDS	1861973	1862068	.	+	0	ID=cds.evm.model.Contig00001.205;Parent=evm.model.Contig00001.205
Contig00001	EVM	CDS	1862161	1862376	.	+	0	ID=cds.evm.model.Contig00001.205;Parent=evm.model.Contig00001.205
Contig00001	EVM	gene	1863980	1869902	.	-	.	ID=evm.model.Contig00001.206;Parent=evm.model.Contig00001.206;
Contig00001	EVM	mRNA	1863980	1869902	.	-	.	ID=evm.model.Contig00001.206;Parent=evm.model.Contig00001.206;
Contig00001	EVM	CDS	1869870	1869902	.	-	0	ID=cds.evm.model.Contig00001.206;Parent=evm.model.Contig00001.206
Contig00001	EVM	CDS	1869560	1869733	.	-	0	ID=cds.evm.model.Contig00001.206;Parent=evm.model.Contig00001.206
Contig00001	EVM	CDS	1869209	1869291	.	-	0	ID=cds.evm.model.Contig00001.206;Parent=evm.model.Contig00001.206
Contig00001	EVM	CDS	1868859	1868901	.	-	1	ID=cds.evm.model.Contig00001.206;Parent=evm.model.Contig00001.206
Contig00001	EVM	CDS	1868528	1868701	.	-	0	ID=cds.evm.model.Contig00001.206;Parent=evm.model.Contig00001.206
Contig00001	EVM	CDS	1867468	1867649	.	-	0	ID=cds.evm.model.Contig00001.206;Parent=evm.model.Contig00001.206
Contig00001	EVM	CDS	1867278	1867388	.	-	1	ID=cds.evm.model.Contig00001.206;Parent=evm.model.Contig00001.206
Contig00001	EVM	CDS	1866788	1867065	.	-	1	ID=cds.evm.model.Contig00001.206;Parent=evm.model.Contig00001.206
Contig00001	EVM	CDS	1866452	1866554	.	-	2	ID=cds.evm.model.Contig00001.206;Parent=evm.model.Contig00001.206
Contig00001	EVM	CDS	1866099	1866250	.	-	1	ID=cds.evm.model.Contig00001.206;Parent=evm.model.Contig00001.206
Contig00001	EVM	CDS	1865791	1865888	.	-	2	ID=cds.evm.model.Contig00001.206;Parent=evm.model.Contig00001.206
Contig00001	EVM	CDS	1865495	1865644	.	-	0	ID=cds.evm.model.Contig00001.206;Parent=evm.model.Contig00001.206
Contig00001	EVM	CDS	1865016	1865224	.	-	0	ID=cds.evm.model.Contig00001.206;Parent=evm.model.Contig00001.206
Contig00001	EVM	CDS	1864620	1864782	.	-	1	ID=cds.evm.model.Contig00001.206;Parent=evm.model.Contig00001.206
Contig00001	EVM	CDS	1863980	1864384	.	-	0	ID=cds.evm.model.Contig00001.206;Parent=evm.model.Contig00001.206
Contig00001	EVM	gene	1870695	1871439	.	+	.	ID=evm.model.Contig00001.207;Parent=evm.model.Contig00001.207;
Contig00001	EVM	mRNA	1870695	1871439	.	+	.	ID=evm.model.Contig00001.207;Parent=evm.model.Contig00001.207;
Contig00001	EVM	CDS	1870695	1870829	.	+	0	ID=cds.evm.model.Contig00001.207;Parent=evm.model.Contig00001.207
Contig00001	EVM	CDS	1870917	1870958	.	+	0	ID=cds.evm.model.Contig00001.207;Parent=evm.model.Contig00001.207
Contig00001	EVM	CDS	1871068	1871439	.	+	0	ID=cds.evm.model.Contig00001.207;Parent=evm.model.Contig00001.207
Contig00001	EVM	gene	1876229	1878648	.	-	.	ID=evm.model.Contig00001.208;Parent=evm.model.Contig00001.208;
Contig00001	EVM	mRNA	1876229	1878648	.	-	.	ID=evm.model.Contig00001.208;Parent=evm.model.Contig00001.208;
Contig00001	EVM	CDS	1878621	1878648	.	-	0	ID=cds.evm.model.Contig00001.208;Parent=evm.model.Contig00001.208
Contig00001	EVM	CDS	1878146	1878387	.	-	2	ID=cds.evm.model.Contig00001.208;Parent=evm.model.Contig00001.208
Contig00001	EVM	CDS	1877402	1877603	.	-	0	ID=cds.evm.model.Contig00001.208;Parent=evm.model.Contig00001.208
Contig00001	EVM	CDS	1876229	1876284	.	-	2	ID=cds.evm.model.Contig00001.208;Parent=evm.model.Contig00001.208
Contig00001	EVM	gene	1944122	1944881	.	+	.	ID=evm.model.Contig00001.209;Parent=evm.model.Contig00001.209;
Contig00001	EVM	mRNA	1944122	1944881	.	+	.	ID=evm.model.Contig00001.209;Parent=evm.model.Contig00001.209;
Contig00001	EVM	CDS	1944122	1944137	.	+	0	ID=cds.evm.model.Contig00001.209;Parent=evm.model.Contig00001.209
Contig00001	EVM	CDS	1944214	1944305	.	+	2	ID=cds.evm.model.Contig00001.209;Parent=evm.model.Contig00001.209
Contig00001	EVM	CDS	1944522	1944881	.	+	0	ID=cds.evm.model.Contig00001.209;Parent=evm.model.Contig00001.209
Contig00001	EVM	gene	1948934	1950961	.	+	.	ID=evm.model.Contig00001.210;Parent=evm.model.Contig00001.210;
Contig00001	EVM	mRNA	1948934	1950961	.	+	.	ID=evm.model.Contig00001.210;Parent=evm.model.Contig00001.210;
Contig00001	EVM	CDS	1948934	1949648	.	+	0	ID=cds.evm.model.Contig00001.210;Parent=evm.model.Contig00001.210
Contig00001	EVM	CDS	1950936	1950961	.	+	2	ID=cds.evm.model.Contig00001.210;Parent=evm.model.Contig00001.210
Contig00001	EVM	gene	1955727	1956643	.	+	.	ID=evm.model.Contig00001.211;Parent=evm.model.Contig00001.211;
Contig00001	EVM	mRNA	1955727	1956643	.	+	.	ID=evm.model.Contig00001.211;Parent=evm.model.Contig00001.211;
Contig00001	EVM	CDS	1955727	1955807	.	+	0	ID=cds.evm.model.Contig00001.211;Parent=evm.model.Contig00001.211
Contig00001	EVM	CDS	1956281	1956643	.	+	0	ID=cds.evm.model.Contig00001.211;Parent=evm.model.Contig00001.211
Contig00001	EVM	gene	1961848	1968982	.	+	.	ID=evm.model.Contig00001.212;Parent=evm.model.Contig00001.212;
Contig00001	EVM	mRNA	1961848	1968982	.	+	.	ID=evm.model.Contig00001.212;Parent=evm.model.Contig00001.212;
Contig00001	EVM	CDS	1961848	1961976	.	+	0	ID=cds.evm.model.Contig00001.212;Parent=evm.model.Contig00001.212
Contig00001	EVM	CDS	1962596	1962690	.	+	0	ID=cds.evm.model.Contig00001.212;Parent=evm.model.Contig00001.212
Contig00001	EVM	CDS	1962826	1962906	.	+	1	ID=cds.evm.model.Contig00001.212;Parent=evm.model.Contig00001.212
Contig00001	EVM	CDS	1963139	1963209	.	+	1	ID=cds.evm.model.Contig00001.212;Parent=evm.model.Contig00001.212
Contig00001	EVM	CDS	1963490	1963606	.	+	2	ID=cds.evm.model.Contig00001.212;Parent=evm.model.Contig00001.212
Contig00001	EVM	CDS	1963904	1964014	.	+	2	ID=cds.evm.model.Contig00001.212;Parent=evm.model.Contig00001.212
Contig00001	EVM	CDS	1964318	1964369	.	+	2	ID=cds.evm.model.Contig00001.212;Parent=evm.model.Contig00001.212
Contig00001	EVM	CDS	1964874	1964901	.	+	1	ID=cds.evm.model.Contig00001.212;Parent=evm.model.Contig00001.212
Contig00001	EVM	CDS	1965425	1965531	.	+	0	ID=cds.evm.model.Contig00001.212;Parent=evm.model.Contig00001.212
Contig00001	EVM	CDS	1965863	1966080	.	+	1	ID=cds.evm.model.Contig00001.212;Parent=evm.model.Contig00001.212
Contig00001	EVM	CDS	1966235	1967107	.	+	2	ID=cds.evm.model.Contig00001.212;Parent=evm.model.Contig00001.212
Contig00001	EVM	CDS	1967385	1967578	.	+	2	ID=cds.evm.model.Contig00001.212;Parent=evm.model.Contig00001.212
Contig00001	EVM	CDS	1967990	1968982	.	+	0	ID=cds.evm.model.Contig00001.212;Parent=evm.model.Contig00001.212
Contig00001	EVM	gene	1992875	1998921	.	+	.	ID=evm.model.Contig00001.213;Parent=evm.model.Contig00001.213;
Contig00001	EVM	mRNA	1992875	1998921	.	+	.	ID=evm.model.Contig00001.213;Parent=evm.model.Contig00001.213;
Contig00001	EVM	CDS	1992875	1993123	.	+	0	ID=cds.evm.model.Contig00001.213;Parent=evm.model.Contig00001.213
Contig00001	EVM	CDS	1993246	1993413	.	+	0	ID=cds.evm.model.Contig00001.213;Parent=evm.model.Contig00001.213
Contig00001	EVM	CDS	1993587	1993642	.	+	0	ID=cds.evm.model.Contig00001.213;Parent=evm.model.Contig00001.213
Contig00001	EVM	CDS	1993925	1993941	.	+	1	ID=cds.evm.model.Contig00001.213;Parent=evm.model.Contig00001.213
Contig00001	EVM	CDS	1994080	1994177	.	+	2	ID=cds.evm.model.Contig00001.213;Parent=evm.model.Contig00001.213
Contig00001	EVM	CDS	1994505	1994584	.	+	0	ID=cds.evm.model.Contig00001.213;Parent=evm.model.Contig00001.213
Contig00001	EVM	CDS	1995000	1995054	.	+	1	ID=cds.evm.model.Contig00001.213;Parent=evm.model.Contig00001.213
Contig00001	EVM	CDS	1995474	1995556	.	+	0	ID=cds.evm.model.Contig00001.213;Parent=evm.model.Contig00001.213
Contig00001	EVM	CDS	1995713	1995793	.	+	1	ID=cds.evm.model.Contig00001.213;Parent=evm.model.Contig00001.213
Contig00001	EVM	CDS	1996002	1996089	.	+	1	ID=cds.evm.model.Contig00001.213;Parent=evm.model.Contig00001.213
Contig00001	EVM	CDS	1996257	1996339	.	+	0	ID=cds.evm.model.Contig00001.213;Parent=evm.model.Contig00001.213
Contig00001	EVM	CDS	1996696	1996897	.	+	1	ID=cds.evm.model.Contig00001.213;Parent=evm.model.Contig00001.213
Contig00001	EVM	CDS	1997467	1997576	.	+	0	ID=cds.evm.model.Contig00001.213;Parent=evm.model.Contig00001.213
Contig00001	EVM	CDS	1998137	1998220	.	+	1	ID=cds.evm.model.Contig00001.213;Parent=evm.model.Contig00001.213
Contig00001	EVM	CDS	1998699	1998921	.	+	1	ID=cds.evm.model.Contig00001.213;Parent=evm.model.Contig00001.213
Contig00001	EVM	gene	2000038	2003185	.	-	.	ID=evm.model.Contig00001.214;Parent=evm.model.Contig00001.214;
Contig00001	EVM	mRNA	2000038	2003185	.	-	.	ID=evm.model.Contig00001.214;Parent=evm.model.Contig00001.214;
Contig00001	EVM	CDS	2002995	2003185	.	-	0	ID=cds.evm.model.Contig00001.214;Parent=evm.model.Contig00001.214
Contig00001	EVM	CDS	2002098	2002690	.	-	1	ID=cds.evm.model.Contig00001.214;Parent=evm.model.Contig00001.214
Contig00001	EVM	CDS	2001712	2001884	.	-	2	ID=cds.evm.model.Contig00001.214;Parent=evm.model.Contig00001.214
Contig00001	EVM	CDS	2001249	2001355	.	-	0	ID=cds.evm.model.Contig00001.214;Parent=evm.model.Contig00001.214
Contig00001	EVM	CDS	2000767	2000912	.	-	1	ID=cds.evm.model.Contig00001.214;Parent=evm.model.Contig00001.214
Contig00001	EVM	CDS	2000319	2000416	.	-	2	ID=cds.evm.model.Contig00001.214;Parent=evm.model.Contig00001.214
Contig00001	EVM	CDS	2000038	2000091	.	-	0	ID=cds.evm.model.Contig00001.214;Parent=evm.model.Contig00001.214
Contig00001	EVM	gene	2005377	2016542	.	-	.	ID=evm.model.Contig00001.215;Parent=evm.model.Contig00001.215;
Contig00001	EVM	mRNA	2005377	2016542	.	-	.	ID=evm.model.Contig00001.215;Parent=evm.model.Contig00001.215;
Contig00001	EVM	CDS	2016397	2016542	.	-	0	ID=cds.evm.model.Contig00001.215;Parent=evm.model.Contig00001.215
Contig00001	EVM	CDS	2015613	2016277	.	-	1	ID=cds.evm.model.Contig00001.215;Parent=evm.model.Contig00001.215
Contig00001	EVM	CDS	2008382	2008887	.	-	2	ID=cds.evm.model.Contig00001.215;Parent=evm.model.Contig00001.215
Contig00001	EVM	CDS	2007487	2007656	.	-	0	ID=cds.evm.model.Contig00001.215;Parent=evm.model.Contig00001.215
Contig00001	EVM	CDS	2005377	2005587	.	-	1	ID=cds.evm.model.Contig00001.215;Parent=evm.model.Contig00001.215
Contig00001	EVM	gene	2051213	2051902	.	-	.	ID=evm.model.Contig00001.216;Parent=evm.model.Contig00001.216;
Contig00001	EVM	mRNA	2051213	2051902	.	-	.	ID=evm.model.Contig00001.216;Parent=evm.model.Contig00001.216;
Contig00001	EVM	CDS	2051872	2051902	.	-	0	ID=cds.evm.model.Contig00001.216;Parent=evm.model.Contig00001.216
Contig00001	EVM	CDS	2051213	2051496	.	-	2	ID=cds.evm.model.Contig00001.216;Parent=evm.model.Contig00001.216
Contig00001	EVM	gene	2057490	2057984	.	+	.	ID=evm.model.Contig00001.217;Parent=evm.model.Contig00001.217;
Contig00001	EVM	mRNA	2057490	2057984	.	+	.	ID=evm.model.Contig00001.217;Parent=evm.model.Contig00001.217;
Contig00001	EVM	CDS	2057490	2057630	.	+	0	ID=cds.evm.model.Contig00001.217;Parent=evm.model.Contig00001.217
Contig00001	EVM	CDS	2057811	2057984	.	+	0	ID=cds.evm.model.Contig00001.217;Parent=evm.model.Contig00001.217
Contig00001	EVM	gene	2062806	2064368	.	+	.	ID=evm.model.Contig00001.218;Parent=evm.model.Contig00001.218;
Contig00001	EVM	mRNA	2062806	2064368	.	+	.	ID=evm.model.Contig00001.218;Parent=evm.model.Contig00001.218;
Contig00001	EVM	CDS	2062806	2062850	.	+	0	ID=cds.evm.model.Contig00001.218;Parent=evm.model.Contig00001.218
Contig00001	EVM	CDS	2063073	2064368	.	+	0	ID=cds.evm.model.Contig00001.218;Parent=evm.model.Contig00001.218
Contig00001	EVM	gene	2069008	2078378	.	+	.	ID=evm.model.Contig00001.219;Parent=evm.model.Contig00001.219;
Contig00001	EVM	mRNA	2069008	2078378	.	+	.	ID=evm.model.Contig00001.219;Parent=evm.model.Contig00001.219;
Contig00001	EVM	CDS	2069008	2069205	.	+	0	ID=cds.evm.model.Contig00001.219;Parent=evm.model.Contig00001.219
Contig00001	EVM	CDS	2069303	2069472	.	+	0	ID=cds.evm.model.Contig00001.219;Parent=evm.model.Contig00001.219
Contig00001	EVM	CDS	2069791	2069976	.	+	1	ID=cds.evm.model.Contig00001.219;Parent=evm.model.Contig00001.219
Contig00001	EVM	CDS	2070250	2070349	.	+	1	ID=cds.evm.model.Contig00001.219;Parent=evm.model.Contig00001.219
Contig00001	EVM	CDS	2071174	2071307	.	+	0	ID=cds.evm.model.Contig00001.219;Parent=evm.model.Contig00001.219
Contig00001	EVM	CDS	2071473	2071614	.	+	1	ID=cds.evm.model.Contig00001.219;Parent=evm.model.Contig00001.219
Contig00001	EVM	CDS	2071795	2071888	.	+	0	ID=cds.evm.model.Contig00001.219;Parent=evm.model.Contig00001.219
Contig00001	EVM	CDS	2072245	2072324	.	+	2	ID=cds.evm.model.Contig00001.219;Parent=evm.model.Contig00001.219
Contig00001	EVM	CDS	2073232	2073287	.	+	0	ID=cds.evm.model.Contig00001.219;Parent=evm.model.Contig00001.219
Contig00001	EVM	CDS	2073408	2073468	.	+	1	ID=cds.evm.model.Contig00001.219;Parent=evm.model.Contig00001.219
Contig00001	EVM	CDS	2074159	2074258	.	+	0	ID=cds.evm.model.Contig00001.219;Parent=evm.model.Contig00001.219
Contig00001	EVM	CDS	2074412	2074484	.	+	2	ID=cds.evm.model.Contig00001.219;Parent=evm.model.Contig00001.219
Contig00001	EVM	CDS	2074859	2075033	.	+	1	ID=cds.evm.model.Contig00001.219;Parent=evm.model.Contig00001.219
Contig00001	EVM	CDS	2075198	2075427	.	+	0	ID=cds.evm.model.Contig00001.219;Parent=evm.model.Contig00001.219
Contig00001	EVM	CDS	2075680	2075726	.	+	1	ID=cds.evm.model.Contig00001.219;Parent=evm.model.Contig00001.219
Contig00001	EVM	CDS	2076193	2076383	.	+	2	ID=cds.evm.model.Contig00001.219;Parent=evm.model.Contig00001.219
Contig00001	EVM	CDS	2077038	2077223	.	+	0	ID=cds.evm.model.Contig00001.219;Parent=evm.model.Contig00001.219
Contig00001	EVM	CDS	2078013	2078378	.	+	0	ID=cds.evm.model.Contig00001.219;Parent=evm.model.Contig00001.219
Contig00001	EVM	gene	2080385	2083812	.	+	.	ID=evm.model.Contig00001.220;Parent=evm.model.Contig00001.220;
Contig00001	EVM	mRNA	2080385	2083812	.	+	.	ID=evm.model.Contig00001.220;Parent=evm.model.Contig00001.220;
Contig00001	EVM	CDS	2080385	2080480	.	+	0	ID=cds.evm.model.Contig00001.220;Parent=evm.model.Contig00001.220
Contig00001	EVM	CDS	2080604	2080699	.	+	0	ID=cds.evm.model.Contig00001.220;Parent=evm.model.Contig00001.220
Contig00001	EVM	CDS	2080821	2080922	.	+	0	ID=cds.evm.model.Contig00001.220;Parent=evm.model.Contig00001.220
Contig00001	EVM	CDS	2081099	2081296	.	+	0	ID=cds.evm.model.Contig00001.220;Parent=evm.model.Contig00001.220
Contig00001	EVM	CDS	2081679	2081762	.	+	0	ID=cds.evm.model.Contig00001.220;Parent=evm.model.Contig00001.220
Contig00001	EVM	CDS	2082025	2082102	.	+	0	ID=cds.evm.model.Contig00001.220;Parent=evm.model.Contig00001.220
Contig00001	EVM	CDS	2082344	2082511	.	+	0	ID=cds.evm.model.Contig00001.220;Parent=evm.model.Contig00001.220
Contig00001	EVM	CDS	2082839	2083097	.	+	0	ID=cds.evm.model.Contig00001.220;Parent=evm.model.Contig00001.220
Contig00001	EVM	CDS	2083262	2083500	.	+	2	ID=cds.evm.model.Contig00001.220;Parent=evm.model.Contig00001.220
Contig00001	EVM	CDS	2083705	2083812	.	+	0	ID=cds.evm.model.Contig00001.220;Parent=evm.model.Contig00001.220
Contig00001	EVM	gene	2084454	2085499	.	-	.	ID=evm.model.Contig00001.221;Parent=evm.model.Contig00001.221;
Contig00001	EVM	mRNA	2084454	2085499	.	-	.	ID=evm.model.Contig00001.221;Parent=evm.model.Contig00001.221;
Contig00001	EVM	CDS	2085452	2085499	.	-	0	ID=cds.evm.model.Contig00001.221;Parent=evm.model.Contig00001.221
Contig00001	EVM	CDS	2085334	2085388	.	-	0	ID=cds.evm.model.Contig00001.221;Parent=evm.model.Contig00001.221
Contig00001	EVM	CDS	2084940	2085157	.	-	2	ID=cds.evm.model.Contig00001.221;Parent=evm.model.Contig00001.221
Contig00001	EVM	CDS	2084454	2084606	.	-	0	ID=cds.evm.model.Contig00001.221;Parent=evm.model.Contig00001.221
Contig00001	EVM	gene	2088521	2094425	.	-	.	ID=evm.model.Contig00001.222;Parent=evm.model.Contig00001.222;
Contig00001	EVM	mRNA	2088521	2094425	.	-	.	ID=evm.model.Contig00001.222;Parent=evm.model.Contig00001.222;
Contig00001	EVM	CDS	2093219	2094425	.	-	0	ID=cds.evm.model.Contig00001.222;Parent=evm.model.Contig00001.222
Contig00001	EVM	CDS	2092071	2092128	.	-	2	ID=cds.evm.model.Contig00001.222;Parent=evm.model.Contig00001.222
Contig00001	EVM	CDS	2089506	2089629	.	-	1	ID=cds.evm.model.Contig00001.222;Parent=evm.model.Contig00001.222
Contig00001	EVM	CDS	2089008	2089188	.	-	0	ID=cds.evm.model.Contig00001.222;Parent=evm.model.Contig00001.222
Contig00001	EVM	CDS	2088521	2088624	.	-	2	ID=cds.evm.model.Contig00001.222;Parent=evm.model.Contig00001.222
Contig00001	EVM	gene	2100190	2101379	.	-	.	ID=evm.model.Contig00001.223;Parent=evm.model.Contig00001.223;
Contig00001	EVM	mRNA	2100190	2101379	.	-	.	ID=evm.model.Contig00001.223;Parent=evm.model.Contig00001.223;
Contig00001	EVM	CDS	2101008	2101379	.	-	0	ID=cds.evm.model.Contig00001.223;Parent=evm.model.Contig00001.223
Contig00001	EVM	CDS	2100638	2100778	.	-	0	ID=cds.evm.model.Contig00001.223;Parent=evm.model.Contig00001.223
Contig00001	EVM	CDS	2100190	2100363	.	-	0	ID=cds.evm.model.Contig00001.223;Parent=evm.model.Contig00001.223
Contig00001	EVM	gene	2101660	2103491	.	-	.	ID=evm.model.Contig00001.224;Parent=evm.model.Contig00001.224;
Contig00001	EVM	mRNA	2101660	2103491	.	-	.	ID=evm.model.Contig00001.224;Parent=evm.model.Contig00001.224;
Contig00001	EVM	CDS	2103278	2103491	.	-	0	ID=cds.evm.model.Contig00001.224;Parent=evm.model.Contig00001.224
Contig00001	EVM	CDS	2102928	2103092	.	-	2	ID=cds.evm.model.Contig00001.224;Parent=evm.model.Contig00001.224
Contig00001	EVM	CDS	2102571	2102666	.	-	2	ID=cds.evm.model.Contig00001.224;Parent=evm.model.Contig00001.224
Contig00001	EVM	CDS	2102104	2102357	.	-	2	ID=cds.evm.model.Contig00001.224;Parent=evm.model.Contig00001.224
Contig00001	EVM	CDS	2101660	2101764	.	-	0	ID=cds.evm.model.Contig00001.224;Parent=evm.model.Contig00001.224
Contig00001	EVM	gene	2104368	2110596	.	+	.	ID=evm.model.Contig00001.225;Parent=evm.model.Contig00001.225;
Contig00001	EVM	mRNA	2104368	2110596	.	+	.	ID=evm.model.Contig00001.225;Parent=evm.model.Contig00001.225;
Contig00001	EVM	CDS	2104368	2104554	.	+	0	ID=cds.evm.model.Contig00001.225;Parent=evm.model.Contig00001.225
Contig00001	EVM	CDS	2104633	2104772	.	+	2	ID=cds.evm.model.Contig00001.225;Parent=evm.model.Contig00001.225
Contig00001	EVM	CDS	2104950	2105018	.	+	0	ID=cds.evm.model.Contig00001.225;Parent=evm.model.Contig00001.225
Contig00001	EVM	CDS	2105165	2105328	.	+	0	ID=cds.evm.model.Contig00001.225;Parent=evm.model.Contig00001.225
Contig00001	EVM	CDS	2105664	2105768	.	+	1	ID=cds.evm.model.Contig00001.225;Parent=evm.model.Contig00001.225
Contig00001	EVM	CDS	2106079	2106267	.	+	1	ID=cds.evm.model.Contig00001.225;Parent=evm.model.Contig00001.225
Contig00001	EVM	CDS	2106582	2106683	.	+	1	ID=cds.evm.model.Contig00001.225;Parent=evm.model.Contig00001.225
Contig00001	EVM	CDS	2107019	2107159	.	+	1	ID=cds.evm.model.Contig00001.225;Parent=evm.model.Contig00001.225
Contig00001	EVM	CDS	2107355	2107451	.	+	1	ID=cds.evm.model.Contig00001.225;Parent=evm.model.Contig00001.225
Contig00001	EVM	CDS	2107583	2107649	.	+	0	ID=cds.evm.model.Contig00001.225;Parent=evm.model.Contig00001.225
Contig00001	EVM	CDS	2107834	2107917	.	+	2	ID=cds.evm.model.Contig00001.225;Parent=evm.model.Contig00001.225
Contig00001	EVM	CDS	2108112	2108230	.	+	2	ID=cds.evm.model.Contig00001.225;Parent=evm.model.Contig00001.225
Contig00001	EVM	CDS	2108627	2108831	.	+	0	ID=cds.evm.model.Contig00001.225;Parent=evm.model.Contig00001.225
Contig00001	EVM	CDS	2109258	2109333	.	+	2	ID=cds.evm.model.Contig00001.225;Parent=evm.model.Contig00001.225
Contig00001	EVM	CDS	2109720	2109753	.	+	1	ID=cds.evm.model.Contig00001.225;Parent=evm.model.Contig00001.225
Contig00001	EVM	CDS	2110084	2110163	.	+	0	ID=cds.evm.model.Contig00001.225;Parent=evm.model.Contig00001.225
Contig00001	EVM	CDS	2110482	2110596	.	+	1	ID=cds.evm.model.Contig00001.225;Parent=evm.model.Contig00001.225
Contig00001	EVM	gene	2113938	2115737	.	+	.	ID=evm.model.Contig00001.226;Parent=evm.model.Contig00001.226;
Contig00001	EVM	mRNA	2113938	2115737	.	+	.	ID=evm.model.Contig00001.226;Parent=evm.model.Contig00001.226;
Contig00001	EVM	CDS	2113938	2114023	.	+	0	ID=cds.evm.model.Contig00001.226;Parent=evm.model.Contig00001.226
Contig00001	EVM	CDS	2114133	2114413	.	+	1	ID=cds.evm.model.Contig00001.226;Parent=evm.model.Contig00001.226
Contig00001	EVM	CDS	2115378	2115454	.	+	2	ID=cds.evm.model.Contig00001.226;Parent=evm.model.Contig00001.226
Contig00001	EVM	CDS	2115687	2115737	.	+	0	ID=cds.evm.model.Contig00001.226;Parent=evm.model.Contig00001.226
Contig00001	EVM	gene	2156962	2161789	.	+	.	ID=evm.model.Contig00001.227;Parent=evm.model.Contig00001.227;
Contig00001	EVM	mRNA	2156962	2161789	.	+	.	ID=evm.model.Contig00001.227;Parent=evm.model.Contig00001.227;
Contig00001	EVM	CDS	2156962	2157014	.	+	0	ID=cds.evm.model.Contig00001.227;Parent=evm.model.Contig00001.227
Contig00001	EVM	CDS	2157394	2157464	.	+	1	ID=cds.evm.model.Contig00001.227;Parent=evm.model.Contig00001.227
Contig00001	EVM	CDS	2157826	2157871	.	+	2	ID=cds.evm.model.Contig00001.227;Parent=evm.model.Contig00001.227
Contig00001	EVM	CDS	2158184	2158348	.	+	1	ID=cds.evm.model.Contig00001.227;Parent=evm.model.Contig00001.227
Contig00001	EVM	CDS	2160090	2160459	.	+	1	ID=cds.evm.model.Contig00001.227;Parent=evm.model.Contig00001.227
Contig00001	EVM	CDS	2160766	2160828	.	+	0	ID=cds.evm.model.Contig00001.227;Parent=evm.model.Contig00001.227
Contig00001	EVM	CDS	2161108	2161211	.	+	0	ID=cds.evm.model.Contig00001.227;Parent=evm.model.Contig00001.227
Contig00001	EVM	CDS	2161699	2161789	.	+	1	ID=cds.evm.model.Contig00001.227;Parent=evm.model.Contig00001.227
Contig00001	EVM	gene	2167882	2170752	.	+	.	ID=evm.model.Contig00001.228;Parent=evm.model.Contig00001.228;
Contig00001	EVM	mRNA	2167882	2170752	.	+	.	ID=evm.model.Contig00001.228;Parent=evm.model.Contig00001.228;
Contig00001	EVM	CDS	2167882	2170752	.	+	0	ID=cds.evm.model.Contig00001.228;Parent=evm.model.Contig00001.228
Contig00001	EVM	gene	2171994	2179436	.	+	.	ID=evm.model.Contig00001.229;Parent=evm.model.Contig00001.229;
Contig00001	EVM	mRNA	2171994	2179436	.	+	.	ID=evm.model.Contig00001.229;Parent=evm.model.Contig00001.229;
Contig00001	EVM	CDS	2171994	2172423	.	+	0	ID=cds.evm.model.Contig00001.229;Parent=evm.model.Contig00001.229
Contig00001	EVM	CDS	2173622	2173824	.	+	2	ID=cds.evm.model.Contig00001.229;Parent=evm.model.Contig00001.229
Contig00001	EVM	CDS	2174101	2174280	.	+	0	ID=cds.evm.model.Contig00001.229;Parent=evm.model.Contig00001.229
Contig00001	EVM	CDS	2175053	2175235	.	+	0	ID=cds.evm.model.Contig00001.229;Parent=evm.model.Contig00001.229
Contig00001	EVM	CDS	2175871	2175966	.	+	0	ID=cds.evm.model.Contig00001.229;Parent=evm.model.Contig00001.229
Contig00001	EVM	CDS	2176431	2176915	.	+	0	ID=cds.evm.model.Contig00001.229;Parent=evm.model.Contig00001.229
Contig00001	EVM	CDS	2177276	2177601	.	+	1	ID=cds.evm.model.Contig00001.229;Parent=evm.model.Contig00001.229
Contig00001	EVM	CDS	2179036	2179436	.	+	2	ID=cds.evm.model.Contig00001.229;Parent=evm.model.Contig00001.229
Contig00001	EVM	gene	2183337	2184611	.	-	.	ID=evm.model.Contig00001.230;Parent=evm.model.Contig00001.230;
Contig00001	EVM	mRNA	2183337	2184611	.	-	.	ID=evm.model.Contig00001.230;Parent=evm.model.Contig00001.230;
Contig00001	EVM	CDS	2183337	2184611	.	-	0	ID=cds.evm.model.Contig00001.230;Parent=evm.model.Contig00001.230
Contig00001	EVM	gene	2187523	2192036	.	-	.	ID=evm.model.Contig00001.231;Parent=evm.model.Contig00001.231;
Contig00001	EVM	mRNA	2187523	2192036	.	-	.	ID=evm.model.Contig00001.231;Parent=evm.model.Contig00001.231;
Contig00001	EVM	CDS	2191497	2192036	.	-	0	ID=cds.evm.model.Contig00001.231;Parent=evm.model.Contig00001.231
Contig00001	EVM	CDS	2191033	2191086	.	-	0	ID=cds.evm.model.Contig00001.231;Parent=evm.model.Contig00001.231
Contig00001	EVM	CDS	2190089	2190191	.	-	0	ID=cds.evm.model.Contig00001.231;Parent=evm.model.Contig00001.231
Contig00001	EVM	CDS	2188999	2189107	.	-	2	ID=cds.evm.model.Contig00001.231;Parent=evm.model.Contig00001.231
Contig00001	EVM	CDS	2187868	2187929	.	-	1	ID=cds.evm.model.Contig00001.231;Parent=evm.model.Contig00001.231
Contig00001	EVM	CDS	2187523	2187635	.	-	2	ID=cds.evm.model.Contig00001.231;Parent=evm.model.Contig00001.231
Contig00001	EVM	gene	2192517	2193478	.	+	.	ID=evm.model.Contig00001.232;Parent=evm.model.Contig00001.232;
Contig00001	EVM	mRNA	2192517	2193478	.	+	.	ID=evm.model.Contig00001.232;Parent=evm.model.Contig00001.232;
Contig00001	EVM	CDS	2192517	2192663	.	+	0	ID=cds.evm.model.Contig00001.232;Parent=evm.model.Contig00001.232
Contig00001	EVM	CDS	2192966	2193195	.	+	0	ID=cds.evm.model.Contig00001.232;Parent=evm.model.Contig00001.232
Contig00001	EVM	CDS	2193376	2193478	.	+	1	ID=cds.evm.model.Contig00001.232;Parent=evm.model.Contig00001.232
Contig00001	EVM	gene	2193689	2201522	.	-	.	ID=evm.model.Contig00001.233;Parent=evm.model.Contig00001.233;
Contig00001	EVM	mRNA	2193689	2201522	.	-	.	ID=evm.model.Contig00001.233;Parent=evm.model.Contig00001.233;
Contig00001	EVM	CDS	2201417	2201522	.	-	0	ID=cds.evm.model.Contig00001.233;Parent=evm.model.Contig00001.233
Contig00001	EVM	CDS	2200906	2200988	.	-	2	ID=cds.evm.model.Contig00001.233;Parent=evm.model.Contig00001.233
Contig00001	EVM	CDS	2200723	2200783	.	-	0	ID=cds.evm.model.Contig00001.233;Parent=evm.model.Contig00001.233
Contig00001	EVM	CDS	2200546	2200634	.	-	2	ID=cds.evm.model.Contig00001.233;Parent=evm.model.Contig00001.233
Contig00001	EVM	CDS	2200296	2200431	.	-	0	ID=cds.evm.model.Contig00001.233;Parent=evm.model.Contig00001.233
Contig00001	EVM	CDS	2198922	2198990	.	-	2	ID=cds.evm.model.Contig00001.233;Parent=evm.model.Contig00001.233
Contig00001	EVM	CDS	2198660	2198793	.	-	2	ID=cds.evm.model.Contig00001.233;Parent=evm.model.Contig00001.233
Contig00001	EVM	CDS	2198321	2198427	.	-	0	ID=cds.evm.model.Contig00001.233;Parent=evm.model.Contig00001.233
Contig00001	EVM	CDS	2198049	2198079	.	-	1	ID=cds.evm.model.Contig00001.233;Parent=evm.model.Contig00001.233
Contig00001	EVM	CDS	2197765	2197827	.	-	0	ID=cds.evm.model.Contig00001.233;Parent=evm.model.Contig00001.233
Contig00001	EVM	CDS	2197554	2197622	.	-	0	ID=cds.evm.model.Contig00001.233;Parent=evm.model.Contig00001.233
Contig00001	EVM	CDS	2197276	2197353	.	-	0	ID=cds.evm.model.Contig00001.233;Parent=evm.model.Contig00001.233
Contig00001	EVM	CDS	2196913	2197050	.	-	0	ID=cds.evm.model.Contig00001.233;Parent=evm.model.Contig00001.233
Contig00001	EVM	CDS	2196633	2196676	.	-	0	ID=cds.evm.model.Contig00001.233;Parent=evm.model.Contig00001.233
Contig00001	EVM	CDS	2196281	2196367	.	-	1	ID=cds.evm.model.Contig00001.233;Parent=evm.model.Contig00001.233
Contig00001	EVM	CDS	2195779	2195806	.	-	1	ID=cds.evm.model.Contig00001.233;Parent=evm.model.Contig00001.233
Contig00001	EVM	CDS	2195411	2195533	.	-	0	ID=cds.evm.model.Contig00001.233;Parent=evm.model.Contig00001.233
Contig00001	EVM	CDS	2195075	2195140	.	-	0	ID=cds.evm.model.Contig00001.233;Parent=evm.model.Contig00001.233
Contig00001	EVM	CDS	2194846	2194905	.	-	0	ID=cds.evm.model.Contig00001.233;Parent=evm.model.Contig00001.233
Contig00001	EVM	CDS	2194616	2194692	.	-	0	ID=cds.evm.model.Contig00001.233;Parent=evm.model.Contig00001.233
Contig00001	EVM	CDS	2194287	2194371	.	-	1	ID=cds.evm.model.Contig00001.233;Parent=evm.model.Contig00001.233
Contig00001	EVM	CDS	2194018	2194110	.	-	0	ID=cds.evm.model.Contig00001.233;Parent=evm.model.Contig00001.233
Contig00001	EVM	CDS	2193689	2193802	.	-	0	ID=cds.evm.model.Contig00001.233;Parent=evm.model.Contig00001.233
Contig00001	EVM	gene	2201885	2203805	.	-	.	ID=evm.model.Contig00001.234;Parent=evm.model.Contig00001.234;
Contig00001	EVM	mRNA	2201885	2203805	.	-	.	ID=evm.model.Contig00001.234;Parent=evm.model.Contig00001.234;
Contig00001	EVM	CDS	2203653	2203805	.	-	0	ID=cds.evm.model.Contig00001.234;Parent=evm.model.Contig00001.234
Contig00001	EVM	CDS	2203512	2203587	.	-	0	ID=cds.evm.model.Contig00001.234;Parent=evm.model.Contig00001.234
Contig00001	EVM	CDS	2203257	2203345	.	-	2	ID=cds.evm.model.Contig00001.234;Parent=evm.model.Contig00001.234
Contig00001	EVM	CDS	2203002	2203061	.	-	0	ID=cds.evm.model.Contig00001.234;Parent=evm.model.Contig00001.234
Contig00001	EVM	CDS	2202752	2202894	.	-	0	ID=cds.evm.model.Contig00001.234;Parent=evm.model.Contig00001.234
Contig00001	EVM	CDS	2202564	2202669	.	-	1	ID=cds.evm.model.Contig00001.234;Parent=evm.model.Contig00001.234
Contig00001	EVM	CDS	2202252	2202380	.	-	0	ID=cds.evm.model.Contig00001.234;Parent=evm.model.Contig00001.234
Contig00001	EVM	CDS	2201885	2201944	.	-	0	ID=cds.evm.model.Contig00001.234;Parent=evm.model.Contig00001.234
Contig00001	EVM	gene	2204100	2205759	.	+	.	ID=evm.model.Contig00001.235;Parent=evm.model.Contig00001.235;
Contig00001	EVM	mRNA	2204100	2205759	.	+	.	ID=evm.model.Contig00001.235;Parent=evm.model.Contig00001.235;
Contig00001	EVM	CDS	2204100	2204148	.	+	0	ID=cds.evm.model.Contig00001.235;Parent=evm.model.Contig00001.235
Contig00001	EVM	CDS	2204213	2204286	.	+	2	ID=cds.evm.model.Contig00001.235;Parent=evm.model.Contig00001.235
Contig00001	EVM	CDS	2204374	2204472	.	+	0	ID=cds.evm.model.Contig00001.235;Parent=evm.model.Contig00001.235
Contig00001	EVM	CDS	2204571	2204645	.	+	0	ID=cds.evm.model.Contig00001.235;Parent=evm.model.Contig00001.235
Contig00001	EVM	CDS	2204733	2204821	.	+	0	ID=cds.evm.model.Contig00001.235;Parent=evm.model.Contig00001.235
Contig00001	EVM	CDS	2204930	2204980	.	+	1	ID=cds.evm.model.Contig00001.235;Parent=evm.model.Contig00001.235
Contig00001	EVM	CDS	2205090	2205759	.	+	1	ID=cds.evm.model.Contig00001.235;Parent=evm.model.Contig00001.235
Contig00001	EVM	gene	2207640	2209376	.	+	.	ID=evm.model.Contig00001.236;Parent=evm.model.Contig00001.236;
Contig00001	EVM	mRNA	2207640	2209376	.	+	.	ID=evm.model.Contig00001.236;Parent=evm.model.Contig00001.236;
Contig00001	EVM	CDS	2207640	2207657	.	+	0	ID=cds.evm.model.Contig00001.236;Parent=evm.model.Contig00001.236
Contig00001	EVM	CDS	2207743	2207842	.	+	0	ID=cds.evm.model.Contig00001.236;Parent=evm.model.Contig00001.236
Contig00001	EVM	CDS	2207919	2208208	.	+	2	ID=cds.evm.model.Contig00001.236;Parent=evm.model.Contig00001.236
Contig00001	EVM	CDS	2208456	2208674	.	+	0	ID=cds.evm.model.Contig00001.236;Parent=evm.model.Contig00001.236
Contig00001	EVM	CDS	2208732	2208939	.	+	0	ID=cds.evm.model.Contig00001.236;Parent=evm.model.Contig00001.236
Contig00001	EVM	CDS	2209267	2209376	.	+	2	ID=cds.evm.model.Contig00001.236;Parent=evm.model.Contig00001.236
Contig00001	EVM	gene	2209871	2212186	.	+	.	ID=evm.model.Contig00001.237;Parent=evm.model.Contig00001.237;
Contig00001	EVM	mRNA	2209871	2212186	.	+	.	ID=evm.model.Contig00001.237;Parent=evm.model.Contig00001.237;
Contig00001	EVM	CDS	2209871	2210368	.	+	0	ID=cds.evm.model.Contig00001.237;Parent=evm.model.Contig00001.237
Contig00001	EVM	CDS	2210443	2210673	.	+	0	ID=cds.evm.model.Contig00001.237;Parent=evm.model.Contig00001.237
[truncated: 173,084 more rows]
